# Supplementary material for: The Mycobacterium tuberculosis methyltransferase Rv2067c manipulates host epigenetic programming to promote its own survival
Source: Nat Commun. 2023 Dec 21;14:8497. doi: 10.1038/s41467-023-43940-6 (PMC10739865; doi:10.1038/s41467-023-43940-6)
Supplement: Supplementary file 4 — Supplementary Data 1 [file 41467_2023_43940_MOESM4_ESM.xlsx]

## Sheet: List of Antibodies
List of Antibodies
Antibody	Cat. No. (company)	Dilution
FLAG	F3165 (Sigma)	1:10,000
6x-His	MA1-21315 (Invitrogen)	1:10,000
H3K79me3	C15410068 (Diagenode)	1:1,000
H3K4me3	49-1005 (Thermo Fisher)	1:1,000
H3K9me3	49-1008 (Thermo Fisher)	1:1,000
H3K27me3	9733 (Cell Signaling Technology)	1:1,000
H3K36me3	PA5-96118 (Thermo Fisher)	1:1,000
DOT1L	MA5-35166 (Invitrogen)	1:1,000
β-Actin	A3854 (Sigma)	1:1,000
Histone H3	﻿ab1791 (abcam)	1:10,000
Tubulin	CAB870Hu22 (cloud clone)	1:1,000
Rv2067c	Lab generated	1:10,000
Rho	Lab generated	1:10,000
GroEL1	﻿kind gift from Dr Shekhar Mande, NCCS, Pune, India	1:10,000
Alexa Fluor 488	A32723 (Invitrogen)	1:1,000
Alexa Fluor 568	A11004 and A11011 (Invitrogen)	1:1,000
BCL-xL	sc-8392 (Santa Cruz Biotechnology)	1:1,000
BCL2	sc-7382 (Santa Cruz Biotechnology)	1:1,000
BAX	sc-7873(Santa Cruz Biotechnology)	1:1,000
BID	sc-11423 (Santa Cruz Biotechnology)	1:1,000
TNF-a	AMC3012 (Invitrogen)	1:1,000
Caspase 8	D35G2 (Cell Signaling Technology)	1:1,000
RIPK1	MAE640Hu21(Cloud-Clone Corp.)	1:1,000
RIPK3	PAE639Hu01 (Cloud-Clone Corp.)	1:1,000
FADD	PAK078Hu01 (Cloud-Clone Corp.)	1:1,000
