# Supplementary material for: The Mycobacterium tuberculosis methyltransferase Rv2067c manipulates host epigenetic programming to promote its own survival
Source: Nat Commun. 2023 Dec 21;14:8497. doi: 10.1038/s41467-023-43940-6 (PMC10739865; doi:10.1038/s41467-023-43940-6)
Supplement: Supplementary file 5 — Supplementary Data 2 [file 41467_2023_43940_MOESM5_ESM.xlsx]

## Sheet: List of Primers
List of Primers
Cloning
Rv2067c NdeI Forward	GGGCATATGGTGACCGACGATCATCC
RV2067c HindIII Reverse	CCGCGAAGCTTTCCCGAGGCGGGCAGA
Rv2067cDel30 Reverse	TTCCTCAAGGATCCCTAGGCTGCCTCCG
Rv2067cDel55 Reverse	GGGTCGGATCCGACGTCACGCCATAAAG
H3ala79 Forward	AGATTGCGCAGGACTTTGCAAGAGAC
H3ala79 Reverse	GGAAACGCAGGTCTGTTGCAAAGCCTGC
Rv2067cRXRFP	AGTGACCGACGATCATCCGC
Rv2067c UP FP	GCTCACTAGTCGGCATGCGCAACAGAGGATTC
Rv2067c UP RP	GGCGATTTAAATCGGGTACAACCACCGGTGGTAC
Rv2067c DN FP	GCGGTTAATTAAACTTTGTCGCGGTAGCTCTGCC
Rv2067c DN RP	GGCTATGCATGGTTCAACGCCGTCATCGTGCC
Rv2067c internal Forward	ACCGGCGTTTTACATCACCT
Rv2067c internal Reverse	GCCGCATAAAACTCGCTGTT
Rv2067c_FP_struc	CTTCCAGGGCGCCATGGTGACCGACGATCATCCGCG
Rv2067c_RP_struc	GCGATATCGAATTCGGATCCCTATCCCGAGGCGGGCAGAGC
Adaptor
LK102	GCGGTGACCCGGGAGATCTGAATTC
LK103	GAATTCAGATC
ChIP
ChIPTMTC1 Forward	GAACTCCTGACCTCAGGT
ChIPTMTC1 Reverse	GCAATCACTACATGCGTTAAC
ChIPSESTRIN Forward	TCAGGAGTTCGAGACCAG
ChIPSESTRIN Reverse	GACAGTCTCACTTTATGGC
ChIPNLRC3 Forward	TCTCAACACCCACGAGAAGC
ChIPNLRC3 Reverse	AGGTTGCCACGGATGATGTT
ChIPIGFIR Forward	CTGCTTGTTTCAAATGATTTTGTG
ChIPIGF1R Reverse	TGAAGAGTTTCTCAAGGCAAG
ChIPCHST9 Forward	AGTCGTTCATTCAACTGCTC
ChIPCHST9 Reverse	TCTCAAGATTGAAGGGCCAC
DOT1LPeak1Forward	GACTGTGGGCTGTTTCCAAT
DOT1LPeak1Reverse	CAACTGTTGGGATGCAGATG
DOT1LPeak2Forward	CCTTGTCAGCCATCCTTGGT
DOT1LPeak2Reverse	TCAACCCAAGGTCCACACAG
ChIPIL6pr Forward	CTGTTTAGACAATCGGTGAAGAATGG
ChIPIL6pr Reverse	CAATCGGTTTCTTTGCTTTGCTAAG
ChIPTNFpr Forward	CCCTGAAAACAACCCTCAGA
ChIPTNFpr Reverse	AAGAGGCTGAGGAACAAGCA
qRT
SESTRIN Forward	CAAGCAAACACAGTGGATGA
SESTRIN Reverse	GCCTGTATGGTAGAGGAAGG
TMTC1 Forward	TGTGGGCGATCGTGAACAAC
TMTC1 Reverse	GGTAGGACTTGTGGCTGGTG
NLRC3 Forward	CTGAGGTCACCTGGACCCAA
NLRC3 Reverse	TGATCCCTGGTCCTGAGAACT
TNF Forward	TCCTACCAGACCAAGGTCAA
TNF Reverse	TCGGCAAAGTCGAGATAGTC
IL6 Forward	AACCTGAACCTTCCAAAGATGG
IL6 Reverse	TCTGGCTTGTTCCTCACTACT
Rv2067c Forward	TGTCTCCGGCACCGATATG
RV2067c Reverse	AATTCCTCAAGGTCGGCCAG
DOT1L Forward	CCTCACTTGAGCAGCATGAG
DOT1L Reverse	CTAGGCCAGACAGCTTCTCC
IL12a Forward	ACCAGGTGGAGTTCAAGACC
IL12a Reverse	TCCGGTTCTTCAAGGGAGGA
IL12b Forward	GAGAAATGGTGGTCCTCAC
IL12b Reverse	TCCTTTGTGACAGGTGTACT
IL27 Forward	GATGTTTCCCTGACCTTCC
IL27 Reverse	CTGCATCCTCTCCATGTTG
