# Supplementary material for: The Mycobacterium tuberculosis methyltransferase Rv2067c manipulates host epigenetic programming to promote its own survival
Source: Nat Commun. 2023 Dec 21;14:8497. doi: 10.1038/s41467-023-43940-6 (PMC10739865; doi:10.1038/s41467-023-43940-6)
Supplement: Supplementary file 6 — Supplementary Data 3 [file 41467_2023_43940_MOESM6_ESM.txt]

HEADER    ----                                    04-SEP-20   xxxx              
TITLE     ---                                                                   
COMPND    ---
REMARK   3
REMARK   3 REFINEMENT.
REMARK   3   PROGRAM     : REFMAC 5.8.0267   
REMARK   3   AUTHORS     : MURSHUDOV,SKUBAK,LEBEDEV,PANNU,
REMARK   3                 STEINER,NICHOLLS,WINN,LONG,VAGIN
REMARK   3
REMARK   3    REFINEMENT TARGET : MAXIMUM LIKELIHOOD
REMARK   3
REMARK   3  DATA USED IN REFINEMENT.
REMARK   3   RESOLUTION RANGE HIGH (ANGSTROMS) :   2.40
REMARK   3   RESOLUTION RANGE LOW  (ANGSTROMS) :  48.81
REMARK   3   DATA CUTOFF            (SIGMA(F)) : NONE
REMARK   3   COMPLETENESS FOR RANGE        (%) :  99.98
REMARK   3   NUMBER OF REFLECTIONS             :   49385
REMARK   3
REMARK   3  FIT TO DATA USED IN REFINEMENT.
REMARK   3   CROSS-VALIDATION METHOD          : THROUGHOUT
REMARK   3   FREE R VALUE TEST SET SELECTION  : RANDOM
REMARK   3   R VALUE     (WORKING + TEST SET) : 0.20251
REMARK   3   R VALUE            (WORKING SET) :  0.20166
REMARK   3   FREE R VALUE                     :  0.21835
REMARK   3   FREE R VALUE TEST SET SIZE   (%) :  5.0
REMARK   3   FREE R VALUE TEST SET COUNT      :  2600
REMARK   3
REMARK   3  FIT IN THE HIGHEST RESOLUTION BIN.
REMARK   3   TOTAL NUMBER OF BINS USED           :      20
REMARK   3   BIN RESOLUTION RANGE HIGH           :    2.400
REMARK   3   BIN RESOLUTION RANGE LOW            :    2.462
REMARK   3   REFLECTION IN BIN     (WORKING SET) :     3575
REMARK   3   BIN COMPLETENESS (WORKING+TEST) (%) :   100.00
REMARK   3   BIN R VALUE           (WORKING SET) :    0.333
REMARK   3   BIN FREE R VALUE SET COUNT          :      189
REMARK   3   BIN FREE R VALUE                    :    0.341
REMARK   3
REMARK   3  NUMBER OF NON-HYDROGEN ATOMS USED IN REFINEMENT.
REMARK   3   ALL ATOMS                :     6184
REMARK   3
REMARK   3  B VALUES.
REMARK   3   FROM WILSON PLOT           (A**2) : NULL
REMARK   3   MEAN B VALUE      (OVERALL, A**2) :  66.041
REMARK   3   OVERALL ANISOTROPIC B VALUE.
REMARK   3    B11 (A**2) :     0.50
REMARK   3    B22 (A**2) :     0.50
REMARK   3    B33 (A**2) :    -1.00
REMARK   3    B12 (A**2) :    -0.00
REMARK   3    B13 (A**2) :    -0.00
REMARK   3    B23 (A**2) :    -0.00
REMARK   3
REMARK   3  ESTIMATED OVERALL COORDINATE ERROR.
REMARK   3   ESU BASED ON R VALUE                            (A):   0.247
REMARK   3   ESU BASED ON FREE R VALUE                       (A):   0.189
REMARK   3   ESU BASED ON MAXIMUM LIKELIHOOD                 (A):   0.155
REMARK   3   ESU FOR B VALUES BASED ON MAXIMUM LIKELIHOOD (A**2):  14.771
REMARK   3
REMARK   3 CORRELATION COEFFICIENTS.
REMARK   3   CORRELATION COEFFICIENT FO-FC      :   0.958
REMARK   3   CORRELATION COEFFICIENT FO-FC FREE :   0.943
REMARK   3
REMARK   3  RMS DEVIATIONS FROM IDEAL VALUES        COUNT    RMS    WEIGHT
REMARK   3   BOND LENGTHS REFINED ATOMS        (A):  6298 ; 0.005 ; 0.013
REMARK   3   BOND LENGTHS OTHERS               (A):  5858 ; 0.001 ; 0.015
REMARK   3   BOND ANGLES REFINED ATOMS   (DEGREES):  8581 ; 1.337 ; 1.638
REMARK   3   BOND ANGLES OTHERS          (DEGREES): 13423 ; 1.190 ; 1.575
REMARK   3   TORSION ANGLES, PERIOD 1    (DEGREES):   757 ; 7.050 ; 5.000
REMARK   3   TORSION ANGLES, PERIOD 2    (DEGREES):   348 ;30.279 ;20.603
REMARK   3   TORSION ANGLES, PERIOD 3    (DEGREES):   974 ;14.850 ;15.000
REMARK   3   TORSION ANGLES, PERIOD 4    (DEGREES):    54 ;16.414 ;15.000
REMARK   3   CHIRAL-CENTER RESTRAINTS       (A**3):   794 ; 0.059 ; 0.200
REMARK   3   GENERAL PLANES REFINED ATOMS      (A):  7089 ; 0.005 ; 0.020
REMARK   3   GENERAL PLANES OTHERS             (A):  1533 ; 0.001 ; 0.020
REMARK   3
REMARK   3  ISOTROPIC THERMAL FACTOR RESTRAINTS.     COUNT   RMS    WEIGHT
REMARK   3   MAIN-CHAIN BOND REFINED ATOMS  (A**2):  3049 ; 1.770 ; 4.740
REMARK   3   MAIN-CHAIN BOND OTHER ATOMS    (A**2):  3049 ; 1.770 ; 4.740
REMARK   3   MAIN-CHAIN ANGLE REFINED ATOMS (A**2):  3799 ; 2.767 ; 7.104
REMARK   3   MAIN-CHAIN ANGLE OTHER ATOMS (A**2)  :  3800 ; 2.767 ; 7.104
REMARK   3   SIDE-CHAIN BOND REFINED ATOMS  (A**2):  3249 ; 2.110 ; 5.061
REMARK   3   SIDE-CHAIN BOND OTHER ATOMS  (A**2)  :  3249 ; 2.110 ; 5.061
REMARK   3   SIDE-CHAIN ANGLE OTHER ATOMS (A**2)  :  4783 ; 3.446 ; 7.498
REMARK   3   LONG RANGE B REFINED ATOMS (A**2)    :  6631 ; 4.982 ;53.859
REMARK   3   LONG RANGE B OTHER ATOMS (A**2)      :  6628 ; 4.983 ;53.843
REMARK   3
REMARK   3  NCS RESTRAINTS STATISTICS
REMARK   3   NCS TYPE: LOCAL
REMARK   3   NUMBER OF DIFFERENT NCS PAIRS  :   1
REMARK   3  GROUP  CHAIN1    RANGE     CHAIN2     RANGE    COUNT RMS  WEIGHT
REMARK   3    1     A    18    405       B    18    405   11978  0.08  0.05
REMARK   3
REMARK   3  TWIN DETAILS
REMARK   3   NUMBER OF TWIN DOMAINS  : NULL
REMARK   3
REMARK   3
REMARK   3  TLS DETAILS
REMARK   3   NUMBER OF TLS GROUPS  :    2
REMARK   3   ATOM RECORD CONTAINS SUM OF TLS AND RESIDUAL B FACTORS
REMARK   3
REMARK   3   TLS GROUP :     1
REMARK   3    NUMBER OF COMPONENTS GROUP :    1
REMARK   3    COMPONENTS        C SSSEQI   TO  C SSSEQI
REMARK   3    RESIDUE RANGE :   A    16        A   411
REMARK   3    ORIGIN FOR THE GROUP (A):  -4.7908  51.0260  89.3611
REMARK   3    T TENSOR
REMARK   3      T11:   0.1828 T22:   0.2079
REMARK   3      T33:   0.0098 T12:  -0.0417
REMARK   3      T13:  -0.0263 T23:  -0.0163
REMARK   3    L TENSOR
REMARK   3      L11:   1.0838 L22:   1.5944
REMARK   3      L33:   1.2114 L12:   0.1610
REMARK   3      L13:  -0.0192 L23:  -0.7341
REMARK   3    S TENSOR
REMARK   3      S11:   0.0888 S12:   0.1331 S13:  -0.0508
REMARK   3      S21:  -0.1073 S22:  -0.0210 S23:   0.0689
REMARK   3      S31:   0.1615 S32:  -0.1011 S33:  -0.0677
REMARK   3
REMARK   3   TLS GROUP :     2
REMARK   3    NUMBER OF COMPONENTS GROUP :    1
REMARK   3    COMPONENTS        C SSSEQI   TO  C SSSEQI
REMARK   3    RESIDUE RANGE :   B    18        B   411
REMARK   3    ORIGIN FOR THE GROUP (A): -28.1159  81.6364  64.2428
REMARK   3    T TENSOR
REMARK   3      T11:   0.2351 T22:   0.2098
REMARK   3      T33:   0.0572 T12:   0.0153
REMARK   3      T13:  -0.0186 T23:   0.0242
REMARK   3    L TENSOR
REMARK   3      L11:   2.3296 L22:   1.0880
REMARK   3      L33:   0.6345 L12:  -0.8550
REMARK   3      L13:   0.2275 L23:   0.0675
REMARK   3    S TENSOR
REMARK   3      S11:   0.0178 S12:   0.1005 S13:   0.1263
REMARK   3      S21:  -0.2774 S22:  -0.0615 S23:   0.0679
REMARK   3      S31:  -0.0919 S32:  -0.0555 S33:   0.0436
REMARK   3
REMARK   3
REMARK   3  BULK SOLVENT MODELLING.
REMARK   3   METHOD USED :  MASK
REMARK   3   PARAMETERS FOR MASK CALCULATION
REMARK   3   VDW PROBE RADIUS   :   1.20
REMARK   3   ION PROBE RADIUS   :   0.80
REMARK   3   SHRINKAGE RADIUS   :   0.80
REMARK   3
REMARK   3  OTHER REFINEMENT REMARKS:
REMARK   3  HYDROGENS HAVE BEEN ADDED IN THE RIDING POSITIONS
REMARK   3  U VALUES      : WITH TLS ADDED
REMARK   3
LINKR            THR A 208                     SER A 215                gap
LINKR            THR A 371                     SER A 378                gap
LINKR            THR B 371                     GLY B 376                gap
LINKR            THR A 208                     ASP A 216                gap
LINKR            ARG A 370                     LEU A 379                gap
LINKR            LEU A 207                     LEU A 219                gap
LINKR            THR B 371                     LEU B 379                gap
CISPEP   1 TYR A   20    PRO A   21                    0.00
CISPEP   2 TYR B   20    PRO B   21                    0.00
CRYST1  109.150  109.150  216.610  90.00  90.00  90.00 P 41 21 2                
SCALE1      0.009162  0.000000  0.000000        0.00000                         
SCALE2     -0.000000  0.009162  0.000000        0.00000                         
SCALE3      0.000000 -0.000000  0.004617        0.00000                         
ATOM      1  N   HIS A  16     -30.584  50.585  95.166  1.00119.93           N
ANISOU    1  N   HIS A  16    13310  16789  15468   -986     12   1510       N
ATOM      2  CA  HIS A  16     -29.826  49.409  94.616  1.00120.97           C
ANISOU    2  CA  HIS A  16    13589  16868  15503  -1120   -168   1413       C
ATOM      3  CB  HIS A  16     -28.673  49.008  95.554  1.00124.37           C
ANISOU    3  CB  HIS A  16    14224  17216  15813  -1110    -86   1281       C
ATOM      4  CG  HIS A  16     -27.547  49.991  95.618  1.00128.49           C
ANISOU    4  CG  HIS A  16    14893  17691  16235   -984     -6   1162       C
ATOM      5  ND1 HIS A  16     -27.478  50.979  96.591  1.00129.34           N
ANISOU    5  ND1 HIS A  16    15009  17793  16340   -859    191   1156       N
ATOM      6  CE1 HIS A  16     -26.384  51.693  96.413  1.00128.61           C
ANISOU    6  CE1 HIS A  16    15060  17650  16155   -780    209   1044       C
ATOM      7  NE2 HIS A  16     -25.731  51.197  95.350  1.00129.02           N
ANISOU    7  NE2 HIS A  16    15190  17679  16149   -843     39    980       N
ATOM      8  CD2 HIS A  16     -26.440  50.134  94.853  1.00129.02           C
ANISOU    8  CD2 HIS A  16    15108  17711  16203   -968    -94   1046       C
ATOM      9  C   HIS A  16     -30.796  48.243  94.362  1.00116.91           C
ANISOU    9  C   HIS A  16    12951  16392  15077  -1283   -302   1519       C
ATOM     10  O   HIS A  16     -31.049  47.464  95.304  1.00113.46           O
ANISOU   10  O   HIS A  16    12502  15944  14663  -1346   -241   1550       O
ATOM     11  N   ARG A  17     -31.315  48.137  93.132  1.00114.17           N
ANISOU   11  N   ARG A  17    12517  16087  14773  -1353   -483   1575       N
ATOM     12  CA  ARG A  17     -32.273  47.083  92.691  1.00113.82           C
ANISOU   12  CA  ARG A  17    12351  16079  14815  -1525   -648   1680       C
ATOM     13  CB  ARG A  17     -32.906  47.448  91.343  1.00113.75           C
ANISOU   13  CB  ARG A  17    12225  16138  14856  -1559   -820   1758       C
ATOM     14  CG  ARG A  17     -34.189  46.687  91.038  1.00115.62           C
ANISOU   14  CG  ARG A  17    12268  16438  15224  -1716   -960   1916       C
ATOM     15  CD  ARG A  17     -34.572  46.743  89.571  1.00115.31           C
ANISOU   15  CD  ARG A  17    12179  16445  15186  -1793  -1189   1958       C
ATOM     16  NE  ARG A  17     -35.522  45.698  89.207  1.00117.02           N
ANISOU   16  NE  ARG A  17    12280  16693  15489  -1989  -1372   2064       N
ATOM     17  CZ  ARG A  17     -36.022  45.508  87.986  1.00115.46           C
ANISOU   17  CZ  ARG A  17    12030  16539  15299  -2102  -1603   2118       C
ATOM     18  NH2 ARG A  17     -36.875  44.523  87.771  1.00115.50           N
ANISOU   18  NH2 ARG A  17    11935  16564  15385  -2291  -1767   2214       N
ATOM     19  NH1 ARG A  17     -35.671  46.298  86.984  1.00114.53           N
ANISOU   19  NH1 ARG A  17    11964  16445  15106  -2032  -1675   2080       N
ATOM     20  C   ARG A  17     -31.538  45.738  92.603  1.00109.96           C
ANISOU   20  C   ARG A  17    12048  15502  14229  -1658   -771   1566       C
ATOM     21  O   ARG A  17     -32.034  44.747  93.178  1.00108.09           O
ANISOU   21  O   ARG A  17    11765  15254  14048  -1773   -785   1625       O
ATOM     22  N   TRP A  18     -30.411  45.711  91.888  1.00106.18           N
ANISOU   22  N   TRP A  18    11768  14961  13615  -1641   -852   1417       N
ATOM     23  CA  TRP A  18     -29.468  44.564  91.854  1.00104.22           C
ANISOU   23  CA  TRP A  18    11726  14609  13260  -1727   -934   1285       C
ATOM     24  CB  TRP A  18     -29.075  44.202  90.418  1.00105.05           C
ANISOU   24  CB  TRP A  18    11943  14688  13283  -1796  -1138   1206       C
ATOM     25  CG  TRP A  18     -30.188  43.649  89.582  1.00109.22           C
ANISOU   25  CG  TRP A  18    12348  15263  13887  -1946  -1326   1308       C
ATOM     26  CD1 TRP A  18     -30.692  42.379  89.606  1.00111.46           C
ANISOU   26  CD1 TRP A  18    12627  15510  14213  -2117  -1447   1340       C
ATOM     27  NE1 TRP A  18     -31.699  42.252  88.685  1.00113.81           N
ANISOU   27  NE1 TRP A  18    12796  15870  14575  -2230  -1623   1441       N
ATOM     28  CE2 TRP A  18     -31.859  43.446  88.027  1.00113.42           C
ANISOU   28  CE2 TRP A  18    12665  15903  14524  -2128  -1618   1480       C
ATOM     29  CD2 TRP A  18     -30.923  44.356  88.565  1.00110.15           C
ANISOU   29  CD2 TRP A  18    12334  15471  14046  -1946  -1429   1397       C
ATOM     30  CE3 TRP A  18     -30.885  45.664  88.065  1.00106.37           C
ANISOU   30  CE3 TRP A  18    11798  15056  13559  -1815  -1385   1422       C
ATOM     31  CZ3 TRP A  18     -31.761  46.018  87.062  1.00107.95           C
ANISOU   31  CZ3 TRP A  18    11861  15340  13813  -1862  -1528   1531       C
ATOM     32  CH2 TRP A  18     -32.678  45.102  86.545  1.00110.62           C
ANISOU   32  CH2 TRP A  18    12115  15704  14210  -2044  -1721   1614       C
ATOM     33  CZ2 TRP A  18     -32.746  43.808  87.011  1.00112.63           C
ANISOU   33  CZ2 TRP A  18    12425  15891  14475  -2183  -1770   1588       C
ATOM     34  C   TRP A  18     -28.224  44.890  92.685  1.00 99.71           C
ANISOU   34  C   TRP A  18    11320  13974  12590  -1610   -780   1163       C
ATOM     35  O   TRP A  18     -27.920  46.081  92.887  1.00 96.48           O
ANISOU   35  O   TRP A  18    10902  13592  12164  -1468   -655   1149       O
ATOM     36  N   LEU A  19     -27.519  43.844  93.113  1.00 97.55           N
ANISOU   36  N   LEU A  19    11195  13614  12256  -1673   -800   1081       N
ATOM     37  CA  LEU A  19     -26.165  43.919  93.717  1.00 96.27           C
ANISOU   37  CA  LEU A  19    11215  13377  11983  -1588   -704    954       C
ATOM     38  CB  LEU A  19     -25.793  42.537  94.263  1.00 98.44           C
ANISOU   38  CB  LEU A  19    11598  13565  12237  -1690   -743    917       C
ATOM     39  CG  LEU A  19     -26.276  42.240  95.679  1.00100.89           C
ANISOU   39  CG  LEU A  19    11840  13886  12605  -1708   -614   1002       C
ATOM     40  CD1 LEU A  19     -25.988  40.792  96.053  1.00102.21           C
ANISOU   40  CD1 LEU A  19    12109  13962  12762  -1825   -682    980       C
ATOM     41  CD2 LEU A  19     -25.635  43.203  96.670  1.00100.28           C
ANISOU   41  CD2 LEU A  19    11808  13819  12473  -1566   -428    966       C
ATOM     42  C   LEU A  19     -25.156  44.360  92.651  1.00 92.75           C
ANISOU   42  C   LEU A  19    10900  12904  11435  -1527   -773    836       C
ATOM     43  O   LEU A  19     -25.134  43.743  91.571  1.00 91.37           O
ANISOU   43  O   LEU A  19    10778  12706  11230  -1609   -933    801       O
ATOM     44  N   TYR A  20     -24.335  45.367  92.957  1.00 91.82           N
ANISOU   44  N   TYR A  20    10842  12785  11260  -1393   -654    777       N
ATOM     45  CA  TYR A  20     -23.175  45.789  92.129  1.00 93.84           C
ANISOU   45  CA  TYR A  20    11235  13007  11412  -1325   -690    663       C
ATOM     46  CB  TYR A  20     -23.463  47.122  91.430  1.00 96.81           C
ANISOU   46  CB  TYR A  20    11527  13453  11804  -1236   -672    700       C
ATOM     47  CG  TYR A  20     -22.316  47.600  90.576  1.00 99.49           C
ANISOU   47  CG  TYR A  20    11996  13765  12040  -1169   -702    597       C
ATOM     48  CD1 TYR A  20     -22.161  47.151  89.271  1.00101.14           C
ANISOU   48  CD1 TYR A  20    12266  13968  12192  -1225   -852    558       C
ATOM     49  CE1 TYR A  20     -21.087  47.559  88.494  1.00102.79           C
ANISOU   49  CE1 TYR A  20    12595  14156  12303  -1161   -865    469       C
ATOM     50  CZ  TYR A  20     -20.133  48.410  89.032  1.00102.85           C
ANISOU   50  CZ  TYR A  20    12656  14143  12278  -1049   -739    422       C
ATOM     51  OH  TYR A  20     -19.068  48.818  88.285  1.00104.86           O
ANISOU   51  OH  TYR A  20    13017  14380  12445   -989   -747    346       O
ATOM     52  CE2 TYR A  20     -20.259  48.852  90.338  1.00103.34           C
ANISOU   52  CE2 TYR A  20    12667  14203  12393  -1001   -602    454       C
ATOM     53  CD2 TYR A  20     -21.341  48.438  91.099  1.00103.10           C
ANISOU   53  CD2 TYR A  20    12525  14196  12449  -1057   -580    538       C
ATOM     54  C   TYR A  20     -21.929  45.874  93.010  1.00 88.12           C
ANISOU   54  C   TYR A  20    10646  12220  10615  -1252   -581    572       C
ATOM     55  O   TYR A  20     -22.008  46.377  94.127  1.00 89.41           O
ANISOU   55  O   TYR A  20    10774  12396  10799  -1197   -445    602       O
ATOM     56  N   PRO A  21     -20.743  45.382  92.573  1.00 84.11           N
ANISOU   56  N   PRO A  21    10295  11642  10017  -1249   -636    463       N
ATOM     57  CA  PRO A  21     -20.579  44.645  91.320  1.00 82.15           C
ANISOU   57  CA  PRO A  21    10119  11365   9729  -1316   -788    412       C
ATOM     58  CB  PRO A  21     -19.069  44.366  91.217  1.00 81.42           C
ANISOU   58  CB  PRO A  21    10198  11195   9541  -1265   -777    293       C
ATOM     59  CG  PRO A  21     -18.429  45.300  92.215  1.00 81.63           C
ANISOU   59  CG  PRO A  21    10226  11231   9557  -1161   -632    286       C
ATOM     60  CD  PRO A  21     -19.470  45.524  93.291  1.00 82.74           C
ANISOU   60  CD  PRO A  21    10243  11415   9778  -1178   -549    384       C
ATOM     61  C   PRO A  21     -21.283  43.278  91.298  1.00 82.43           C
ANISOU   61  C   PRO A  21    10146  11364   9807  -1457   -894    443       C
ATOM     62  O   PRO A  21     -21.653  42.765  92.347  1.00 77.87           O
ANISOU   62  O   PRO A  21     9531  10772   9284  -1500   -843    493       O
ATOM     63  N   HIS A  22     -21.439  42.731  90.091  1.00 84.87           N
ANISOU   63  N   HIS A  22    10501  11659  10087  -1529  -1041    412       N
ATOM     64  CA  HIS A  22     -22.126  41.442  89.834  1.00 85.27           C
ANISOU   64  CA  HIS A  22    10559  11665  10173  -1678  -1172    433       C
ATOM     65  CB  HIS A  22     -22.147  41.124  88.332  1.00 89.86           C
ANISOU   65  CB  HIS A  22    11216  12235  10688  -1736  -1331    378       C
ATOM     66  CG  HIS A  22     -22.798  39.818  88.032  1.00 95.15           C
ANISOU   66  CG  HIS A  22    11916  12848  11389  -1897  -1475    387       C
ATOM     67  ND1 HIS A  22     -24.174  39.684  87.957  1.00101.20           N
ANISOU   67  ND1 HIS A  22    12526  13675  12249  -2010  -1560    507       N
ATOM     68  CE1 HIS A  22     -24.476  38.426  87.692  1.00104.71           C
ANISOU   68  CE1 HIS A  22    13040  14039  12703  -2154  -1690    488       C
ATOM     69  NE2 HIS A  22     -23.325  37.728  87.624  1.00104.48           N
ANISOU   69  NE2 HIS A  22    13213  13895  12590  -2125  -1679    357       N
ATOM     70  CD2 HIS A  22     -22.277  38.585  87.838  1.00 97.15           C
ANISOU   70  CD2 HIS A  22    12330  12982  11598  -1965  -1545    298       C
ATOM     71  C   HIS A  22     -21.451  40.359  90.672  1.00 79.33           C
ANISOU   71  C   HIS A  22     9920  10807   9411  -1707  -1141    382       C
ATOM     72  O   HIS A  22     -20.243  40.185  90.590  1.00 75.94           O
ANISOU   72  O   HIS A  22     9635  10311   8906  -1643  -1115    281       O
ATOM     73  N   PRO A  23     -22.206  39.640  91.530  1.00 78.70           N
ANISOU   73  N   PRO A  23     9771  10714   9416  -1798  -1138    463       N
ATOM     74  CA  PRO A  23     -21.652  38.559  92.345  1.00 78.63           C
ANISOU   74  CA  PRO A  23     9865  10603   9408  -1835  -1118    433       C
ATOM     75  CB  PRO A  23     -22.835  37.951  93.120  1.00 80.55           C
ANISOU   75  CB  PRO A  23     9985  10862   9759  -1951  -1124    557       C
ATOM     76  CG  PRO A  23     -24.059  38.807  92.783  1.00 82.38           C
ANISOU   76  CG  PRO A  23    10025  11215  10058  -1966  -1134    662       C
ATOM     77  CD  PRO A  23     -23.632  39.869  91.787  1.00 81.72           C
ANISOU   77  CD  PRO A  23     9961  11182   9905  -1866  -1145    601       C
ATOM     78  C   PRO A  23     -20.979  37.451  91.519  1.00 78.46           C
ANISOU   78  C   PRO A  23    10019  10463   9328  -1888  -1236    325       C
ATOM     79  O   PRO A  23     -21.554  37.012  90.558  1.00 83.42           O
ANISOU   79  O   PRO A  23    10656  11079   9958  -1981  -1369    319       O
ATOM     80  N   ILE A  24     -19.781  37.045  91.935  1.00 75.08           N
ANISOU   80  N   ILE A  24     9726   9948   8851  -1824  -1181    247       N
ATOM     81  CA  ILE A  24     -18.972  35.934  91.359  1.00 73.01           C
ANISOU   81  CA  ILE A  24     9645   9554   8541  -1848  -1259    142       C
ATOM     82  CB  ILE A  24     -17.468  36.243  91.509  1.00 71.34           C
ANISOU   82  CB  ILE A  24     9542   9305   8257  -1707  -1167     56       C
ATOM     83  CG1 ILE A  24     -17.066  37.501  90.730  1.00 70.35           C
ANISOU   83  CG1 ILE A  24     9398   9266   8063  -1603  -1133     15       C
ATOM     84  CG2 ILE A  24     -16.612  35.037  91.131  1.00 71.70           C
ANISOU   84  CG2 ILE A  24     9764   9206   8272  -1717  -1219    -37       C
ATOM     85  CD1 ILE A  24     -15.699  38.035  91.096  1.00 67.62           C
ANISOU   85  CD1 ILE A  24     9113   8910   7667  -1468  -1027    -37       C
ATOM     86  C   ILE A  24     -19.363  34.650  92.093  1.00 73.90           C
ANISOU   86  C   ILE A  24     9778   9573   8725  -1962  -1296    188       C
ATOM     87  O   ILE A  24     -19.364  34.666  93.335  1.00 75.68           O
ANISOU   87  O   ILE A  24     9949   9811   8994  -1947  -1202    258       O
ATOM     88  N   ALA A  25     -19.645  33.575  91.362  1.00 72.16           N
ANISOU   88  N   ALA A  25     9648   9257   8511  -2072  -1428    149       N
ATOM     89  CA  ALA A  25     -20.113  32.284  91.914  1.00 74.40           C
ANISOU   89  CA  ALA A  25     9958   9438   8871  -2201  -1486    196       C
ATOM     90  CB  ALA A  25     -20.883  31.522  90.862  1.00 76.90           C
ANISOU   90  CB  ALA A  25    10318   9699   9199  -2347  -1655    174       C
ATOM     91  C   ALA A  25     -18.935  31.458  92.451  1.00 75.48           C
ANISOU   91  C   ALA A  25    10246   9440   8991  -2145  -1438    134       C
ATOM     92  O   ALA A  25     -19.124  30.753  93.461  1.00 79.00           O
ANISOU   92  O   ALA A  25    10677   9833   9504  -2201  -1416    207       O
ATOM     93  N   ASP A  26     -17.765  31.535  91.815  1.00 75.89           N
ANISOU   93  N   ASP A  26    10433   9440   8959  -2036  -1420     15       N
ATOM     94  CA  ASP A  26     -16.637  30.586  92.033  1.00 76.38           C
ANISOU   94  CA  ASP A  26    10656   9353   9012  -1986  -1400    -52       C
ATOM     95  CB  ASP A  26     -16.816  29.353  91.140  1.00 79.08           C
ANISOU   95  CB  ASP A  26    11145   9547   9354  -2086  -1528   -127       C
ATOM     96  CG  ASP A  26     -15.820  28.225  91.356  1.00 82.33           C
ANISOU   96  CG  ASP A  26    11721   9782   9775  -2046  -1515   -188       C
ATOM     97  OD1 ASP A  26     -14.909  28.376  92.185  1.00 83.27           O
ANISOU   97  OD1 ASP A  26    11838   9897   9901  -1938  -1412   -168       O
ATOM     98  OD2 ASP A  26     -15.975  27.184  90.692  1.00 88.41           O
ANISOU   98  OD2 ASP A  26    12625  10415  10551  -2128  -1613   -252       O
ATOM     99  C   ASP A  26     -15.309  31.306  91.764  1.00 74.60           C
ANISOU   99  C   ASP A  26    10488   9149   8705  -1816  -1310   -134       C
ATOM    100  O   ASP A  26     -15.091  31.719  90.619  1.00 75.49           O
ANISOU  100  O   ASP A  26    10651   9285   8746  -1776  -1339   -216       O
ATOM    101  N   LEU A  27     -14.448  31.418  92.778  1.00 72.80           N
ANISOU  101  N   LEU A  27    10256   8913   8488  -1727  -1211   -106       N
ATOM    102  CA  LEU A  27     -13.152  32.141  92.705  1.00 73.82           C
ANISOU  102  CA  LEU A  27    10418   9072   8558  -1572  -1122   -161       C
ATOM    103  CB  LEU A  27     -12.700  32.540  94.115  1.00 73.28           C
ANISOU  103  CB  LEU A  27    10280   9047   8514  -1519  -1026    -82       C
ATOM    104  CG  LEU A  27     -13.578  33.563  94.829  1.00 72.85           C
ANISOU  104  CG  LEU A  27    10073   9134   8472  -1545   -977      6       C
ATOM    105  CD1 LEU A  27     -12.976  33.929  96.170  1.00 74.13           C
ANISOU  105  CD1 LEU A  27    10203   9328   8634  -1487   -883     65       C
ATOM    106  CD2 LEU A  27     -13.782  34.808  93.979  1.00 72.33           C
ANISOU  106  CD2 LEU A  27     9945   9181   8356  -1496   -964    -26       C
ATOM    107  C   LEU A  27     -12.097  31.265  92.028  1.00 75.78           C
ANISOU  107  C   LEU A  27    10832   9180   8780  -1512  -1138   -263       C
ATOM    108  O   LEU A  27     -11.130  31.849  91.493  1.00 77.49           O
ANISOU  108  O   LEU A  27    11083   9422   8937  -1393  -1084   -326       O
ATOM    109  N   GLU A  28     -12.256  29.935  92.047  1.00 79.79           N
ANISOU  109  N   GLU A  28    11439   9543   9335  -1587  -1202   -275       N
ATOM    110  CA  GLU A  28     -11.317  29.002  91.357  1.00 85.28           C
ANISOU  110  CA  GLU A  28    12306  10083  10011  -1528  -1213   -377       C
ATOM    111  CB  GLU A  28     -11.592  27.536  91.720  1.00 90.00           C
ANISOU  111  CB  GLU A  28    12997  10513  10684  -1621  -1277   -362       C
ATOM    112  CG  GLU A  28     -10.538  26.939  92.647  1.00 93.25           C
ANISOU  112  CG  GLU A  28    13450  10831  11150  -1536  -1211   -328       C
ATOM    113  CD  GLU A  28     -11.061  26.074  93.785  1.00 97.07           C
ANISOU  113  CD  GLU A  28    13910  11243  11726  -1637  -1241   -222       C
ATOM    114  OE1 GLU A  28     -11.884  25.177  93.506  1.00101.34           O
ANISOU  114  OE1 GLU A  28    14510  11685  12307  -1765  -1332   -227       O
ATOM    115  OE2 GLU A  28     -10.643  26.297  94.954  1.00 99.06           O
ANISOU  115  OE2 GLU A  28    14091  11538  12008  -1593  -1177   -131       O
ATOM    116  C   GLU A  28     -11.378  29.269  89.846  1.00 84.67           C
ANISOU  116  C   GLU A  28    12307  10018   9844  -1517  -1257   -488       C
ATOM    117  O   GLU A  28     -10.305  29.349  89.230  1.00 86.87           O
ANISOU  117  O   GLU A  28    12673  10263  10068  -1395  -1201   -570       O
ATOM    118  N   ALA A  29     -12.581  29.452  89.293  1.00 83.84           N
ANISOU  118  N   ALA A  29    12161   9970   9724  -1637  -1349   -479       N
ATOM    119  CA  ALA A  29     -12.823  29.802  87.872  1.00 83.27           C
ANISOU  119  CA  ALA A  29    12149   9932   9555  -1648  -1408   -567       C
ATOM    120  CB  ALA A  29     -14.279  29.612  87.532  1.00 83.10           C
ANISOU  120  CB  ALA A  29    12083   9938   9552  -1820  -1539   -530       C
ATOM    121  C   ALA A  29     -12.380  31.247  87.611  1.00 82.56           C
ANISOU  121  C   ALA A  29    11968   9997   9401  -1533  -1326   -563       C
ATOM    122  O   ALA A  29     -11.639  31.480  86.632  1.00 86.33           O
ANISOU  122  O   ALA A  29    12540  10470   9790  -1445  -1299   -655       O
ATOM    123  N   TRP A  30     -12.812  32.186  88.458  1.00 78.04           N
ANISOU  123  N   TRP A  30    11225   9555   8871  -1533  -1282   -460       N
ATOM    124  CA  TRP A  30     -12.595  33.641  88.242  1.00 74.26           C
ANISOU  124  CA  TRP A  30    10647   9224   8343  -1444  -1215   -444       C
ATOM    125  CB  TRP A  30     -13.370  34.480  89.265  1.00 70.35           C
ANISOU  125  CB  TRP A  30     9972   8847   7909  -1475  -1181   -326       C
ATOM    126  CG  TRP A  30     -13.454  35.925  88.887  1.00 67.33           C
ANISOU  126  CG  TRP A  30     9492   8605   7483  -1411  -1138   -308       C
ATOM    127  CD1 TRP A  30     -14.432  36.532  88.153  1.00 65.83           C
ANISOU  127  CD1 TRP A  30     9231   8504   7275  -1465  -1201   -284       C
ATOM    128  NE1 TRP A  30     -14.148  37.863  87.995  1.00 64.78           N
ANISOU  128  NE1 TRP A  30     9026   8479   7109  -1372  -1132   -268       N
ATOM    129  CE2 TRP A  30     -12.962  38.146  88.623  1.00 63.35           C
ANISOU  129  CE2 TRP A  30     8869   8280   6921  -1263  -1026   -287       C
ATOM    130  CD2 TRP A  30     -12.488  36.945  89.193  1.00 64.46           C
ANISOU  130  CD2 TRP A  30     9096   8302   7094  -1282  -1029   -309       C
ATOM    131  CE3 TRP A  30     -11.270  36.959  89.884  1.00 64.44           C
ANISOU  131  CE3 TRP A  30     9125   8262   7095  -1186   -941   -320       C
ATOM    132  CZ3 TRP A  30     -10.577  38.146  89.989  1.00 63.55           C
ANISOU  132  CZ3 TRP A  30     8960   8229   6954  -1086   -858   -313       C
ATOM    133  CH2 TRP A  30     -11.067  39.321  89.417  1.00 61.88           C
ANISOU  133  CH2 TRP A  30     8672   8126   6712  -1072   -854   -297       C
ATOM    134  CZ2 TRP A  30     -12.260  39.345  88.730  1.00 62.71           C
ANISOU  134  CZ2 TRP A  30     8741   8271   6813  -1154   -935   -281       C
ATOM    135  C   TRP A  30     -11.096  33.971  88.255  1.00 74.02           C
ANISOU  135  C   TRP A  30    10670   9179   8275  -1288  -1108   -493       C
ATOM    136  O   TRP A  30     -10.680  34.780  87.398  1.00 73.62           O
ANISOU  136  O   TRP A  30    10628   9194   8149  -1215  -1079   -537       O
ATOM    137  N   THR A  31     -10.315  33.369  89.162  1.00 73.59           N
ANISOU  137  N   THR A  31    10644   9042   8272  -1243  -1054   -478       N
ATOM    138  CA  THR A  31      -8.901  33.766  89.426  1.00 73.17           C
ANISOU  138  CA  THR A  31    10602   8991   8207  -1100   -950   -492       C
ATOM    139  CB  THR A  31      -8.482  33.555  90.888  1.00 72.28           C
ANISOU  139  CB  THR A  31    10436   8857   8169  -1083   -902   -413       C
ATOM    140  OG1 THR A  31      -8.540  32.176  91.257  1.00 75.90           O
ANISOU  140  OG1 THR A  31    10978   9174   8683  -1136   -945   -411       O
ATOM    141  CG2 THR A  31      -9.313  34.389  91.834  1.00 72.98           C
ANISOU  141  CG2 THR A  31    10383   9060   8284  -1139   -890   -318       C
ATOM    142  C   THR A  31      -7.921  33.105  88.441  1.00 74.88           C
ANISOU  142  C   THR A  31    10969   9103   8376  -1019   -934   -596       C
ATOM    143  O   THR A  31      -6.781  33.600  88.368  1.00 74.29           O
ANISOU  143  O   THR A  31    10891   9053   8283   -895   -848   -609       O
ATOM    144  N   THR A  32      -8.310  32.062  87.694  1.00 78.90           N
ANISOU  144  N   THR A  32    11608   9501   8866  -1081  -1007   -667       N
ATOM    145  CA  THR A  32      -7.455  31.502  86.603  1.00 80.81           C
ANISOU  145  CA  THR A  32    12010   9646   9044   -999   -982   -780       C
ATOM    146  CB  THR A  32      -7.758  30.033  86.261  1.00 83.87           C
ANISOU  146  CB  THR A  32    12559   9860   9445  -1070  -1055   -848       C
ATOM    147  OG1 THR A  32      -9.047  29.942  85.655  1.00 84.17           O
ANISOU  147  OG1 THR A  32    12616   9918   9445  -1216  -1175   -865       O
ATOM    148  CG2 THR A  32      -7.667  29.114  87.462  1.00 84.40           C
ANISOU  148  CG2 THR A  32    12619   9819   9627  -1097  -1056   -785       C
ATOM    149  C   THR A  32      -7.570  32.395  85.359  1.00 79.00           C
ANISOU  149  C   THR A  32    11795   9519   8702   -975   -984   -834       C
ATOM    150  O   THR A  32      -6.605  32.420  84.594  1.00 80.12           O
ANISOU  150  O   THR A  32    12024   9636   8781   -865   -915   -905       O
ATOM    151  N   ALA A  33      -8.687  33.115  85.193  1.00 76.89           N
ANISOU  151  N   ALA A  33    11436   9364   8413  -1070  -1054   -792       N
ATOM    152  CA  ALA A  33      -8.997  33.966  84.016  1.00 75.58           C
ANISOU  152  CA  ALA A  33    11274   9300   8141  -1068  -1079   -826       C
ATOM    153  CB  ALA A  33     -10.435  33.752  83.609  1.00 75.23           C
ANISOU  153  CB  ALA A  33    11224   9276   8084  -1225  -1218   -815       C
ATOM    154  C   ALA A  33      -8.737  35.453  84.303  1.00 74.23           C
ANISOU  154  C   ALA A  33    10952   9281   7969   -995  -1004   -756       C
ATOM    155  O   ALA A  33      -8.354  36.172  83.378  1.00 78.26           O
ANISOU  155  O   ALA A  33    11483   9857   8393   -930   -972   -789       O
ATOM    156  N   ASN A  34      -8.965  35.919  85.531  1.00 72.61           N
ANISOU  156  N   ASN A  34    10606   9129   7853  -1007   -976   -661       N
ATOM    157  CA  ASN A  34      -8.972  37.368  85.866  1.00 68.87           C
ANISOU  157  CA  ASN A  34     9989   8794   7384   -961   -920   -591       C
ATOM    158  CB  ASN A  34     -10.372  37.870  86.218  1.00 69.84           C
ANISOU  158  CB  ASN A  34     9989   9000   7545  -1063   -983   -513       C
ATOM    159  CG  ASN A  34     -11.402  37.490  85.184  1.00 72.24           C
ANISOU  159  CG  ASN A  34    10339   9305   7804  -1166  -1102   -540       C
ATOM    160  OD1 ASN A  34     -11.465  38.089  84.119  1.00 75.01           O
ANISOU  160  OD1 ASN A  34    10708   9717   8072  -1147  -1124   -567       O
ATOM    161  ND2 ASN A  34     -12.207  36.493  85.501  1.00 74.42           N
ANISOU  161  ND2 ASN A  34    10633   9513   8131  -1281  -1185   -528       N
ATOM    162  C   ASN A  34      -8.035  37.638  87.039  1.00 67.56           C
ANISOU  162  C   ASN A  34     9763   8624   7280   -882   -824   -545       C
ATOM    163  O   ASN A  34      -7.542  36.680  87.656  1.00 69.56           O
ANISOU  163  O   ASN A  34    10069   8778   7581   -874   -813   -552       O
ATOM    164  N   TRP A  35      -7.812  38.918  87.333  1.00 65.48           N
ANISOU  164  N   TRP A  35     9395   8465   7016   -829   -765   -497       N
ATOM    165  CA  TRP A  35      -6.982  39.364  88.474  1.00 63.36           C
ANISOU  165  CA  TRP A  35     9064   8210   6797   -767   -686   -447       C
ATOM    166  CB  TRP A  35      -5.492  39.280  88.128  1.00 63.69           C
ANISOU  166  CB  TRP A  35     9165   8214   6820   -654   -618   -487       C
ATOM    167  CG  TRP A  35      -5.071  40.108  86.957  1.00 61.98           C
ANISOU  167  CG  TRP A  35     8959   8059   6529   -588   -585   -521       C
ATOM    168  CD1 TRP A  35      -5.385  39.908  85.643  1.00 63.39           C
ANISOU  168  CD1 TRP A  35     9219   8236   6629   -597   -620   -584       C
ATOM    169  NE1 TRP A  35      -4.786  40.856  84.859  1.00 61.25           N
ANISOU  169  NE1 TRP A  35     8936   8035   6301   -522   -565   -590       N
ATOM    170  CE2 TRP A  35      -4.053  41.692  85.656  1.00 61.34           C
ANISOU  170  CE2 TRP A  35     8854   8090   6361   -467   -497   -532       C
ATOM    171  CD2 TRP A  35      -4.214  41.258  86.991  1.00 60.45           C
ANISOU  171  CD2 TRP A  35     8700   7937   6329   -508   -511   -491       C
ATOM    172  CE3 TRP A  35      -3.554  41.945  88.007  1.00 58.07           C
ANISOU  172  CE3 TRP A  35     8317   7667   6078   -473   -459   -433       C
ATOM    173  CZ3 TRP A  35      -2.788  43.041  87.676  1.00 59.14           C
ANISOU  173  CZ3 TRP A  35     8408   7867   6194   -405   -401   -415       C
ATOM    174  CH2 TRP A  35      -2.655  43.461  86.354  1.00 58.31           C
ANISOU  174  CH2 TRP A  35     8336   7800   6019   -364   -383   -449       C
ATOM    175  CZ2 TRP A  35      -3.278  42.800  85.324  1.00 59.14           C
ANISOU  175  CZ2 TRP A  35     8527   7881   6061   -392   -429   -508       C
ATOM    176  C   TRP A  35      -7.407  40.767  88.908  1.00 63.17           C
ANISOU  176  C   TRP A  35     8917   8301   6780   -765   -654   -384       C
ATOM    177  O   TRP A  35      -7.940  41.526  88.071  1.00 60.31           O
ANISOU  177  O   TRP A  35     8527   8011   6377   -770   -671   -387       O
ATOM    178  N   GLU A  36      -7.216  41.054  90.196  1.00 60.56           N
ANISOU  178  N   GLU A  36     8526   7982   6500   -762   -612   -329       N
ATOM    179  CA  GLU A  36      -7.436  42.388  90.797  1.00 60.78           C
ANISOU  179  CA  GLU A  36     8455   8101   6536   -747   -565   -275       C
ATOM    180  CB  GLU A  36      -7.831  42.235  92.269  1.00 61.35           C
ANISOU  180  CB  GLU A  36     8483   8168   6657   -795   -549   -217       C
ATOM    181  CG  GLU A  36      -9.314  41.994  92.466  1.00 62.87           C
ANISOU  181  CG  GLU A  36     8626   8382   6878   -886   -588   -179       C
ATOM    182  CD  GLU A  36     -10.180  43.245  92.444  1.00 64.64           C
ANISOU  182  CD  GLU A  36     8754   8702   7105   -886   -560   -138       C
ATOM    183  OE1 GLU A  36      -9.726  44.315  92.916  1.00 63.38           O
ANISOU  183  OE1 GLU A  36     8560   8583   6936   -830   -493   -124       O
ATOM    184  OE2 GLU A  36     -11.310  43.147  91.968  1.00 71.47           O
ANISOU  184  OE2 GLU A  36     9575   9594   7985   -943   -607   -118       O
ATOM    185  C   GLU A  36      -6.151  43.197  90.603  1.00 59.21           C
ANISOU  185  C   GLU A  36     8257   7924   6314   -653   -503   -287       C
ATOM    186  O   GLU A  36      -5.065  42.661  90.911  1.00 57.08           O
ANISOU  186  O   GLU A  36     8029   7599   6057   -610   -482   -298       O
ATOM    187  N   TRP A  37      -6.272  44.428  90.094  1.00 59.73           N
ANISOU  187  N   TRP A  37     8273   8065   6354   -623   -478   -277       N
ATOM    188  CA  TRP A  37      -5.134  45.361  89.870  1.00 59.74           C
ANISOU  188  CA  TRP A  37     8263   8096   6339   -543   -420   -277       C
ATOM    189  CB  TRP A  37      -5.627  46.790  89.600  1.00 61.48           C
ANISOU  189  CB  TRP A  37     8416   8395   6548   -532   -397   -247       C
ATOM    190  CG  TRP A  37      -6.513  47.048  88.416  1.00 64.48           C
ANISOU  190  CG  TRP A  37     8788   8818   6891   -547   -435   -254       C
ATOM    191  CD1 TRP A  37      -7.636  47.832  88.426  1.00 64.40           C
ANISOU  191  CD1 TRP A  37     8707   8864   6896   -575   -445   -213       C
ATOM    192  NE1 TRP A  37      -8.170  47.917  87.171  1.00 65.13           N
ANISOU  192  NE1 TRP A  37     8808   8991   6945   -583   -492   -220       N
ATOM    193  CE2 TRP A  37      -7.381  47.207  86.301  1.00 65.51           C
ANISOU  193  CE2 TRP A  37     8948   9006   6937   -558   -506   -277       C
ATOM    194  CD2 TRP A  37      -6.314  46.650  87.046  1.00 62.62           C
ANISOU  194  CD2 TRP A  37     8617   8580   6594   -528   -464   -299       C
ATOM    195  CE3 TRP A  37      -5.374  45.856  86.382  1.00 63.68           C
ANISOU  195  CE3 TRP A  37     8839   8666   6688   -488   -456   -353       C
ATOM    196  CZ3 TRP A  37      -5.518  45.641  85.028  1.00 66.40           C
ANISOU  196  CZ3 TRP A  37     9248   9021   6957   -481   -486   -394       C
ATOM    197  CH2 TRP A  37      -6.578  46.207  84.314  1.00 66.63           C
ANISOU  197  CH2 TRP A  37     9249   9115   6952   -521   -538   -374       C
ATOM    198  CZ2 TRP A  37      -7.521  47.001  84.929  1.00 65.08           C
ANISOU  198  CZ2 TRP A  37     8950   8968   6808   -558   -550   -310       C
ATOM    199  C   TRP A  37      -4.211  45.378  91.103  1.00 57.39           C
ANISOU  199  C   TRP A  37     7954   7773   6079   -525   -385   -249       C
ATOM    200  O   TRP A  37      -2.989  45.290  90.946  1.00 54.97           O
ANISOU  200  O   TRP A  37     7668   7445   5774   -466   -359   -257       O
ATOM    201  N   PHE A  38      -4.786  45.547  92.292  1.00 56.22           N
ANISOU  201  N   PHE A  38     7771   7633   5957   -573   -383   -211       N
ATOM    202  CA  PHE A  38      -4.048  45.887  93.536  1.00 56.11           C
ANISOU  202  CA  PHE A  38     7743   7614   5960   -567   -354   -177       C
ATOM    203  CB  PHE A  38      -4.810  46.972  94.297  1.00 56.45           C
ANISOU  203  CB  PHE A  38     7738   7707   6001   -594   -323   -147       C
ATOM    204  CG  PHE A  38      -4.748  48.335  93.651  1.00 56.97           C
ANISOU  204  CG  PHE A  38     7768   7822   6053   -554   -289   -149       C
ATOM    205  CD1 PHE A  38      -3.528  48.911  93.329  1.00 58.94           C
ANISOU  205  CD1 PHE A  38     8021   8074   6297   -503   -271   -153       C
ATOM    206  CE1 PHE A  38      -3.464  50.179  92.776  1.00 59.80           C
ANISOU  206  CE1 PHE A  38     8099   8224   6398   -471   -240   -147       C
ATOM    207  CZ  PHE A  38      -4.618  50.892  92.548  1.00 60.23           C
ANISOU  207  CZ  PHE A  38     8119   8313   6452   -481   -227   -137       C
ATOM    208  CD2 PHE A  38      -5.897  49.066  93.421  1.00 55.95           C
ANISOU  208  CD2 PHE A  38     7595   7737   5926   -566   -274   -136       C
ATOM    209  CE2 PHE A  38      -5.832  50.336  92.869  1.00 59.47           C
ANISOU  209  CE2 PHE A  38     8010   8220   6365   -526   -243   -130       C
ATOM    210  C   PHE A  38      -3.783  44.639  94.377  1.00 55.90           C
ANISOU  210  C   PHE A  38     7755   7523   5958   -595   -381   -163       C
ATOM    211  O   PHE A  38      -3.288  44.789  95.499  1.00 54.00           O
ANISOU  211  O   PHE A  38     7510   7279   5726   -604   -371   -128       O
ATOM    212  N   ASP A  39      -4.065  43.450  93.836  1.00 57.68           N
ANISOU  212  N   ASP A  39     8026   7694   6193   -611   -418   -189       N
ATOM    213  CA  ASP A  39      -3.694  42.151  94.452  1.00 58.54           C
ANISOU  213  CA  ASP A  39     8182   7723   6334   -627   -446   -177       C
ATOM    214  CB  ASP A  39      -4.249  40.979  93.631  1.00 60.79           C
ANISOU  214  CB  ASP A  39     8526   7944   6625   -652   -489   -218       C
ATOM    215  CG  ASP A  39      -4.042  39.609  94.265  1.00 63.35           C
ANISOU  215  CG  ASP A  39     8904   8174   6992   -676   -520   -202       C
ATOM    216  OD1 ASP A  39      -3.231  39.512  95.211  1.00 62.10           O
ANISOU  216  OD1 ASP A  39     8737   8000   6857   -655   -507   -157       O
ATOM    217  OD2 ASP A  39      -4.694  38.646  93.806  1.00 67.13           O
ANISOU  217  OD2 ASP A  39     9433   8591   7480   -721   -563   -229       O
ATOM    218  C   ASP A  39      -2.171  42.105  94.565  1.00 57.75           C
ANISOU  218  C   ASP A  39     8092   7599   6251   -555   -426   -168       C
ATOM    219  O   ASP A  39      -1.474  42.101  93.554  1.00 57.07           O
ANISOU  219  O   ASP A  39     8022   7503   6158   -489   -408   -203       O
ATOM    220  N   PRO A  40      -1.593  42.073  95.787  1.00 57.35           N
ANISOU  220  N   PRO A  40     8029   7541   6220   -565   -429   -115       N
ATOM    221  CA  PRO A  40      -0.139  42.066  95.945  1.00 56.86           C
ANISOU  221  CA  PRO A  40     7957   7462   6184   -502   -420    -89       C
ATOM    222  CB  PRO A  40       0.088  42.114  97.465  1.00 56.29           C
ANISOU  222  CB  PRO A  40     7874   7397   6117   -548   -442    -24       C
ATOM    223  CG  PRO A  40      -1.223  41.675  98.070  1.00 56.46           C
ANISOU  223  CG  PRO A  40     7918   7411   6123   -627   -457    -17       C
ATOM    224  CD  PRO A  40      -2.294  42.067  97.077  1.00 57.56           C
ANISOU  224  CD  PRO A  40     8048   7581   6242   -638   -440    -69       C
ATOM    225  C   PRO A  40       0.553  40.844  95.321  1.00 57.88           C
ANISOU  225  C   PRO A  40     8131   7508   6353   -444   -425   -107       C
ATOM    226  O   PRO A  40       1.715  40.945  95.014  1.00 60.02           O
ANISOU  226  O   PRO A  40     8382   7774   6648   -372   -402    -95       O
ATOM    227  N   VAL A  41      -0.155  39.732  95.119  1.00 59.58           N
ANISOU  227  N   VAL A  41     8404   7653   6578   -475   -452   -132       N
ATOM    228  CA  VAL A  41       0.414  38.544  94.416  1.00 61.05           C
ANISOU  228  CA  VAL A  41     8654   7742   6798   -415   -449   -164       C
ATOM    229  CB  VAL A  41      -0.594  37.388  94.285  1.00 61.17           C
ANISOU  229  CB  VAL A  41     8743   7675   6821   -476   -491   -195       C
ATOM    230  CG1 VAL A  41      -0.211  36.416  93.187  1.00 63.10           C
ANISOU  230  CG1 VAL A  41     9074   7823   7076   -415   -480   -261       C
ATOM    231  CG2 VAL A  41      -0.727  36.631  95.585  1.00 63.77           C
ANISOU  231  CG2 VAL A  41     9077   7956   7196   -530   -528   -126       C
ATOM    232  C   VAL A  41       0.927  38.994  93.043  1.00 62.60           C
ANISOU  232  C   VAL A  41     8858   7960   6965   -336   -401   -222       C
ATOM    233  O   VAL A  41       1.974  38.481  92.613  1.00 64.26           O
ANISOU  233  O   VAL A  41     9088   8120   7208   -249   -367   -227       O
ATOM    234  N   HIS A  42       0.202  39.902  92.384  1.00 60.61           N
ANISOU  234  N   HIS A  42     8589   7782   6656   -362   -395   -257       N
ATOM    235  CA  HIS A  42       0.490  40.382  91.008  1.00 58.17           C
ANISOU  235  CA  HIS A  42     8296   7505   6301   -300   -353   -310       C
ATOM    236  CB  HIS A  42      -0.827  40.510  90.235  1.00 59.34           C
ANISOU  236  CB  HIS A  42     8477   7677   6390   -361   -386   -362       C
ATOM    237  CG  HIS A  42      -1.496  39.196  90.027  1.00 61.69           C
ANISOU  237  CG  HIS A  42     8864   7883   6692   -406   -435   -404       C
ATOM    238  ND1 HIS A  42      -2.785  38.942  90.460  1.00 63.04           N
ANISOU  238  ND1 HIS A  42     9030   8052   6866   -510   -496   -394       N
ATOM    239  CE1 HIS A  42      -3.102  37.695  90.169  1.00 64.50           C
ANISOU  239  CE1 HIS A  42     9306   8139   7062   -540   -536   -435       C
ATOM    240  NE2 HIS A  42      -2.044  37.124  89.580  1.00 65.22           N
ANISOU  240  NE2 HIS A  42     9465   8161   7152   -449   -496   -476       N
ATOM    241  CD2 HIS A  42      -1.039  38.049  89.482  1.00 63.80           C
ANISOU  241  CD2 HIS A  42     9226   8049   6966   -364   -429   -454       C
ATOM    242  C   HIS A  42       1.279  41.696  91.041  1.00 55.23           C
ANISOU  242  C   HIS A  42     7841   7217   5924   -257   -309   -271       C
ATOM    243  O   HIS A  42       2.169  41.873  90.200  1.00 52.07           O
ANISOU  243  O   HIS A  42     7440   6825   5517   -176   -256   -284       O
ATOM    244  N   SER A  43       0.974  42.584  91.985  1.00 54.12           N
ANISOU  244  N   SER A  43     7638   7135   5788   -310   -325   -224       N
ATOM    245  CA  SER A  43       1.349  44.018  91.907  1.00 54.24           C
ANISOU  245  CA  SER A  43     7586   7231   5788   -294   -294   -199       C
ATOM    246  CB  SER A  43       0.099  44.834  91.799  1.00 53.16           C
ANISOU  246  CB  SER A  43     7437   7150   5611   -352   -306   -213       C
ATOM    247  OG  SER A  43      -0.608  44.449  90.630  1.00 52.21           O
ANISOU  247  OG  SER A  43     7363   7024   5450   -350   -314   -267       O
ATOM    248  C   SER A  43       2.247  44.461  93.075  1.00 52.85           C
ANISOU  248  C   SER A  43     7356   7069   5653   -299   -298   -132       C
ATOM    249  O   SER A  43       2.422  45.683  93.232  1.00 52.31           O
ANISOU  249  O   SER A  43     7240   7059   5575   -308   -284   -110       O
ATOM    250  N   HIS A  44       2.856  43.524  93.808  1.00 51.76           N
ANISOU  250  N   HIS A  44     7228   6876   5562   -291   -320    -99       N
ATOM    251  CA  HIS A  44       3.701  43.835  94.992  1.00 54.19           C
ANISOU  251  CA  HIS A  44     7488   7195   5904   -307   -344    -27       C
ATOM    252  CB  HIS A  44       4.228  42.556  95.676  1.00 55.30           C
ANISOU  252  CB  HIS A  44     7648   7264   6097   -295   -376     13       C
ATOM    253  CG  HIS A  44       5.033  41.647  94.804  1.00 58.19           C
ANISOU  253  CG  HIS A  44     8025   7571   6510   -201   -342      3       C
ATOM    254  ND1 HIS A  44       4.449  40.724  93.939  1.00 60.30           N
ANISOU  254  ND1 HIS A  44     8368   7777   6765   -177   -325    -63       N
ATOM    255  CE1 HIS A  44       5.398  40.054  93.311  1.00 60.87           C
ANISOU  255  CE1 HIS A  44     8448   7797   6882    -81   -283    -64       C
ATOM    256  NE2 HIS A  44       6.594  40.509  93.743  1.00 58.89           N
ANISOU  256  NE2 HIS A  44     8112   7580   6683    -42   -274     12       N
ATOM    257  CD2 HIS A  44       6.373  41.497  94.669  1.00 59.63           C
ANISOU  257  CD2 HIS A  44     8158   7743   6753   -123   -319     52       C
ATOM    258  C   HIS A  44       4.814  44.819  94.602  1.00 52.96           C
ANISOU  258  C   HIS A  44     7267   7088   5766   -260   -314      3       C
ATOM    259  O   HIS A  44       5.065  45.757  95.376  1.00 53.13           O
ANISOU  259  O   HIS A  44     7251   7151   5784   -304   -335     41       O
ATOM    260  N   ARG A  45       5.448  44.647  93.442  1.00 55.33           N
ANISOU  260  N   ARG A  45     7558   7382   6081   -178   -263    -13       N
ATOM    261  CA  ARG A  45       6.625  45.471  93.040  1.00 56.60           C
ANISOU  261  CA  ARG A  45     7645   7588   6272   -129   -226     30       C
ATOM    262  CB  ARG A  45       7.378  44.861  91.856  1.00 58.27           C
ANISOU  262  CB  ARG A  45     7857   7776   6506    -23   -158     18       C
ATOM    263  CG  ARG A  45       8.312  43.728  92.251  1.00 60.09           C
ANISOU  263  CG  ARG A  45     8072   7945   6814     33   -159     64       C
ATOM    264  CD  ARG A  45       9.487  44.184  93.096  1.00 59.88           C
ANISOU  264  CD  ARG A  45     7943   7948   6859     28   -187    167       C
ATOM    265  NE  ARG A  45      10.343  43.049  93.413  1.00 61.80           N
ANISOU  265  NE  ARG A  45     8164   8130   7184     93   -188    220       N
ATOM    266  CZ  ARG A  45      11.463  43.119  94.119  1.00 62.00           C
ANISOU  266  CZ  ARG A  45     8096   8170   7291    102   -219    323       C
ATOM    267  NH2 ARG A  45      12.162  42.020  94.329  1.00 63.50           N
ANISOU  267  NH2 ARG A  45     8266   8298   7561    172   -216    374       N
ATOM    268  NH1 ARG A  45      11.880  44.276  94.614  1.00 62.00           N
ANISOU  268  NH1 ARG A  45     8022   8240   7294     40   -259    379       N
ATOM    269  C   ARG A  45       6.194  46.891  92.683  1.00 55.59           C
ANISOU  269  C   ARG A  45     7496   7527   6099   -162   -211     16       C
ATOM    270  O   ARG A  45       7.056  47.789  92.679  1.00 58.59           O
ANISOU  270  O   ARG A  45     7811   7945   6505   -155   -199     65       O
ATOM    271  N   ILE A  46       4.922  47.093  92.371  1.00 54.07           N
ANISOU  271  N   ILE A  46     7351   7343   5847   -198   -213    -39       N
ATOM    272  CA  ILE A  46       4.403  48.440  92.015  1.00 54.58           C
ANISOU  272  CA  ILE A  46     7398   7464   5875   -224   -197    -49       C
ATOM    273  CB  ILE A  46       3.209  48.333  91.053  1.00 53.01           C
ANISOU  273  CB  ILE A  46     7246   7274   5619   -223   -185   -109       C
ATOM    274  CG1 ILE A  46       3.612  47.591  89.775  1.00 53.87           C
ANISOU  274  CG1 ILE A  46     7388   7367   5711   -150   -146   -141       C
ATOM    275  CG2 ILE A  46       2.624  49.712  90.780  1.00 51.40           C
ANISOU  275  CG2 ILE A  46     7019   7124   5388   -247   -172   -106       C
ATOM    276  CD1 ILE A  46       2.436  47.012  89.007  1.00 55.75           C
ANISOU  276  CD1 ILE A  46     7696   7594   5892   -164   -162   -205       C
ATOM    277  C   ILE A  46       4.080  49.183  93.315  1.00 52.36           C
ANISOU  277  C   ILE A  46     7105   7193   5593   -300   -236    -24       C
ATOM    278  O   ILE A  46       4.387  50.393  93.385  1.00 53.02           O
ANISOU  278  O   ILE A  46     7155   7309   5678   -315   -227     -1       O
ATOM    279  N   LEU A  47       3.544  48.480  94.311  1.00 51.26           N
ANISOU  279  N   LEU A  47     7000   7024   5450   -347   -275    -27       N
ATOM    280  CA  LEU A  47       3.207  49.057  95.645  1.00 51.62           C
ANISOU  280  CA  LEU A  47     7055   7077   5481   -419   -305     -8       C
ATOM    281  CB  LEU A  47       2.265  48.100  96.380  1.00 50.85           C
ANISOU  281  CB  LEU A  47     7004   6950   5365   -461   -329    -21       C
ATOM    282  CG  LEU A  47       0.921  47.873  95.689  1.00 51.40           C
ANISOU  282  CG  LEU A  47     7095   7024   5410   -465   -310    -68       C
ATOM    283  CD1 LEU A  47       0.285  46.564  96.124  1.00 52.01           C
ANISOU  283  CD1 LEU A  47     7210   7058   5492   -496   -337    -72       C
ATOM    284  CD2 LEU A  47      -0.012  49.034  95.969  1.00 53.42           C
ANISOU  284  CD2 LEU A  47     7343   7317   5635   -500   -286    -78       C
ATOM    285  C   LEU A  47       4.489  49.314  96.439  1.00 53.35           C
ANISOU  285  C   LEU A  47     7243   7296   5732   -433   -339     50       C
ATOM    286  O   LEU A  47       4.672  50.453  96.925  1.00 55.06           O
ANISOU  286  O   LEU A  47     7450   7534   5935   -473   -347     63       O
ATOM    287  N   TRP A  48       5.341  48.293  96.550  1.00 53.80           N
ANISOU  287  N   TRP A  48     7283   7324   5832   -402   -362     86       N
ATOM    288  CA  TRP A  48       6.637  48.332  97.273  1.00 53.79           C
ANISOU  288  CA  TRP A  48     7236   7324   5877   -412   -407    160       C
ATOM    289  CB  TRP A  48       6.585  47.459  98.534  1.00 54.48           C
ANISOU  289  CB  TRP A  48     7357   7381   5961   -458   -468    193       C
ATOM    290  CG  TRP A  48       5.368  47.640  99.386  1.00 53.85           C
ANISOU  290  CG  TRP A  48     7346   7303   5811   -530   -478    159       C
ATOM    291  CD1 TRP A  48       5.183  48.552 100.384  1.00 53.51           C
ANISOU  291  CD1 TRP A  48     7332   7282   5716   -603   -502    163       C
ATOM    292  NE1 TRP A  48       3.941  48.395 100.937  1.00 53.23           N
ANISOU  292  NE1 TRP A  48     7357   7242   5624   -644   -485    129       N
ATOM    293  CE2 TRP A  48       3.304  47.352 100.324  1.00 52.94           C
ANISOU  293  CE2 TRP A  48     7326   7180   5609   -609   -463    107       C
ATOM    294  CD2 TRP A  48       4.176  46.836  99.346  1.00 53.51           C
ANISOU  294  CD2 TRP A  48     7353   7235   5743   -537   -459    119       C
ATOM    295  CE3 TRP A  48       3.759  45.749  98.566  1.00 52.21           C
ANISOU  295  CE3 TRP A  48     7202   7031   5601   -493   -439     91       C
ATOM    296  CZ3 TRP A  48       2.512  45.219  98.782  1.00 53.64           C
ANISOU  296  CZ3 TRP A  48     7429   7197   5753   -532   -435     62       C
ATOM    297  CH2 TRP A  48       1.662  45.752  99.752  1.00 54.65           C
ANISOU  297  CH2 TRP A  48     7583   7350   5829   -601   -435     63       C
ATOM    298  CZ2 TRP A  48       2.036  46.820 100.532  1.00 54.77           C
ANISOU  298  CZ2 TRP A  48     7597   7400   5811   -636   -443     81       C
ATOM    299  C   TRP A  48       7.736  47.876  96.319  1.00 54.69           C
ANISOU  299  C   TRP A  48     7289   7432   6057   -324   -375    191       C
ATOM    300  O   TRP A  48       8.058  46.685  96.249  1.00 54.30           O
ANISOU  300  O   TRP A  48     7242   7342   6046   -277   -376    207       O
ATOM    301  N   PRO A  49       8.323  48.799  95.526  1.00 54.59           N
ANISOU  301  N   PRO A  49     7223   7457   6061   -295   -337    204       N
ATOM    302  CA  PRO A  49       9.408  48.448  94.606  1.00 57.02           C
ANISOU  302  CA  PRO A  49     7465   7767   6430   -207   -290    242       C
ATOM    303  CB  PRO A  49       9.792  49.801  94.000  1.00 57.03           C
ANISOU  303  CB  PRO A  49     7416   7820   6433   -212   -258    259       C
ATOM    304  CG  PRO A  49       8.517  50.601  94.073  1.00 55.56           C
ANISOU  304  CG  PRO A  49     7294   7642   6171   -269   -261    194       C
ATOM    305  CD  PRO A  49       7.919  50.206  95.407  1.00 54.66           C
ANISOU  305  CD  PRO A  49     7233   7501   6031   -340   -326    184       C
ATOM    306  C   PRO A  49      10.657  47.817  95.242  1.00 58.09           C
ANISOU  306  C   PRO A  49     7533   7888   6648   -187   -329    332       C
ATOM    307  O   PRO A  49      11.345  47.085  94.554  1.00 60.68           O
ANISOU  307  O   PRO A  49     7824   8199   7030    -96   -279    354       O
ATOM    308  N   ASP A  50      10.910  48.101  96.520  1.00 57.59           N
ANISOU  308  N   ASP A  50     7459   7830   6590   -269   -415    382       N
ATOM    309  CA  ASP A  50      12.182  47.780  97.221  1.00 60.05           C
ANISOU  309  CA  ASP A  50     7688   8143   6982   -270   -475    490       C
ATOM    310  CB  ASP A  50      12.494  48.837  98.280  1.00 61.04           C
ANISOU  310  CB  ASP A  50     7798   8301   7090   -382   -564    534       C
ATOM    311  CG  ASP A  50      11.534  48.837  99.450  1.00 61.19           C
ANISOU  311  CG  ASP A  50     7920   8305   7023   -473   -625    494       C
ATOM    312  OD1 ASP A  50      10.365  48.420  99.267  1.00 63.72           O
ANISOU  312  OD1 ASP A  50     8320   8603   7287   -462   -583    415       O
ATOM    313  OD2 ASP A  50      11.963  49.255 100.530  1.00 65.73           O
ANISOU  313  OD2 ASP A  50     8494   8894   7586   -559   -714    545       O
ATOM    314  C   ASP A  50      12.168  46.406  97.903  1.00 59.87           C
ANISOU  314  C   ASP A  50     7693   8069   6984   -252   -514    516       C
ATOM    315  O   ASP A  50      13.111  46.149  98.636  1.00 62.94           O
ANISOU  315  O   ASP A  50     8019   8461   7435   -264   -580    612       O
ATOM    316  N   ARG A  51      11.176  45.544  97.686  1.00 63.49           N
ANISOU  316  N   ARG A  51     8237   8481   7403   -228   -483    444       N
ATOM    317  CA  ARG A  51      11.100  44.245  98.416  1.00 65.84           C
ANISOU  317  CA  ARG A  51     8569   8721   7725   -223   -526    474       C
ATOM    318  CB  ARG A  51      10.434  44.431  99.782  1.00 65.79           C
ANISOU  318  CB  ARG A  51     8623   8722   7650   -337   -609    481       C
ATOM    319  CG  ARG A  51       9.047  45.054  99.728  1.00 65.21           C
ANISOU  319  CG  ARG A  51     8632   8665   7479   -396   -582    385       C
ATOM    320  CD  ARG A  51       8.604  45.549 101.090  1.00 64.73           C
ANISOU  320  CD  ARG A  51     8620   8626   7346   -505   -649    399       C
ATOM    321  NE  ARG A  51       9.488  46.625 101.500  1.00 66.97           N
ANISOU  321  NE  ARG A  51     8856   8955   7635   -549   -695    447       N
ATOM    322  CZ  ARG A  51       9.357  47.362 102.588  1.00 68.04           C
ANISOU  322  CZ  ARG A  51     9033   9114   7702   -646   -754    456       C
ATOM    323  NH2 ARG A  51      10.218  48.338 102.812  1.00 68.83           N
ANISOU  323  NH2 ARG A  51     9091   9247   7814   -688   -800    496       N
ATOM    324  NH1 ARG A  51       8.363  47.152 103.436  1.00 69.95           N
ANISOU  324  NH1 ARG A  51     9366   9347   7863   -704   -763    425       N
ATOM    325  C   ARG A  51      10.351  43.176  97.615  1.00 65.85           C
ANISOU  325  C   ARG A  51     8642   8658   7719   -157   -463    399       C
ATOM    326  O   ARG A  51       9.520  43.530  96.746  1.00 64.46           O
ANISOU  326  O   ARG A  51     8512   8492   7486   -151   -407    310       O
ATOM    327  N   GLU A  52      10.655  41.919  97.946  1.00 68.55           N
ANISOU  327  N   GLU A  52     8994   8933   8118   -115   -481    440       N
ATOM    328  CA  GLU A  52      10.035  40.676  97.417  1.00 70.92           C
ANISOU  328  CA  GLU A  52     9375   9147   8424    -64   -442    381       C
ATOM    329  CB  GLU A  52      10.736  39.440  97.988  1.00 78.11           C
ANISOU  329  CB  GLU A  52    10270   9983   9423    -15   -473    463       C
ATOM    330  CG  GLU A  52      12.240  39.386  97.767  1.00 86.38           C
ANISOU  330  CG  GLU A  52    11205  11037  10575     78   -452    555       C
ATOM    331  CD  GLU A  52      12.678  38.624  96.525  1.00 93.30           C
ANISOU  331  CD  GLU A  52    12089  11849  11511    218   -345    519       C
ATOM    332  OE1 GLU A  52      12.100  38.870  95.435  1.00 95.16           O
ANISOU  332  OE1 GLU A  52    12382  12088  11684    242   -271    415       O
ATOM    333  OE2 GLU A  52      13.600  37.787  96.650  1.00 96.86           O
ANISOU  333  OE2 GLU A  52    12490  12245  12066    306   -335    599       O
ATOM    334  C   GLU A  52       8.570  40.621  97.860  1.00 66.91           C
ANISOU  334  C   GLU A  52     8960   8631   7830   -158   -472    316       C
ATOM    335  O   GLU A  52       8.241  41.281  98.864  1.00 66.47           O
ANISOU  335  O   GLU A  52     8904   8623   7728   -251   -527    342       O
ATOM    336  N   TYR A  53       7.741  39.818  97.189  1.00 64.03           N
ANISOU  336  N   TYR A  53     8674   8204   7449   -137   -437    241       N
ATOM    337  CA  TYR A  53       6.369  39.474  97.643  1.00 64.28           C
ANISOU  337  CA  TYR A  53     8784   8214   7424   -224   -469    198       C
ATOM    338  CB  TYR A  53       5.750  38.370  96.774  1.00 65.30           C
ANISOU  338  CB  TYR A  53     8995   8255   7561   -189   -439    127       C
ATOM    339  CG  TYR A  53       4.415  37.869  97.269  1.00 66.66           C
ANISOU  339  CG  TYR A  53     9235   8397   7696   -281   -478    102       C
ATOM    340  CD1 TYR A  53       3.320  38.715  97.341  1.00 65.96           C
ANISOU  340  CD1 TYR A  53     9148   8378   7535   -360   -481     64       C
ATOM    341  CE1 TYR A  53       2.090  38.273  97.803  1.00 66.17           C
ANISOU  341  CE1 TYR A  53     9220   8385   7536   -444   -509     54       C
ATOM    342  CZ  TYR A  53       1.934  36.957  98.198  1.00 67.72           C
ANISOU  342  CZ  TYR A  53     9468   8486   7775   -460   -541     80       C
ATOM    343  OH  TYR A  53       0.720  36.538  98.664  1.00 67.58           O
ANISOU  343  OH  TYR A  53     9486   8452   7738   -550   -567     80       O
ATOM    344  CE2 TYR A  53       3.014  36.092  98.132  1.00 66.34           C
ANISOU  344  CE2 TYR A  53     9302   8231   7671   -381   -541    113       C
ATOM    345  CD2 TYR A  53       4.239  36.554  97.679  1.00 66.52           C
ANISOU  345  CD2 TYR A  53     9272   8280   7722   -290   -508    125       C
ATOM    346  C   TYR A  53       6.430  39.041  99.112  1.00 64.70           C
ANISOU  346  C   TYR A  53     8839   8252   7490   -287   -542    282       C
ATOM    347  O   TYR A  53       7.317  38.237  99.480  1.00 68.44           O
ANISOU  347  O   TYR A  53     9292   8674   8037   -240   -566    355       O
ATOM    348  N   ARG A  54       5.517  39.564  99.926  1.00 64.39           N
ANISOU  348  N   ARG A  54     8825   8258   7380   -386   -572    278       N
ATOM    349  CA  ARG A  54       5.317  39.146 101.334  1.00 67.73           C
ANISOU  349  CA  ARG A  54     9273   8672   7788   -460   -634    349       C
ATOM    350  CB  ARG A  54       5.459  40.353 102.262  1.00 70.25           C
ANISOU  350  CB  ARG A  54     9568   9078   8043   -529   -665    380       C
ATOM    351  CG  ARG A  54       6.866  40.922 102.281  1.00 74.99           C
ANISOU  351  CG  ARG A  54    10094   9713   8686   -490   -691    437       C
ATOM    352  CD  ARG A  54       7.033  41.998 103.344  1.00 83.73           C
ANISOU  352  CD  ARG A  54    11197  10890   9725   -575   -741    471       C
ATOM    353  NE  ARG A  54       8.353  42.639 103.276  1.00 92.95           N
ANISOU  353  NE  ARG A  54    12284  12092  10937   -551   -773    526       N
ATOM    354  CZ  ARG A  54       9.265  42.729 104.260  1.00 92.99           C
ANISOU  354  CZ  ARG A  54    12260  12120  10952   -592   -859    621       C
ATOM    355  NH2 ARG A  54       9.042  42.213 105.460  1.00 97.54           N
ANISOU  355  NH2 ARG A  54    12889  12686  11483   -658   -924    675       N
ATOM    356  NH1 ARG A  54      10.415  43.343 104.024  1.00 88.75           N
ANISOU  356  NH1 ARG A  54    11636  11615  10467   -571   -884    669       N
ATOM    357  C   ARG A  54       3.960  38.458 101.420  1.00 67.48           C
ANISOU  357  C   ARG A  54     9311   8599   7727   -515   -628    310       C
ATOM    358  O   ARG A  54       2.928  39.064 101.140  1.00 65.63           O
ANISOU  358  O   ARG A  54     9092   8406   7436   -558   -599    249       O
ATOM    359  N   PRO A  55       3.923  37.147 101.741  1.00 68.67           N
ANISOU  359  N   PRO A  55     9502   8662   7926   -513   -656    350       N
ATOM    360  CA  PRO A  55       2.651  36.423 101.783  1.00 70.18           C
ANISOU  360  CA  PRO A  55     9755   8807   8102   -573   -655    321       C
ATOM    361  CB  PRO A  55       3.100  34.950 101.751  1.00 70.57           C
ANISOU  361  CB  PRO A  55     9842   8735   8236   -530   -678    361       C
ATOM    362  CG  PRO A  55       4.474  34.956 102.394  1.00 69.73           C
ANISOU  362  CG  PRO A  55     9684   8635   8173   -481   -712    455       C
ATOM    363  CD  PRO A  55       5.087  36.291 102.022  1.00 67.50           C
ANISOU  363  CD  PRO A  55     9335   8450   7860   -451   -688    430       C
ATOM    364  C   PRO A  55       1.779  36.726 103.018  1.00 68.03           C
ANISOU  364  C   PRO A  55     9500   8587   7760   -680   -675    363       C
ATOM    365  O   PRO A  55       0.628  36.346 102.990  1.00 68.97           O
ANISOU  365  O   PRO A  55     9652   8688   7864   -735   -664    339       O
ATOM    366  N   ASP A  56       2.324  37.407 104.033  1.00 65.91           N
ANISOU  366  N   ASP A  56     9209   8382   7448   -707   -702    422       N
ATOM    367  CA  ASP A  56       1.705  37.537 105.382  1.00 68.33           C
ANISOU  367  CA  ASP A  56     9549   8729   7682   -801   -721    476       C
ATOM    368  CB  ASP A  56       2.648  36.992 106.467  1.00 69.59           C
ANISOU  368  CB  ASP A  56     9717   8870   7854   -811   -791    586       C
ATOM    369  CG  ASP A  56       3.971  37.735 106.581  1.00 72.08           C
ANISOU  369  CG  ASP A  56     9982   9230   8174   -774   -828    617       C
ATOM    370  OD1 ASP A  56       4.317  38.495 105.651  1.00 74.95           O
ANISOU  370  OD1 ASP A  56    10301   9621   8556   -722   -794    555       O
ATOM    371  OD2 ASP A  56       4.653  37.552 107.595  1.00 77.03           O
ANISOU  371  OD2 ASP A  56    10611   9865   8788   -802   -896    711       O
ATOM    372  C   ASP A  56       1.300  38.996 105.653  1.00 66.33           C
ANISOU  372  C   ASP A  56     9286   8575   7338   -840   -687    435       C
ATOM    373  O   ASP A  56       1.332  39.405 106.817  1.00 67.50           O
ANISOU  373  O   ASP A  56     9462   8769   7416   -898   -707    482       O
ATOM    374  N   LEU A  57       0.912  39.745 104.619  1.00 66.12           N
ANISOU  374  N   LEU A  57     9233   8577   7312   -809   -636    351       N
ATOM    375  CA  LEU A  57       0.471  41.159 104.737  1.00 61.81           C
ANISOU  375  CA  LEU A  57     8678   8111   6694   -834   -594    306       C
ATOM    376  CB  LEU A  57       0.205  41.742 103.348  1.00 61.51           C
ANISOU  376  CB  LEU A  57     8602   8085   6681   -781   -548    226       C
ATOM    377  CG  LEU A  57       1.441  42.023 102.509  1.00 63.98           C
ANISOU  377  CG  LEU A  57     8874   8392   7041   -706   -559    214       C
ATOM    378  CD1 LEU A  57       1.041  42.735 101.234  1.00 63.74           C
ANISOU  378  CD1 LEU A  57     8817   8388   7012   -666   -509    140       C
ATOM    379  CD2 LEU A  57       2.473  42.834 103.284  1.00 62.57           C
ANISOU  379  CD2 LEU A  57     8680   8255   6838   -718   -593    258       C
ATOM    380  C   LEU A  57      -0.814  41.238 105.556  1.00 60.02           C
ANISOU  380  C   LEU A  57     8487   7912   6402   -907   -558    313       C
ATOM    381  O   LEU A  57      -1.618  40.293 105.507  1.00 59.97           O
ANISOU  381  O   LEU A  57     8493   7868   6423   -933   -553    326       O
ATOM    382  N   ASP A  58      -0.988  42.357 106.248  1.00 56.07           N
ANISOU  382  N   ASP A  58     8004   7474   5824   -939   -530    303       N
ATOM    383  CA  ASP A  58      -2.276  42.804 106.828  1.00 55.45           C
ANISOU  383  CA  ASP A  58     7950   7437   5681   -989   -463    291       C
ATOM    384  CB  ASP A  58      -2.030  43.448 108.194  1.00 55.02           C
ANISOU  384  CB  ASP A  58     7957   7422   5524  -1038   -463    320       C
ATOM    385  CG  ASP A  58      -1.593  42.442 109.261  1.00 58.50           C
ANISOU  385  CG  ASP A  58     8445   7841   5941  -1085   -525    407       C
ATOM    386  OD1 ASP A  58      -2.313  41.441 109.471  1.00 58.86           O
ANISOU  386  OD1 ASP A  58     8496   7860   6005  -1112   -514    448       O
ATOM    387  OD2 ASP A  58      -0.535  42.664 109.881  1.00 58.67           O
ANISOU  387  OD2 ASP A  58     8495   7870   5926  -1098   -589    442       O
ATOM    388  C   ASP A  58      -2.942  43.729 105.797  1.00 55.33           C
ANISOU  388  C   ASP A  58     7889   7451   5682   -952   -402    217       C
ATOM    389  O   ASP A  58      -2.371  44.812 105.492  1.00 52.97           O
ANISOU  389  O   ASP A  58     7580   7176   5368   -921   -396    180       O
ATOM    390  N   ILE A  59      -4.086  43.316 105.252  1.00 53.16           N
ANISOU  390  N   ILE A  59     7585   7172   5441   -959   -367    204       N
ATOM    391  CA  ILE A  59      -4.766  44.016 104.122  1.00 52.81           C
ANISOU  391  CA  ILE A  59     7488   7152   5425   -924   -325    146       C
ATOM    392  CB  ILE A  59      -4.877  43.099 102.892  1.00 52.85           C
ANISOU  392  CB  ILE A  59     7465   7113   5503   -902   -362    127       C
ATOM    393  CG1 ILE A  59      -3.521  42.488 102.511  1.00 54.18           C
ANISOU  393  CG1 ILE A  59     7651   7229   5705   -859   -421    128       C
ATOM    394  CG2 ILE A  59      -5.525  43.856 101.736  1.00 53.67           C
ANISOU  394  CG2 ILE A  59     7519   7249   5623   -870   -331     75       C
ATOM    395  CD1 ILE A  59      -3.562  41.577 101.298  1.00 54.34           C
ANISOU  395  CD1 ILE A  59     7666   7194   5785   -831   -449     97       C
ATOM    396  C   ILE A  59      -6.142  44.489 104.589  1.00 51.84           C
ANISOU  396  C   ILE A  59     7350   7074   5273   -956   -249    153       C
ATOM    397  O   ILE A  59      -6.904  43.655 105.080  1.00 53.59           O
ANISOU  397  O   ILE A  59     7573   7287   5501  -1005   -241    197       O
ATOM    398  N   LEU A  60      -6.428  45.782 104.452  1.00 51.26           N
ANISOU  398  N   LEU A  60     7260   7042   5174   -928   -191    117       N
ATOM    399  CA  LEU A  60      -7.781  46.359 104.649  1.00 52.54           C
ANISOU  399  CA  LEU A  60     7388   7246   5328   -936   -105    120       C
ATOM    400  CB  LEU A  60      -7.679  47.659 105.452  1.00 54.65           C
ANISOU  400  CB  LEU A  60     7700   7540   5523   -922    -37     99       C
ATOM    401  CG  LEU A  60      -8.997  48.407 105.644  1.00 55.49           C
ANISOU  401  CG  LEU A  60     7771   7686   5627   -909     70    101       C
ATOM    402  CD1 LEU A  60      -9.998  47.533 106.385  1.00 58.27           C
ANISOU  402  CD1 LEU A  60     8110   8054   5976   -959    110    161       C
ATOM    403  CD2 LEU A  60      -8.780  49.719 106.390  1.00 54.86           C
ANISOU  403  CD2 LEU A  60     7756   7613   5472   -887    139     65       C
ATOM    404  C   LEU A  60      -8.403  46.609 103.271  1.00 52.23           C
ANISOU  404  C   LEU A  60     7271   7218   5353   -901   -104     93       C
ATOM    405  O   LEU A  60      -7.772  47.316 102.472  1.00 50.17           O
ANISOU  405  O   LEU A  60     7002   6958   5101   -852   -120     52       O
ATOM    406  N   ILE A  61      -9.586  46.045 103.018  1.00 51.11           N
ANISOU  406  N   ILE A  61     7074   7090   5256   -931    -91    124       N
ATOM    407  CA  ILE A  61     -10.450  46.392 101.858  1.00 51.58           C
ANISOU  407  CA  ILE A  61     7052   7175   5369   -909    -87    113       C
ATOM    408  CB  ILE A  61     -10.989  45.121 101.179  1.00 51.94           C
ANISOU  408  CB  ILE A  61     7067   7196   5471   -958   -156    133       C
ATOM    409  CG1 ILE A  61      -9.905  44.053 101.005  1.00 52.45           C
ANISOU  409  CG1 ILE A  61     7199   7194   5536   -967   -236    115       C
ATOM    410  CG2 ILE A  61     -11.648  45.474  99.866  1.00 52.17           C
ANISOU  410  CG2 ILE A  61     7025   7251   5543   -939   -178    117       C
ATOM    411  CD1 ILE A  61      -8.748  44.470 100.141  1.00 51.63           C
ANISOU  411  CD1 ILE A  61     7120   7073   5421   -904   -269     58       C
ATOM    412  C   ILE A  61     -11.566  47.311 102.366  1.00 51.32           C
ANISOU  412  C   ILE A  61     6970   7194   5334   -898     14    138       C
ATOM    413  O   ILE A  61     -12.531  46.798 102.959  1.00 53.80           O
ANISOU  413  O   ILE A  61     7251   7526   5664   -943     51    192       O
ATOM    414  N   ALA A  62     -11.431  48.619 102.138  1.00 50.38           N
ANISOU  414  N   ALA A  62     6845   7094   5201   -839     62    106       N
ATOM    415  CA  ALA A  62     -12.349  49.669 102.633  1.00 51.51           C
ANISOU  415  CA  ALA A  62     6954   7274   5342   -807    173    122       C
ATOM    416  CB  ALA A  62     -11.573  50.915 102.958  1.00 51.74           C
ANISOU  416  CB  ALA A  62     7049   7288   5319   -758    216     73       C
ATOM    417  C   ALA A  62     -13.425  49.932 101.580  1.00 53.88           C
ANISOU  417  C   ALA A  62     7140   7610   5720   -785    177    149       C
ATOM    418  O   ALA A  62     -13.193  50.766 100.665  1.00 57.66           O
ANISOU  418  O   ALA A  62     7597   8091   6216   -733    163    120       O
ATOM    419  N   GLY A  63     -14.560  49.254 101.714  1.00 54.02           N
ANISOU  419  N   GLY A  63     7084   7655   5785   -828    191    210       N
ATOM    420  CA  GLY A  63     -15.663  49.287 100.742  1.00 55.54           C
ANISOU  420  CA  GLY A  63     7155   7886   6059   -827    172    254       C
ATOM    421  C   GLY A  63     -15.502  48.126  99.785  1.00 57.05           C
ANISOU  421  C   GLY A  63     7341   8058   6278   -886     41    249       C
ATOM    422  O   GLY A  63     -15.243  48.370  98.600  1.00 58.42           O
ANISOU  422  O   GLY A  63     7501   8231   6462   -862    -24    219       O
ATOM    423  N   CYS A  64     -15.617  46.902 100.306  1.00 56.81           N
ANISOU  423  N   CYS A  64     7331   8003   6250   -960      7    277       N
ATOM    424  CA  CYS A  64     -15.227  45.650  99.613  1.00 57.46           C
ANISOU  424  CA  CYS A  64     7449   8038   6345  -1018   -112    258       C
ATOM    425  CB  CYS A  64     -15.055  44.511 100.606  1.00 56.83           C
ANISOU  425  CB  CYS A  64     7422   7916   6252  -1083   -120    286       C
ATOM    426  SG  CYS A  64     -16.526  44.235 101.622  1.00 59.90           S
ANISOU  426  SG  CYS A  64     7721   8352   6685  -1144    -38    391       S
ATOM    427  C   CYS A  64     -16.261  45.250  98.553  1.00 57.39           C
ANISOU  427  C   CYS A  64     7348   8051   6403  -1065   -184    291       C
ATOM    428  O   CYS A  64     -15.925  44.390  97.728  1.00 56.52           O
ANISOU  428  O   CYS A  64     7280   7897   6295  -1104   -289    258       O
ATOM    429  N   GLY A  65     -17.465  45.828  98.582  1.00 57.70           N
ANISOU  429  N   GLY A  65     7272   8155   6497  -1063   -132    357       N
ATOM    430  CA  GLY A  65     -18.592  45.371  97.752  1.00 58.92           C
ANISOU  430  CA  GLY A  65     7322   8339   6726  -1127   -208    413       C
ATOM    431  C   GLY A  65     -18.762  43.862  97.850  1.00 60.22           C
ANISOU  431  C   GLY A  65     7514   8454   6913  -1236   -292    433       C
ATOM    432  O   GLY A  65     -18.535  43.297  98.931  1.00 59.63           O
ANISOU  432  O   GLY A  65     7486   8349   6822  -1262   -247    450       O
ATOM    433  N   THR A  66     -19.085  43.214  96.734  1.00 62.17           N
ANISOU  433  N   THR A  66     7747   8685   7188  -1299   -417    426       N
ATOM    434  CA  THR A  66     -19.610  41.825  96.686  1.00 63.82           C
ANISOU  434  CA  THR A  66     7957   8849   7443  -1420   -509    461       C
ATOM    435  CB  THR A  66     -20.557  41.712  95.487  1.00 67.28           C
ANISOU  435  CB  THR A  66     8310   9319   7931  -1484   -621    491       C
ATOM    436  OG1 THR A  66     -19.919  42.354  94.379  1.00 69.55           O
ANISOU  436  OG1 THR A  66     8650   9614   8162  -1417   -664    414       O
ATOM    437  CG2 THR A  66     -21.894  42.366  95.765  1.00 69.79           C
ANISOU  437  CG2 THR A  66     8450   9732   8332  -1493   -564    607       C
ATOM    438  C   THR A  66     -18.479  40.787  96.645  1.00 59.90           C
ANISOU  438  C   THR A  66     7614   8248   6897  -1439   -570    383       C
ATOM    439  O   THR A  66     -18.665  39.702  97.232  1.00 59.07           O
ANISOU  439  O   THR A  66     7532   8089   6822  -1519   -594    419       O
ATOM    440  N   ASN A  67     -17.362  41.095  95.985  1.00 58.30           N
ANISOU  440  N   ASN A  67     7506   8015   6630  -1366   -591    290       N
ATOM    441  CA  ASN A  67     -16.349  40.092  95.553  1.00 59.11           C
ANISOU  441  CA  ASN A  67     7745   8017   6697  -1375   -664    212       C
ATOM    442  CB  ASN A  67     -16.250  40.051  94.029  1.00 60.10           C
ANISOU  442  CB  ASN A  67     7907   8130   6794  -1375   -760    146       C
ATOM    443  CG  ASN A  67     -17.587  39.754  93.396  1.00 61.80           C
ANISOU  443  CG  ASN A  67     8040   8378   7062  -1476   -848    198       C
ATOM    444  OD1 ASN A  67     -18.017  40.475  92.497  1.00 63.60           O
ANISOU  444  OD1 ASN A  67     8214   8670   7281  -1461   -881    199       O
ATOM    445  ND2 ASN A  67     -18.244  38.717  93.885  1.00 60.98           N
ANISOU  445  ND2 ASN A  67     7921   8230   7015  -1582   -889    250       N
ATOM    446  C   ASN A  67     -14.937  40.387  96.057  1.00 55.89           C
ANISOU  446  C   ASN A  67     7426   7577   6230  -1283   -602    157       C
ATOM    447  O   ASN A  67     -14.220  39.407  96.360  1.00 56.55           O
ANISOU  447  O   ASN A  67     7601   7576   6309  -1298   -629    134       O
ATOM    448  N   GLN A  68     -14.541  41.663  96.080  1.00 54.46           N
ANISOU  448  N   GLN A  68     7220   7457   6014  -1194   -531    141       N
ATOM    449  CA  GLN A  68     -13.124  42.105  96.077  1.00 54.47           C
ANISOU  449  CA  GLN A  68     7300   7434   5959  -1106   -500     78       C
ATOM    450  CB  GLN A  68     -13.036  43.633  96.114  1.00 52.59           C
ANISOU  450  CB  GLN A  68     7012   7271   5699  -1029   -425     78       C
ATOM    451  CG  GLN A  68     -11.609  44.131  95.941  1.00 53.40           C
ANISOU  451  CG  GLN A  68     7184   7353   5751   -949   -406     19       C
ATOM    452  CD  GLN A  68     -11.498  45.630  95.898  1.00 53.07           C
ANISOU  452  CD  GLN A  68     7102   7371   5692   -881   -340     17       C
ATOM    453  OE1 GLN A  68     -12.030  46.333  96.742  1.00 58.54           O
ANISOU  453  OE1 GLN A  68     7750   8101   6392   -876   -269     56       O
ATOM    454  NE2 GLN A  68     -10.755  46.134  94.935  1.00 51.62           N
ANISOU  454  NE2 GLN A  68     6942   7190   5481   -825   -356    -26       N
ATOM    455  C   GLN A  68     -12.339  41.462  97.234  1.00 56.54           C
ANISOU  455  C   GLN A  68     7628   7641   6211  -1109   -475     88       C
ATOM    456  O   GLN A  68     -11.240  40.928  96.974  1.00 60.05           O
ANISOU  456  O   GLN A  68     8156   8021   6637  -1077   -506     41       O
ATOM    457  N   ALA A  69     -12.836  41.536  98.471  1.00 57.12           N
ANISOU  457  N   ALA A  69     7667   7740   6293  -1139   -415    152       N
ATOM    458  CA  ALA A  69     -12.068  41.116  99.666  1.00 56.07           C
ANISOU  458  CA  ALA A  69     7598   7569   6135  -1139   -387    172       C
ATOM    459  CB  ALA A  69     -12.777  41.535 100.928  1.00 57.17           C
ANISOU  459  CB  ALA A  69     7694   7762   6264  -1163   -301    239       C
ATOM    460  C   ALA A  69     -11.846  39.604  99.605  1.00 55.37           C
ANISOU  460  C   ALA A  69     7571   7388   6079  -1194   -462    177       C
ATOM    461  O   ALA A  69     -10.705  39.157  99.875  1.00 54.67           O
ANISOU  461  O   ALA A  69     7557   7240   5972  -1161   -479    158       O
ATOM    462  N   ALA A  70     -12.884  38.851  99.237  1.00 55.00           N
ANISOU  462  N   ALA A  70     7491   7323   6082  -1275   -510    206       N
ATOM    463  CA  ALA A  70     -12.810  37.383  99.075  1.00 58.40           C
ANISOU  463  CA  ALA A  70     7986   7650   6552  -1338   -589    208       C
ATOM    464  CB  ALA A  70     -14.143  36.830  98.652  1.00 61.73           C
ANISOU  464  CB  ALA A  70     8350   8071   7031  -1439   -641    246       C
ATOM    465  C   ALA A  70     -11.710  37.032  98.067  1.00 58.71           C
ANISOU  465  C   ALA A  70     8115   7616   6575  -1278   -642    119       C
ATOM    466  O   ALA A  70     -10.928  36.120  98.357  1.00 58.77           O
ANISOU  466  O   ALA A  70     8201   7533   6593  -1271   -665    115       O
ATOM    467  N   ILE A  71     -11.620  37.742  96.938  1.00 59.11           N
ANISOU  467  N   ILE A  71     8154   7704   6599  -1230   -652     57       N
ATOM    468  CA  ILE A  71     -10.550  37.484  95.931  1.00 60.72           C
ANISOU  468  CA  ILE A  71     8445   7848   6777  -1163   -685    -27       C
ATOM    469  CB  ILE A  71     -10.684  38.387  94.692  1.00 62.67           C
ANISOU  469  CB  ILE A  71     8666   8156   6986  -1123   -691    -80       C
ATOM    470  CG1 ILE A  71     -11.961  38.075  93.904  1.00 64.82           C
ANISOU  470  CG1 ILE A  71     8910   8440   7278  -1211   -764    -77       C
ATOM    471  CG2 ILE A  71      -9.442  38.267  93.819  1.00 63.20           C
ANISOU  471  CG2 ILE A  71     8820   8175   7017  -1038   -695   -159       C
ATOM    472  CD1 ILE A  71     -12.432  39.204  93.015  1.00 65.31           C
ANISOU  472  CD1 ILE A  71     8907   8596   7309  -1186   -764    -88       C
ATOM    473  C   ILE A  71      -9.186  37.637  96.613  1.00 59.71           C
ANISOU  473  C   ILE A  71     8356   7699   6631  -1082   -637    -29       C
ATOM    474  O   ILE A  71      -8.340  36.723  96.476  1.00 60.48           O
ANISOU  474  O   ILE A  71     8532   7702   6742  -1055   -663    -54       O
ATOM    475  N   PHE A  72      -8.963  38.745  97.323  1.00 58.52           N
ANISOU  475  N   PHE A  72     8153   7629   6452  -1044   -572     -1       N
ATOM    476  CA  PHE A  72      -7.651  39.039  97.952  1.00 55.83           C
ANISOU  476  CA  PHE A  72     7840   7281   6089   -975   -539      2       C
ATOM    477  CB  PHE A  72      -7.668  40.402  98.642  1.00 55.66           C
ANISOU  477  CB  PHE A  72     7765   7352   6030   -953   -475     25       C
ATOM    478  CG  PHE A  72      -7.322  41.577  97.770  1.00 53.64           C
ANISOU  478  CG  PHE A  72     7482   7150   5747   -887   -450    -22       C
ATOM    479  CD1 PHE A  72      -8.211  42.049  96.821  1.00 56.33           C
ANISOU  479  CD1 PHE A  72     7780   7534   6089   -894   -455    -44       C
ATOM    480  CE1 PHE A  72      -7.896  43.147  96.032  1.00 55.14           C
ANISOU  480  CE1 PHE A  72     7605   7431   5913   -834   -432    -77       C
ATOM    481  CZ  PHE A  72      -6.680  43.769  96.176  1.00 53.57           C
ANISOU  481  CZ  PHE A  72     7424   7236   5693   -770   -403    -91       C
ATOM    482  CD2 PHE A  72      -6.116  42.233  97.920  1.00 53.73           C
ANISOU  482  CD2 PHE A  72     7506   7172   5736   -822   -428    -34       C
ATOM    483  CE2 PHE A  72      -5.797  43.325  97.134  1.00 53.69           C
ANISOU  483  CE2 PHE A  72     7474   7214   5710   -767   -403    -68       C
ATOM    484  C   PHE A  72      -7.309  37.900  98.920  1.00 57.04           C
ANISOU  484  C   PHE A  72     8041   7358   6271  -1008   -561     52       C
ATOM    485  O   PHE A  72      -6.155  37.438  98.904  1.00 58.64           O
ANISOU  485  O   PHE A  72     8293   7502   6485   -954   -575     42       O
ATOM    486  N   ALA A  73      -8.280  37.458  99.732  1.00 58.01           N
ANISOU  486  N   ALA A  73     8145   7483   6411  -1092   -562    113       N
ATOM    487  CA  ALA A  73      -8.095  36.410 100.767  1.00 58.13           C
ANISOU  487  CA  ALA A  73     8202   7433   6450  -1134   -580    179       C
ATOM    488  CB  ALA A  73      -9.313  36.330 101.654  1.00 58.63           C
ANISOU  488  CB  ALA A  73     8222   7537   6517  -1224   -555    252       C
ATOM    489  C   ALA A  73      -7.802  35.056 100.103  1.00 58.48           C
ANISOU  489  C   ALA A  73     8317   7353   6549  -1141   -645    153       C
ATOM    490  O   ALA A  73      -7.041  34.259 100.686  1.00 56.98           O
ANISOU  490  O   ALA A  73     8178   7088   6383  -1127   -663    189       O
ATOM    491  N   PHE A  74      -8.397  34.805  98.936  1.00 60.65           N
ANISOU  491  N   PHE A  74     8600   7602   6841  -1163   -682     96       N
ATOM    492  CA  PHE A  74      -8.261  33.549  98.153  1.00 63.68           C
ANISOU  492  CA  PHE A  74     9069   7858   7268  -1176   -744     53       C
ATOM    493  CB  PHE A  74      -9.321  33.478  97.051  1.00 66.17           C
ANISOU  493  CB  PHE A  74     9379   8177   7585  -1238   -791      4       C
ATOM    494  CG  PHE A  74      -9.279  32.201  96.246  1.00 70.10           C
ANISOU  494  CG  PHE A  74     9982   8536   8116  -1266   -859    -49       C
ATOM    495  CD1 PHE A  74      -9.956  31.067  96.671  1.00 72.90           C
ANISOU  495  CD1 PHE A  74    10367   8802   8530  -1368   -912     -2       C
ATOM    496  CE1 PHE A  74      -9.910  29.893  95.933  1.00 74.56           C
ANISOU  496  CE1 PHE A  74    10689   8868   8770  -1397   -977    -59       C
ATOM    497  CZ  PHE A  74      -9.166  29.836  94.776  1.00 74.92           C
ANISOU  497  CZ  PHE A  74    10822   8862   8779  -1315   -980   -166       C
ATOM    498  CD2 PHE A  74      -8.536  32.123  95.076  1.00 70.77           C
ANISOU  498  CD2 PHE A  74    10144   8572   8171  -1189   -866   -147       C
ATOM    499  CE2 PHE A  74      -8.478  30.946  94.347  1.00 71.82           C
ANISOU  499  CE2 PHE A  74    10394   8567   8327  -1209   -922   -207       C
ATOM    500  C   PHE A  74      -6.849  33.444  97.558  1.00 62.61           C
ANISOU  500  C   PHE A  74     8996   7666   7126  -1062   -734     -6       C
ATOM    501  O   PHE A  74      -6.267  32.347  97.600  1.00 64.01           O
ANISOU  501  O   PHE A  74     9248   7725   7346  -1045   -759     -6       O
ATOM    502  N   THR A  75      -6.317  34.548  97.026  1.00 62.11           N
ANISOU  502  N   THR A  75     8899   7683   7016   -986   -694    -50       N
ATOM    503  CA  THR A  75      -5.011  34.593  96.315  1.00 63.27           C
ANISOU  503  CA  THR A  75     9087   7795   7155   -873   -672   -104       C
ATOM    504  CB  THR A  75      -4.986  35.697  95.253  1.00 62.17           C
ANISOU  504  CB  THR A  75     8918   7741   6962   -826   -645   -167       C
ATOM    505  OG1 THR A  75      -5.184  36.951  95.911  1.00 61.00           O
ANISOU  505  OG1 THR A  75     8682   7709   6785   -832   -609   -125       O
ATOM    506  CG2 THR A  75      -6.027  35.485  94.175  1.00 59.87           C
ANISOU  506  CG2 THR A  75     8655   7441   6651   -883   -689   -224       C
ATOM    507  C   THR A  75      -3.862  34.770  97.315  1.00 64.10           C
ANISOU  507  C   THR A  75     9171   7909   7275   -814   -643    -44       C
ATOM    508  O   THR A  75      -2.733  34.402  96.957  1.00 65.86           O
ANISOU  508  O   THR A  75     9428   8072   7521   -727   -632    -62       O
ATOM    509  N   ASN A  76      -4.135  35.331  98.499  1.00 62.87           N
ANISOU  509  N   ASN A  76     8960   7825   7102   -858   -631     26       N
ATOM    510  CA  ASN A  76      -3.138  35.553  99.578  1.00 62.31           C
ANISOU  510  CA  ASN A  76     8871   7772   7031   -824   -619     92       C
ATOM    511  CB  ASN A  76      -2.938  37.039  99.868  1.00 62.78           C
ANISOU  511  CB  ASN A  76     8869   7949   7034   -806   -580     94       C
ATOM    512  CG  ASN A  76      -2.486  37.829  98.660  1.00 61.72           C
ANISOU  512  CG  ASN A  76     8716   7850   6885   -734   -554     23       C
ATOM    513  OD1 ASN A  76      -1.298  38.109  98.512  1.00 62.12           O
ANISOU  513  OD1 ASN A  76     8755   7902   6945   -661   -542     25       O
ATOM    514  ND2 ASN A  76      -3.425  38.197  97.806  1.00 59.31           N
ANISOU  514  ND2 ASN A  76     8400   7577   6558   -756   -546    -28       N
ATOM    515  C   ASN A  76      -3.607  34.813 100.833  1.00 64.15           C
ANISOU  515  C   ASN A  76     9119   7974   7280   -903   -644    177       C
ATOM    516  O   ASN A  76      -4.121  35.482 101.763  1.00 63.96           O
ANISOU  516  O   ASN A  76     9059   8032   7210   -954   -623    222       O
ATOM    517  N   ARG A  77      -3.419  33.491 100.855  1.00 64.52           N
ANISOU  517  N   ARG A  77     9223   7903   7386   -907   -681    199       N
ATOM    518  CA  ARG A  77      -3.985  32.567 101.870  1.00 66.60           C
ANISOU  518  CA  ARG A  77     9513   8116   7676   -990   -710    282       C
ATOM    519  CB  ARG A  77      -3.740  31.108 101.475  1.00 70.21           C
ANISOU  519  CB  ARG A  77    10045   8418   8211   -980   -751    279       C
ATOM    520  CG  ARG A  77      -4.662  30.615 100.374  1.00 72.85           C
ANISOU  520  CG  ARG A  77    10419   8694   8566  -1024   -772    202       C
ATOM    521  CD  ARG A  77      -6.098  30.510 100.850  1.00 75.20           C
ANISOU  521  CD  ARG A  77    10688   9024   8858  -1152   -787    246       C
ATOM    522  NE  ARG A  77      -6.899  29.835  99.840  1.00 79.11           N
ANISOU  522  NE  ARG A  77    11228   9442   9385  -1207   -830    184       N
ATOM    523  CZ  ARG A  77      -8.023  29.172 100.072  1.00 79.06           C
ANISOU  523  CZ  ARG A  77    11224   9400   9413  -1325   -868    225       C
ATOM    524  NH2 ARG A  77      -8.646  28.584  99.069  1.00 79.66           N
ANISOU  524  NH2 ARG A  77    11349   9402   9516  -1377   -920    162       N
ATOM    525  NH1 ARG A  77      -8.520  29.095 101.295  1.00 80.79           N
ANISOU  525  NH1 ARG A  77    11399   9658   9637  -1394   -855    332       N
ATOM    526  C   ARG A  77      -3.376  32.840 103.242  1.00 66.22           C
ANISOU  526  C   ARG A  77     9446   8115   7599   -993   -708    375       C
ATOM    527  O   ARG A  77      -4.087  32.594 104.241  1.00 70.58           O
ANISOU  527  O   ARG A  77    10000   8684   8133  -1075   -710    447       O
ATOM    528  N   ALA A  78      -2.123  33.304 103.284  1.00 65.17           N
ANISOU  528  N   ALA A  78     9297   8003   7461   -910   -706    378       N
ATOM    529  CA  ALA A  78      -1.355  33.551 104.531  1.00 65.72           C
ANISOU  529  CA  ALA A  78     9356   8113   7501   -911   -724    468       C
ATOM    530  CB  ALA A  78       0.096  33.168 104.341  1.00 65.27           C
ANISOU  530  CB  ALA A  78     9295   7998   7503   -817   -751    492       C
ATOM    531  C   ALA A  78      -1.501  35.012 104.979  1.00 63.64           C
ANISOU  531  C   ALA A  78     9052   7981   7147   -931   -690    454       C
ATOM    532  O   ALA A  78      -0.961  35.353 106.050  1.00 64.58           O
ANISOU  532  O   ALA A  78     9172   8145   7221   -948   -708    520       O
ATOM    533  N   ALA A  79      -2.205  35.842 104.208  1.00 63.55           N
ANISOU  533  N   ALA A  79     9012   8025   7108   -932   -646    375       N
ATOM    534  CA  ALA A  79      -2.479  37.262 104.540  1.00 64.71           C
ANISOU  534  CA  ALA A  79     9127   8283   7176   -947   -603    353       C
ATOM    535  CB  ALA A  79      -2.628  38.073 103.277  1.00 62.85           C
ANISOU  535  CB  ALA A  79     8854   8079   6944   -899   -570    263       C
ATOM    536  C   ALA A  79      -3.741  37.346 105.405  1.00 64.67           C
ANISOU  536  C   ALA A  79     9127   8321   7122  -1034   -570    389       C
ATOM    537  O   ALA A  79      -4.637  36.530 105.197  1.00 66.61           O
ANISOU  537  O   ALA A  79     9378   8524   7406  -1078   -572    398       O
ATOM    538  N   LYS A  80      -3.797  38.305 106.329  1.00 65.54           N
ANISOU  538  N   LYS A  80     9239   8510   7150  -1058   -537    407       N
ATOM    539  CA  LYS A  80      -5.006  38.646 107.125  1.00 66.71           C
ANISOU  539  CA  LYS A  80     9389   8716   7240  -1125   -477    432       C
ATOM    540  CB  LYS A  80      -4.652  39.039 108.566  1.00 71.07           C
ANISOU  540  CB  LYS A  80     9991   9314   7698  -1160   -470    489       C
ATOM    541  CG  LYS A  80      -4.204  37.900 109.483  1.00 78.75           C
ANISOU  541  CG  LYS A  80    11011  10238   8670  -1199   -527    584       C
ATOM    542  CD  LYS A  80      -4.912  36.559 109.226  1.00 87.30           C
ANISOU  542  CD  LYS A  80    12089  11248   9832  -1234   -542    625       C
ATOM    543  CE  LYS A  80      -4.895  35.601 110.404  1.00 91.81           C
ANISOU  543  CE  LYS A  80    12711  11790  10382  -1294   -571    736       C
ATOM    544  NZ  LYS A  80      -3.558  35.530 111.047  1.00 93.75           N
ANISOU  544  NZ  LYS A  80    12994  12026  10599  -1271   -640    786       N
ATOM    545  C   LYS A  80      -5.738  39.765 106.384  1.00 60.68           C
ANISOU  545  C   LYS A  80     8576   8012   6466  -1103   -415    360       C
ATOM    546  O   LYS A  80      -5.193  40.862 106.296  1.00 61.41           O
ANISOU  546  O   LYS A  80     8665   8146   6519  -1062   -398    319       O
ATOM    547  N   VAL A  81      -6.908  39.464 105.827  1.00 57.02           N
ANISOU  547  N   VAL A  81     8073   7546   6044  -1130   -391    351       N
ATOM    548  CA  VAL A  81      -7.738  40.411 105.032  1.00 55.56           C
ANISOU  548  CA  VAL A  81     7829   7416   5865  -1110   -340    297       C
ATOM    549  CB  VAL A  81      -8.196  39.778 103.706  1.00 56.33           C
ANISOU  549  CB  VAL A  81     7893   7471   6039  -1110   -381    263       C
ATOM    550  CG1 VAL A  81      -9.052  40.734 102.891  1.00 55.86           C
ANISOU  550  CG1 VAL A  81     7766   7472   5985  -1092   -341    222       C
ATOM    551  CG2 VAL A  81      -7.004  39.283 102.892  1.00 57.27           C
ANISOU  551  CG2 VAL A  81     8047   7523   6189  -1055   -444    221       C
ATOM    552  C   VAL A  81      -8.926  40.849 105.885  1.00 54.63           C
ANISOU  552  C   VAL A  81     7686   7360   5709  -1156   -258    338       C
ATOM    553  O   VAL A  81      -9.720  39.990 106.294  1.00 55.92           O
ANISOU  553  O   VAL A  81     7840   7510   5897  -1219   -253    398       O
ATOM    554  N   VAL A  82      -9.035  42.147 106.136  1.00 52.52           N
ANISOU  554  N   VAL A  82     7411   7155   5388  -1124   -189    309       N
ATOM    555  CA  VAL A  82     -10.178  42.765 106.860  1.00 53.43           C
ANISOU  555  CA  VAL A  82     7500   7332   5466  -1145    -87    337       C
ATOM    556  CB  VAL A  82      -9.702  43.607 108.058  1.00 53.19           C
ANISOU  556  CB  VAL A  82     7545   7333   5329  -1137    -32    335       C
ATOM    557  CG1 VAL A  82     -10.869  44.293 108.758  1.00 54.22           C
ANISOU  557  CG1 VAL A  82     7659   7523   5420  -1143     92    355       C
ATOM    558  CG2 VAL A  82      -8.893  42.748 109.029  1.00 52.88           C
ANISOU  558  CG2 VAL A  82     7586   7263   5242  -1180    -89    386       C
ATOM    559  C   VAL A  82     -10.953  43.588 105.843  1.00 53.53           C
ANISOU  559  C   VAL A  82     7431   7381   5526  -1106    -49    297       C
ATOM    560  O   VAL A  82     -10.325  44.359 105.119  1.00 54.12           O
ANISOU  560  O   VAL A  82     7506   7456   5601  -1049    -66    237       O
ATOM    561  N   ALA A  83     -12.264  43.400 105.776  1.00 55.24           N
ANISOU  561  N   ALA A  83     7573   7627   5787  -1137     -3    341       N
ATOM    562  CA  ALA A  83     -13.125  44.014 104.748  1.00 56.08           C
ANISOU  562  CA  ALA A  83     7584   7769   5954  -1109     16    323       C
ATOM    563  CB  ALA A  83     -13.612  42.944 103.807  1.00 57.78           C
ANISOU  563  CB  ALA A  83     7748   7953   6250  -1159    -68    342       C
ATOM    564  C   ALA A  83     -14.272  44.733 105.439  1.00 56.51           C
ANISOU  564  C   ALA A  83     7583   7886   5999  -1103    140    367       C
ATOM    565  O   ALA A  83     -14.837  44.155 106.384  1.00 58.39           O
ANISOU  565  O   ALA A  83     7822   8137   6226  -1155    187    434       O
ATOM    566  N   ILE A  84     -14.585  45.947 104.992  1.00 57.06           N
ANISOU  566  N   ILE A  84     7608   7992   6078  -1038    197    336       N
ATOM    567  CA  ILE A  84     -15.731  46.741 105.518  1.00 57.89           C
ANISOU  567  CA  ILE A  84     7648   8155   6191  -1012    330    376       C
ATOM    568  CB  ILE A  84     -15.254  47.919 106.391  1.00 58.07           C
ANISOU  568  CB  ILE A  84     7758   8182   6121   -954    428    331       C
ATOM    569  CG1 ILE A  84     -14.591  49.035 105.588  1.00 55.89           C
ANISOU  569  CG1 ILE A  84     7498   7892   5846   -883    407    256       C
ATOM    570  CG2 ILE A  84     -14.340  47.437 107.508  1.00 58.70           C
ANISOU  570  CG2 ILE A  84     7965   8235   6102   -994    412    324       C
ATOM    571  CD1 ILE A  84     -14.575  50.347 106.322  1.00 56.68           C
ANISOU  571  CD1 ILE A  84     7656   7996   5883   -823    524    221       C
ATOM    572  C   ILE A  84     -16.605  47.206 104.348  1.00 58.79           C
ANISOU  572  C   ILE A  84     7636   8301   6397   -982    323    389       C
ATOM    573  O   ILE A  84     -16.071  47.542 103.286  1.00 55.32           O
ANISOU  573  O   ILE A  84     7197   7845   5975   -949    250    337       O
ATOM    574  N   ASP A  85     -17.916  47.217 104.570  1.00 60.22           N
ANISOU  574  N   ASP A  85     7711   8531   6637   -994    400    466       N
ATOM    575  CA  ASP A  85     -18.912  47.826 103.663  1.00 60.41           C
ANISOU  575  CA  ASP A  85     7599   8600   6752   -958    415    500       C
ATOM    576  CB  ASP A  85     -19.289  46.866 102.531  1.00 63.27           C
ANISOU  576  CB  ASP A  85     7885   8959   7194  -1029    277    529       C
ATOM    577  CG  ASP A  85     -19.694  47.618 101.279  1.00 63.61           C
ANISOU  577  CG  ASP A  85     7839   9032   7298   -983    238    525       C
ATOM    578  OD1 ASP A  85     -20.767  48.237 101.303  1.00 69.67           O
ANISOU  578  OD1 ASP A  85     8487   9854   8130   -951    316    593       O
ATOM    579  OD2 ASP A  85     -18.896  47.638 100.332  1.00 64.14           O
ANISOU  579  OD2 ASP A  85     7957   9068   7343   -972    139    459       O
ATOM    580  C   ASP A  85     -20.104  48.230 104.517  1.00 59.71           C
ANISOU  580  C   ASP A  85     7427   8565   6692   -937    567    579       C
ATOM    581  O   ASP A  85     -20.208  47.697 105.630  1.00 61.73           O
ANISOU  581  O   ASP A  85     7725   8823   6903   -977    630    614       O
ATOM    582  N   ILE A  86     -20.943  49.139 104.020  1.00 59.69           N
ANISOU  582  N   ILE A  86     7312   8605   6762   -873    627    611       N
ATOM    583  CA  ILE A  86     -22.193  49.584 104.704  1.00 63.00           C
ANISOU  583  CA  ILE A  86     7623   9080   7232   -836    786    699       C
ATOM    584  CB  ILE A  86     -22.440  51.091 104.484  1.00 63.61           C
ANISOU  584  CB  ILE A  86     7669   9168   7331   -714    889    679       C
ATOM    585  CG1 ILE A  86     -22.652  51.442 103.006  1.00 65.42           C
ANISOU  585  CG1 ILE A  86     7795   9410   7649   -694    781    688       C
ATOM    586  CG2 ILE A  86     -21.311  51.910 105.089  1.00 62.82           C
ANISOU  586  CG2 ILE A  86     7744   9013   7111   -655    942    569       C
ATOM    587  CD1 ILE A  86     -23.313  52.794 102.772  1.00 66.35           C
ANISOU  587  CD1 ILE A  86     7827   9550   7831   -578    891    717       C
ATOM    588  C   ILE A  86     -23.372  48.725 104.218  1.00 65.57           C
ANISOU  588  C   ILE A  86     7780   9455   7678   -913    733    813       C
ATOM    589  O   ILE A  86     -24.454  48.860 104.790  1.00 64.83           O
ANISOU  589  O   ILE A  86     7577   9414   7642   -899    857    907       O
ATOM    590  N   SER A  87     -23.155  47.863 103.218  1.00 66.96           N
ANISOU  590  N   SER A  87     7940   9611   7889   -993    558    806       N
ATOM    591  CA  SER A  87     -24.199  47.048 102.541  1.00 68.82           C
ANISOU  591  CA  SER A  87     8024   9883   8239  -1082    468    905       C
ATOM    592  CB  SER A  87     -24.015  47.091 101.032  1.00 67.26           C
ANISOU  592  CB  SER A  87     7801   9676   8076  -1093    308    869       C
ATOM    593  OG  SER A  87     -24.713  46.032 100.399  1.00 67.86           O
ANISOU  593  OG  SER A  87     7787   9764   8232  -1210    180    937       O
ATOM    594  C   SER A  87     -24.182  45.615 103.083  1.00 68.17           C
ANISOU  594  C   SER A  87     7979   9772   8149  -1202    414    940       C
ATOM    595  O   SER A  87     -23.176  44.920 102.900  1.00 66.83           O
ANISOU  595  O   SER A  87     7937   9536   7917  -1245    308    865       O
ATOM    596  N   ARG A  88     -25.271  45.187 103.713  1.00 71.23           N
ANISOU  596  N   ARG A  88     8250  10207   8605  -1252    487   1059       N
ATOM    597  CA  ARG A  88     -25.415  43.809 104.255  1.00 74.32           C
ANISOU  597  CA  ARG A  88     8658  10573   9006  -1376    442   1116       C
ATOM    598  CB  ARG A  88     -26.673  43.704 105.122  1.00 76.17           C
ANISOU  598  CB  ARG A  88     8751  10877   9311  -1400    580   1258       C
ATOM    599  CG  ARG A  88     -26.584  44.533 106.391  1.00 76.76           C
ANISOU  599  CG  ARG A  88     8882  10979   9301  -1300    790   1251       C
ATOM    600  CD  ARG A  88     -27.924  45.069 106.835  1.00 77.51           C
ANISOU  600  CD  ARG A  88     8802  11162   9485  -1257    957   1376       C
ATOM    601  NE  ARG A  88     -27.757  45.809 108.074  1.00 76.50           N
ANISOU  601  NE  ARG A  88     8763  11049   9254  -1162   1162   1353       N
ATOM    602  CZ  ARG A  88     -27.583  45.254 109.269  1.00 76.14           C
ANISOU  602  CZ  ARG A  88     8810  10999   9121  -1201   1247   1376       C
ATOM    603  NH2 ARG A  88     -27.437  46.025 110.335  1.00 75.51           N
ANISOU  603  NH2 ARG A  88     8824  10932   8933  -1111   1432   1345       N
ATOM    604  NH1 ARG A  88     -27.548  43.936 109.399  1.00 76.32           N
ANISOU  604  NH1 ARG A  88     8841  10998   9158  -1332   1145   1429       N
ATOM    605  C   ARG A  88     -25.410  42.794 103.115  1.00 75.90           C
ANISOU  605  C   ARG A  88     8843  10731   9265  -1485    237   1111       C
ATOM    606  O   ARG A  88     -24.716  41.783 103.213  1.00 74.35           O
ANISOU  606  O   ARG A  88     8761  10461   9027  -1556    148   1072       O
ATOM    607  N   PRO A  89     -26.181  42.997 102.016  1.00 78.51           N
ANISOU  607  N   PRO A  89     9038  11101   9691  -1505    153   1153       N
ATOM    608  CA  PRO A  89     -26.185  42.043 100.899  1.00 78.14           C
ANISOU  608  CA  PRO A  89     8994  11008   9684  -1616    -47   1138       C
ATOM    609  CB  PRO A  89     -27.117  42.692  99.857  1.00 78.54           C
ANISOU  609  CB  PRO A  89     8882  11131   9827  -1606    -99   1196       C
ATOM    610  CG  PRO A  89     -28.007  43.614 100.668  1.00 81.07           C
ANISOU  610  CG  PRO A  89     9057  11539  10204  -1525     88   1297       C
ATOM    611  CD  PRO A  89     -27.120  44.113 101.795  1.00 79.81           C
ANISOU  611  CD  PRO A  89     9040  11352   9931  -1426    243   1222       C
ATOM    612  C   PRO A  89     -24.778  41.805 100.317  1.00 73.90           C
ANISOU  612  C   PRO A  89     8647  10384   9047  -1596   -150    991       C
ATOM    613  O   PRO A  89     -24.434  40.668 100.030  1.00 71.60           O
ANISOU  613  O   PRO A  89     8435  10019   8751  -1689   -270    964       O
ATOM    614  N   ALA A  90     -23.989  42.873 100.182  1.00 70.14           N
ANISOU  614  N   ALA A  90     8238   9912   8497  -1475    -95    904       N
ATOM    615  CA  ALA A  90     -22.585  42.825  99.712  1.00 69.59           C
ANISOU  615  CA  ALA A  90     8336   9771   8333  -1436   -165    772       C
ATOM    616  CB  ALA A  90     -22.007  44.217  99.682  1.00 68.45           C
ANISOU  616  CB  ALA A  90     8221   9653   8132  -1303    -77    711       C
ATOM    617  C   ALA A  90     -21.773  41.891 100.619  1.00 67.30           C
ANISOU  617  C   ALA A  90     8178   9408   7985  -1474   -158    744       C
ATOM    618  O   ALA A  90     -21.119  40.968 100.093  1.00 67.06           O
ANISOU  618  O   ALA A  90     8242   9299   7936  -1525   -277    688       O
ATOM    619  N   LEU A  91     -21.822  42.114 101.936  1.00 67.22           N
ANISOU  619  N   LEU A  91     8176   9419   7945  -1447    -23    785       N
ATOM    620  CA  LEU A  91     -21.067  41.310 102.934  1.00 66.53           C
ANISOU  620  CA  LEU A  91     8211   9272   7795  -1479     -9    774       C
ATOM    621  CB  LEU A  91     -21.182  41.950 104.325  1.00 68.29           C
ANISOU  621  CB  LEU A  91     8441   9542   7962  -1428    159    812       C
ATOM    622  CG  LEU A  91     -20.432  43.272 104.510  1.00 67.72           C
ANISOU  622  CG  LEU A  91     8436   9486   7806  -1308    240    730       C
ATOM    623  CD1 LEU A  91     -20.523  43.746 105.954  1.00 68.63           C
ANISOU  623  CD1 LEU A  91     8590   9635   7850  -1274    398    760       C
ATOM    624  CD2 LEU A  91     -18.975  43.161 104.077  1.00 64.17           C
ANISOU  624  CD2 LEU A  91     8122   8967   7289  -1282    144    623       C
ATOM    625  C   LEU A  91     -21.602  39.876 102.934  1.00 66.79           C
ANISOU  625  C   LEU A  91     8220   9261   7894  -1611    -96    844       C
ATOM    626  O   LEU A  91     -20.796  38.957 103.158  1.00 64.85           O
ANISOU  626  O   LEU A  91     8091   8932   7614  -1648   -158    812       O
ATOM    627  N   ASP A  92     -22.905  39.696 102.695  1.00 68.92           N
ANISOU  627  N   ASP A  92     8342   9580   8263  -1679   -103    941       N
ATOM    628  CA  ASP A  92     -23.554  38.359 102.608  1.00 71.54           C
ANISOU  628  CA  ASP A  92     8635   9870   8675  -1821   -198   1018       C
ATOM    629  CB  ASP A  92     -25.078  38.467 102.453  1.00 76.55           C
ANISOU  629  CB  ASP A  92     9072  10587   9425  -1882   -179   1144       C
ATOM    630  CG  ASP A  92     -25.822  38.598 103.777  1.00 80.11           C
ANISOU  630  CG  ASP A  92     9437  11104   9896  -1883    -13   1264       C
ATOM    631  OD1 ASP A  92     -25.161  38.523 104.831  1.00 79.20           O
ANISOU  631  OD1 ASP A  92     9431  10966   9694  -1849     75   1246       O
ATOM    632  OD2 ASP A  92     -27.059  38.765 103.748  1.00 84.37           O
ANISOU  632  OD2 ASP A  92     9800  11720  10536  -1919     25   1379       O
ATOM    633  C   ASP A  92     -22.904  37.550 101.481  1.00 69.68           C
ANISOU  633  C   ASP A  92     8499   9537   8438  -1870   -373    930       C
ATOM    634  O   ASP A  92     -22.695  36.344 101.684  1.00 71.86           O
ANISOU  634  O   ASP A  92     8847   9725   8729  -1957   -443    941       O
ATOM    635  N   HIS A  93     -22.562  38.173 100.348  1.00 67.30           N
ANISOU  635  N   HIS A  93     8212   9242   8115  -1812   -436    844       N
ATOM    636  CA  HIS A  93     -21.869  37.458  99.244  1.00 67.27           C
ANISOU  636  CA  HIS A  93     8321   9145   8090  -1845   -587    747       C
ATOM    637  CB  HIS A  93     -21.987  38.183  97.909  1.00 67.69           C
ANISOU  637  CB  HIS A  93     8340   9239   8139  -1808   -657    693       C
ATOM    638  CG  HIS A  93     -21.579  37.285  96.794  1.00 69.64           C
ANISOU  638  CG  HIS A  93     8693   9394   8371  -1868   -812    613       C
ATOM    639  ND1 HIS A  93     -22.375  36.228  96.376  1.00 70.66           N
ANISOU  639  ND1 HIS A  93     8799   9478   8569  -2011   -932    657       N
ATOM    640  CE1 HIS A  93     -21.757  35.581  95.414  1.00 71.61           C
ANISOU  640  CE1 HIS A  93     9052   9507   8648  -2034  -1048    557       C
ATOM    641  NE2 HIS A  93     -20.578  36.186  95.197  1.00 69.76           N
ANISOU  641  NE2 HIS A  93     8915   9264   8327  -1906   -999    457       N
ATOM    642  CD2 HIS A  93     -20.448  37.232  96.062  1.00 68.21           C
ANISOU  642  CD2 HIS A  93     8650   9149   8115  -1809   -859    493       C
ATOM    643  C   HIS A  93     -20.402  37.180  99.607  1.00 66.36           C
ANISOU  643  C   HIS A  93     8375   8948   7890  -1781   -575    655       C
ATOM    644  O   HIS A  93     -19.914  36.071  99.266  1.00 64.64           O
ANISOU  644  O   HIS A  93     8260   8623   7674  -1836   -673    614       O
ATOM    645  N   GLN A  94     -19.717  38.112 100.283  1.00 62.89           N
ANISOU  645  N   GLN A  94     7964   8548   7382  -1672   -462    628       N
ATOM    646  CA  GLN A  94     -18.329  37.859 100.752  1.00 61.98           C
ANISOU  646  CA  GLN A  94     7992   8363   7194  -1617   -452    561       C
ATOM    647  CB  GLN A  94     -17.731  39.079 101.451  1.00 61.87           C
ANISOU  647  CB  GLN A  94     7992   8409   7107  -1508   -334    537       C
ATOM    648  CG  GLN A  94     -17.657  40.321 100.572  1.00 61.00           C
ANISOU  648  CG  GLN A  94     7842   8354   6978  -1424   -320    480       C
ATOM    649  CD  GLN A  94     -16.423  40.429  99.712  1.00 60.71           C
ANISOU  649  CD  GLN A  94     7903   8268   6893  -1362   -383    376       C
ATOM    650  OE1 GLN A  94     -15.585  39.529  99.637  1.00 58.67           O
ANISOU  650  OE1 GLN A  94     7742   7926   6621  -1376   -444    338       O
ATOM    651  NE2 GLN A  94     -16.308  41.569  99.052  1.00 62.08           N
ANISOU  651  NE2 GLN A  94     8046   8493   7047  -1287   -361    335       N
ATOM    652  C   GLN A  94     -18.354  36.630 101.673  1.00 63.26           C
ANISOU  652  C   GLN A  94     8199   8457   7378  -1700   -462    625       C
ATOM    653  O   GLN A  94     -17.459  35.786 101.548  1.00 62.93           O
ANISOU  653  O   GLN A  94     8271   8317   7322  -1706   -529    579       O
ATOM    654  N   GLN A  95     -19.370  36.521 102.534  1.00 67.44           N
ANISOU  654  N   GLN A  95     8639   9038   7947  -1761   -395    735       N
ATOM    655  CA  GLN A  95     -19.566  35.390 103.488  1.00 70.07           C
ANISOU  655  CA  GLN A  95     8998   9318   8306  -1851   -393    821       C
ATOM    656  CB  GLN A  95     -20.757  35.665 104.410  1.00 70.55           C
ANISOU  656  CB  GLN A  95     8935   9471   8399  -1892   -281    944       C
ATOM    657  CG  GLN A  95     -20.892  34.667 105.552  1.00 73.22           C
ANISOU  657  CG  GLN A  95     9305   9771   8744  -1972   -253   1042       C
ATOM    658  CD  GLN A  95     -19.791  34.813 106.576  1.00 73.90           C
ANISOU  658  CD  GLN A  95     9513   9841   8723  -1905   -190   1019       C
ATOM    659  OE1 GLN A  95     -19.571  35.897 107.124  1.00 73.57           O
ANISOU  659  OE1 GLN A  95     9475   9876   8603  -1818    -82    997       O
ATOM    660  NE2 GLN A  95     -19.087  33.716 106.830  1.00 72.33           N
ANISOU  660  NE2 GLN A  95     9419   9538   8522  -1947   -264   1024       N
ATOM    661  C   GLN A  95     -19.775  34.081 102.709  1.00 70.74           C
ANISOU  661  C   GLN A  95     9114   9298   8465  -1958   -536    819       C
ATOM    662  O   GLN A  95     -19.131  33.081 103.065  1.00 71.01           O
ANISOU  662  O   GLN A  95     9254   9230   8497  -1988   -579    819       O
ATOM    663  N   TYR A  96     -20.649  34.084 101.697  1.00 72.86           N
ANISOU  663  N   TYR A  96     9298   9585   8798  -2016   -610    822       N
ATOM    664  CA  TYR A  96     -20.880  32.933 100.783  1.00 75.26           C
ANISOU  664  CA  TYR A  96     9644   9787   9165  -2124   -761    803       C
ATOM    665  CB  TYR A  96     -21.858  33.303  99.661  1.00 78.09           C
ANISOU  665  CB  TYR A  96     9895  10202   9573  -2173   -836    806       C
ATOM    666  CG  TYR A  96     -21.854  32.357  98.483  1.00 83.97           C
ANISOU  666  CG  TYR A  96    10720  10840  10343  -2260  -1002    741       C
ATOM    667  CD1 TYR A  96     -22.452  31.097  98.549  1.00 86.61           C
ANISOU  667  CD1 TYR A  96    11064  11085  10757  -2409  -1092    801       C
ATOM    668  CE1 TYR A  96     -22.428  30.228  97.467  1.00 87.54           C
ANISOU  668  CE1 TYR A  96    11278  11092  10890  -2493  -1246    730       C
ATOM    669  CZ  TYR A  96     -21.820  30.621  96.283  1.00 88.70           C
ANISOU  669  CZ  TYR A  96    11511  11226  10965  -2424  -1305    599       C
ATOM    670  OH  TYR A  96     -21.781  29.790  95.198  1.00 90.24           O
ANISOU  670  OH  TYR A  96    11819  11310  11157  -2502  -1450    519       O
ATOM    671  CE2 TYR A  96     -21.237  31.876  96.192  1.00 86.30           C
ANISOU  671  CE2 TYR A  96    11184  11018  10586  -2276  -1213    550       C
ATOM    672  CD2 TYR A  96     -21.251  32.727  97.287  1.00 85.19           C
ANISOU  672  CD2 TYR A  96    10950  10978  10439  -2198  -1067    619       C
ATOM    673  C   TYR A  96     -19.529  32.460 100.233  1.00 74.08           C
ANISOU  673  C   TYR A  96     9665   9520   8960  -2066   -827    679       C
ATOM    674  O   TYR A  96     -19.218  31.258 100.363  1.00 72.56           O
ANISOU  674  O   TYR A  96     9567   9205   8796  -2127   -891    682       O
ATOM    675  N   LEU A  97     -18.742  33.381  99.658  1.00 72.59           N
ANISOU  675  N   LEU A  97     9512   9367   8701  -1947   -805    582       N
ATOM    676  CA  LEU A  97     -17.398  33.083  99.091  1.00 70.51           C
ANISOU  676  CA  LEU A  97     9395   9008   8385  -1872   -848    467       C
ATOM    677  CB  LEU A  97     -16.854  34.332  98.398  1.00 69.39           C
ANISOU  677  CB  LEU A  97     9244   8941   8176  -1755   -814    386       C
ATOM    678  CG  LEU A  97     -17.500  34.666  97.053  1.00 70.25           C
ANISOU  678  CG  LEU A  97     9311   9086   8294  -1781   -891    345       C
ATOM    679  CD1 LEU A  97     -16.872  35.905  96.446  1.00 68.07           C
ANISOU  679  CD1 LEU A  97     9033   8879   7950  -1661   -848    274       C
ATOM    680  CD2 LEU A  97     -17.390  33.498  96.086  1.00 72.62           C
ANISOU  680  CD2 LEU A  97     9719   9264   8608  -1851  -1018    281       C
ATOM    681  C   LEU A  97     -16.460  32.594 100.202  1.00 70.70           C
ANISOU  681  C   LEU A  97     9502   8973   8388  -1836   -799    489       C
ATOM    682  O   LEU A  97     -15.699  31.641  99.956  1.00 70.67           O
ANISOU  682  O   LEU A  97     9615   8844   8392  -1834   -859    444       O
ATOM    683  N   LYS A  98     -16.527  33.207 101.386  1.00 70.67           N
ANISOU  683  N   LYS A  98     9445   9050   8356  -1807   -693    559       N
ATOM    684  CA  LYS A  98     -15.746  32.784 102.579  1.00 70.06           C
ANISOU  684  CA  LYS A  98     9437   8931   8248  -1786   -649    601       C
ATOM    685  CB  LYS A  98     -16.065  33.687 103.771  1.00 69.98           C
ANISOU  685  CB  LYS A  98     9361   9037   8190  -1762   -527    672       C
ATOM    686  CG  LYS A  98     -15.149  33.529 104.976  1.00 69.89           C
ANISOU  686  CG  LYS A  98     9429   9008   8118  -1727   -482    705       C
ATOM    687  CD  LYS A  98     -15.728  34.163 106.217  1.00 69.63           C
ANISOU  687  CD  LYS A  98     9343   9076   8036  -1737   -365    788       C
ATOM    688  CE  LYS A  98     -14.694  34.625 107.217  1.00 68.93           C
ANISOU  688  CE  LYS A  98     9332   9009   7848  -1671   -313    785       C
ATOM    689  NZ  LYS A  98     -14.190  33.514 108.041  1.00 69.01           N
ANISOU  689  NZ  LYS A  98     9421   8941   7856  -1716   -350    854       N
ATOM    690  C   LYS A  98     -16.049  31.313 102.903  1.00 71.01           C
ANISOU  690  C   LYS A  98     9601   8940   8437  -1894   -713    668       C
ATOM    691  O   LYS A  98     -15.092  30.531 103.057  1.00 72.11           O
ANISOU  691  O   LYS A  98     9849   8973   8577  -1870   -750    648       O
ATOM    692  N   ASP A  99     -17.328  30.945 102.990  1.00 72.34           N
ANISOU  692  N   ASP A  99     9684   9129   8672  -2008   -725    750       N
ATOM    693  CA  ASP A  99     -17.778  29.583 103.398  1.00 76.66           C
ANISOU  693  CA  ASP A  99    10258   9575   9294  -2129   -780    834       C
ATOM    694  CB  ASP A  99     -19.270  29.575 103.751  1.00 81.16           C
ANISOU  694  CB  ASP A  99    10689  10221   9926  -2243   -753    952       C
ATOM    695  CG  ASP A  99     -19.602  30.372 105.003  1.00 83.90           C
ANISOU  695  CG  ASP A  99    10955  10695  10225  -2210   -608   1042       C
ATOM    696  OD1 ASP A  99     -18.719  30.480 105.876  1.00 87.46           O
ANISOU  696  OD1 ASP A  99    11483  11142  10603  -2144   -550   1044       O
ATOM    697  OD2 ASP A  99     -20.737  30.883 105.094  1.00 88.03           O
ANISOU  697  OD2 ASP A  99    11342  11321  10783  -2250   -553   1111       O
ATOM    698  C   ASP A  99     -17.432  28.561 102.304  1.00 75.95           C
ANISOU  698  C   ASP A  99    10272   9334   9251  -2165   -910    753       C
ATOM    699  O   ASP A  99     -16.896  27.498 102.656  1.00 77.50           O
ANISOU  699  O   ASP A  99    10568   9402   9475  -2188   -948    771       O
ATOM    700  N   LYS A 100     -17.715  28.883 101.035  1.00 75.49           N
ANISOU  700  N   LYS A 100    10199   9286   9195  -2166   -974    667       N
ATOM    701  CA  LYS A 100     -17.436  28.029  99.846  1.00 75.33           C
ANISOU  701  CA  LYS A 100    10292   9128   9200  -2196  -1095    570       C
ATOM    702  CB  LYS A 100     -17.848  28.757  98.561  1.00 75.31           C
ANISOU  702  CB  LYS A 100    10249   9192   9172  -2188  -1143    489       C
ATOM    703  CG  LYS A 100     -17.832  27.929  97.283  1.00 76.82           C
ANISOU  703  CG  LYS A 100    10553   9258   9377  -2244  -1272    393       C
ATOM    704  CD  LYS A 100     -18.355  28.720  96.099  1.00 77.30           C
ANISOU  704  CD  LYS A 100    10562   9406   9403  -2248  -1322    334       C
ATOM    705  CE  LYS A 100     -18.297  28.012  94.758  1.00 79.45           C
ANISOU  705  CE  LYS A 100    10963   9564   9660  -2298  -1450    224       C
ATOM    706  NZ  LYS A 100     -18.501  26.542  94.845  1.00 81.00           N
ANISOU  706  NZ  LYS A 100    11260   9591   9923  -2418  -1538    235       N
ATOM    707  C   LYS A 100     -15.944  27.672  99.775  1.00 74.45           C
ANISOU  707  C   LYS A 100    10325   8911   9048  -2083  -1089    486       C
ATOM    708  O   LYS A 100     -15.639  26.496  99.504  1.00 76.34           O
ANISOU  708  O   LYS A 100    10680   8992   9332  -2122  -1161    460       O
ATOM    709  N   HIS A 101     -15.051  28.648  99.994  1.00 70.90           N
ANISOU  709  N   HIS A 101     9869   8540   8526  -1950  -1009    449       N
ATOM    710  CA  HIS A 101     -13.600  28.531  99.699  1.00 68.47           C
ANISOU  710  CA  HIS A 101     9676   8158   8182  -1827  -1003    363       C
ATOM    711  CB  HIS A 101     -13.151  29.693  98.815  1.00 66.81           C
ANISOU  711  CB  HIS A 101     9446   8036   7902  -1724   -975    266       C
ATOM    712  CG  HIS A 101     -13.753  29.690  97.451  1.00 65.65           C
ANISOU  712  CG  HIS A 101     9310   7879   7753  -1766  -1049    189       C
ATOM    713  ND1 HIS A 101     -13.588  28.634  96.580  1.00 67.60           N
ANISOU  713  ND1 HIS A 101     9679   7982   8023  -1799  -1134    116       N
ATOM    714  CE1 HIS A 101     -14.219  28.898  95.452  1.00 68.12           C
ANISOU  714  CE1 HIS A 101     9738   8078   8067  -1842  -1195     57       C
ATOM    715  NE2 HIS A 101     -14.798  30.101  95.567  1.00 66.95           N
ANISOU  715  NE2 HIS A 101     9455   8090   7893  -1832  -1151     97       N
ATOM    716  CD2 HIS A 101     -14.500  30.610  96.804  1.00 65.08           C
ANISOU  716  CD2 HIS A 101     9151   7920   7655  -1782  -1055    173       C
ATOM    717  C   HIS A 101     -12.771  28.445 100.980  1.00 70.05           C
ANISOU  717  C   HIS A 101     9892   8352   8369  -1771   -940    433       C
ATOM    718  O   HIS A 101     -11.540  28.359 100.851  1.00 72.00           O
ANISOU  718  O   HIS A 101    10214   8544   8596  -1668   -933    382       O
ATOM    719  N   GLY A 102     -13.407  28.437 102.161  1.00 70.15           N
ANISOU  719  N   GLY A 102     9839   8421   8391  -1839   -898    551       N
ATOM    720  CA  GLY A 102     -12.726  28.294 103.464  1.00 68.54           C
ANISOU  720  CA  GLY A 102     9659   8217   8165  -1806   -849    632       C
ATOM    721  C   GLY A 102     -11.741  29.423 103.705  1.00 66.41           C
ANISOU  721  C   GLY A 102     9380   8039   7812  -1683   -786    592       C
ATOM    722  O   GLY A 102     -10.594  29.143 104.095  1.00 66.02           O
ANISOU  722  O   GLY A 102     9396   7936   7752  -1614   -790    597       O
ATOM    723  N   LEU A 103     -12.176  30.668 103.504  1.00 65.75           N
ANISOU  723  N   LEU A 103     9215   8087   7678  -1658   -732    562       N
ATOM    724  CA  LEU A 103     -11.327  31.882 103.646  1.00 64.95           C
ANISOU  724  CA  LEU A 103     9102   8075   7499  -1550   -675    517       C
ATOM    725  CB  LEU A 103     -11.876  32.985 102.733  1.00 64.79           C
ANISOU  725  CB  LEU A 103     9011   8148   7457  -1525   -652    449       C
ATOM    726  CG  LEU A 103     -12.010  32.604 101.254  1.00 65.12           C
ANISOU  726  CG  LEU A 103     9077   8126   7537  -1529   -726    363       C
ATOM    727  CD1 LEU A 103     -12.497  33.780 100.419  1.00 63.98           C
ANISOU  727  CD1 LEU A 103     8860   8084   7364  -1499   -704    310       C
ATOM    728  CD2 LEU A 103     -10.692  32.067 100.704  1.00 65.49           C
ANISOU  728  CD2 LEU A 103     9225   8069   7586  -1449   -764    293       C
ATOM    729  C   LEU A 103     -11.280  32.302 105.119  1.00 63.59           C
ANISOU  729  C   LEU A 103     8913   7978   7268  -1556   -605    605       C
ATOM    730  O   LEU A 103     -11.808  33.375 105.455  1.00 66.39           O
ANISOU  730  O   LEU A 103     9204   8449   7573  -1549   -532    612       O
ATOM    731  N   ALA A 104     -10.635  31.491 105.961  1.00 63.23           N
ANISOU  731  N   ALA A 104     8932   7866   7227  -1565   -626    670       N
ATOM    732  CA  ALA A 104     -10.506  31.718 107.423  1.00 62.17           C
ANISOU  732  CA  ALA A 104     8806   7791   7024  -1581   -574    762       C
ATOM    733  CB  ALA A 104      -9.819  30.549 108.090  1.00 61.67           C
ANISOU  733  CB  ALA A 104     8817   7626   6988  -1598   -627    838       C
ATOM    734  C   ALA A 104      -9.749  33.022 107.674  1.00 60.95           C
ANISOU  734  C   ALA A 104     8648   7730   6779  -1497   -528    715       C
ATOM    735  O   ALA A 104      -9.883  33.586 108.776  1.00 61.65           O
ANISOU  735  O   ALA A 104     8737   7899   6787  -1512   -467    767       O
ATOM    736  N   ASN A 105      -8.980  33.476 106.680  1.00 58.68           N
ANISOU  736  N   ASN A 105     8364   7429   6501  -1415   -555    619       N
ATOM    737  CA  ASN A 105      -8.141  34.701 106.758  1.00 57.01           C
ANISOU  737  CA  ASN A 105     8149   7291   6218  -1336   -525    570       C
ATOM    738  CB  ASN A 105      -6.899  34.541 105.878  1.00 57.19           C
ANISOU  738  CB  ASN A 105     8201   7250   6278  -1252   -580    507       C
ATOM    739  CG  ASN A 105      -7.228  34.346 104.409  1.00 57.51           C
ANISOU  739  CG  ASN A 105     8226   7248   6377  -1233   -602    424       C
ATOM    740  OD1 ASN A 105      -8.255  33.759 104.056  1.00 57.27           O
ANISOU  740  OD1 ASN A 105     8183   7187   6389  -1299   -616    430       O
ATOM    741  ND2 ASN A 105      -6.356  34.831 103.548  1.00 56.09           N
ANISOU  741  ND2 ASN A 105     8048   7066   6196  -1148   -609    351       N
ATOM    742  C   ASN A 105      -8.951  35.954 106.371  1.00 55.87           C
ANISOU  742  C   ASN A 105     7939   7247   6039  -1326   -456    518       C
ATOM    743  O   ASN A 105      -8.356  37.025 106.274  1.00 56.13           O
ANISOU  743  O   ASN A 105     7969   7334   6023  -1264   -432    468       O
ATOM    744  N   LEU A 106     -10.264  35.840 106.163  1.00 55.66           N
ANISOU  744  N   LEU A 106     7857   7244   6045  -1386   -428    537       N
ATOM    745  CA  LEU A 106     -11.136  36.983 105.796  1.00 56.55           C
ANISOU  745  CA  LEU A 106     7894   7450   6142  -1373   -361    503       C
ATOM    746  CB  LEU A 106     -11.946  36.608 104.553  1.00 56.14           C
ANISOU  746  CB  LEU A 106     7789   7372   6168  -1402   -405    473       C
ATOM    747  CG  LEU A 106     -12.936  37.661 104.077  1.00 55.15           C
ANISOU  747  CG  LEU A 106     7571   7337   6045  -1393   -350    456       C
ATOM    748  CD1 LEU A 106     -12.225  38.930 103.693  1.00 56.08           C
ANISOU  748  CD1 LEU A 106     7692   7501   6111  -1299   -320    382       C
ATOM    749  CD2 LEU A 106     -13.737  37.144 102.900  1.00 57.59           C
ANISOU  749  CD2 LEU A 106     7832   7619   6430  -1440   -417    440       C
ATOM    750  C   LEU A 106     -12.055  37.344 106.971  1.00 57.75           C
ANISOU  750  C   LEU A 106     8016   7677   6249  -1419   -268    579       C
ATOM    751  O   LEU A 106     -12.845  36.499 107.397  1.00 58.09           O
ANISOU  751  O   LEU A 106     8040   7703   6328  -1497   -265    657       O
ATOM    752  N   GLU A 107     -11.966  38.584 107.441  1.00 59.27           N
ANISOU  752  N   GLU A 107     8207   7947   6366  -1372   -190    555       N
ATOM    753  CA  GLU A 107     -12.789  39.141 108.544  1.00 60.78           C
ANISOU  753  CA  GLU A 107     8380   8214   6497  -1394    -77    611       C
ATOM    754  CB  GLU A 107     -11.833  39.636 109.628  1.00 61.04           C
ANISOU  754  CB  GLU A 107     8509   8265   6417  -1369    -53    607       C
ATOM    755  CG  GLU A 107     -12.513  40.167 110.871  1.00 64.45           C
ANISOU  755  CG  GLU A 107     8960   8767   6760  -1389     66    656       C
ATOM    756  CD  GLU A 107     -11.519  40.798 111.828  1.00 66.54           C
ANISOU  756  CD  GLU A 107     9333   9048   6899  -1367     75    635       C
ATOM    757  OE1 GLU A 107     -10.528  40.104 112.165  1.00 71.46           O
ANISOU  757  OE1 GLU A 107    10022   9625   7502  -1387    -14    660       O
ATOM    758  OE2 GLU A 107     -11.695  41.988 112.186  1.00 63.91           O
ANISOU  758  OE2 GLU A 107     9021   8768   6493  -1330    164    592       O
ATOM    759  C   GLU A 107     -13.676  40.250 107.963  1.00 58.29           C
ANISOU  759  C   GLU A 107     7977   7968   6202  -1356     -2    575       C
ATOM    760  O   GLU A 107     -13.116  41.172 107.354  1.00 55.18           O
ANISOU  760  O   GLU A 107     7588   7584   5791  -1286     -8    497       O
ATOM    761  N   LEU A 108     -14.999  40.157 108.140  1.00 57.33           N
ANISOU  761  N   LEU A 108     7771   7890   6121  -1398     64    640       N
ATOM    762  CA  LEU A 108     -15.995  41.078 107.530  1.00 57.32           C
ANISOU  762  CA  LEU A 108     7661   7952   6164  -1364    130    629       C
ATOM    763  CB  LEU A 108     -17.088  40.258 106.837  1.00 58.16           C
ANISOU  763  CB  LEU A 108     7661   8052   6383  -1435     85    688       C
ATOM    764  CG  LEU A 108     -16.624  39.201 105.842  1.00 56.96           C
ANISOU  764  CG  LEU A 108     7535   7815   6291  -1477    -62    657       C
ATOM    765  CD1 LEU A 108     -17.822  38.435 105.312  1.00 57.78           C
ANISOU  765  CD1 LEU A 108     7539   7915   6498  -1566   -105    723       C
ATOM    766  CD2 LEU A 108     -15.837  39.831 104.701  1.00 55.62           C
ANISOU  766  CD2 LEU A 108     7389   7630   6114  -1402   -121    552       C
ATOM    767  C   LEU A 108     -16.618  41.955 108.615  1.00 57.52           C
ANISOU  767  C   LEU A 108     7678   8051   6126  -1337    284    665       C
ATOM    768  O   LEU A 108     -16.939  41.425 109.678  1.00 58.68           O
ANISOU  768  O   LEU A 108     7849   8209   6235  -1388    339    739       O
ATOM    769  N   HIS A 109     -16.847  43.235 108.323  1.00 58.72           N
ANISOU  769  N   HIS A 109     7794   8247   6268  -1261    357    617       N
ATOM    770  CA  HIS A 109     -17.575  44.166 109.228  1.00 60.26           C
ANISOU  770  CA  HIS A 109     7975   8506   6413  -1220    522    643       C
ATOM    771  CB  HIS A 109     -16.607  45.069 110.003  1.00 60.80           C
ANISOU  771  CB  HIS A 109     8179   8568   6352  -1167    570    572       C
ATOM    772  CG  HIS A 109     -15.643  44.319 110.854  1.00 61.55           C
ANISOU  772  CG  HIS A 109     8398   8627   6359  -1218    511    580       C
ATOM    773  ND1 HIS A 109     -15.908  44.007 112.165  1.00 62.98           N
ANISOU  773  ND1 HIS A 109     8639   8833   6454  -1258    592    642       N
ATOM    774  CE1 HIS A 109     -14.895  43.329 112.657  1.00 63.31           C
ANISOU  774  CE1 HIS A 109     8783   8835   6434  -1300    502    647       C
ATOM    775  NE2 HIS A 109     -13.982  43.182 111.700  1.00 62.26           N
ANISOU  775  NE2 HIS A 109     8652   8651   6352  -1284    373    590       N
ATOM    776  CD2 HIS A 109     -14.435  43.791 110.568  1.00 60.91           C
ANISOU  776  CD2 HIS A 109     8385   8489   6266  -1234    379    545       C
ATOM    777  C   HIS A 109     -18.572  45.013 108.437  1.00 58.99           C
ANISOU  777  C   HIS A 109     7682   8392   6339  -1167    581    648       C
ATOM    778  O   HIS A 109     -18.200  45.505 107.370  1.00 56.61           O
ANISOU  778  O   HIS A 109     7361   8075   6073  -1124    512    585       O
ATOM    779  N   LEU A 110     -19.777  45.193 108.981  1.00 59.94           N
ANISOU  779  N   LEU A 110     7715   8571   6489  -1165    711    728       N
ATOM    780  CA  LEU A 110     -20.706  46.265 108.548  1.00 60.71           C
ANISOU  780  CA  LEU A 110     7696   8719   6651  -1089    810    740       C
ATOM    781  CB  LEU A 110     -22.144  45.924 108.941  1.00 63.97           C
ANISOU  781  CB  LEU A 110     7969   9194   7143  -1120    913    865       C
ATOM    782  CG  LEU A 110     -23.183  46.883 108.369  1.00 65.75           C
ANISOU  782  CG  LEU A 110     8043   9472   7466  -1045    998    899       C
ATOM    783  CD1 LEU A 110     -23.286  46.683 106.865  1.00 66.38           C
ANISOU  783  CD1 LEU A 110     8024   9543   7653  -1069    839    894       C
ATOM    784  CD2 LEU A 110     -24.535  46.686 109.034  1.00 68.44           C
ANISOU  784  CD2 LEU A 110     8252   9881   7870  -1059   1139   1029       C
ATOM    785  C   LEU A 110     -20.260  47.565 109.212  1.00 58.80           C
ANISOU  785  C   LEU A 110     7556   8476   6307   -994    930    667       C
ATOM    786  O   LEU A 110     -20.662  47.818 110.354  1.00 60.86           O
ANISOU  786  O   LEU A 110     7856   8765   6501   -978   1076    697       O
ATOM    787  N   LEU A 111     -19.475  48.365 108.504  1.00 57.22           N
ANISOU  787  N   LEU A 111     7403   8244   6094   -937    872    574       N
ATOM    788  CA  LEU A 111     -18.782  49.546 109.071  1.00 57.50           C
ANISOU  788  CA  LEU A 111     7565   8256   6026   -864    950    489       C
ATOM    789  CB  LEU A 111     -17.447  49.070 109.655  1.00 58.27           C
ANISOU  789  CB  LEU A 111     7821   8309   6009   -914    863    436       C
ATOM    790  CG  LEU A 111     -16.776  49.992 110.665  1.00 58.41           C
ANISOU  790  CG  LEU A 111     7995   8307   5891   -877    942    367       C
ATOM    791  CD1 LEU A 111     -17.561  50.012 111.963  1.00 59.92           C
ANISOU  791  CD1 LEU A 111     8223   8535   6008   -879   1103    416       C
ATOM    792  CD2 LEU A 111     -15.341  49.553 110.898  1.00 57.53           C
ANISOU  792  CD2 LEU A 111     8009   8151   5696   -928    811    321       C
ATOM    793  C   LEU A 111     -18.557  50.557 107.955  1.00 56.82           C
ANISOU  793  C   LEU A 111     7441   8153   5994   -790    914    430       C
ATOM    794  O   LEU A 111     -18.059  50.201 106.884  1.00 55.42           O
ANISOU  794  O   LEU A 111     7235   7956   5866   -811    774    408       O
ATOM    795  N   PRO A 112     -18.929  51.838 108.159  1.00 56.69           N
ANISOU  795  N   PRO A 112     7428   8140   5971   -699   1044    404       N
ATOM    796  CA  PRO A 112     -18.565  52.883 107.206  1.00 56.39           C
ANISOU  796  CA  PRO A 112     7379   8075   5971   -628   1011    346       C
ATOM    797  CB  PRO A 112     -19.546  54.016 107.536  1.00 57.00           C
ANISOU  797  CB  PRO A 112     7409   8167   6080   -531   1189    366       C
ATOM    798  CG  PRO A 112     -19.860  53.830 109.021  1.00 57.80           C
ANISOU  798  CG  PRO A 112     7592   8282   6087   -543   1328    382       C
ATOM    799  CD  PRO A 112     -19.739  52.340 109.283  1.00 57.51           C
ANISOU  799  CD  PRO A 112     7548   8269   6033   -654   1235    434       C
ATOM    800  C   PRO A 112     -17.089  53.264 107.405  1.00 58.04           C
ANISOU  800  C   PRO A 112     7751   8226   6077   -634    944    247       C
ATOM    801  O   PRO A 112     -16.583  53.174 108.524  1.00 55.82           O
ANISOU  801  O   PRO A 112     7597   7927   5683   -662    980    218       O
ATOM    802  N   ILE A 113     -16.436  53.686 106.320  1.00 56.25           N
ANISOU  802  N   ILE A 113     7511   7972   5887   -611    846    203       N
ATOM    803  CA  ILE A 113     -15.026  54.161 106.320  1.00 57.73           C
ANISOU  803  CA  ILE A 113     7826   8107   6001   -613    776    119       C
ATOM    804  CB  ILE A 113     -14.656  54.729 104.932  1.00 57.21           C
ANISOU  804  CB  ILE A 113     7704   8026   6005   -572    697     95       C
ATOM    805  CG1 ILE A 113     -14.192  53.606 104.012  1.00 58.65           C
ANISOU  805  CG1 ILE A 113     7840   8219   6224   -627    549    110       C
ATOM    806  CG2 ILE A 113     -13.604  55.815 105.013  1.00 58.32           C
ANISOU  806  CG2 ILE A 113     7953   8113   6091   -541    693     20       C
ATOM    807  CD1 ILE A 113     -13.931  54.058 102.594  1.00 61.52           C
ANISOU  807  CD1 ILE A 113     8146   8580   6649   -590    477     96       C
ATOM    808  C   ILE A 113     -14.806  55.154 107.468  1.00 59.12           C
ANISOU  808  C   ILE A 113     8134   8250   6077   -580    890     66       C
ATOM    809  O   ILE A 113     -13.727  55.107 108.044  1.00 61.98           O
ANISOU  809  O   ILE A 113     8622   8580   6346   -622    836     17       O
ATOM    810  N   GLU A 114     -15.790  55.995 107.789  1.00 61.56           N
ANISOU  810  N   GLU A 114     8417   8564   6407   -509   1041     77       N
ATOM    811  CA  GLU A 114     -15.709  57.062 108.829  1.00 65.16           C
ANISOU  811  CA  GLU A 114     9010   8977   6769   -465   1171     17       C
ATOM    812  CB  GLU A 114     -17.039  57.832 108.882  1.00 69.53           C
ANISOU  812  CB  GLU A 114     9484   9543   7391   -368   1343     52       C
ATOM    813  CG  GLU A 114     -17.291  58.745 107.680  1.00 74.83           C
ANISOU  813  CG  GLU A 114    10057  10195   8181   -289   1334     56       C
ATOM    814  CD  GLU A 114     -17.786  58.131 106.365  1.00 75.61           C
ANISOU  814  CD  GLU A 114     9970  10347   8410   -298   1234    134       C
ATOM    815  OE1 GLU A 114     -18.144  56.914 106.326  1.00 69.46           O
ANISOU  815  OE1 GLU A 114     9114   9624   7654   -365   1178    195       O
ATOM    816  OE2 GLU A 114     -17.781  58.873 105.362  1.00 78.13           O
ANISOU  816  OE2 GLU A 114    10230  10649   8806   -243   1203    134       O
ATOM    817  C   GLU A 114     -15.364  56.462 110.210  1.00 64.85           C
ANISOU  817  C   GLU A 114     9105   8943   6591   -533   1194      5       C
ATOM    818  O   GLU A 114     -14.849  57.203 111.072  1.00 65.72           O
ANISOU  818  O   GLU A 114     9375   9007   6588   -529   1246    -64       O
ATOM    819  N   GLU A 115     -15.670  55.180 110.436  1.00 61.47           N
ANISOU  819  N   GLU A 115     8622   8565   6167   -597   1158     75       N
ATOM    820  CA  GLU A 115     -15.565  54.513 111.760  1.00 59.14           C
ANISOU  820  CA  GLU A 115     8435   8286   5748   -660   1195     90       C
ATOM    821  CB  GLU A 115     -16.915  53.902 112.138  1.00 60.11           C
ANISOU  821  CB  GLU A 115     8455   8470   5913   -656   1314    183       C
ATOM    822  CG  GLU A 115     -18.022  54.923 112.281  1.00 62.00           C
ANISOU  822  CG  GLU A 115     8648   8717   6190   -555   1504    189       C
ATOM    823  CD  GLU A 115     -19.415  54.378 112.530  1.00 65.22           C
ANISOU  823  CD  GLU A 115     8919   9192   6667   -543   1627    298       C
ATOM    824  OE1 GLU A 115     -19.579  53.128 112.631  1.00 66.37           O
ANISOU  824  OE1 GLU A 115     9008   9379   6829   -627   1562    373       O
ATOM    825  OE2 GLU A 115     -20.345  55.213 112.630  1.00 68.63           O
ANISOU  825  OE2 GLU A 115     9299   9633   7144   -449   1792    313       O
ATOM    826  C   GLU A 115     -14.452  53.452 111.741  1.00 56.89           C
ANISOU  826  C   GLU A 115     8192   7995   5426   -754   1021     95       C
ATOM    827  O   GLU A 115     -14.423  52.627 112.661  1.00 56.38           O
ANISOU  827  O   GLU A 115     8185   7951   5283   -816   1023    134       O
ATOM    828  N   LEU A 116     -13.540  53.500 110.767  1.00 54.28           N
ANISOU  828  N   LEU A 116     7840   7635   5147   -759    882     61       N
ATOM    829  CA  LEU A 116     -12.393  52.553 110.646  1.00 55.44           C
ANISOU  829  CA  LEU A 116     8020   7769   5275   -831    720     66       C
ATOM    830  CB  LEU A 116     -11.484  52.952 109.487  1.00 54.66           C
ANISOU  830  CB  LEU A 116     7891   7638   5239   -809    608     21       C
ATOM    831  CG  LEU A 116     -11.744  52.178 108.205  1.00 55.07           C
ANISOU  831  CG  LEU A 116     7804   7704   5412   -806    530     60       C
ATOM    832  CD1 LEU A 116     -10.861  52.690 107.079  1.00 55.59           C
ANISOU  832  CD1 LEU A 116     7850   7742   5526   -776    441     15       C
ATOM    833  CD2 LEU A 116     -11.536  50.688 108.439  1.00 56.23           C
ANISOU  833  CD2 LEU A 116     7945   7858   5559   -877    447    113       C
ATOM    834  C   LEU A 116     -11.554  52.462 111.927  1.00 55.92           C
ANISOU  834  C   LEU A 116     8243   7816   5189   -889    700     46       C
ATOM    835  O   LEU A 116     -11.020  51.378 112.163  1.00 58.74           O
ANISOU  835  O   LEU A 116     8611   8177   5528   -953    603     88       O
ATOM    836  N   ALA A 117     -11.419  53.534 112.708  1.00 54.44           N
ANISOU  836  N   ALA A 117     8179   7606   4898   -870    780    -13       N
ATOM    837  CA  ALA A 117     -10.605  53.531 113.947  1.00 57.36           C
ANISOU  837  CA  ALA A 117     8718   7963   5111   -934    749    -36       C
ATOM    838  CB  ALA A 117     -10.559  54.912 114.562  1.00 58.41           C
ANISOU  838  CB  ALA A 117     8987   8058   5146   -903    843   -121       C
ATOM    839  C   ALA A 117     -11.150  52.482 114.942  1.00 58.12           C
ANISOU  839  C   ALA A 117     8840   8104   5137   -986    794     37       C
ATOM    840  O   ALA A 117     -10.366  51.988 115.752  1.00 59.59           O
ANISOU  840  O   ALA A 117     9129   8290   5219  -1057    715     52       O
ATOM    841  N   THR A 118     -12.437  52.131 114.877  1.00 58.94           N
ANISOU  841  N   THR A 118     8845   8248   5301   -955    911     93       N
ATOM    842  CA  THR A 118     -13.071  51.141 115.787  1.00 60.19           C
ANISOU  842  CA  THR A 118     9013   8451   5405  -1004    969    177       C
ATOM    843  CB  THR A 118     -14.593  51.052 115.611  1.00 60.81           C
ANISOU  843  CB  THR A 118     8961   8572   5569   -957   1120    236       C
ATOM    844  OG1 THR A 118     -14.884  50.536 114.315  1.00 58.51           O
ANISOU  844  OG1 THR A 118     8498   8284   5447   -948   1040    273       O
ATOM    845  CG2 THR A 118     -15.299  52.375 115.820  1.00 61.70           C
ANISOU  845  CG2 THR A 118     9102   8681   5658   -868   1295    182       C
ATOM    846  C   THR A 118     -12.417  49.765 115.613  1.00 62.14           C
ANISOU  846  C   THR A 118     9225   8699   5687  -1081    810    243       C
ATOM    847  O   THR A 118     -12.550  48.959 116.551  1.00 65.46           O
ANISOU  847  O   THR A 118     9698   9144   6029  -1140    823    309       O
ATOM    848  N   LEU A 119     -11.732  49.501 114.493  1.00 60.33           N
ANISOU  848  N   LEU A 119     8918   8439   5565  -1077    672    229       N
ATOM    849  CA  LEU A 119     -10.995  48.226 114.260  1.00 61.46           C
ANISOU  849  CA  LEU A 119     9037   8567   5748  -1137    521    282       C
ATOM    850  CB  LEU A 119     -10.588  48.107 112.786  1.00 60.64           C
ANISOU  850  CB  LEU A 119     8824   8433   5783  -1104    419    257       C
ATOM    851  CG  LEU A 119     -11.739  47.931 111.797  1.00 62.06           C
ANISOU  851  CG  LEU A 119     8858   8629   6091  -1071    467    280       C
ATOM    852  CD1 LEU A 119     -11.221  47.801 110.373  1.00 60.78           C
ANISOU  852  CD1 LEU A 119     8616   8437   6038  -1045    358    249       C
ATOM    853  CD2 LEU A 119     -12.585  46.731 112.181  1.00 62.87           C
ANISOU  853  CD2 LEU A 119     8912   8753   6222  -1125    490    373       C
ATOM    854  C   LEU A 119      -9.748  48.141 115.156  1.00 62.52           C
ANISOU  854  C   LEU A 119     9311   8684   5758  -1190    428    276       C
ATOM    855  O   LEU A 119      -9.287  47.008 115.383  1.00 64.45           O
ANISOU  855  O   LEU A 119     9557   8921   6008  -1244    333    343       O
ATOM    856  N   GLY A 120      -9.205  49.284 115.602  1.00 61.64           N
ANISOU  856  N   GLY A 120     9309   8561   5547  -1179    445    202       N
ATOM    857  CA  GLY A 120      -7.995  49.398 116.442  1.00 62.52           C
ANISOU  857  CA  GLY A 120     9558   8660   5536  -1237    346    191       C
ATOM    858  C   GLY A 120      -6.769  48.752 115.808  1.00 63.14           C
ANISOU  858  C   GLY A 120     9587   8711   5692  -1258    170    216       C
ATOM    859  O   GLY A 120      -5.926  48.202 116.550  1.00 62.76           O
ANISOU  859  O   GLY A 120     9611   8662   5570  -1320     71    262       O
ATOM    860  N   ARG A 121      -6.654  48.835 114.482  1.00 63.39           N
ANISOU  860  N   ARG A 121     9500   8721   5864  -1206    135    190       N
ATOM    861  CA  ARG A 121      -5.582  48.186 113.691  1.00 63.22           C
ANISOU  861  CA  ARG A 121     9413   8671   5936  -1207     -7    213       C
ATOM    862  CB  ARG A 121      -6.073  46.875 113.066  1.00 63.57           C
ANISOU  862  CB  ARG A 121     9354   8707   6090  -1202    -26    274       C
ATOM    863  CG  ARG A 121      -5.926  45.661 113.973  1.00 64.52           C
ANISOU  863  CG  ARG A 121     9517   8827   6167  -1264    -75    364       C
ATOM    864  CD  ARG A 121      -6.712  44.461 113.500  1.00 64.46           C
ANISOU  864  CD  ARG A 121     9425   8807   6259  -1269    -65    422       C
ATOM    865  NE  ARG A 121      -8.146  44.635 113.692  1.00 65.96           N
ANISOU  865  NE  ARG A 121     9587   9033   6440  -1268     67    428       N
ATOM    866  CZ  ARG A 121      -9.075  43.775 113.284  1.00 67.35           C
ANISOU  866  CZ  ARG A 121     9680   9205   6704  -1280     92    477       C
ATOM    867  NH2 ARG A 121     -10.354  44.018 113.526  1.00 67.72           N
ANISOU  867  NH2 ARG A 121     9693   9293   6745  -1280    217    494       N
ATOM    868  NH1 ARG A 121      -8.719  42.679 112.637  1.00 66.86           N
ANISOU  868  NH1 ARG A 121     9571   9095   6738  -1292     -4    510       N
ATOM    869  C   ARG A 121      -5.098  49.141 112.601  1.00 63.36           C
ANISOU  869  C   ARG A 121     9379   8667   6026  -1152    -28    143       C
ATOM    870  O   ARG A 121      -5.892  49.956 112.093  1.00 63.61           O
ANISOU  870  O   ARG A 121     9377   8704   6087  -1103     67     93       O
ATOM    871  N   ASP A 122      -3.828  48.994 112.237  1.00 63.31           N
ANISOU  871  N   ASP A 122     9359   8639   6055  -1160   -150    151       N
ATOM    872  CA  ASP A 122      -3.232  49.547 110.996  1.00 59.91           C
ANISOU  872  CA  ASP A 122     8852   8189   5721  -1108   -188    109       C
ATOM    873  CB  ASP A 122      -2.083  50.512 111.296  1.00 61.72           C
ANISOU  873  CB  ASP A 122     9143   8406   5900  -1133   -253     80       C
ATOM    874  CG  ASP A 122      -1.020  49.955 112.231  1.00 64.17           C
ANISOU  874  CG  ASP A 122     9513   8718   6149  -1201   -368    139       C
ATOM    875  OD1 ASP A 122      -0.788  48.703 112.207  1.00 65.88           O
ANISOU  875  OD1 ASP A 122     9685   8932   6412  -1206   -425    209       O
ATOM    876  OD2 ASP A 122      -0.421  50.774 112.958  1.00 65.91           O
ANISOU  876  OD2 ASP A 122     9825   8937   6281  -1249   -405    117       O
ATOM    877  C   ASP A 122      -2.835  48.361 110.109  1.00 57.16           C
ANISOU  877  C   ASP A 122     8409   7824   5484  -1086   -261    154       C
ATOM    878  O   ASP A 122      -2.947  47.199 110.569  1.00 53.34           O
ANISOU  878  O   ASP A 122     7931   7336   4999  -1116   -290    216       O
ATOM    879  N   PHE A 123      -2.431  48.660 108.869  1.00 53.29           N
ANISOU  879  N   PHE A 123     7843   7321   5084  -1032   -282    123       N
ATOM    880  CA  PHE A 123      -2.340  47.695 107.755  1.00 53.04           C
ANISOU  880  CA  PHE A 123     7724   7269   5159   -992   -316    141       C
ATOM    881  CB  PHE A 123      -3.661  47.689 106.979  1.00 52.69           C
ANISOU  881  CB  PHE A 123     7625   7235   5160   -961   -237    113       C
ATOM    882  CG  PHE A 123      -4.860  47.273 107.796  1.00 52.24           C
ANISOU  882  CG  PHE A 123     7591   7194   5061   -999   -172    141       C
ATOM    883  CD1 PHE A 123      -5.244  45.945 107.856  1.00 51.08           C
ANISOU  883  CD1 PHE A 123     7425   7032   4950  -1026   -196    193       C
ATOM    884  CE1 PHE A 123      -6.346  45.557 108.604  1.00 52.20           C
ANISOU  884  CE1 PHE A 123     7579   7193   5060  -1066   -133    231       C
ATOM    885  CZ  PHE A 123      -7.073  46.499 109.300  1.00 53.57           C
ANISOU  885  CZ  PHE A 123     7786   7406   5163  -1069    -34    214       C
ATOM    886  CD2 PHE A 123      -5.605  48.212 108.495  1.00 52.14           C
ANISOU  886  CD2 PHE A 123     7620   7211   4979  -1006    -80    119       C
ATOM    887  CE2 PHE A 123      -6.706  47.828 109.245  1.00 53.44           C
ANISOU  887  CE2 PHE A 123     7798   7397   5107  -1036     -6    153       C
ATOM    888  C   PHE A 123      -1.158  48.048 106.849  1.00 52.63           C
ANISOU  888  C   PHE A 123     7626   7203   5167   -951   -375    126       C
ATOM    889  O   PHE A 123      -0.727  49.220 106.813  1.00 52.83           O
ANISOU  889  O   PHE A 123     7665   7237   5169   -947   -369     93       O
ATOM    890  N   ASP A 124      -0.655  47.044 106.136  1.00 51.17           N
ANISOU  890  N   ASP A 124     7390   6992   5060   -920   -424    153       N
ATOM    891  CA  ASP A 124       0.433  47.198 105.138  1.00 52.74           C
ANISOU  891  CA  ASP A 124     7532   7179   5327   -868   -464    147       C
ATOM    892  CB  ASP A 124       1.179  45.884 104.920  1.00 53.83           C
ANISOU  892  CB  ASP A 124     7643   7279   5529   -846   -524    198       C
ATOM    893  CG  ASP A 124       1.734  45.289 106.198  1.00 54.04           C
ANISOU  893  CG  ASP A 124     7713   7297   5521   -898   -590    270       C
ATOM    894  OD1 ASP A 124       2.534  45.968 106.856  1.00 59.93           O
ANISOU  894  OD1 ASP A 124     8478   8065   6228   -929   -634    292       O
ATOM    895  OD2 ASP A 124       1.340  44.172 106.535  1.00 54.20           O
ANISOU  895  OD2 ASP A 124     7751   7289   5552   -912   -601    306       O
ATOM    896  C   ASP A 124      -0.169  47.702 103.825  1.00 52.51           C
ANISOU  896  C   ASP A 124     7453   7158   5339   -815   -406     90       C
ATOM    897  O   ASP A 124       0.520  48.476 103.148  1.00 53.74           O
ANISOU  897  O   ASP A 124     7577   7322   5519   -781   -409     72       O
ATOM    898  N   LEU A 125      -1.404  47.286 103.508  1.00 51.98           N
ANISOU  898  N   LEU A 125     7378   7092   5279   -814   -360     72       N
ATOM    899  CA  LEU A 125      -2.134  47.638 102.266  1.00 52.05           C
ANISOU  899  CA  LEU A 125     7339   7113   5323   -771   -317     28       C
ATOM    900  CB  LEU A 125      -2.079  46.451 101.300  1.00 51.82           C
ANISOU  900  CB  LEU A 125     7285   7051   5352   -743   -348     28       C
ATOM    901  CG  LEU A 125      -2.785  46.665  99.958  1.00 50.17           C
ANISOU  901  CG  LEU A 125     7037   6854   5169   -708   -322    -14       C
ATOM    902  CD1 LEU A 125      -2.219  47.881  99.248  1.00 50.02           C
ANISOU  902  CD1 LEU A 125     6992   6863   5149   -662   -301    -38       C
ATOM    903  CD2 LEU A 125      -2.687  45.417  99.090  1.00 49.57           C
ANISOU  903  CD2 LEU A 125     6962   6734   5135   -688   -357    -23       C
ATOM    904  C   LEU A 125      -3.585  47.998 102.606  1.00 52.66           C
ANISOU  904  C   LEU A 125     7419   7217   5373   -796   -252     18       C
ATOM    905  O   LEU A 125      -4.259  47.198 103.266  1.00 54.07           O
ANISOU  905  O   LEU A 125     7613   7389   5540   -836   -246     47       O
ATOM    906  N   VAL A 126      -4.033  49.170 102.162  1.00 51.03           N
ANISOU  906  N   VAL A 126     7190   7035   5162   -769   -200    -14       N
ATOM    907  CA  VAL A 126      -5.432  49.658 102.291  1.00 51.05           C
ANISOU  907  CA  VAL A 126     7173   7065   5158   -772   -126    -19       C
ATOM    908  CB  VAL A 126      -5.482  50.937 103.143  1.00 52.07           C
ANISOU  908  CB  VAL A 126     7347   7203   5232   -774    -66    -36       C
ATOM    909  CG1 VAL A 126      -6.881  51.531 103.199  1.00 53.31           C
ANISOU  909  CG1 VAL A 126     7475   7386   5394   -758     24    -38       C
ATOM    910  CG2 VAL A 126      -4.960  50.665 104.546  1.00 52.82           C
ANISOU  910  CG2 VAL A 126     7524   7288   5257   -826    -83    -18       C
ATOM    911  C   VAL A 126      -5.961  49.870 100.872  1.00 51.60           C
ANISOU  911  C   VAL A 126     7174   7149   5280   -730   -121    -37       C
ATOM    912  O   VAL A 126      -5.423  50.724 100.155  1.00 49.39           O
ANISOU  912  O   VAL A 126     6881   6873   5010   -689   -121    -60       O
ATOM    913  N   VAL A 127      -6.908  49.041 100.445  1.00 53.90           N
ANISOU  913  N   VAL A 127     7427   7447   5604   -746   -129    -22       N
ATOM    914  CA  VAL A 127      -7.515  49.122  99.087  1.00 52.68           C
ANISOU  914  CA  VAL A 127     7213   7311   5492   -719   -140    -34       C
ATOM    915  CB  VAL A 127      -7.607  47.742  98.415  1.00 53.49           C
ANISOU  915  CB  VAL A 127     7312   7387   5622   -743   -207    -32       C
ATOM    916  CG1 VAL A 127      -8.137  47.843  96.989  1.00 53.14           C
ANISOU  916  CG1 VAL A 127     7224   7363   5603   -723   -231    -49       C
ATOM    917  CG2 VAL A 127      -6.260  47.037  98.420  1.00 53.56           C
ANISOU  917  CG2 VAL A 127     7373   7350   5625   -732   -255    -45       C
ATOM    918  C   VAL A 127      -8.880  49.779  99.242  1.00 54.55           C
ANISOU  918  C   VAL A 127     7396   7586   5743   -719    -75    -12       C
ATOM    919  O   VAL A 127      -9.687  49.280 100.036  1.00 58.13           O
ANISOU  919  O   VAL A 127     7841   8047   6198   -760    -48     20       O
ATOM    920  N   SER A 128      -9.112  50.879  98.532  1.00 56.11           N
ANISOU  920  N   SER A 128     7555   7807   5955   -672    -47    -22       N
ATOM    921  CA  SER A 128     -10.436  51.546  98.463  1.00 58.11           C
ANISOU  921  CA  SER A 128     7740   8098   6241   -656     13      6       C
ATOM    922  CB  SER A 128     -10.488  52.732  99.384  1.00 58.15           C
ANISOU  922  CB  SER A 128     7772   8099   6222   -626    105      0       C
ATOM    923  OG  SER A 128     -11.812  53.242  99.458  1.00 60.78           O
ANISOU  923  OG  SER A 128     8034   8463   6595   -604    178     37       O
ATOM    924  C   SER A 128     -10.741  51.921  97.012  1.00 55.04           C
ANISOU  924  C   SER A 128     7291   7734   5887   -623    -21      8       C
ATOM    925  O   SER A 128     -10.442  53.065  96.630  1.00 53.41           O
ANISOU  925  O   SER A 128     7081   7530   5680   -572      7     -1       O
ATOM    926  N   THR A 129     -11.310  50.993  96.233  1.00 56.31           N
ANISOU  926  N   THR A 129     7413   7909   6074   -657    -86     24       N
ATOM    927  CA  THR A 129     -11.513  51.184  94.769  1.00 57.04           C
ANISOU  927  CA  THR A 129     7465   8026   6180   -636   -139     24       C
ATOM    928  CB  THR A 129     -10.947  50.025  93.943  1.00 54.53           C
ANISOU  928  CB  THR A 129     7193   7684   5841   -665   -229     -9       C
ATOM    929  OG1 THR A 129     -11.468  48.786  94.408  1.00 55.36           O
ANISOU  929  OG1 THR A 129     7302   7769   5962   -733   -263      4       O
ATOM    930  CG2 THR A 129      -9.441  49.977  93.996  1.00 54.51           C
ANISOU  930  CG2 THR A 129     7267   7642   5799   -635   -231    -54       C
ATOM    931  C   THR A 129     -12.990  51.448  94.470  1.00 60.18           C
ANISOU  931  C   THR A 129     7762   8471   6630   -645   -131     82       C
ATOM    932  O   THR A 129     -13.816  50.568  94.737  1.00 57.03           O
ANISOU  932  O   THR A 129     7327   8082   6260   -703   -154    114       O
ATOM    933  N   GLY A 130     -13.275  52.647  93.942  1.00 65.72           N
ANISOU  933  N   GLY A 130     8416   9201   7351   -588    -98    102       N
ATOM    934  CA  GLY A 130     -14.589  53.058  93.415  1.00 66.94           C
ANISOU  934  CA  GLY A 130     8461   9407   7564   -581   -100    169       C
ATOM    935  C   GLY A 130     -15.575  53.351  94.523  1.00 65.31           C
ANISOU  935  C   GLY A 130     8191   9214   7408   -575     -6    219       C
ATOM    936  O   GLY A 130     -16.768  53.126  94.290  1.00 67.45           O
ANISOU  936  O   GLY A 130     8359   9529   7739   -600    -22    286       O
ATOM    937  N   VAL A 131     -15.087  53.889  95.650  1.00 66.60           N
ANISOU  937  N   VAL A 131     8413   9343   7545   -544     87    191       N
ATOM    938  CA  VAL A 131     -15.819  53.995  96.956  1.00 65.31           C
ANISOU  938  CA  VAL A 131     8229   9184   7402   -542    194    221       C
ATOM    939  CB  VAL A 131     -15.150  53.136  98.048  1.00 63.64           C
ANISOU  939  CB  VAL A 131     8112   8938   7130   -594    200    184       C
ATOM    940  CG1 VAL A 131     -15.836  53.324  99.397  1.00 65.03           C
ANISOU  940  CG1 VAL A 131     8282   9120   7306   -589    320    213       C
ATOM    941  CG2 VAL A 131     -15.131  51.662  97.659  1.00 64.71           C
ANISOU  941  CG2 VAL A 131     8244   9073   7266   -674     94    189       C
ATOM    942  C   VAL A 131     -15.900  55.454  97.414  1.00 62.86           C
ANISOU  942  C   VAL A 131     7925   8857   7100   -458    310    219       C
ATOM    943  O   VAL A 131     -16.989  55.855  97.857  1.00 58.72           O
ANISOU  943  O   VAL A 131     7324   8356   6630   -427    399    274       O
ATOM    944  N   LEU A 132     -14.789  56.193  97.337  1.00 63.35           N
ANISOU  944  N   LEU A 132     8076   8876   7117   -425    311    160       N
ATOM    945  CA  LEU A 132     -14.578  57.438  98.122  1.00 66.88           C
ANISOU  945  CA  LEU A 132     8581   9280   7549   -365    421    134       C
ATOM    946  CB  LEU A 132     -13.106  57.868  98.043  1.00 65.44           C
ANISOU  946  CB  LEU A 132     8506   9048   7307   -366    382     67       C
ATOM    947  CG  LEU A 132     -12.157  57.124  98.985  1.00 64.34           C
ANISOU  947  CG  LEU A 132     8469   8885   7093   -426    357     19       C
ATOM    948  CD1 LEU A 132     -10.721  57.559  98.775  1.00 66.10           C
ANISOU  948  CD1 LEU A 132     8771   9067   7275   -428    308    -28       C
ATOM    949  CD2 LEU A 132     -12.530  57.335 100.434  1.00 64.20           C
ANISOU  949  CD2 LEU A 132     8507   8848   7037   -428    459      9       C
ATOM    950  C   LEU A 132     -15.543  58.540  97.660  1.00 68.09           C
ANISOU  950  C   LEU A 132     8644   9445   7780   -286    488    186       C
ATOM    951  O   LEU A 132     -16.005  59.301  98.524  1.00 74.25           O
ANISOU  951  O   LEU A 132     9439  10199   8571   -236    611    188       O
ATOM    952  N   HIS A 133     -15.893  58.606  96.376  1.00 71.86           N
ANISOU  952  N   HIS A 133     9034   9960   8309   -273    416    232       N
ATOM    953  CA  HIS A 133     -16.852  59.623  95.843  1.00 75.74           C
ANISOU  953  CA  HIS A 133     9423  10466   8885   -196    467    301       C
ATOM    954  CB  HIS A 133     -16.909  59.572  94.318  1.00 76.13           C
ANISOU  954  CB  HIS A 133     9405  10558   8960   -201    351    343       C
ATOM    955  CG  HIS A 133     -17.114  58.200  93.782  1.00 76.47           C
ANISOU  955  CG  HIS A 133     9412  10654   8989   -286    236    356       C
ATOM    956  ND1 HIS A 133     -16.058  57.351  93.502  1.00 81.48           N
ANISOU  956  ND1 HIS A 133    10136  11275   9547   -345    149    291       N
ATOM    957  CE1 HIS A 133     -16.526  56.217  93.023  1.00 81.00           C
ANISOU  957  CE1 HIS A 133    10032  11254   9490   -413     59    313       C
ATOM    958  NE2 HIS A 133     -17.859  56.299  93.011  1.00 81.27           N
ANISOU  958  NE2 HIS A 133     9942  11333   9602   -409     77    397       N
ATOM    959  CD2 HIS A 133     -18.237  57.530  93.468  1.00 78.09           C
ANISOU  959  CD2 HIS A 133     9503  10917   9248   -323    191    428       C
ATOM    960  C   HIS A 133     -18.259  59.473  96.464  1.00 77.17           C
ANISOU  960  C   HIS A 133     9498  10685   9136   -178    553    373       C
ATOM    961  O   HIS A 133     -18.921  60.519  96.672  1.00 79.40           O
ANISOU  961  O   HIS A 133     9734  10951   9481    -92    660    412       O
ATOM    962  N   HIS A 134     -18.707  58.243  96.747  1.00 74.05           N
ANISOU  962  N   HIS A 134     9063  10332   8738   -253    515    396       N
ATOM    963  CA  HIS A 134     -20.027  57.940  97.366  1.00 79.27           C
ANISOU  963  CA  HIS A 134     9612  11037   9469   -251    594    475       C
ATOM    964  CB  HIS A 134     -20.294  56.423  97.417  1.00 79.47           C
ANISOU  964  CB  HIS A 134     9604  11103   9486   -359    507    498       C
ATOM    965  CG  HIS A 134     -20.466  55.789  96.074  1.00 79.64           C
ANISOU  965  CG  HIS A 134     9557  11166   9536   -416    349    531       C
ATOM    966  ND1 HIS A 134     -19.744  54.674  95.681  1.00 78.67           N
ANISOU  966  ND1 HIS A 134     9506  11032   9350   -503    225    480       N
ATOM    967  CE1 HIS A 134     -20.097  54.329  94.459  1.00 78.41           C
ANISOU  967  CE1 HIS A 134     9407  11038   9346   -540    102    516       C
ATOM    968  NE2 HIS A 134     -21.031  55.189  94.043  1.00 80.13           N
ANISOU  968  NE2 HIS A 134     9501  11296   9645   -483    134    599       N
ATOM    969  CD2 HIS A 134     -21.275  56.098  95.041  1.00 78.59           C
ANISOU  969  CD2 HIS A 134     9298  11083   9480   -400    292    611       C
ATOM    970  C   HIS A 134     -20.126  58.543  98.776  1.00 80.55           C
ANISOU  970  C   HIS A 134     9839  11158   9608   -196    765    448       C
ATOM    971  O   HIS A 134     -21.239  58.535  99.336  1.00 78.65           O
ANISOU  971  O   HIS A 134     9503  10949   9428   -170    867    518       O
ATOM    972  N   LEU A 135     -19.016  59.017  99.352  1.00 80.96           N
ANISOU  972  N   LEU A 135    10047  11142   9570   -185    796    353       N
ATOM    973  CA  LEU A 135     -19.005  59.620 100.712  1.00 83.66           C
ANISOU  973  CA  LEU A 135    10484  11436   9864   -141    951    311       C
ATOM    974  CB  LEU A 135     -17.593  59.538 101.298  1.00 83.00           C
ANISOU  974  CB  LEU A 135    10578  11297   9661   -188    913    207       C
ATOM    975  CG  LEU A 135     -17.286  58.273 102.089  1.00 84.13           C
ANISOU  975  CG  LEU A 135    10775  11460   9730   -280    877    192       C
ATOM    976  CD1 LEU A 135     -17.475  57.037 101.231  1.00 84.43           C
ANISOU  976  CD1 LEU A 135    10718  11552   9809   -351    745    240       C
ATOM    977  CD2 LEU A 135     -15.873  58.330 102.658  1.00 85.24           C
ANISOU  977  CD2 LEU A 135    11080  11544   9760   -319    836    101       C
ATOM    978  C   LEU A 135     -19.495  61.076 100.666  1.00 84.28           C
ANISOU  978  C   LEU A 135    10542  11475  10005    -23   1071    326       C
ATOM    979  O   LEU A 135     -19.216  61.783  99.670  1.00 85.01           O
ANISOU  979  O   LEU A 135    10613  11548  10138     14   1015    331       O
ATOM    980  N   ALA A 136     -20.192  61.492 101.727  1.00 86.75           N
ANISOU  980  N   ALA A 136    10867  11772  10321     34   1238    334       N
ATOM    981  CA  ALA A 136     -20.550  62.895 102.042  1.00 89.89           C
ANISOU  981  CA  ALA A 136    11293  12104  10756    154   1389    325       C
ATOM    982  CB  ALA A 136     -21.243  62.959 103.390  1.00 90.93           C
ANISOU  982  CB  ALA A 136    11460  12229  10860    195   1574    323       C
ATOM    983  C   ALA A 136     -19.280  63.757 102.014  1.00 87.74           C
ANISOU  983  C   ALA A 136    11187  11739  10411    159   1356    221       C
ATOM    984  O   ALA A 136     -19.336  64.862 101.457  1.00 85.24           O
ANISOU  984  O   ALA A 136    10858  11371  10157    239   1385    230       O
ATOM    985  N   ASP A 137     -18.174  63.248 102.577  1.00 86.84           N
ANISOU  985  N   ASP A 137    11215  11603  10176     71   1292    137       N
ATOM    986  CA  ASP A 137     -16.869  63.959 102.685  1.00 83.21           C
ANISOU  986  CA  ASP A 137    10917  11058   9640     54   1249     41       C
ATOM    987  CB  ASP A 137     -16.657  64.478 104.113  1.00 84.82           C
ANISOU  987  CB  ASP A 137    11291  11191   9745     65   1374    -39       C
ATOM    988  CG  ASP A 137     -15.584  65.552 104.232  1.00 88.25           C
ANISOU  988  CG  ASP A 137    11882  11521  10128     66   1359   -127       C
ATOM    989  OD1 ASP A 137     -14.852  65.767 103.233  1.00 89.49           O
ANISOU  989  OD1 ASP A 137    12014  11668  10320     46   1240   -123       O
ATOM    990  OD2 ASP A 137     -15.501  66.183 105.315  1.00 89.65           O
ANISOU  990  OD2 ASP A 137    12208  11626  10229     84   1467   -198       O
ATOM    991  C   ASP A 137     -15.742  63.027 102.238  1.00 76.67           C
ANISOU  991  C   ASP A 137    10116  10259   8755    -50   1077     15       C
ATOM    992  O   ASP A 137     -15.140  62.323 103.055  1.00 76.97           O
ANISOU  992  O   ASP A 137    10246  10300   8698   -124   1049    -28       O
ATOM    993  N   PRO A 138     -15.412  62.981 100.928  1.00 70.99           N
ANISOU  993  N   PRO A 138     9319   9562   8089    -57    960     47       N
ATOM    994  CA  PRO A 138     -14.308  62.147 100.452  1.00 67.06           C
ANISOU  994  CA  PRO A 138     8850   9086   7541   -142    813     21       C
ATOM    995  CB  PRO A 138     -14.179  62.496  98.963  1.00 65.47           C
ANISOU  995  CB  PRO A 138     8566   8902   7408   -116    730     60       C
ATOM    996  CG  PRO A 138     -15.551  63.001  98.587  1.00 67.96           C
ANISOU  996  CG  PRO A 138     8758   9240   7821    -36    806    137       C
ATOM    997  CD  PRO A 138     -16.102  63.680  99.832  1.00 70.26           C
ANISOU  997  CD  PRO A 138     9108   9481   8106     18    966    115       C
ATOM    998  C   PRO A 138     -12.986  62.410 101.189  1.00 64.44           C
ANISOU  998  C   PRO A 138     8678   8691   7114   -189    789    -63       C
ATOM    999  O   PRO A 138     -12.275  61.458 101.399  1.00 61.37           O
ANISOU  999  O   PRO A 138     8323   8325   6668   -263    706    -81       O
ATOM   1000  N   ARG A 139     -12.694  63.667 101.547  1.00 68.52           N
ANISOU 1000  N   ARG A 139     9285   9127   7620   -148    857   -106       N
ATOM   1001  CA  ARG A 139     -11.445  64.093 102.248  1.00 71.73           C
ANISOU 1001  CA  ARG A 139     9848   9465   7940   -199    827   -184       C
ATOM   1002  CB  ARG A 139     -11.405  65.604 102.510  1.00 77.94           C
ANISOU 1002  CB  ARG A 139    10724  10152   8737   -144    914   -225       C
ATOM   1003  CG  ARG A 139     -11.381  66.474 101.266  1.00 84.94           C
ANISOU 1003  CG  ARG A 139    11540  11014   9719    -87    891   -187       C
ATOM   1004  CD  ARG A 139     -10.978  67.912 101.575  1.00 92.79           C
ANISOU 1004  CD  ARG A 139    12653  11890  10713    -58    947   -237       C
ATOM   1005  NE  ARG A 139     -11.213  68.786 100.428  1.00 99.38           N
ANISOU 1005  NE  ARG A 139    13409  12698  11650     11    950   -184       N
ATOM   1006  CZ  ARG A 139     -10.454  68.856  99.328  1.00102.08           C
ANISOU 1006  CZ  ARG A 139    13702  13057  12025    -13    843   -150       C
ATOM   1007  NH2 ARG A 139     -10.798  69.685  98.355  1.00105.69           N
ANISOU 1007  NH2 ARG A 139    14092  13491  12571     55    858    -93       N
ATOM   1008  NH1 ARG A 139      -9.362  68.117  99.195  1.00 97.57           N
ANISOU 1008  NH1 ARG A 139    13147  12525  11399   -101    729   -166       N
ATOM   1009  C   ARG A 139     -11.351  63.438 103.629  1.00 67.37           C
ANISOU 1009  C   ARG A 139     9394   8918   7284   -256    857   -224       C
ATOM   1010  O   ARG A 139     -10.239  63.016 104.003  1.00 67.84           O
ANISOU 1010  O   ARG A 139     9532   8970   7272   -335    766   -258       O
ATOM   1011  N   ALA A 140     -12.462  63.400 104.371  1.00 66.11           N
ANISOU 1011  N   ALA A 140     9229   8770   7119   -216    983   -212       N
ATOM   1012  CA  ALA A 140     -12.564  62.741 105.701  1.00 66.72           C
ANISOU 1012  CA  ALA A 140     9394   8863   7093   -264   1030   -236       C
ATOM   1013  CB  ALA A 140     -13.893  63.049 106.356  1.00 65.86           C
ANISOU 1013  CB  ALA A 140     9268   8756   6996   -191   1204   -217       C
ATOM   1014  C   ALA A 140     -12.362  61.229 105.527  1.00 64.09           C
ANISOU 1014  C   ALA A 140     8992   8608   6751   -339    922   -192       C
ATOM   1015  O   ALA A 140     -11.744  60.594 106.403  1.00 65.48           O
ANISOU 1015  O   ALA A 140     9260   8788   6831   -412    882   -217       O
ATOM   1016  N   GLY A 141     -12.864  60.675 104.425  1.00 60.75           N
ANISOU 1016  N   GLY A 141     8417   8241   6424   -323    872   -128       N
ATOM   1017  CA  GLY A 141     -12.663  59.262 104.077  1.00 59.99           C
ANISOU 1017  CA  GLY A 141     8258   8204   6332   -390    762    -91       C
ATOM   1018  C   GLY A 141     -11.186  58.939 103.931  1.00 57.99           C
ANISOU 1018  C   GLY A 141     8075   7930   6028   -452    634   -129       C
ATOM   1019  O   GLY A 141     -10.727  57.989 104.579  1.00 57.10           O
ANISOU 1019  O   GLY A 141     8009   7831   5855   -518    585   -130       O
ATOM   1020  N   MET A 142     -10.465  59.716 103.123  1.00 57.47           N
ANISOU 1020  N   MET A 142     8012   7830   5991   -430    586   -150       N
ATOM   1021  CA  MET A 142      -9.016  59.514 102.840  1.00 57.88           C
ANISOU 1021  CA  MET A 142     8110   7866   6014   -480    469   -175       C
ATOM   1022  CB  MET A 142      -8.534  60.510 101.781  1.00 56.17           C
ANISOU 1022  CB  MET A 142     7868   7621   5852   -440    443   -180       C
ATOM   1023  CG  MET A 142      -7.119  60.259 101.293  1.00 58.19           C
ANISOU 1023  CG  MET A 142     8139   7872   6099   -483    331   -187       C
ATOM   1024  SD  MET A 142      -6.896  58.683 100.449  1.00 59.91           S
ANISOU 1024  SD  MET A 142     8270   8152   6339   -507    234   -150       S
ATOM   1025  CE  MET A 142      -7.585  59.129  98.856  1.00 61.46           C
ANISOU 1025  CE  MET A 142     8358   8377   6617   -440    241   -115       C
ATOM   1026  C   MET A 142      -8.210  59.668 104.145  1.00 57.13           C
ANISOU 1026  C   MET A 142     8155   7730   5819   -536    465   -221       C
ATOM   1027  O   MET A 142      -7.265  58.887 104.352  1.00 55.54           O
ANISOU 1027  O   MET A 142     7979   7539   5581   -597    370   -219       O
ATOM   1028  N   LYS A 143      -8.606  60.602 105.012  1.00 58.44           N
ANISOU 1028  N   LYS A 143     8411   7852   5940   -516    566   -259       N
ATOM   1029  CA  LYS A 143      -7.977  60.845 106.341  1.00 59.89           C
ANISOU 1029  CA  LYS A 143     8749   7994   6008   -573    569   -310       C
ATOM   1030  CB  LYS A 143      -8.629  62.059 107.015  1.00 63.53           C
ANISOU 1030  CB  LYS A 143     9305   8395   6436   -525    705   -359       C
ATOM   1031  CG  LYS A 143      -7.751  62.848 107.985  1.00 67.30           C
ANISOU 1031  CG  LYS A 143     9961   8800   6810   -579    690   -431       C
ATOM   1032  C   LYS A 143      -8.070  59.560 107.177  1.00 59.61           C
ANISOU 1032  C   LYS A 143     8732   8009   5908   -631    548   -284       C
ATOM   1033  O   LYS A 143      -7.056  59.182 107.796  1.00 61.38           O
ANISOU 1033  O   LYS A 143     9034   8226   6059   -704    461   -295       O
ATOM   1034  N   GLU A 144      -9.219  58.877 107.167  1.00 59.23           N
ANISOU 1034  N   GLU A 144     8603   8009   5890   -603    615   -240       N
ATOM   1035  CA  GLU A 144      -9.427  57.631 107.948  1.00 58.74           C
ANISOU 1035  CA  GLU A 144     8550   7991   5774   -658    604   -204       C
ATOM   1036  CB  GLU A 144     -10.910  57.277 108.039  1.00 61.12           C
ANISOU 1036  CB  GLU A 144     8769   8336   6116   -618    718   -157       C
ATOM   1037  CG  GLU A 144     -11.696  58.195 108.964  1.00 66.47           C
ANISOU 1037  CG  GLU A 144     9526   8992   6738   -572    879   -187       C
ATOM   1038  CD  GLU A 144     -11.088  58.419 110.345  1.00 69.47           C
ANISOU 1038  CD  GLU A 144    10088   9339   6966   -624    898   -239       C
ATOM   1039  OE1 GLU A 144     -10.523  57.457 110.934  1.00 72.07           O
ANISOU 1039  OE1 GLU A 144    10463   9693   7226   -702    818   -218       O
ATOM   1040  OE2 GLU A 144     -11.146  59.566 110.808  1.00 76.11           O
ANISOU 1040  OE2 GLU A 144    11034  10126   7758   -587    986   -300       O
ATOM   1041  C   GLU A 144      -8.594  56.489 107.355  1.00 58.74           C
ANISOU 1041  C   GLU A 144     8493   8016   5807   -707    460   -169       C
ATOM   1042  O   GLU A 144      -8.041  55.685 108.150  1.00 60.49           O
ANISOU 1042  O   GLU A 144     8776   8246   5960   -772    404   -155       O
ATOM   1043  N   LEU A 145      -8.492  56.410 106.025  1.00 55.57           N
ANISOU 1043  N   LEU A 145     7986   7624   5503   -675    405   -154       N
ATOM   1044  CA  LEU A 145      -7.595  55.436 105.355  1.00 54.78           C
ANISOU 1044  CA  LEU A 145     7842   7535   5435   -708    278   -132       C
ATOM   1045  CB  LEU A 145      -7.764  55.516 103.830  1.00 56.02           C
ANISOU 1045  CB  LEU A 145     7890   7706   5688   -660    250   -120       C
ATOM   1046  CG  LEU A 145      -9.167  55.233 103.283  1.00 56.94           C
ANISOU 1046  CG  LEU A 145     7908   7859   5868   -627    304    -85       C
ATOM   1047  CD1 LEU A 145      -9.148  55.245 101.766  1.00 55.52           C
ANISOU 1047  CD1 LEU A 145     7638   7693   5763   -593    250    -75       C
ATOM   1048  CD2 LEU A 145      -9.731  53.918 103.818  1.00 56.91           C
ANISOU 1048  CD2 LEU A 145     7885   7881   5854   -674    297    -44       C
ATOM   1049  C   LEU A 145      -6.147  55.730 105.780  1.00 52.83           C
ANISOU 1049  C   LEU A 145     7682   7255   5133   -750    199   -158       C
ATOM   1050  O   LEU A 145      -5.435  54.781 106.087  1.00 54.19           O
ANISOU 1050  O   LEU A 145     7869   7435   5286   -797    118   -133       O
ATOM   1051  N   ALA A 146      -5.725  56.994 105.798  1.00 52.88           N
ANISOU 1051  N   ALA A 146     7741   7224   5125   -736    217   -199       N
ATOM   1052  CA  ALA A 146      -4.359  57.409 106.204  1.00 56.30           C
ANISOU 1052  CA  ALA A 146     8252   7625   5514   -786    135   -219       C
ATOM   1053  CB  ALA A 146      -4.203  58.909 106.135  1.00 55.52           C
ANISOU 1053  CB  ALA A 146     8208   7475   5412   -767    175   -266       C
ATOM   1054  C   ALA A 146      -4.070  56.900 107.622  1.00 58.49           C
ANISOU 1054  C   ALA A 146     8634   7903   5683   -857    111   -217       C
ATOM   1055  O   ALA A 146      -2.983  56.362 107.841  1.00 57.31           O
ANISOU 1055  O   ALA A 146     8498   7757   5519   -909      5   -192       O
ATOM   1056  N   HIS A 147      -5.026  57.037 108.539  1.00 61.51           N
ANISOU 1056  N   HIS A 147     9085   8289   5997   -857    211   -233       N
ATOM   1057  CA  HIS A 147      -4.841  56.674 109.972  1.00 66.36           C
ANISOU 1057  CA  HIS A 147     9820   8906   6486   -925    202   -233       C
ATOM   1058  CB  HIS A 147      -5.948  57.278 110.862  1.00 72.04           C
ANISOU 1058  CB  HIS A 147    10628   9616   7125   -903    350   -270       C
ATOM   1059  CG  HIS A 147      -5.830  58.749 111.093  1.00 79.24           C
ANISOU 1059  CG  HIS A 147    11643  10466   7997   -887    403   -344       C
ATOM   1060  ND1 HIS A 147      -4.796  59.513 110.563  1.00 84.48           N
ANISOU 1060  ND1 HIS A 147    12317  11086   8694   -904    316   -371       N
ATOM   1061  CE1 HIS A 147      -4.943  60.770 110.933  1.00 87.66           C
ANISOU 1061  CE1 HIS A 147    12829  11426   9052   -890    387   -439       C
ATOM   1062  NE2 HIS A 147      -6.039  60.851 111.704  1.00 89.18           N
ANISOU 1062  NE2 HIS A 147    13085  11620   9178   -857    526   -460       N
ATOM   1063  CD2 HIS A 147      -6.596  59.601 111.812  1.00 87.91           C
ANISOU 1063  CD2 HIS A 147    12845  11532   9025   -857    537   -397       C
ATOM   1064  C   HIS A 147      -4.738  55.150 110.123  1.00 62.81           C
ANISOU 1064  C   HIS A 147     9321   8499   6044   -960    137   -165       C
ATOM   1065  O   HIS A 147      -4.293  54.729 111.181  1.00 62.93           O
ANISOU 1065  O   HIS A 147     9425   8519   5964  -1025     93   -148       O
ATOM   1066  N   CYS A 148      -5.104  54.364 109.103  1.00 60.40           N
ANISOU 1066  N   CYS A 148     8887   8216   5843   -922    125   -128       N
ATOM   1067  CA  CYS A 148      -5.057  52.874 109.120  1.00 61.20           C
ANISOU 1067  CA  CYS A 148     8941   8343   5969   -950     65    -65       C
ATOM   1068  CB  CYS A 148      -6.246  52.281 108.366  1.00 61.45           C
ANISOU 1068  CB  CYS A 148     8867   8398   6083   -910    122    -40       C
ATOM   1069  SG  CYS A 148      -7.813  52.557 109.225  1.00 71.41           S
ANISOU 1069  SG  CYS A 148    10152   9685   7294   -900    278    -35       S
ATOM   1070  C   CYS A 148      -3.740  52.346 108.516  1.00 57.74           C
ANISOU 1070  C   CYS A 148     8461   7892   5582   -962    -65    -42       C
ATOM   1071  O   CYS A 148      -3.611  51.135 108.360  1.00 56.60           O
ANISOU 1071  O   CYS A 148     8274   7755   5476   -973   -117      5       O
ATOM   1072  N   LEU A 149      -2.786  53.225 108.220  1.00 55.80           N
ANISOU 1072  N   LEU A 149     8230   7626   5344   -960   -111    -70       N
ATOM   1073  CA  LEU A 149      -1.595  52.897 107.405  1.00 55.89           C
ANISOU 1073  CA  LEU A 149     8176   7631   5428   -952   -211    -46       C
ATOM   1074  CB  LEU A 149      -1.432  54.020 106.381  1.00 55.99           C
ANISOU 1074  CB  LEU A 149     8147   7631   5496   -905   -188    -85       C
ATOM   1075  CG  LEU A 149      -0.878  53.599 105.034  1.00 56.77           C
ANISOU 1075  CG  LEU A 149     8141   7734   5692   -858   -230    -65       C
ATOM   1076  CD1 LEU A 149      -1.668  52.448 104.428  1.00 55.03           C
ANISOU 1076  CD1 LEU A 149     7860   7530   5518   -826   -212    -47       C
ATOM   1077  CD2 LEU A 149      -0.828  54.785 104.083  1.00 57.45           C
ANISOU 1077  CD2 LEU A 149     8194   7812   5822   -816   -197    -97       C
ATOM   1078  C   LEU A 149      -0.358  52.774 108.294  1.00 57.42           C
ANISOU 1078  C   LEU A 149     8430   7818   5568  -1018   -312    -15       C
ATOM   1079  O   LEU A 149      -0.088  53.713 109.086  1.00 56.09           O
ANISOU 1079  O   LEU A 149     8354   7636   5319  -1063   -316    -44       O
ATOM   1080  N   ARG A 150       0.368  51.660 108.186  1.00 56.88           N
ANISOU 1080  N   ARG A 150     8315   7753   5542  -1025   -395     44       N
ATOM   1081  CA  ARG A 150       1.700  51.505 108.833  1.00 58.92           C
ANISOU 1081  CA  ARG A 150     8598   8009   5778  -1079   -510     93       C
ATOM   1082  CB  ARG A 150       2.165  50.049 108.827  1.00 58.42           C
ANISOU 1082  CB  ARG A 150     8485   7946   5765  -1073   -576    168       C
ATOM   1083  CG  ARG A 150       1.381  49.206 109.810  1.00 58.02           C
ANISOU 1083  CG  ARG A 150     8497   7902   5645  -1110   -556    196       C
ATOM   1084  CD  ARG A 150       1.546  47.725 109.615  1.00 58.56           C
ANISOU 1084  CD  ARG A 150     8514   7956   5781  -1091   -599    263       C
ATOM   1085  NE  ARG A 150       0.635  47.028 110.522  1.00 60.11           N
ANISOU 1085  NE  ARG A 150     8770   8158   5909  -1131   -565    290       N
ATOM   1086  CZ  ARG A 150       0.430  45.726 110.496  1.00 58.65           C
ANISOU 1086  CZ  ARG A 150     8560   7953   5771  -1125   -582    345       C
ATOM   1087  NH2 ARG A 150      -0.446  45.184 111.306  1.00 58.68           N
ANISOU 1087  NH2 ARG A 150     8616   7965   5715  -1166   -544    374       N
ATOM   1088  NH1 ARG A 150       1.048  44.979 109.598  1.00 60.60           N
ANISOU 1088  NH1 ARG A 150     8730   8166   6128  -1074   -627    368       N
ATOM   1089  C   ARG A 150       2.701  52.379 108.094  1.00 57.99           C
ANISOU 1089  C   ARG A 150     8431   7883   5720  -1065   -551     83       C
ATOM   1090  O   ARG A 150       2.373  52.830 106.982  1.00 60.43           O
ANISOU 1090  O   ARG A 150     8679   8187   6092  -1005   -493     47       O
ATOM   1091  N   ARG A 151       3.872  52.585 108.684  1.00 58.83           N
ANISOU 1091  N   ARG A 151     8558   7989   5806  -1124   -653    123       N
ATOM   1092  CA  ARG A 151       4.909  53.499 108.150  1.00 61.13           C
ANISOU 1092  CA  ARG A 151     8805   8272   6150  -1131   -703    127       C
ATOM   1093  CB  ARG A 151       6.213  53.371 108.942  1.00 62.85           C
ANISOU 1093  CB  ARG A 151     9029   8497   6352  -1208   -838    198       C
ATOM   1094  CG  ARG A 151       7.043  54.648 108.881  1.00 66.99           C
ANISOU 1094  CG  ARG A 151     9560   9007   6883  -1259   -889    188       C
ATOM   1095  CD  ARG A 151       8.528  54.492 109.113  1.00 70.32           C
ANISOU 1095  CD  ARG A 151     9919   9445   7353  -1312  -1027    281       C
ATOM   1096  NE  ARG A 151       9.135  53.509 108.224  1.00 69.75           N
ANISOU 1096  NE  ARG A 151     9702   9392   7408  -1234  -1037    354       N
ATOM   1097  CZ  ARG A 151      10.379  53.060 108.333  1.00 69.87           C
ANISOU 1097  CZ  ARG A 151     9631   9425   7491  -1253  -1142    455       C
ATOM   1098  NH2 ARG A 151      10.823  52.150 107.490  1.00 71.58           N
ANISOU 1098  NH2 ARG A 151     9725   9650   7821  -1164  -1125    512       N
ATOM   1099  NH1 ARG A 151      11.175  53.503 109.289  1.00 72.48           N
ANISOU 1099  NH1 ARG A 151    10000   9763   7776  -1360  -1265    501       N
ATOM   1100  C   ARG A 151       5.107  53.228 106.651  1.00 57.89           C
ANISOU 1100  C   ARG A 151     8267   7865   5863  -1042   -670    136       C
ATOM   1101  O   ARG A 151       5.125  54.192 105.876  1.00 58.13           O
ANISOU 1101  O   ARG A 151     8271   7888   5928  -1017   -631    102       O
ATOM   1102  N   ASP A 152       5.247  51.956 106.272  1.00 56.87           N
ANISOU 1102  N   ASP A 152     8073   7742   5791   -997   -683    182       N
ATOM   1103  CA  ASP A 152       5.628  51.513 104.905  1.00 57.38           C
ANISOU 1103  CA  ASP A 152     8028   7807   5964   -912   -661    198       C
ATOM   1104  CB  ASP A 152       6.761  50.488 104.984  1.00 58.72           C
ANISOU 1104  CB  ASP A 152     8134   7976   6198   -900   -739    284       C
ATOM   1105  CG  ASP A 152       8.071  51.092 105.490  1.00 63.23           C
ANISOU 1105  CG  ASP A 152     8681   8561   6783   -957   -834    344       C
ATOM   1106  OD1 ASP A 152       8.135  52.349 105.623  1.00 59.13           O
ANISOU 1106  OD1 ASP A 152     8194   8043   6227  -1005   -837    311       O
ATOM   1107  OD2 ASP A 152       9.024  50.307 105.761  1.00 65.57           O
ANISOU 1107  OD2 ASP A 152     8922   8860   7129   -955   -910    430       O
ATOM   1108  C   ASP A 152       4.395  50.995 104.156  1.00 54.97           C
ANISOU 1108  C   ASP A 152     7718   7498   5669   -852   -573    149       C
ATOM   1109  O   ASP A 152       4.571  50.360 103.118  1.00 55.86           O
ANISOU 1109  O   ASP A 152     7764   7606   5852   -785   -556    157       O
ATOM   1110  N   GLY A 153       3.189  51.286 104.646  1.00 52.93           N
ANISOU 1110  N   GLY A 153     7527   7241   5343   -875   -517    102       N
ATOM   1111  CA  GLY A 153       1.935  50.827 104.023  1.00 52.91           C
ANISOU 1111  CA  GLY A 153     7512   7239   5352   -832   -443     66       C
ATOM   1112  C   GLY A 153       1.567  51.698 102.831  1.00 51.34           C
ANISOU 1112  C   GLY A 153     7270   7047   5188   -781   -384     22       C
ATOM   1113  O   GLY A 153       2.126  52.798 102.712  1.00 52.21           O
ANISOU 1113  O   GLY A 153     7379   7158   5299   -787   -388     13       O
ATOM   1114  N   VAL A 154       0.655  51.221 101.988  1.00 48.92           N
ANISOU 1114  N   VAL A 154     6932   6746   4909   -738   -338      1       N
ATOM   1115  CA  VAL A 154       0.167  51.926 100.768  1.00 50.00           C
ANISOU 1115  CA  VAL A 154     7026   6895   5076   -687   -287    -32       C
ATOM   1116  CB  VAL A 154       0.674  51.270  99.473  1.00 50.20           C
ANISOU 1116  CB  VAL A 154     6994   6920   5157   -631   -302    -26       C
ATOM   1117  CG1 VAL A 154       0.100  51.965  98.248  1.00 51.52           C
ANISOU 1117  CG1 VAL A 154     7127   7107   5339   -586   -255    -55       C
ATOM   1118  CG2 VAL A 154       2.186  51.233  99.414  1.00 51.41           C
ANISOU 1118  CG2 VAL A 154     7121   7068   5343   -621   -348     10       C
ATOM   1119  C   VAL A 154      -1.358  51.926 100.784  1.00 49.84           C
ANISOU 1119  C   VAL A 154     7013   6886   5037   -687   -228    -57       C
ATOM   1120  O   VAL A 154      -1.948  50.865 101.085  1.00 47.87           O
ANISOU 1120  O   VAL A 154     6769   6633   4784   -704   -234    -45       O
ATOM   1121  N   VAL A 155      -1.951  53.079 100.469  1.00 50.31           N
ANISOU 1121  N   VAL A 155     7065   6955   5093   -667   -174    -81       N
ATOM   1122  CA  VAL A 155      -3.381  53.198 100.080  1.00 49.14           C
ANISOU 1122  CA  VAL A 155     6890   6826   4955   -647   -116    -93       C
ATOM   1123  CB  VAL A 155      -4.008  54.525 100.530  1.00 50.61           C
ANISOU 1123  CB  VAL A 155     7100   7009   5120   -640    -46   -112       C
ATOM   1124  CG1 VAL A 155      -5.430  54.661  99.997  1.00 52.13           C
ANISOU 1124  CG1 VAL A 155     7239   7225   5341   -608     10   -108       C
ATOM   1125  CG2 VAL A 155      -3.980  54.678 102.040  1.00 52.04           C
ANISOU 1125  CG2 VAL A 155     7362   7173   5236   -688    -28   -118       C
ATOM   1126  C   VAL A 155      -3.424  53.069  98.561  1.00 48.85           C
ANISOU 1126  C   VAL A 155     6792   6803   4962   -599   -128    -96       C
ATOM   1127  O   VAL A 155      -2.778  53.881  97.898  1.00 48.38           O
ANISOU 1127  O   VAL A 155     6718   6746   4918   -570   -128   -100       O
ATOM   1128  N   ALA A 156      -4.127  52.056  98.064  1.00 50.23           N
ANISOU 1128  N   ALA A 156     6942   6989   5155   -600   -142    -92       N
ATOM   1129  CA  ALA A 156      -4.479  51.835  96.647  1.00 48.10           C
ANISOU 1129  CA  ALA A 156     6628   6736   4910   -566   -155   -100       C
ATOM   1130  CB  ALA A 156      -4.250  50.390  96.307  1.00 48.65           C
ANISOU 1130  CB  ALA A 156     6709   6787   4989   -576   -206   -103       C
ATOM   1131  C   ALA A 156      -5.939  52.243  96.445  1.00 48.86           C
ANISOU 1131  C   ALA A 156     6683   6861   5018   -565   -118    -91       C
ATOM   1132  O   ALA A 156      -6.816  51.599  97.025  1.00 50.78           O
ANISOU 1132  O   ALA A 156     6920   7106   5264   -601   -112    -77       O
ATOM   1133  N   ALA A 157      -6.185  53.296  95.670  1.00 48.86           N
ANISOU 1133  N   ALA A 157     6651   6882   5031   -526    -93    -89       N
ATOM   1134  CA  ALA A 157      -7.516  53.926  95.526  1.00 51.74           C
ANISOU 1134  CA  ALA A 157     6964   7274   5419   -513    -51    -68       C
ATOM   1135  CB  ALA A 157      -7.514  55.273  96.205  1.00 52.59           C
ANISOU 1135  CB  ALA A 157     7088   7368   5527   -490     16    -69       C
ATOM   1136  C   ALA A 157      -7.895  54.044  94.043  1.00 52.48           C
ANISOU 1136  C   ALA A 157     7010   7401   5529   -485    -83    -57       C
ATOM   1137  O   ALA A 157      -6.992  54.069  93.172  1.00 49.55           O
ANISOU 1137  O   ALA A 157     6655   7029   5143   -462   -113    -71       O
ATOM   1138  N   MET A 158      -9.196  54.085  93.769  1.00 52.71           N
ANISOU 1138  N   MET A 158     6978   7461   5586   -489    -77    -26       N
ATOM   1139  CA  MET A 158      -9.735  54.416  92.430  1.00 55.90           C
ANISOU 1139  CA  MET A 158     7330   7903   6003   -465   -108     -2       C
ATOM   1140  CB  MET A 158     -10.367  53.204  91.742  1.00 58.79           C
ANISOU 1140  CB  MET A 158     7679   8291   6367   -510   -184      1       C
ATOM   1141  CG  MET A 158     -10.789  53.482  90.293  1.00 60.23           C
ANISOU 1141  CG  MET A 158     7826   8516   6542   -494   -235     22       C
ATOM   1142  SD  MET A 158     -12.458  54.197  90.193  1.00 63.45           S
ANISOU 1142  SD  MET A 158     8117   8975   7015   -489   -222    101       S
ATOM   1143  CE  MET A 158     -13.411  52.680  90.220  1.00 64.18           C
ANISOU 1143  CE  MET A 158     8184   9079   7121   -578   -299    112       C
ATOM   1144  C   MET A 158     -10.766  55.531  92.590  1.00 55.71           C
ANISOU 1144  C   MET A 158     7241   7900   6026   -431    -50     43       C
ATOM   1145  O   MET A 158     -11.636  55.402  93.441  1.00 59.61           O
ANISOU 1145  O   MET A 158     7703   8398   6548   -447     -9     64       O
ATOM   1146  N   LEU A 159     -10.622  56.602  91.817  1.00 56.42           N
ANISOU 1146  N   LEU A 159     7313   7999   6125   -382    -39     61       N
ATOM   1147  CA  LEU A 159     -11.674  57.627  91.598  1.00 58.09           C
ANISOU 1147  CA  LEU A 159     7448   8232   6390   -338      1    118       C
ATOM   1148  CB  LEU A 159     -11.187  58.992  92.085  1.00 57.17           C
ANISOU 1148  CB  LEU A 159     7363   8069   6287   -287     80    112       C
ATOM   1149  CG  LEU A 159     -10.876  59.065  93.575  1.00 58.22           C
ANISOU 1149  CG  LEU A 159     7558   8155   6408   -300    147     72       C
ATOM   1150  CD1 LEU A 159     -10.210  60.388  93.925  1.00 58.27           C
ANISOU 1150  CD1 LEU A 159     7618   8105   6417   -262    206     54       C
ATOM   1151  CD2 LEU A 159     -12.131  58.841  94.402  1.00 59.34           C
ANISOU 1151  CD2 LEU A 159     7652   8310   6584   -303    204     98       C
ATOM   1152  C   LEU A 159     -11.993  57.672  90.107  1.00 57.67           C
ANISOU 1152  C   LEU A 159     7350   8227   6335   -329    -68    156       C
ATOM   1153  O   LEU A 159     -11.124  57.322  89.312  1.00 59.43           O
ANISOU 1153  O   LEU A 159     7621   8453   6504   -337   -120    127       O
ATOM   1154  N   TYR A 160     -13.194  58.110  89.758  1.00 58.28           N
ANISOU 1154  N   TYR A 160     7336   8341   6465   -309    -68    224       N
ATOM   1155  CA  TYR A 160     -13.620  58.326  88.358  1.00 57.58           C
ANISOU 1155  CA  TYR A 160     7199   8304   6375   -300   -140    276       C
ATOM   1156  CB  TYR A 160     -15.146  58.413  88.291  1.00 60.54           C
ANISOU 1156  CB  TYR A 160     7454   8725   6823   -300   -151    359       C
ATOM   1157  CG  TYR A 160     -15.874  57.104  88.450  1.00 63.61           C
ANISOU 1157  CG  TYR A 160     7810   9144   7216   -379   -214    362       C
ATOM   1158  CD1 TYR A 160     -15.534  55.994  87.686  1.00 68.62           C
ANISOU 1158  CD1 TYR A 160     8497   9792   7782   -444   -319    322       C
ATOM   1159  CE1 TYR A 160     -16.227  54.795  87.798  1.00 70.61           C
ANISOU 1159  CE1 TYR A 160     8724  10059   8043   -524   -385    327       C
ATOM   1160  CZ  TYR A 160     -17.292  54.700  88.677  1.00 71.61           C
ANISOU 1160  CZ  TYR A 160     8756  10200   8251   -541   -343    383       C
ATOM   1161  OH  TYR A 160     -17.988  53.531  88.799  1.00 73.86           O
ANISOU 1161  OH  TYR A 160     9009  10498   8553   -628   -410    397       O
ATOM   1162  CE2 TYR A 160     -17.650  55.803  89.437  1.00 69.79           C
ANISOU 1162  CE2 TYR A 160     8466   9963   8086   -468   -228    425       C
ATOM   1163  CD2 TYR A 160     -16.948  56.990  89.314  1.00 65.95           C
ANISOU 1163  CD2 TYR A 160     8020   9451   7587   -387   -166    410       C
ATOM   1164  C   TYR A 160     -12.908  59.581  87.845  1.00 55.10           C
ANISOU 1164  C   TYR A 160     6909   7971   6055   -237   -105    289       C
ATOM   1165  O   TYR A 160     -12.715  60.535  88.633  1.00 55.20           O
ANISOU 1165  O   TYR A 160     6932   7934   6105   -193    -17    286       O
ATOM   1166  N   GLY A 161     -12.485  59.553  86.577  1.00 54.81           N
ANISOU 1166  N   GLY A 161     6892   7966   5965   -238   -172    298       N
ATOM   1167  CA  GLY A 161     -11.750  60.654  85.923  1.00 55.15           C
ANISOU 1167  CA  GLY A 161     6959   7998   5995   -187   -148    320       C
ATOM   1168  C   GLY A 161     -12.699  61.584  85.189  1.00 57.48           C
ANISOU 1168  C   GLY A 161     7172   8328   6339   -145   -161    416       C
ATOM   1169  O   GLY A 161     -13.562  61.076  84.452  1.00 61.89           O
ANISOU 1169  O   GLY A 161     7678   8948   6888   -173   -241    459       O
ATOM   1170  N   LYS A 162     -12.515  62.897  85.334  1.00 58.16           N
ANISOU 1170  N   LYS A 162     7250   8371   6474    -84    -92    452       N
ATOM   1171  CA  LYS A 162     -13.443  63.934  84.808  1.00 61.38           C
ANISOU 1171  CA  LYS A 162     7574   8795   6951    -28    -87    554       C
ATOM   1172  CB  LYS A 162     -12.917  65.330  85.153  1.00 64.67           C
ANISOU 1172  CB  LYS A 162     8018   9134   7417     34      1    568       C
ATOM   1173  CG  LYS A 162     -13.927  66.458  85.001  1.00 69.83           C
ANISOU 1173  CG  LYS A 162     8586   9774   8169    106     37    668       C
ATOM   1174  CD  LYS A 162     -13.325  67.809  85.308  1.00 74.83           C
ANISOU 1174  CD  LYS A 162     9268  10314   8849    163    122    673       C
ATOM   1175  CE  LYS A 162     -14.234  68.962  84.956  1.00 78.61           C
ANISOU 1175  CE  LYS A 162     9668  10773   9427    244    154    782       C
ATOM   1176  NZ  LYS A 162     -15.441  68.956  85.814  1.00 82.29           N
ANISOU 1176  NZ  LYS A 162    10057  11227   9980    284    216    802       N
ATOM   1177  C   LYS A 162     -13.646  63.768  83.292  1.00 59.77           C
ANISOU 1177  C   LYS A 162     7347   8668   6691    -43   -190    615       C
ATOM   1178  O   LYS A 162     -14.803  63.658  82.858  1.00 60.81           O
ANISOU 1178  O   LYS A 162     7391   8856   6858    -46   -247    689       O
ATOM   1179  N   TYR A 163     -12.573  63.746  82.501  1.00 57.88           N
ANISOU 1179  N   TYR A 163     7185   8438   6367    -52   -214    590       N
ATOM   1180  CA  TYR A 163     -12.657  63.942  81.027  1.00 59.28           C
ANISOU 1180  CA  TYR A 163     7357   8682   6483    -50   -291    659       C
ATOM   1181  CB  TYR A 163     -11.376  64.602  80.520  1.00 57.40           C
ANISOU 1181  CB  TYR A 163     7191   8420   6197    -25   -252    655       C
ATOM   1182  CG  TYR A 163     -11.075  65.905  81.221  1.00 56.57           C
ANISOU 1182  CG  TYR A 163     7076   8234   6185     29   -157    680       C
ATOM   1183  CD1 TYR A 163     -12.004  66.936  81.253  1.00 57.56           C
ANISOU 1183  CD1 TYR A 163     7125   8339   6404     83   -136    771       C
ATOM   1184  CE1 TYR A 163     -11.744  68.127  81.911  1.00 57.97           C
ANISOU 1184  CE1 TYR A 163     7183   8299   6541    134    -46    786       C
ATOM   1185  CZ  TYR A 163     -10.524  68.310  82.537  1.00 58.85           C
ANISOU 1185  CZ  TYR A 163     7376   8343   6638    119     11    713       C
ATOM   1186  OH  TYR A 163     -10.242  69.476  83.197  1.00 58.42           O
ANISOU 1186  OH  TYR A 163     7344   8189   6662    156     90    720       O
ATOM   1187  CE2 TYR A 163      -9.588  67.289  82.517  1.00 57.10           C
ANISOU 1187  CE2 TYR A 163     7215   8151   6328     63    -14    633       C
ATOM   1188  CD2 TYR A 163      -9.873  66.101  81.869  1.00 54.72           C
ANISOU 1188  CD2 TYR A 163     6909   7935   5948     25    -91    616       C
ATOM   1189  C   TYR A 163     -13.036  62.625  80.334  1.00 58.85           C
ANISOU 1189  C   TYR A 163     7318   8699   6341   -119   -399    633       C
ATOM   1190  O   TYR A 163     -13.636  62.678  79.260  1.00 64.58           O
ANISOU 1190  O   TYR A 163     8016   9492   7029   -130   -484    704       O
ATOM   1191  N   GLY A 164     -12.763  61.478  80.955  1.00 59.02           N
ANISOU 1191  N   GLY A 164     7385   8704   6334   -168   -403    540       N
ATOM   1192  CA  GLY A 164     -13.164  60.154  80.441  1.00 57.08           C
ANISOU 1192  CA  GLY A 164     7164   8505   6015   -240   -504    505       C
ATOM   1193  C   GLY A 164     -14.636  59.865  80.659  1.00 58.45           C
ANISOU 1193  C   GLY A 164     7234   8714   6259   -275   -564    563       C
ATOM   1194  O   GLY A 164     -15.137  58.959  79.990  1.00 57.06           O
ANISOU 1194  O   GLY A 164     7068   8585   6024   -342   -672    560       O
ATOM   1195  N   ARG A 165     -15.308  60.604  81.556  1.00 61.37           N
ANISOU 1195  N   ARG A 165     7508   9059   6748   -232   -496    616       N
ATOM   1196  CA  ARG A 165     -16.690  60.309  82.039  1.00 62.82           C
ANISOU 1196  CA  ARG A 165     7575   9270   7022   -258   -524    675       C
ATOM   1197  CB  ARG A 165     -16.737  60.374  83.570  1.00 62.70           C
ANISOU 1197  CB  ARG A 165     7539   9193   7089   -233   -408    638       C
ATOM   1198  CG  ARG A 165     -15.867  59.342  84.278  1.00 63.28           C
ANISOU 1198  CG  ARG A 165     7714   9223   7104   -281   -388    522       C
ATOM   1199  CD  ARG A 165     -16.565  58.017  84.452  1.00 63.48           C
ANISOU 1199  CD  ARG A 165     7716   9274   7127   -367   -461    508       C
ATOM   1200  NE  ARG A 165     -17.701  58.150  85.355  1.00 64.74           N
ANISOU 1200  NE  ARG A 165     7760   9440   7395   -361   -414    570       N
ATOM   1201  CZ  ARG A 165     -18.528  57.163  85.660  1.00 65.03           C
ANISOU 1201  CZ  ARG A 165     7743   9501   7461   -433   -464    585       C
ATOM   1202  NH2 ARG A 165     -19.540  57.399  86.473  1.00 66.92           N
ANISOU 1202  NH2 ARG A 165     7868   9752   7806   -416   -402    653       N
ATOM   1203  NH1 ARG A 165     -18.345  55.955  85.142  1.00 64.71           N
ANISOU 1203  NH1 ARG A 165     7766   9471   7349   -520   -569    536       N
ATOM   1204  C   ARG A 165     -17.712  61.308  81.470  1.00 64.55           C
ANISOU 1204  C   ARG A 165     7673   9534   7316   -212   -550    810       C
ATOM   1205  O   ARG A 165     -18.875  61.261  81.907  1.00 64.89           O
ANISOU 1205  O   ARG A 165     7597   9601   7457   -216   -555    879       O
ATOM   1206  N   ILE A 166     -17.304  62.187  80.555  1.00 63.98           N
ANISOU 1206  N   ILE A 166     7624   9475   7209   -167   -561    857       N
ATOM   1207  CA  ILE A 166     -18.168  63.265  79.994  1.00 65.39           C
ANISOU 1207  CA  ILE A 166     7692   9687   7464   -111   -581    997       C
ATOM   1208  CB  ILE A 166     -17.417  64.046  78.899  1.00 66.83           C
ANISOU 1208  CB  ILE A 166     7939   9881   7572    -77   -600   1030       C
ATOM   1209  CG1 ILE A 166     -16.378  64.989  79.515  1.00 67.92           C
ANISOU 1209  CG1 ILE A 166     8139   9928   7738     -6   -465    988       C
ATOM   1210  CG2 ILE A 166     -18.400  64.794  78.011  1.00 68.40           C
ANISOU 1210  CG2 ILE A 166     8030  10140   7817    -48   -674   1184       C
ATOM   1211  CD1 ILE A 166     -15.311  65.464  78.543  1.00 69.53           C
ANISOU 1211  CD1 ILE A 166     8435  10137   7846      6   -472    990       C
ATOM   1212  C   ILE A 166     -19.484  62.656  79.487  1.00 63.62           C
ANISOU 1212  C   ILE A 166     7358   9548   7265   -171   -709   1082       C
ATOM   1213  O   ILE A 166     -20.553  63.154  79.888  1.00 62.82           O
ANISOU 1213  O   ILE A 166     7116   9458   7294   -131   -686   1182       O
ATOM   1214  N   GLY A 167     -19.400  61.622  78.650  1.00 62.16           N
ANISOU 1214  N   GLY A 167     7237   9418   6962   -265   -838   1045       N
ATOM   1215  CA  GLY A 167     -20.558  60.953  78.023  1.00 62.99           C
ANISOU 1215  CA  GLY A 167     7258   9605   7068   -347   -990   1120       C
ATOM   1216  C   GLY A 167     -21.532  60.441  79.071  1.00 64.16           C
ANISOU 1216  C   GLY A 167     7288   9748   7339   -375   -969   1141       C
ATOM   1217  O   GLY A 167     -22.753  60.644  78.905  1.00 65.47           O
ANISOU 1217  O   GLY A 167     7301   9972   7602   -383  -1031   1270       O
ATOM   1218  N   VAL A 168     -21.005  59.803  80.118  1.00 63.76           N
ANISOU 1218  N   VAL A 168     7301   9635   7288   -389   -882   1028       N
ATOM   1219  CA  VAL A 168     -21.798  59.203  81.230  1.00 63.57           C
ANISOU 1219  CA  VAL A 168     7184   9600   7366   -421   -845   1036       C
ATOM   1220  CB  VAL A 168     -20.905  58.379  82.172  1.00 62.38           C
ANISOU 1220  CB  VAL A 168     7154   9380   7168   -448   -770    894       C
ATOM   1221  CG1 VAL A 168     -21.630  58.010  83.459  1.00 63.23           C
ANISOU 1221  CG1 VAL A 168     7170   9470   7383   -458   -695    910       C
ATOM   1222  CG2 VAL A 168     -20.362  57.143  81.471  1.00 61.62           C
ANISOU 1222  CG2 VAL A 168     7184   9290   6939   -548   -887    803       C
ATOM   1223  C   VAL A 168     -22.519  60.325  81.977  1.00 63.37           C
ANISOU 1223  C   VAL A 168     7018   9564   7494   -318   -725   1135       C
ATOM   1224  O   VAL A 168     -23.708  60.178  82.249  1.00 62.78           O
ANISOU 1224  O   VAL A 168     6794   9532   7527   -335   -745   1232       O
ATOM   1225  N   GLU A 169     -21.815  61.412  82.276  1.00 64.80           N
ANISOU 1225  N   GLU A 169     7247   9684   7687   -215   -603   1115       N
ATOM   1226  CA  GLU A 169     -22.361  62.556  83.051  1.00 68.14           C
ANISOU 1226  CA  GLU A 169     7569  10072   8249   -103   -466   1189       C
ATOM   1227  CB  GLU A 169     -21.215  63.449  83.539  1.00 71.85           C
ANISOU 1227  CB  GLU A 169     8157  10448   8694    -22   -335   1109       C
ATOM   1228  CG  GLU A 169     -20.545  62.899  84.805  1.00 75.51           C
ANISOU 1228  CG  GLU A 169     8716  10846   9128    -41   -236    980       C
ATOM   1229  CD  GLU A 169     -19.193  63.495  85.201  1.00 80.02           C
ANISOU 1229  CD  GLU A 169     9429  11331   9642      0   -147    882       C
ATOM   1230  OE1 GLU A 169     -18.868  64.617  84.737  1.00 82.78           O
ANISOU 1230  OE1 GLU A 169     9792  11652  10008     67   -119    920       O
ATOM   1231  OE2 GLU A 169     -18.455  62.841  85.992  1.00 82.13           O
ANISOU 1231  OE2 GLU A 169     9790  11559   9853    -39   -110    774       O
ATOM   1232  C   GLU A 169     -23.445  63.238  82.207  1.00 67.57           C
ANISOU 1232  C   GLU A 169     7343  10065   8263    -68   -537   1355       C
ATOM   1233  O   GLU A 169     -24.512  63.561  82.766  1.00 69.78           O
ANISOU 1233  O   GLU A 169     7472  10357   8683    -20   -479   1451       O
ATOM   1234  N   LEU A 170     -23.242  63.361  80.896  1.00 64.57           N
ANISOU 1234  N   LEU A 170     6994   9735   7803    -95   -665   1395       N
ATOM   1235  CA  LEU A 170     -24.255  63.963  79.993  1.00 64.81           C
ANISOU 1235  CA  LEU A 170     6880   9838   7905    -72   -758   1564       C
ATOM   1236  CB  LEU A 170     -23.700  64.031  78.568  1.00 64.35           C
ANISOU 1236  CB  LEU A 170     6912   9826   7709   -111   -891   1575       C
ATOM   1237  CG  LEU A 170     -22.626  65.090  78.339  1.00 63.63           C
ANISOU 1237  CG  LEU A 170     6928   9671   7575    -25   -803   1545       C
ATOM   1238  CD1 LEU A 170     -22.112  65.049  76.911  1.00 64.18           C
ANISOU 1238  CD1 LEU A 170     7088   9799   7497    -71   -932   1561       C
ATOM   1239  CD2 LEU A 170     -23.144  66.476  78.685  1.00 64.82           C
ANISOU 1239  CD2 LEU A 170     6968   9778   7882    104   -697   1661       C
ATOM   1240  C   LEU A 170     -25.549  63.144  80.061  1.00 65.63           C
ANISOU 1240  C   LEU A 170     6830  10020   8085   -149   -854   1650       C
ATOM   1241  O   LEU A 170     -26.602  63.749  80.315  1.00 67.59           O
ANISOU 1241  O   LEU A 170     6902  10290   8487    -84   -817   1787       O
ATOM   1242  N   LEU A 171     -25.496  61.828  79.838  1.00 64.81           N
ANISOU 1242  N   LEU A 171     6783   9953   7888   -281   -971   1580       N
ATOM   1243  CA  LEU A 171     -26.725  60.985  79.774  1.00 67.18           C
ANISOU 1243  CA  LEU A 171     6939  10329   8255   -379  -1090   1669       C
ATOM   1244  CB  LEU A 171     -26.426  59.594  79.205  1.00 67.68           C
ANISOU 1244  CB  LEU A 171     7120  10419   8175   -534  -1247   1575       C
ATOM   1245  CG  LEU A 171     -26.596  59.457  77.700  1.00 70.57           C
ANISOU 1245  CG  LEU A 171     7512  10863   8437   -610  -1448   1630       C
ATOM   1246  CD1 LEU A 171     -28.028  59.738  77.281  1.00 72.18           C
ANISOU 1246  CD1 LEU A 171     7499  11159   8766   -633  -1563   1826       C
ATOM   1247  CD2 LEU A 171     -25.618  60.392  76.990  1.00 71.24           C
ANISOU 1247  CD2 LEU A 171     7716  10928   8424   -526  -1412   1605       C
ATOM   1248  C   LEU A 171     -27.339  60.859  81.170  1.00 66.65           C
ANISOU 1248  C   LEU A 171     6761  10232   8330   -345   -950   1683       C
ATOM   1249  O   LEU A 171     -28.566  60.973  81.279  1.00 67.66           O
ANISOU 1249  O   LEU A 171     6693  10417   8597   -341   -971   1828       O
ATOM   1250  N   GLY A 172     -26.520  60.600  82.190  1.00 64.89           N
ANISOU 1250  N   GLY A 172     6657   9928   8069   -325   -814   1544       N
ATOM   1251  CA  GLY A 172     -26.965  60.550  83.593  1.00 65.61           C
ANISOU 1251  CA  GLY A 172     6673   9983   8272   -283   -657   1544       C
ATOM   1252  C   GLY A 172     -27.838  61.745  83.932  1.00 66.90           C
ANISOU 1252  C   GLY A 172     6668  10151   8598   -153   -544   1681       C
ATOM   1253  O   GLY A 172     -28.950  61.529  84.456  1.00 69.71           O
ANISOU 1253  O   GLY A 172     6855  10548   9083   -156   -514   1782       O
ATOM   1254  N   SER A 173     -27.381  62.959  83.595  1.00 66.23           N
ANISOU 1254  N   SER A 173     6623  10025   8516    -41   -484   1695       N
ATOM   1255  CA  SER A 173     -28.055  64.234  83.951  1.00 66.45           C
ANISOU 1255  CA  SER A 173     6521  10028   8697    105   -351   1811       C
ATOM   1256  CB  SER A 173     -27.148  65.437  83.751  1.00 66.74           C
ANISOU 1256  CB  SER A 173     6674   9982   8700    212   -271   1769       C
ATOM   1257  OG  SER A 173     -26.927  65.731  82.381  1.00 68.68           O
ANISOU 1257  OG  SER A 173     6937  10273   8884    189   -419   1826       O
ATOM   1258  C   SER A 173     -29.377  64.336  83.184  1.00 68.56           C
ANISOU 1258  C   SER A 173     6568  10395   9083     96   -469   2008       C
ATOM   1259  O   SER A 173     -30.364  64.857  83.762  1.00 71.88           O
ANISOU 1259  O   SER A 173     6817  10822   9670    187   -362   2126       O
ATOM   1260  N   VAL A 174     -29.426  63.813  81.957  1.00 67.95           N
ANISOU 1260  N   VAL A 174     6494  10397   8924    -11   -682   2047       N
ATOM   1261  CA  VAL A 174     -30.668  63.795  81.126  1.00 68.68           C
ANISOU 1261  CA  VAL A 174     6382  10599   9113    -48   -835   2240       C
ATOM   1262  CB  VAL A 174     -30.373  63.380  79.674  1.00 68.58           C
ANISOU 1262  CB  VAL A 174     6446  10653   8955   -161  -1067   2245       C
ATOM   1263  CG1 VAL A 174     -31.626  62.963  78.919  1.00 70.50           C
ANISOU 1263  CG1 VAL A 174     6499  11016   9269   -253  -1262   2418       C
ATOM   1264  CG2 VAL A 174     -29.666  64.501  78.932  1.00 69.35           C
ANISOU 1264  CG2 VAL A 174     6634  10719   8996    -69  -1054   2255       C
ATOM   1265  C   VAL A 174     -31.692  62.867  81.790  1.00 69.42           C
ANISOU 1265  C   VAL A 174     6321  10746   9307   -124   -846   2297       C
ATOM   1266  O   VAL A 174     -32.869  63.252  81.901  1.00 71.67           O
ANISOU 1266  O   VAL A 174     6382  11083   9765    -73   -830   2471       O
ATOM   1267  N   PHE A 175     -31.255  61.683  82.207  1.00 69.52           N
ANISOU 1267  N   PHE A 175     6445  10744   9222   -241   -873   2164       N
ATOM   1268  CA  PHE A 175     -32.098  60.655  82.874  1.00 71.32           C
ANISOU 1268  CA  PHE A 175     6555  11014   9529   -335   -886   2202       C
ATOM   1269  CB  PHE A 175     -31.307  59.354  83.063  1.00 68.60           C
ANISOU 1269  CB  PHE A 175     6394  10637   9034   -472   -946   2031       C
ATOM   1270  CG  PHE A 175     -30.922  58.643  81.785  1.00 67.25           C
ANISOU 1270  CG  PHE A 175     6335  10503   8713   -607  -1176   1986       C
ATOM   1271  CD1 PHE A 175     -31.577  58.892  80.587  1.00 67.33           C
ANISOU 1271  CD1 PHE A 175     6245  10599   8737   -647  -1355   2120       C
ATOM   1272  CE1 PHE A 175     -31.198  58.248  79.421  1.00 66.99           C
ANISOU 1272  CE1 PHE A 175     6329  10587   8535   -771  -1560   2068       C
ATOM   1273  CZ  PHE A 175     -30.189  57.321  79.439  1.00 65.26           C
ANISOU 1273  CZ  PHE A 175     6328  10309   8156   -850  -1580   1884       C
ATOM   1274  CD2 PHE A 175     -29.902  57.705  81.785  1.00 64.99           C
ANISOU 1274  CD2 PHE A 175     6261  10164   8266   -693  -1212   1810       C
ATOM   1275  CE2 PHE A 175     -29.538  57.052  80.615  1.00 64.35           C
ANISOU 1275  CE2 PHE A 175     6299  10110   8040   -809  -1408   1759       C
ATOM   1276  C   PHE A 175     -32.653  61.214  84.195  1.00 73.36           C
ANISOU 1276  C   PHE A 175     6691  11238   9945   -208   -652   2252       C
ATOM   1277  O   PHE A 175     -33.808  60.930  84.514  1.00 74.61           O
ANISOU 1277  O   PHE A 175     6642  11459  10245   -230   -652   2388       O
ATOM   1278  N   ARG A 176     -31.874  62.003  84.935  1.00 74.49           N
ANISOU 1278  N   ARG A 176     6954  11282  10063    -80   -457   2150       N
ATOM   1279  CA  ARG A 176     -32.355  62.614  86.205  1.00 78.28           C
ANISOU 1279  CA  ARG A 176     7347  11719  10676     52   -218   2184       C
ATOM   1280  CB  ARG A 176     -31.179  63.090  87.062  1.00 79.93           C
ANISOU 1280  CB  ARG A 176     7769  11807  10790    133    -43   2009       C
ATOM   1281  CG  ARG A 176     -30.548  61.968  87.870  1.00 80.91           C
ANISOU 1281  CG  ARG A 176     8033  11903  10804     32    -21   1860       C
ATOM   1282  CD  ARG A 176     -29.232  62.359  88.506  1.00 83.69           C
ANISOU 1282  CD  ARG A 176     8612  12147  11039     85     99   1686       C
ATOM   1283  NE  ARG A 176     -28.160  61.680  87.790  1.00 85.56           N
ANISOU 1283  NE  ARG A 176     9015  12376  11115    -21    -51   1570       N
ATOM   1284  CZ  ARG A 176     -27.119  62.263  87.208  1.00 84.66           C
ANISOU 1284  CZ  ARG A 176     9043  12215  10908     10    -76   1494       C
ATOM   1285  NH2 ARG A 176     -26.219  61.512  86.597  1.00 84.27           N
ANISOU 1285  NH2 ARG A 176     9132  12168  10719    -88   -203   1395       N
ATOM   1286  NH1 ARG A 176     -26.937  63.572  87.285  1.00 86.37           N
ANISOU 1286  NH1 ARG A 176     9272  12374  11171    141     34   1512       N
ATOM   1287  C   ARG A 176     -33.388  63.705  85.902  1.00 79.20           C
ANISOU 1287  C   ARG A 176     7250  11869  10971    180   -175   2377       C
ATOM   1288  O   ARG A 176     -34.399  63.733  86.622  1.00 81.97           O
ANISOU 1288  O   ARG A 176     7420  12249  11473    230    -63   2486       O
ATOM   1289  N   ASP A 177     -33.192  64.511  84.847  1.00 78.40           N
ANISOU 1289  N   ASP A 177     7157  11772  10858    226   -266   2432       N
ATOM   1290  CA  ASP A 177     -34.136  65.594  84.438  1.00 78.79           C
ANISOU 1290  CA  ASP A 177     7004  11850  11080    353   -242   2629       C
ATOM   1291  CB  ASP A 177     -33.501  66.554  83.422  1.00 78.21           C
ANISOU 1291  CB  ASP A 177     7022  11744  10948    413   -310   2636       C
ATOM   1292  CG  ASP A 177     -32.361  67.382  84.003  1.00 79.00           C
ANISOU 1292  CG  ASP A 177     7331  11707  10978    521   -133   2482       C
ATOM   1293  OD1 ASP A 177     -32.282  67.464  85.253  1.00 79.59           O
ANISOU 1293  OD1 ASP A 177     7444  11710  11086    587     66   2401       O
ATOM   1294  OD2 ASP A 177     -31.532  67.913  83.209  1.00 75.36           O
ANISOU 1294  OD2 ASP A 177     6999  11212  10420    530   -199   2442       O
ATOM   1295  C   ASP A 177     -35.459  64.999  83.923  1.00 79.67           C
ANISOU 1295  C   ASP A 177     6862  12095  11314    267   -398   2824       C
ATOM   1296  O   ASP A 177     -36.470  65.736  83.939  1.00 80.75           O
ANISOU 1296  O   ASP A 177     6779  12262  11638    378   -338   3008       O
ATOM   1297  N   LEU A 178     -35.460  63.731  83.488  1.00 78.81           N
ANISOU 1297  N   LEU A 178     6777  12056  11109     77   -591   2791       N
ATOM   1298  CA  LEU A 178     -36.669  62.993  83.028  1.00 80.95           C
ANISOU 1298  CA  LEU A 178     6823  12452  11483    -42   -765   2963       C
ATOM   1299  CB  LEU A 178     -36.291  62.067  81.868  1.00 80.29           C
ANISOU 1299  CB  LEU A 178     6849  12423  11233   -234  -1043   2912       C
ATOM   1300  CG  LEU A 178     -36.113  62.744  80.516  1.00 80.81           C
ANISOU 1300  CG  LEU A 178     6940  12524  11240   -221  -1203   2979       C
ATOM   1301  CD1 LEU A 178     -35.413  61.807  79.549  1.00 80.70           C
ANISOU 1301  CD1 LEU A 178     7116  12533  11010   -396  -1426   2863       C
ATOM   1302  CD2 LEU A 178     -37.454  63.193  79.959  1.00 82.97           C
ANISOU 1302  CD2 LEU A 178     6926  12901  11696   -200  -1305   3240       C
ATOM   1303  C   LEU A 178     -37.271  62.177  84.177  1.00 81.11           C
ANISOU 1303  C   LEU A 178     6743  12485  11589    -86   -657   2968       C
ATOM   1304  O   LEU A 178     -38.291  61.518  83.937  1.00 81.75           O
ANISOU 1304  O   LEU A 178     6627  12665  11769   -193   -787   3113       O
ATOM   1305  N   GLY A 179     -36.648  62.198  85.359  1.00 80.88           N
ANISOU 1305  N   GLY A 179     6848  12363  11517    -18   -440   2821       N
ATOM   1306  CA  GLY A 179     -37.152  61.550  86.587  1.00 83.90           C
ANISOU 1306  CA  GLY A 179     7152  12749  11974    -36   -297   2823       C
ATOM   1307  C   GLY A 179     -37.088  60.029  86.527  1.00 84.91           C
ANISOU 1307  C   GLY A 179     7331  12917  12014   -248   -458   2763       C
ATOM   1308  O   GLY A 179     -37.919  59.378  87.199  1.00 87.31           O
ANISOU 1308  O   GLY A 179     7483  13267  12424   -302   -415   2847       O
ATOM   1309  N   LEU A 180     -36.138  59.472  85.767  1.00 84.19           N
ANISOU 1309  N   LEU A 180     7445  12803  11739   -362   -628   2625       N
ATOM   1310  CA  LEU A 180     -35.986  58.006  85.575  1.00 85.69           C
ANISOU 1310  CA  LEU A 180     7712  13012  11830   -567   -798   2554       C
ATOM   1311  CB  LEU A 180     -35.089  57.718  84.365  1.00 84.03           C
ANISOU 1311  CB  LEU A 180     7699  12792  11437   -658  -1003   2444       C
ATOM   1312  CG  LEU A 180     -35.608  58.214  83.015  1.00 85.07           C
ANISOU 1312  CG  LEU A 180     7725  13003  11594   -674  -1193   2582       C
ATOM   1313  CD1 LEU A 180     -34.783  57.634  81.880  1.00 84.48           C
ANISOU 1313  CD1 LEU A 180     7856  12923  11318   -797  -1402   2465       C
ATOM   1314  CD2 LEU A 180     -37.080  57.890  82.822  1.00 86.41           C
ANISOU 1314  CD2 LEU A 180     7613  13281  11935   -753  -1307   2798       C
ATOM   1315  C   LEU A 180     -35.389  57.392  86.845  1.00 86.30           C
ANISOU 1315  C   LEU A 180     7926  13014  11847   -574   -636   2408       C
ATOM   1316  O   LEU A 180     -34.536  58.039  87.480  1.00 80.44           O
ANISOU 1316  O   LEU A 180     7332  12188  11042   -452   -459   2287       O
ATOM   1317  N   GLY A 181     -35.836  56.180  87.182  1.00 93.14           N
ANISOU 1317  N   GLY A 181     8745  13911  12734   -722   -704   2425       N
ATOM   1318  CA  GLY A 181     -35.298  55.365  88.289  1.00 96.04           C
ANISOU 1318  CA  GLY A 181     9244  14213  13033   -765   -592   2297       C
ATOM   1319  C   GLY A 181     -34.758  54.038  87.782  1.00 98.66           C
ANISOU 1319  C   GLY A 181     9729  14524  13232   -952   -790   2189       C
ATOM   1320  O   GLY A 181     -34.247  53.990  86.636  1.00 99.04           O
ANISOU 1320  O   GLY A 181     9886  14571  13173  -1003   -964   2133       O
ATOM   1321  N   GLN A 182     -34.904  52.988  88.590  1.00101.79           N
ANISOU 1321  N   GLN A 182    10133  14904  13638  -1050   -763   2169       N
ATOM   1322  CA  GLN A 182     -34.279  51.662  88.357  1.00101.63           C
ANISOU 1322  CA  GLN A 182    10287  14835  13492  -1215   -911   2045       C
ATOM   1323  CB  GLN A 182     -33.591  51.206  89.638  1.00104.14           C
ANISOU 1323  CB  GLN A 182    10740  15074  13753  -1194   -743   1929       C
ATOM   1324  CG  GLN A 182     -32.916  52.346  90.382  1.00104.80           C
ANISOU 1324  CG  GLN A 182    10901  15111  13803  -1005   -518   1858       C
ATOM   1325  CD  GLN A 182     -31.867  51.833  91.331  1.00106.73           C
ANISOU 1325  CD  GLN A 182    11351  15268  13933  -1006   -415   1703       C
ATOM   1326  OE1 GLN A 182     -31.945  50.717  91.838  1.00106.59           O
ANISOU 1326  OE1 GLN A 182    11357  15232  13907  -1119   -442   1691       O
ATOM   1327  NE2 GLN A 182     -30.853  52.647  91.559  1.00112.34           N
ANISOU 1327  NE2 GLN A 182    12211  15919  14552   -884   -305   1588       N
ATOM   1328  C   GLN A 182     -35.336  50.655  87.897  1.00103.34           C
ANISOU 1328  C   GLN A 182    10352  15115  13795  -1399  -1105   2170       C
ATOM   1329  O   GLN A 182     -34.973  49.476  87.725  1.00107.72           O
ANISOU 1329  O   GLN A 182    11038  15624  14265  -1548  -1233   2083       O
ATOM   1330  N   ASP A 183     -36.586  51.090  87.702  1.00101.15           N
ANISOU 1330  N   ASP A 183     9811  14935  13685  -1392  -1128   2370       N
ATOM   1331  CA  ASP A 183     -37.695  50.226  87.211  1.00101.91           C
ANISOU 1331  CA  ASP A 183     9732  15104  13884  -1575  -1328   2516       C
ATOM   1332  CB  ASP A 183     -39.055  50.926  87.329  1.00104.42           C
ANISOU 1332  CB  ASP A 183     9726  15531  14417  -1516  -1277   2754       C
ATOM   1333  CG  ASP A 183     -39.147  52.256  86.593  1.00104.49           C
ANISOU 1333  CG  ASP A 183     9662  15584  14453  -1371  -1274   2821       C
ATOM   1334  OD1 ASP A 183     -38.313  53.139  86.879  1.00101.52           O
ANISOU 1334  OD1 ASP A 183     9420  15149  14004  -1204  -1110   2712       O
ATOM   1335  OD2 ASP A 183     -40.051  52.399  85.742  1.00105.81           O
ANISOU 1335  OD2 ASP A 183     9640  15843  14719  -1430  -1443   2986       O
ATOM   1336  C   ASP A 183     -37.388  49.797  85.770  1.00101.35           C
ANISOU 1336  C   ASP A 183     9781  15034  13691  -1705  -1606   2459       C
ATOM   1337  O   ASP A 183     -36.505  50.404  85.154  1.00 99.97           O
ANISOU 1337  O   ASP A 183     9768  14827  13387  -1621  -1615   2348       O
ATOM   1338  N   ASP A 184     -38.104  48.790  85.266  1.00104.10           N
ANISOU 1338  N   ASP A 184    10055  15418  14079  -1906  -1821   2534       N
ATOM   1339  CA  ASP A 184     -37.917  48.192  83.915  1.00105.17           C
ANISOU 1339  CA  ASP A 184    10317  15551  14091  -2062  -2104   2479       C
ATOM   1340  CB  ASP A 184     -38.779  46.933  83.734  1.00108.96           C
ANISOU 1340  CB  ASP A 184    10710  16051  14639  -2297  -2306   2562       C
ATOM   1341  CG  ASP A 184     -38.333  45.731  84.554  1.00109.42           C
ANISOU 1341  CG  ASP A 184    10910  16007  14655  -2392  -2259   2445       C
ATOM   1342  OD1 ASP A 184     -37.154  45.711  84.972  1.00105.72           O
ANISOU 1342  OD1 ASP A 184    10668  15444  14055  -2302  -2128   2263       O
ATOM   1343  OD2 ASP A 184     -39.173  44.824  84.770  1.00112.58           O
ANISOU 1343  OD2 ASP A 184    11189  16423  15161  -2560  -2358   2547       O
ATOM   1344  C   ASP A 184     -38.240  49.233  82.832  1.00104.25           C
ANISOU 1344  C   ASP A 184    10107  15519  13982  -1998  -2205   2577       C
ATOM   1345  O   ASP A 184     -37.571  49.195  81.778  1.00102.75           O
ANISOU 1345  O   ASP A 184    10106  15308  13626  -2034  -2352   2470       O
ATOM   1346  N   ALA A 185     -39.222  50.113  83.074  1.00102.71           N
ANISOU 1346  N   ALA A 185     9636  15417  13972  -1903  -2127   2777       N
ATOM   1347  CA  ALA A 185     -39.692  51.139  82.110  1.00102.31           C
ANISOU 1347  CA  ALA A 185     9454  15455  13964  -1837  -2221   2911       C
ATOM   1348  CB  ALA A 185     -40.968  51.786  82.597  1.00102.56           C
ANISOU 1348  CB  ALA A 185     9143  15581  14242  -1762  -2130   3155       C
ATOM   1349  C   ALA A 185     -38.585  52.179  81.874  1.00100.06           C
ANISOU 1349  C   ALA A 185     9351  15117  13548  -1655  -2100   2781       C
ATOM   1350  O   ALA A 185     -38.424  52.616  80.708  1.00101.74           O
ANISOU 1350  O   ALA A 185     9616  15365  13675  -1661  -2253   2792       O
ATOM   1351  N   SER A 186     -37.846  52.542  82.931  1.00 95.16           N
ANISOU 1351  N   SER A 186     8829  14417  12909  -1509  -1842   2667       N
ATOM   1352  CA  SER A 186     -36.721  53.511  82.896  1.00 93.76           C
ANISOU 1352  CA  SER A 186     8830  14176  12617  -1338  -1703   2536       C
ATOM   1353  CB  SER A 186     -36.313  53.924  84.290  1.00 93.24           C
ANISOU 1353  CB  SER A 186     8790  14042  12593  -1189  -1413   2470       C
ATOM   1354  OG  SER A 186     -37.299  54.750  84.887  1.00 93.26           O
ANISOU 1354  OG  SER A 186     8542  14099  12793  -1069  -1266   2645       O
ATOM   1355  C   SER A 186     -35.525  52.921  82.138  1.00 92.04           C
ANISOU 1355  C   SER A 186     8907  13893  12170  -1418  -1828   2337       C
ATOM   1356  O   SER A 186     -34.885  53.661  81.374  1.00 92.20           O
ANISOU 1356  O   SER A 186     9035  13907  12089  -1341  -1850   2290       O
ATOM   1357  N   ILE A 187     -35.220  51.642  82.378  1.00 90.81           N
ANISOU 1357  N   ILE A 187     8878  13683  11939  -1560  -1892   2227       N
ATOM   1358  CA  ILE A 187     -34.098  50.896  81.733  1.00 89.11           C
ANISOU 1358  CA  ILE A 187     8948  13395  11513  -1642  -2000   2032       C
ATOM   1359  CB  ILE A 187     -33.894  49.519  82.404  1.00 87.74           C
ANISOU 1359  CB  ILE A 187     8874  13148  11313  -1769  -2008   1933       C
ATOM   1360  CG1 ILE A 187     -33.172  49.681  83.745  1.00 86.52           C
ANISOU 1360  CG1 ILE A 187     8789  12917  11166  -1646  -1754   1839       C
ATOM   1361  CG2 ILE A 187     -33.168  48.539  81.493  1.00 86.56           C
ANISOU 1361  CG2 ILE A 187     8967  12941  10980  -1901  -2189   1782       C
ATOM   1362  CD1 ILE A 187     -33.494  48.605  84.755  1.00 86.28           C
ANISOU 1362  CD1 ILE A 187     8730  12850  11202  -1744  -1713   1840       C
ATOM   1363  C   ILE A 187     -34.371  50.804  80.228  1.00 89.49           C
ANISOU 1363  C   ILE A 187     9019  13504  11478  -1749  -2258   2074       C
ATOM   1364  O   ILE A 187     -33.425  51.011  79.458  1.00 91.69           O
ANISOU 1364  O   ILE A 187     9497  13751  11588  -1718  -2296   1954       O
ATOM   1365  N   LYS A 188     -35.613  50.539  79.831  1.00 90.70           N
ANISOU 1365  N   LYS A 188     8972  13745  11744  -1869  -2426   2245       N
ATOM   1366  CA  LYS A 188     -36.023  50.476  78.402  1.00 94.28           C
ANISOU 1366  CA  LYS A 188     9425  14270  12124  -1985  -2692   2310       C
ATOM   1367  CB  LYS A 188     -37.484  50.034  78.268  1.00 94.86           C
ANISOU 1367  CB  LYS A 188     9245  14435  12359  -2135  -2864   2512       C
ATOM   1368  CG  LYS A 188     -37.881  49.641  76.854  1.00 96.84           C
ANISOU 1368  CG  LYS A 188     9534  14748  12513  -2307  -3174   2555       C
ATOM   1369  CD  LYS A 188     -39.370  49.505  76.636  1.00 98.78           C
ANISOU 1369  CD  LYS A 188     9488  15105  12936  -2433  -3350   2793       C
ATOM   1370  CE  LYS A 188     -39.712  49.484  75.166  1.00 99.82           C
ANISOU 1370  CE  LYS A 188     9651  15313  12962  -2564  -3646   2855       C
ATOM   1371  NZ  LYS A 188     -41.166  49.291  74.946  1.00103.62           N
ANISOU 1371  NZ  LYS A 188     9841  15905  13621  -2705  -3840   3095       N
ATOM   1372  C   LYS A 188     -35.785  51.844  77.742  1.00 94.64           C
ANISOU 1372  C   LYS A 188     9452  14364  12141  -1831  -2657   2363       C
ATOM   1373  O   LYS A 188     -35.141  51.873  76.670  1.00 94.87           O
ANISOU 1373  O   LYS A 188     9666  14389  11988  -1859  -2779   2277       O
ATOM   1374  N   LEU A 189     -36.269  52.931  78.360  1.00 93.76           N
ANISOU 1374  N   LEU A 189     9133  14290  12198  -1671  -2490   2499       N
ATOM   1375  CA  LEU A 189     -36.103  54.319  77.841  1.00 91.65           C
ANISOU 1375  CA  LEU A 189     8830  14059  11933  -1510  -2437   2567       C
ATOM   1376  CB  LEU A 189     -36.830  55.310  78.756  1.00 90.63           C
ANISOU 1376  CB  LEU A 189     8449  13956  12028  -1347  -2238   2724       C
ATOM   1377  CG  LEU A 189     -38.338  55.400  78.552  1.00 91.37           C
ANISOU 1377  CG  LEU A 189     8231  14164  12318  -1402  -2356   2975       C
ATOM   1378  CD1 LEU A 189     -38.992  56.211  79.664  1.00 90.94           C
ANISOU 1378  CD1 LEU A 189     7946  14118  12488  -1234  -2115   3105       C
ATOM   1379  CD2 LEU A 189     -38.647  55.998  77.190  1.00 93.07           C
ANISOU 1379  CD2 LEU A 189     8401  14463  12495  -1420  -2560   3095       C
ATOM   1380  C   LEU A 189     -34.609  54.656  77.748  1.00 86.46           C
ANISOU 1380  C   LEU A 189     8447  13311  11092  -1409  -2321   2365       C
ATOM   1381  O   LEU A 189     -34.207  55.279  76.742  1.00 86.28           O
ANISOU 1381  O   LEU A 189     8507  13311  10961  -1373  -2397   2365       O
ATOM   1382  N   ALA A 190     -33.830  54.246  78.751  1.00 82.80           N
ANISOU 1382  N   ALA A 190     8111  12751  10596  -1372  -2149   2209       N
ATOM   1383  CA  ALA A 190     -32.378  54.513  78.857  1.00 81.38           C
ANISOU 1383  CA  ALA A 190     8176  12481  10264  -1277  -2020   2020       C
ATOM   1384  CB  ALA A 190     -31.858  54.035  80.184  1.00 78.96           C
ANISOU 1384  CB  ALA A 190     7937  12086   9979  -1245  -1835   1902       C
ATOM   1385  C   ALA A 190     -31.640  53.853  77.686  1.00 82.71           C
ANISOU 1385  C   ALA A 190     8571  12636  10216  -1386  -2197   1897       C
ATOM   1386  O   ALA A 190     -30.792  54.526  77.066  1.00 83.42           O
ANISOU 1386  O   ALA A 190     8792  12713  10188  -1303  -2171   1837       O
ATOM   1387  N   LYS A 191     -31.950  52.591  77.383  1.00 85.82           N
ANISOU 1387  N   LYS A 191     9014  13031  10559  -1565  -2366   1862       N
ATOM   1388  CA  LYS A 191     -31.306  51.833  76.275  1.00 86.72           C
ANISOU 1388  CA  LYS A 191     9362  13125  10461  -1680  -2537   1734       C
ATOM   1389  CB  LYS A 191     -31.698  50.352  76.312  1.00 91.58           C
ANISOU 1389  CB  LYS A 191    10025  13712  11059  -1873  -2683   1686       C
ATOM   1390  CG  LYS A 191     -31.048  49.560  77.440  1.00 93.22           C
ANISOU 1390  CG  LYS A 191    10334  13809  11273  -1867  -2535   1546       C
ATOM   1391  CD  LYS A 191     -31.720  48.227  77.697  1.00 97.59           C
ANISOU 1391  CD  LYS A 191    10864  14338  11875  -2051  -2661   1551       C
ATOM   1392  CE  LYS A 191     -30.985  47.391  78.728  1.00 97.78           C
ANISOU 1392  CE  LYS A 191    11015  14248  11888  -2048  -2526   1409       C
ATOM   1393  NZ  LYS A 191     -31.677  46.106  78.996  1.00100.13           N
ANISOU 1393  NZ  LYS A 191    11284  14515  12244  -2230  -2648   1427       N
ATOM   1394  C   LYS A 191     -31.683  52.471  74.939  1.00 84.37           C
ANISOU 1394  C   LYS A 191     9034  12921  10099  -1698  -2707   1840       C
ATOM   1395  O   LYS A 191     -30.797  52.582  74.088  1.00 85.64           O
ANISOU 1395  O   LYS A 191     9396  13066  10076  -1682  -2741   1738       O
ATOM   1396  N   GLU A 192     -32.944  52.866  74.759  1.00 84.52           N
ANISOU 1396  N   GLU A 192     8810  13038  10264  -1729  -2809   2045       N
ATOM   1397  CA  GLU A 192     -33.407  53.514  73.507  1.00 85.60           C
ANISOU 1397  CA  GLU A 192     8893  13274  10354  -1749  -2984   2175       C
ATOM   1398  CB  GLU A 192     -34.913  53.764  73.503  1.00 86.88           C
ANISOU 1398  CB  GLU A 192     8752  13542  10715  -1798  -3099   2417       C
ATOM   1399  CG  GLU A 192     -35.431  54.035  72.105  1.00 88.64           C
ANISOU 1399  CG  GLU A 192     8949  13868  10858  -1882  -3348   2539       C
ATOM   1400  CD  GLU A 192     -36.747  54.782  72.019  1.00 91.20           C
ANISOU 1400  CD  GLU A 192     8955  14306  11391  -1859  -3421   2808       C
ATOM   1401  OE1 GLU A 192     -37.394  54.949  73.070  1.00 92.20           O
ANISOU 1401  OE1 GLU A 192     8862  14432  11736  -1797  -3286   2905       O
ATOM   1402  OE2 GLU A 192     -37.125  55.187  70.891  1.00 93.03           O
ANISOU 1402  OE2 GLU A 192     9156  14626  11562  -1903  -3613   2926       O
ATOM   1403  C   GLU A 192     -32.642  54.828  73.305  1.00 83.74           C
ANISOU 1403  C   GLU A 192     8707  13032  10078  -1559  -2837   2171       C
ATOM   1404  O   GLU A 192     -32.190  55.070  72.161  1.00 84.18           O
ANISOU 1404  O   GLU A 192     8901  13118   9965  -1574  -2946   2148       O
ATOM   1405  N   ALA A 193     -32.499  55.636  74.363  1.00 80.81           N
ANISOU 1405  N   ALA A 193     8234  12620   9849  -1393  -2601   2193       N
ATOM   1406  CA  ALA A 193     -31.751  56.915  74.341  1.00 79.12           C
ANISOU 1406  CA  ALA A 193     8063  12379   9619  -1210  -2440   2186       C
ATOM   1407  CB  ALA A 193     -31.756  57.560  75.703  1.00 78.26           C
ANISOU 1407  CB  ALA A 193     7841  12212   9681  -1060  -2189   2199       C
ATOM   1408  C   ALA A 193     -30.323  56.650  73.856  1.00 77.82           C
ANISOU 1408  C   ALA A 193     8190  12150   9228  -1208  -2416   1986       C
ATOM   1409  O   ALA A 193     -29.879  57.336  72.918  1.00 78.71           O
ANISOU 1409  O   ALA A 193     8383  12290   9232  -1163  -2456   2004       O
ATOM   1410  N   ILE A 194     -29.641  55.673  74.456  1.00 77.23           N
ANISOU 1410  N   ILE A 194     8263  11994   9087  -1257  -2353   1813       N
ATOM   1411  CA  ILE A 194     -28.248  55.290  74.079  1.00 76.37           C
ANISOU 1411  CA  ILE A 194     8426  11816   8773  -1253  -2317   1619       C
ATOM   1412  CB  ILE A 194     -27.687  54.216  75.033  1.00 76.12           C
ANISOU 1412  CB  ILE A 194     8502  11690   8730  -1293  -2228   1459       C
ATOM   1413  CG1 ILE A 194     -27.411  54.817  76.413  1.00 74.76           C
ANISOU 1413  CG1 ILE A 194     8251  11459   8695  -1157  -1992   1449       C
ATOM   1414  CG2 ILE A 194     -26.439  53.558  74.456  1.00 75.15           C
ANISOU 1414  CG2 ILE A 194     8648  11506   8395  -1323  -2240   1274       C
ATOM   1415  CD1 ILE A 194     -27.207  53.798  77.508  1.00 75.65           C
ANISOU 1415  CD1 ILE A 194     8405  11495   8840  -1205  -1916   1345       C
ATOM   1416  C   ILE A 194     -28.226  54.860  72.607  1.00 77.75           C
ANISOU 1416  C   ILE A 194     8733  12047   8761  -1369  -2535   1606       C
ATOM   1417  O   ILE A 194     -27.277  55.227  71.906  1.00 80.43           O
ANISOU 1417  O   ILE A 194     9237  12376   8946  -1316  -2508   1534       O
ATOM   1418  N   SER A 195     -29.248  54.159  72.123  1.00 78.47           N
ANISOU 1418  N   SER A 195     8754  12199   8862  -1523  -2744   1683       N
ATOM   1419  CA  SER A 195     -29.300  53.697  70.712  1.00 79.78           C
ANISOU 1419  CA  SER A 195     9058  12418   8835  -1651  -2970   1669       C
ATOM   1420  CB  SER A 195     -30.375  52.641  70.508  1.00 81.37           C
ANISOU 1420  CB  SER A 195     9195  12655   9064  -1847  -3189   1719       C
ATOM   1421  OG  SER A 195     -31.653  53.226  70.276  1.00 83.72           O
ANISOU 1421  OG  SER A 195     9241  13061   9506  -1874  -3313   1945       O
ATOM   1422  C   SER A 195     -29.481  54.892  69.763  1.00 80.17           C
ANISOU 1422  C   SER A 195     9051  12559   8851  -1583  -3028   1810       C
ATOM   1423  O   SER A 195     -29.129  54.741  68.585  1.00 81.12           O
ANISOU 1423  O   SER A 195     9339  12712   8768  -1644  -3157   1770       O
ATOM   1424  N   LEU A 196     -30.012  56.028  70.236  1.00 79.80           N
ANISOU 1424  N   LEU A 196     8782  12547   8990  -1460  -2934   1971       N
ATOM   1425  CA  LEU A 196     -30.345  57.206  69.378  1.00 80.14           C
ANISOU 1425  CA  LEU A 196     8736  12676   9035  -1393  -2998   2139       C
ATOM   1426  CB  LEU A 196     -31.699  57.783  69.803  1.00 80.67           C
ANISOU 1426  CB  LEU A 196     8492  12810   9348  -1367  -3028   2364       C
ATOM   1427  CG  LEU A 196     -32.909  56.922  69.467  1.00 82.71           C
ANISOU 1427  CG  LEU A 196     8629  13147   9649  -1551  -3269   2466       C
ATOM   1428  CD1 LEU A 196     -34.135  57.408  70.223  1.00 83.46           C
ANISOU 1428  CD1 LEU A 196     8400  13288  10022  -1502  -3234   2670       C
ATOM   1429  CD2 LEU A 196     -33.167  56.922  67.965  1.00 84.41           C
ANISOU 1429  CD2 LEU A 196     8916  13459   9696  -1660  -3524   2540       C
ATOM   1430  C   LEU A 196     -29.242  58.270  69.459  1.00 76.30           C
ANISOU 1430  C   LEU A 196     8340  12139   8510  -1217  -2797   2090       C
ATOM   1431  O   LEU A 196     -29.357  59.298  68.781  1.00 75.66           O
ANISOU 1431  O   LEU A 196     8208  12113   8425  -1147  -2825   2218       O
ATOM   1432  N   LEU A 197     -28.208  58.035  70.255  1.00 73.27           N
ANISOU 1432  N   LEU A 197     8082  11652   8102  -1153  -2608   1919       N
ATOM   1433  CA  LEU A 197     -27.029  58.934  70.317  1.00 74.30           C
ANISOU 1433  CA  LEU A 197     8322  11727   8181  -1006  -2426   1854       C
ATOM   1434  CB  LEU A 197     -26.043  58.427  71.371  1.00 70.09           C
ANISOU 1434  CB  LEU A 197     7901  11082   7644   -966  -2242   1669       C
ATOM   1435  CG  LEU A 197     -26.552  58.539  72.810  1.00 69.66           C
ANISOU 1435  CG  LEU A 197     7679  10981   7807   -910  -2105   1698       C
ATOM   1436  CD1 LEU A 197     -25.485  58.150  73.817  1.00 66.81           C
ANISOU 1436  CD1 LEU A 197     7441  10513   7428   -864  -1926   1523       C
ATOM   1437  CD2 LEU A 197     -27.054  59.943  73.103  1.00 70.46           C
ANISOU 1437  CD2 LEU A 197     7597  11098   8074   -773  -2012   1857       C
ATOM   1438  C   LEU A 197     -26.389  59.005  68.937  1.00 77.31           C
ANISOU 1438  C   LEU A 197     8887  12152   8332  -1039  -2528   1825       C
ATOM   1439  O   LEU A 197     -26.153  57.982  68.306  1.00 78.98           O
ANISOU 1439  O   LEU A 197     9263  12373   8372  -1159  -2647   1719       O
ATOM   1440  N   PRO A 198     -26.106  60.214  68.406  1.00 80.00           N
ANISOU 1440  N   PRO A 198     9214  12519   8661   -934  -2483   1920       N
ATOM   1441  CA  PRO A 198     -25.323  60.327  67.180  1.00 80.04           C
ANISOU 1441  CA  PRO A 198     9412  12558   8439   -949  -2540   1882       C
ATOM   1442  CB  PRO A 198     -25.251  61.843  66.919  1.00 81.04           C
ANISOU 1442  CB  PRO A 198     9451  12705   8635   -815  -2467   2032       C
ATOM   1443  CG  PRO A 198     -25.558  62.487  68.254  1.00 80.13           C
ANISOU 1443  CG  PRO A 198     9153  12520   8770   -702  -2300   2077       C
ATOM   1444  CD  PRO A 198     -26.517  61.526  68.929  1.00 80.74           C
ANISOU 1444  CD  PRO A 198     9116  12606   8954   -795  -2373   2072       C
ATOM   1445  C   PRO A 198     -23.934  59.688  67.345  1.00 77.22           C
ANISOU 1445  C   PRO A 198     9283  12119   7935   -939  -2414   1665       C
ATOM   1446  O   PRO A 198     -23.458  59.528  68.466  1.00 75.39           O
ANISOU 1446  O   PRO A 198     9043  11800   7802   -883  -2253   1568       O
ATOM   1447  N   THR A 199     -23.316  59.352  66.212  1.00 78.70           N
ANISOU 1447  N   THR A 199     9670  12341   7890   -990  -2488   1599       N
ATOM   1448  CA  THR A 199     -22.051  58.580  66.101  1.00 78.33           C
ANISOU 1448  CA  THR A 199     9857  12232   7673   -996  -2400   1398       C
ATOM   1449  CB  THR A 199     -21.659  58.406  64.628  1.00 81.20           C
ANISOU 1449  CB  THR A 199    10414  12661   7776  -1051  -2508   1377       C
ATOM   1450  OG1 THR A 199     -21.353  59.707  64.122  1.00 84.23           O
ANISOU 1450  OG1 THR A 199    10764  13087   8152   -951  -2450   1500       O
ATOM   1451  CG2 THR A 199     -22.748  57.764  63.790  1.00 82.29           C
ANISOU 1451  CG2 THR A 199    10558  12882   7824  -1205  -2763   1435       C
ATOM   1452  C   THR A 199     -20.956  59.276  66.910  1.00 74.40           C
ANISOU 1452  C   THR A 199     9362  11650   7253   -852  -2161   1343       C
ATOM   1453  O   THR A 199     -20.168  58.564  67.549  1.00 78.17           O
ANISOU 1453  O   THR A 199     9937  12049   7715   -845  -2054   1187       O
ATOM   1454  N   TYR A 200     -20.963  60.612  66.930  1.00 72.74           N
ANISOU 1454  N   TYR A 200     9044  11455   7137   -747  -2088   1474       N
ATOM   1455  CA  TYR A 200     -19.905  61.488  67.508  1.00 69.08           C
ANISOU 1455  CA  TYR A 200     8591  10919   6735   -615  -1879   1446       C
ATOM   1456  CB  TYR A 200     -19.814  62.793  66.705  1.00 71.58           C
ANISOU 1456  CB  TYR A 200     8880  11284   7032   -543  -1875   1594       C
ATOM   1457  CG  TYR A 200     -21.126  63.455  66.345  1.00 70.98           C
ANISOU 1457  CG  TYR A 200     8633  11282   7055   -551  -2009   1792       C
ATOM   1458  CD1 TYR A 200     -21.885  64.131  67.295  1.00 69.73           C
ANISOU 1458  CD1 TYR A 200     8272  11088   7134   -483  -1953   1891       C
ATOM   1459  CE1 TYR A 200     -23.091  64.731  66.968  1.00 71.25           C
ANISOU 1459  CE1 TYR A 200     8294  11347   7431   -481  -2069   2084       C
ATOM   1460  CZ  TYR A 200     -23.543  64.688  65.662  1.00 74.31           C
ANISOU 1460  CZ  TYR A 200     8711  11842   7679   -555  -2259   2185       C
ATOM   1461  OH  TYR A 200     -24.726  65.266  65.310  1.00 76.86           O
ANISOU 1461  OH  TYR A 200     8857  12237   8108   -555  -2386   2388       O
ATOM   1462  CE2 TYR A 200     -22.794  64.034  64.697  1.00 75.00           C
ANISOU 1462  CE2 TYR A 200     9014  11968   7514   -630  -2321   2083       C
ATOM   1463  CD2 TYR A 200     -21.597  63.427  65.046  1.00 72.66           C
ANISOU 1463  CD2 TYR A 200     8886  11599   7122   -623  -2188   1886       C
ATOM   1464  C   TYR A 200     -20.150  61.797  68.993  1.00 67.25           C
ANISOU 1464  C   TYR A 200     8211  10609   6733   -549  -1751   1447       C
ATOM   1465  O   TYR A 200     -19.296  62.457  69.591  1.00 65.71           O
ANISOU 1465  O   TYR A 200     8028  10343   6594   -453  -1584   1412       O
ATOM   1466  N   HIS A 201     -21.265  61.366  69.591  1.00 67.38           N
ANISOU 1466  N   HIS A 201     8090  10634   6874   -599  -1821   1488       N
ATOM   1467  CA  HIS A 201     -21.549  61.642  71.026  1.00 67.40           C
ANISOU 1467  CA  HIS A 201     7956  10565   7085   -534  -1690   1489       C
ATOM   1468  CB  HIS A 201     -22.900  61.071  71.469  1.00 66.71           C
ANISOU 1468  CB  HIS A 201     7715  10513   7119   -607  -1791   1556       C
ATOM   1469  CG  HIS A 201     -23.347  61.625  72.777  1.00 64.13           C
ANISOU 1469  CG  HIS A 201     7229  10131   7005   -522  -1654   1600       C
ATOM   1470  ND1 HIS A 201     -22.794  61.225  73.976  1.00 62.77           N
ANISOU 1470  ND1 HIS A 201     7095   9872   6881   -498  -1511   1474       N
ATOM   1471  CE1 HIS A 201     -23.358  61.890  74.960  1.00 61.48           C
ANISOU 1471  CE1 HIS A 201     6783   9676   6899   -419  -1404   1543       C
ATOM   1472  NE2 HIS A 201     -24.255  62.720  74.440  1.00 62.01           N
ANISOU 1472  NE2 HIS A 201     6709   9801   7049   -382  -1466   1714       N
ATOM   1473  CD2 HIS A 201     -24.248  62.578  73.079  1.00 63.69           C
ANISOU 1473  CD2 HIS A 201     6986  10092   7122   -447  -1627   1756       C
ATOM   1474  C   HIS A 201     -20.402  61.109  71.887  1.00 67.37           C
ANISOU 1474  C   HIS A 201     8072  10468   7056   -513  -1543   1313       C
ATOM   1475  O   HIS A 201     -19.939  59.993  71.673  1.00 68.71           O
ANISOU 1475  O   HIS A 201     8375  10629   7100   -589  -1584   1188       O
ATOM   1476  N   PRO A 202     -19.899  61.878  72.882  1.00 67.71           N
ANISOU 1476  N   PRO A 202     8076  10434   7216   -410  -1370   1299       N
ATOM   1477  CA  PRO A 202     -18.804  61.414  73.738  1.00 66.61           C
ANISOU 1477  CA  PRO A 202     8040  10209   7058   -392  -1240   1145       C
ATOM   1478  CB  PRO A 202     -18.715  62.512  74.811  1.00 65.60           C
ANISOU 1478  CB  PRO A 202     7821  10011   7091   -285  -1085   1182       C
ATOM   1479  CG  PRO A 202     -19.201  63.749  74.093  1.00 67.80           C
ANISOU 1479  CG  PRO A 202     8016  10330   7414   -224  -1113   1339       C
ATOM   1480  CD  PRO A 202     -20.317  63.252  73.201  1.00 68.05           C
ANISOU 1480  CD  PRO A 202     7984  10462   7409   -306  -1296   1430       C
ATOM   1481  C   PRO A 202     -19.011  60.060  74.438  1.00 68.12           C
ANISOU 1481  C   PRO A 202     8253  10375   7253   -474  -1266   1039       C
ATOM   1482  O   PRO A 202     -18.028  59.476  74.833  1.00 68.18           O
ANISOU 1482  O   PRO A 202     8375  10326   7203   -476  -1194    910       O
ATOM   1483  N   LEU A 203     -20.259  59.614  74.609  1.00 71.36           N
ANISOU 1483  N   LEU A 203     8546  10825   7740   -538  -1364   1105       N
ATOM   1484  CA  LEU A 203     -20.583  58.360  75.343  1.00 73.50           C
ANISOU 1484  CA  LEU A 203     8819  11068   8036   -622  -1390   1024       C
ATOM   1485  CB  LEU A 203     -22.068  58.314  75.716  1.00 74.80           C
ANISOU 1485  CB  LEU A 203     8796  11279   8345   -662  -1460   1145       C
ATOM   1486  CG  LEU A 203     -22.500  57.078  76.509  1.00 74.01           C
ANISOU 1486  CG  LEU A 203     8680  11152   8288   -753  -1485   1084       C
ATOM   1487  CD1 LEU A 203     -21.628  56.884  77.749  1.00 71.46           C
ANISOU 1487  CD1 LEU A 203     8419  10736   7995   -701  -1318    967       C
ATOM   1488  CD2 LEU A 203     -23.965  57.177  76.900  1.00 74.86           C
ANISOU 1488  CD2 LEU A 203     8577  11309   8554   -781  -1535   1225       C
ATOM   1489  C   LEU A 203     -20.223  57.146  74.484  1.00 75.77           C
ANISOU 1489  C   LEU A 203     9265  11369   8152   -727  -1509    924       C
ATOM   1490  O   LEU A 203     -19.938  56.081  75.085  1.00 76.38           O
ANISOU 1490  O   LEU A 203     9410  11392   8217   -778  -1492    813       O
ATOM   1491  N   ARG A 204     -20.208  57.290  73.153  1.00 77.72           N
ANISOU 1491  N   ARG A 204     9581  11681   8268   -756  -1620    959       N
ATOM   1492  CA  ARG A 204     -19.916  56.164  72.227  1.00 81.34           C
ANISOU 1492  CA  ARG A 204    10209  12151   8544   -856  -1738    861       C
ATOM   1493  CB  ARG A 204     -20.236  56.545  70.780  1.00 83.53           C
ANISOU 1493  CB  ARG A 204    10523  12520   8694   -889  -1876    944       C
ATOM   1494  CG  ARG A 204     -21.732  56.665  70.512  1.00 86.53           C
ANISOU 1494  CG  ARG A 204    10741  12979   9155   -963  -2040   1094       C
ATOM   1495  CD  ARG A 204     -22.204  55.772  69.383  1.00 89.08           C
ANISOU 1495  CD  ARG A 204    11166  13358   9320  -1104  -2249   1079       C
ATOM   1496  NE  ARG A 204     -23.621  55.926  69.075  1.00 90.82           N
ANISOU 1496  NE  ARG A 204    11221  13664   9622  -1182  -2421   1238       N
ATOM   1497  CZ  ARG A 204     -24.604  55.147  69.530  1.00 91.70           C
ANISOU 1497  CZ  ARG A 204    11231  13778   9829  -1288  -2524   1263       C
ATOM   1498  NH2 ARG A 204     -25.845  55.390  69.163  1.00 89.75           N
ANISOU 1498  NH2 ARG A 204    10822  13619   9659  -1353  -2682   1427       N
ATOM   1499  NH1 ARG A 204     -24.359  54.130  70.344  1.00 92.64           N
ANISOU 1499  NH1 ARG A 204    11406  13815   9977  -1331  -2473   1137       N
ATOM   1500  C   ARG A 204     -18.470  55.681  72.425  1.00 83.53           C
ANISOU 1500  C   ARG A 204    10659  12351   8726   -815  -1615    702       C
ATOM   1501  O   ARG A 204     -18.267  54.455  72.450  1.00 81.41           O
ANISOU 1501  O   ARG A 204    10502  12041   8388   -888  -1656    588       O
ATOM   1502  N   ASN A 205     -17.510  56.590  72.610  1.00 88.19           N
ANISOU 1502  N   ASN A 205    11265  12916   9325   -704  -1470    699       N
ATOM   1503  CA  ASN A 205     -16.083  56.243  72.861  1.00 89.73           C
ANISOU 1503  CA  ASN A 205    11597  13042   9451   -655  -1343    568       C
ATOM   1504  CB  ASN A 205     -15.181  57.480  72.898  1.00 92.02           C
ANISOU 1504  CB  ASN A 205    11877  13324   9762   -542  -1209    606       C
ATOM   1505  CG  ASN A 205     -15.214  58.295  71.620  1.00 97.73           C
ANISOU 1505  CG  ASN A 205    12620  14123  10387   -523  -1261    697       C
ATOM   1506  OD1 ASN A 205     -15.339  57.746  70.523  1.00 99.11           O
ANISOU 1506  OD1 ASN A 205    12897  14349  10409   -584  -1369    680       O
ATOM   1507  ND2 ASN A 205     -15.098  59.611  71.752  1.00 96.63           N
ANISOU 1507  ND2 ASN A 205    12396  13988  10330   -441  -1186    795       N
ATOM   1508  C   ASN A 205     -15.971  55.449  74.169  1.00 90.74           C
ANISOU 1508  C   ASN A 205    11709  13090   9677   -669  -1280    484       C
ATOM   1509  O   ASN A 205     -15.309  54.395  74.162  1.00 93.30           O
ANISOU 1509  O   ASN A 205    12163  13366   9921   -700  -1272    363       O
ATOM   1510  N   TYR A 206     -16.611  55.925  75.241  1.00 90.87           N
ANISOU 1510  N   TYR A 206    11575  13092   9857   -646  -1233    548       N
ATOM   1511  CA  TYR A 206     -16.677  55.250  76.566  1.00 92.45           C
ANISOU 1511  CA  TYR A 206    11743  13226  10158   -664  -1175    490       C
ATOM   1512  CB  TYR A 206     -17.535  56.043  77.555  1.00 91.74           C
ANISOU 1512  CB  TYR A 206    11479  13140  10237   -627  -1121    589       C
ATOM   1513  CG  TYR A 206     -17.609  55.449  78.942  1.00 91.42           C
ANISOU 1513  CG  TYR A 206    11406  13039  10290   -640  -1050    540       C
ATOM   1514  CD1 TYR A 206     -16.636  55.716  79.903  1.00 87.23           C
ANISOU 1514  CD1 TYR A 206    10915  12441   9788   -574   -910    477       C
ATOM   1515  CE1 TYR A 206     -16.706  55.169  81.175  1.00 87.62           C
ANISOU 1515  CE1 TYR A 206    10942  12440   9909   -589   -850    438       C
ATOM   1516  CZ  TYR A 206     -17.767  54.341  81.511  1.00 90.76           C
ANISOU 1516  CZ  TYR A 206    11271  12850  10360   -671   -920    465       C
ATOM   1517  OH  TYR A 206     -17.866  53.801  82.760  1.00 86.38           O
ANISOU 1517  OH  TYR A 206    10695  12250   9873   -689   -857    437       O
ATOM   1518  CE2 TYR A 206     -18.744  54.058  80.566  1.00 93.05           C
ANISOU 1518  CE2 TYR A 206    11514  13204  10634   -743  -1060    529       C
ATOM   1519  CD2 TYR A 206     -18.660  54.612  79.297  1.00 92.63           C
ANISOU 1519  CD2 TYR A 206    11488  13203  10501   -728  -1129    565       C
ATOM   1520  C   TYR A 206     -17.215  53.819  76.414  1.00 93.06           C
ANISOU 1520  C   TYR A 206    11872  13295  10192   -781  -1295    434       C
ATOM   1521  O   TYR A 206     -16.599  52.900  76.986  1.00 94.19           O
ANISOU 1521  O   TYR A 206    12099  13367  10319   -798  -1252    328       O
ATOM   1522  N   LEU A 207     -18.321  53.629  75.689  1.00 95.79           N
ANISOU 1522  N   LEU A 207    12166  13705  10522   -864  -1446    506       N
ATOM   1523  CA  LEU A 207     -18.974  52.297  75.517  1.00 99.96           C
ANISOU 1523  CA  LEU A 207    12736  14223  11020   -994  -1581    465       C
ATOM   1524  CB  LEU A 207     -20.291  52.458  74.750  1.00100.74           C
ANISOU 1524  CB  LEU A 207    12734  14411  11129  -1076  -1750    586       C
ATOM   1525  CG  LEU A 207     -21.453  53.053  75.550  1.00100.68           C
ANISOU 1525  CG  LEU A 207    12500  14442  11310  -1068  -1741    725       C
ATOM   1526  CD1 LEU A 207     -22.686  53.202  74.665  1.00102.52           C
ANISOU 1526  CD1 LEU A 207    12631  14770  11551  -1150  -1920    856       C
ATOM   1527  CD2 LEU A 207     -21.780  52.219  76.788  1.00 97.43           C
ANISOU 1527  CD2 LEU A 207    12036  13973  11010  -1113  -1698    692       C
ATOM   1528  C   LEU A 207     -18.046  51.298  74.803  1.00104.15           C
ANISOU 1528  C   LEU A 207    13483  14706  11382  -1029  -1609    323       C
ATOM   1529  O   LEU A 207     -18.154  50.103  75.109  1.00104.03           O
ANISOU 1529  O   LEU A 207    13530  14632  11361  -1108  -1655    247       O
ATOM   1530  N   THR A 208     -17.179  51.757  73.888  1.00110.43           N
ANISOU 1530  N   THR A 208    14388  15521  12046   -969  -1577    293       N
ATOM   1531  CA  THR A 208     -16.270  50.910  73.057  1.00110.13           C
ANISOU 1531  CA  THR A 208    14564  15445  11833   -984  -1587    163       C
ATOM   1532  CB  THR A 208     -16.764  50.787  71.605  1.00112.82           C
ANISOU 1532  CB  THR A 208    14992  15856  12019  -1059  -1743    182       C
ATOM   1533  OG1 THR A 208     -16.655  52.064  70.972  1.00110.65           O
ANISOU 1533  OG1 THR A 208    14667  15661  11712   -988  -1719    280       O
ATOM   1534  CG2 THR A 208     -18.192  50.294  71.487  1.00114.03           C
ANISOU 1534  CG2 THR A 208    15068  16044  12214  -1194  -1927    246       C
ATOM   1535  C   THR A 208     -14.848  51.494  73.067  1.00106.88           C
ANISOU 1535  C   THR A 208    14219  15011  11379   -859  -1423    117       C
ATOM   1536  O   THR A 208     -14.076  51.116  73.968  1.00100.98           O
ANISOU 1536  O   THR A 208    13493  14187  10688   -815  -1312     46       O
ATOM   1537  N   SER A 215     -25.787  43.581  80.948  1.00119.17           N
ANISOU 1537  N   SER A 215    14687  16387  14201  -1989  -2134    617       N
ATOM   1538  CA  SER A 215     -25.184  44.299  82.105  1.00120.15           C
ANISOU 1538  CA  SER A 215    14763  16504  14385  -1837  -1914    616       C
ATOM   1539  CB  SER A 215     -23.816  44.876  81.751  1.00120.01           C
ANISOU 1539  CB  SER A 215    14900  16457  14242  -1703  -1818    501       C
ATOM   1540  OG  SER A 215     -23.883  45.752  80.630  1.00117.13           O
ANISOU 1540  OG  SER A 215    14525  16168  13808  -1665  -1879    531       O
ATOM   1541  C   SER A 215     -26.164  45.365  82.622  1.00119.98           C
ANISOU 1541  C   SER A 215    14496  16585  14505  -1783  -1848    779       C
ATOM   1542  O   SER A 215     -25.736  46.506  82.920  1.00121.30           O
ANISOU 1542  O   SER A 215    14625  16782  14680  -1637  -1707    791       O
ATOM   1543  N   ASP A 216     -27.436  44.989  82.792  1.00114.69           N
ANISOU 1543  N   ASP A 216    13662  15961  13953  -1896  -1937    904       N
ATOM   1544  CA  ASP A 216     -28.498  45.865  83.357  1.00109.76           C
ANISOU 1544  CA  ASP A 216    12784  15432  13485  -1851  -1868   1074       C
ATOM   1545  CB  ASP A 216     -29.840  45.131  83.398  1.00108.99           C
ANISOU 1545  CB  ASP A 216    12528  15376  13508  -2011  -2001   1203       C
ATOM   1546  CG  ASP A 216     -30.456  44.914  82.025  1.00110.45           C
ANISOU 1546  CG  ASP A 216    12704  15612  13649  -2137  -2239   1247       C
ATOM   1547  OD1 ASP A 216     -29.718  45.010  81.028  1.00110.78           O
ANISOU 1547  OD1 ASP A 216    12918  15636  13538  -2121  -2311   1143       O
ATOM   1548  OD2 ASP A 216     -31.671  44.654  81.959  1.00107.97           O
ANISOU 1548  OD2 ASP A 216    12211  15361  13452  -2252  -2353   1390       O
ATOM   1549  C   ASP A 216     -28.038  46.397  84.726  1.00109.56           C
ANISOU 1549  C   ASP A 216    12729  15379  13516  -1715  -1632   1062       C
ATOM   1550  O   ASP A 216     -28.323  47.572  85.024  1.00108.95           O
ANISOU 1550  O   ASP A 216    12523  15363  13509  -1596  -1519   1144       O
ATOM   1551  N   SER A 217     -27.311  45.591  85.509  1.00110.25           N
ANISOU 1551  N   SER A 217    12945  15375  13568  -1728  -1562    960       N
ATOM   1552  CA  SER A 217     -26.761  45.959  86.842  1.00108.73           C
ANISOU 1552  CA  SER A 217    12759  15148  13404  -1616  -1352    934       C
ATOM   1553  CB  SER A 217     -26.119  44.760  87.500  1.00110.23           C
ANISOU 1553  CB  SER A 217    13089  15237  13554  -1677  -1339    839       C
ATOM   1554  OG  SER A 217     -25.499  45.112  88.733  1.00110.70           O
ANISOU 1554  OG  SER A 217    13174  15265  13620  -1574  -1152    808       O
ATOM   1555  C   SER A 217     -25.768  47.127  86.714  1.00105.62           C
ANISOU 1555  C   SER A 217    12440  14752  12935  -1456  -1240    866       C
ATOM   1556  O   SER A 217     -25.853  48.085  87.517  1.00100.03           O
ANISOU 1556  O   SER A 217    11645  14070  12288  -1345  -1083    913       O
ATOM   1557  N   ALA A 218     -24.829  47.033  85.770  1.00105.18           N
ANISOU 1557  N   ALA A 218    12549  14661  12751  -1447  -1310    757       N
ATOM   1558  CA  ALA A 218     -23.763  48.042  85.551  1.00103.51           C
ANISOU 1558  CA  ALA A 218    12426  14442  12461  -1310  -1217    688       C
ATOM   1559  CB  ALA A 218     -22.637  47.452  84.732  1.00105.23           C
ANISOU 1559  CB  ALA A 218    12847  14598  12536  -1326  -1285    553       C
ATOM   1560  C   ALA A 218     -24.369  49.289  84.890  1.00 98.30           C
ANISOU 1560  C   ALA A 218    11638  13870  11839  -1245  -1227    789       C
ATOM   1561  O   ALA A 218     -23.937  50.397  85.233  1.00 95.37           O
ANISOU 1561  O   ALA A 218    11253  13503  11479  -1118  -1097    791       O
ATOM   1562  N   LEU A 219     -25.330  49.112  83.982  1.00 92.17           N
ANISOU 1562  N   LEU A 219    10776  13157  11087  -1333  -1383    873       N
ATOM   1563  CA  LEU A 219     -26.086  50.226  83.348  1.00 93.63           C
ANISOU 1563  CA  LEU A 219    10814  13433  11328  -1283  -1413    999       C
ATOM   1564  CB  LEU A 219     -27.144  49.660  82.397  1.00 93.73           C
ANISOU 1564  CB  LEU A 219    10746  13508  11358  -1423  -1622   1086       C
ATOM   1565  CG  LEU A 219     -27.718  50.675  81.413  1.00 97.46           C
ANISOU 1565  CG  LEU A 219    11110  14072  11846  -1385  -1699   1200       C
ATOM   1566  CD1 LEU A 219     -27.060  50.524  80.048  1.00 98.55           C
ANISOU 1566  CD1 LEU A 219    11420  14210  11813  -1423  -1835   1119       C
ATOM   1567  CD2 LEU A 219     -29.230  50.553  81.280  1.00 98.59           C
ANISOU 1567  CD2 LEU A 219    11033  14300  12125  -1476  -1813   1373       C
ATOM   1568  C   LEU A 219     -26.739  51.081  84.446  1.00 92.61           C
ANISOU 1568  C   LEU A 219    10507  13333  11347  -1189  -1252   1105       C
ATOM   1569  O   LEU A 219     -26.514  52.307  84.468  1.00 93.05           O
ANISOU 1569  O   LEU A 219    10530  13402  11419  -1059  -1150   1130       O
ATOM   1570  N   VAL A 220     -27.504  50.452  85.338  1.00 87.52           N
ANISOU 1570  N   VAL A 220     9757  12691  10804  -1251  -1224   1163       N
ATOM   1571  CA  VAL A 220     -28.192  51.131  86.477  1.00 85.91           C
ANISOU 1571  CA  VAL A 220     9387  12513  10739  -1165  -1055   1263       C
ATOM   1572  CB  VAL A 220     -29.008  50.138  87.332  1.00 86.49           C
ANISOU 1572  CB  VAL A 220     9365  12590  10905  -1268  -1050   1324       C
ATOM   1573  CG1 VAL A 220     -29.428  50.749  88.661  1.00 86.21           C
ANISOU 1573  CG1 VAL A 220     9213  12564  10977  -1167   -839   1390       C
ATOM   1574  CG2 VAL A 220     -30.222  49.608  86.586  1.00 88.15           C
ANISOU 1574  CG2 VAL A 220     9423  12874  11195  -1400  -1232   1452       C
ATOM   1575  C   VAL A 220     -27.143  51.873  87.318  1.00 83.13           C
ANISOU 1575  C   VAL A 220     9145  12098  10341  -1027   -863   1167       C
ATOM   1576  O   VAL A 220     -27.354  53.064  87.605  1.00 84.93           O
ANISOU 1576  O   VAL A 220     9290  12347  10633   -904   -742   1225       O
ATOM   1577  N   ASP A 221     -26.048  51.206  87.687  1.00 81.91           N
ANISOU 1577  N   ASP A 221     9172  11866  10083  -1048   -840   1029       N
ATOM   1578  CA  ASP A 221     -24.972  51.785  88.542  1.00 81.18           C
ANISOU 1578  CA  ASP A 221     9193  11710   9939   -937   -676    934       C
ATOM   1579  CB  ASP A 221     -23.878  50.763  88.870  1.00 80.52           C
ANISOU 1579  CB  ASP A 221     9291  11549   9754   -990   -690    800       C
ATOM   1580  CG  ASP A 221     -22.747  51.362  89.697  1.00 79.34           C
ANISOU 1580  CG  ASP A 221     9253  11341   9551   -888   -543    712       C
ATOM   1581  OD1 ASP A 221     -22.980  51.657  90.881  1.00 81.43           O
ANISOU 1581  OD1 ASP A 221     9475  11597   9866   -845   -407    737       O
ATOM   1582  OD2 ASP A 221     -21.646  51.562  89.143  1.00 79.54           O
ANISOU 1582  OD2 ASP A 221     9406  11331   9482   -853   -564    623       O
ATOM   1583  C   ASP A 221     -24.340  53.015  87.866  1.00 79.55           C
ANISOU 1583  C   ASP A 221     9031  11506   9687   -827   -648    910       C
ATOM   1584  O   ASP A 221     -23.982  53.957  88.593  1.00 82.38           O
ANISOU 1584  O   ASP A 221     9399  11837  10063   -717   -497    896       O
ATOM   1585  N   THR A 222     -24.174  52.988  86.543  1.00 76.24           N
ANISOU 1585  N   THR A 222     8651  11112   9204   -860   -788    903       N
ATOM   1586  CA  THR A 222     -23.503  54.043  85.734  1.00 75.94           C
ANISOU 1586  CA  THR A 222     8669  11077   9107   -771   -782    883       C
ATOM   1587  CB  THR A 222     -23.015  53.462  84.396  1.00 76.30           C
ANISOU 1587  CB  THR A 222     8827  11132   9031   -842   -942    828       C
ATOM   1588  OG1 THR A 222     -22.025  52.469  84.671  1.00 75.50           O
ANISOU 1588  OG1 THR A 222     8885  10961   8839   -887   -942    697       O
ATOM   1589  CG2 THR A 222     -22.440  54.504  83.466  1.00 75.05           C
ANISOU 1589  CG2 THR A 222     8712  10989   8811   -762   -946    828       C
ATOM   1590  C   THR A 222     -24.444  55.232  85.486  1.00 74.44           C
ANISOU 1590  C   THR A 222     8312  10947   9022   -694   -754   1020       C
ATOM   1591  O   THR A 222     -23.961  56.364  85.581  1.00 72.16           O
ANISOU 1591  O   THR A 222     8045  10635   8736   -581   -652   1014       O
ATOM   1592  N   PHE A 223     -25.727  54.985  85.190  1.00 75.99           N
ANISOU 1592  N   PHE A 223     8347  11214   9311   -754   -842   1145       N
ATOM   1593  CA  PHE A 223     -26.648  55.964  84.551  1.00 77.21           C
ANISOU 1593  CA  PHE A 223     8340  11439   9557   -700   -874   1292       C
ATOM   1594  CB  PHE A 223     -27.156  55.412  83.216  1.00 76.54           C
ANISOU 1594  CB  PHE A 223     8227  11423   9430   -814  -1096   1347       C
ATOM   1595  CG  PHE A 223     -26.095  55.306  82.152  1.00 77.83           C
ANISOU 1595  CG  PHE A 223     8576  11567   9426   -834  -1187   1244       C
ATOM   1596  CD1 PHE A 223     -25.502  56.438  81.622  1.00 77.52           C
ANISOU 1596  CD1 PHE A 223     8581  11524   9346   -729  -1142   1245       C
ATOM   1597  CE1 PHE A 223     -24.528  56.333  80.640  1.00 77.01           C
ANISOU 1597  CE1 PHE A 223     8682  11449   9126   -745  -1215   1158       C
ATOM   1598  CZ  PHE A 223     -24.125  55.099  80.187  1.00 76.82           C
ANISOU 1598  CZ  PHE A 223     8791  11411   8984   -859  -1326   1059       C
ATOM   1599  CD2 PHE A 223     -25.685  54.072  81.677  1.00 80.18           C
ANISOU 1599  CD2 PHE A 223     9008  11845   9608   -957  -1311   1146       C
ATOM   1600  CE2 PHE A 223     -24.700  53.968  80.705  1.00 79.12           C
ANISOU 1600  CE2 PHE A 223     9049  11694   9316   -965  -1377   1049       C
ATOM   1601  C   PHE A 223     -27.838  56.346  85.444  1.00 78.26           C
ANISOU 1601  C   PHE A 223     8270  11604   9860   -653   -769   1422       C
ATOM   1602  O   PHE A 223     -28.378  57.452  85.232  1.00 79.73           O
ANISOU 1602  O   PHE A 223     8335  11822  10137   -555   -723   1530       O
ATOM   1603  N   LEU A 224     -28.276  55.479  86.363  1.00 79.17           N
ANISOU 1603  N   LEU A 224     8340  11714  10024   -718   -730   1423       N
ATOM   1604  CA  LEU A 224     -29.614  55.609  87.014  1.00 82.08           C
ANISOU 1604  CA  LEU A 224     8488  12137  10562   -703   -663   1573       C
ATOM   1605  CB  LEU A 224     -30.534  54.514  86.455  1.00 79.67           C
ANISOU 1605  CB  LEU A 224     8075  11898  10296   -865   -851   1659       C
ATOM   1606  CG  LEU A 224     -30.863  54.630  84.967  1.00 79.11           C
ANISOU 1606  CG  LEU A 224     7964  11892  10201   -922  -1058   1728       C
ATOM   1607  CD1 LEU A 224     -31.444  53.337  84.416  1.00 79.55           C
ANISOU 1607  CD1 LEU A 224     7991  11987  10246  -1111  -1266   1759       C
ATOM   1608  CD2 LEU A 224     -31.813  55.788  84.707  1.00 80.16           C
ANISOU 1608  CD2 LEU A 224     7887  12093  10475   -821  -1027   1902       C
ATOM   1609  C   LEU A 224     -29.481  55.530  88.543  1.00 84.90           C
ANISOU 1609  C   LEU A 224     8866  12442  10948   -653   -462   1527       C
ATOM   1610  O   LEU A 224     -30.475  55.167  89.212  1.00 86.88           O
ANISOU 1610  O   LEU A 224     8966  12732  11312   -681   -412   1626       O
ATOM   1611  N   HIS A 225     -28.320  55.916  89.079  1.00 87.79           N
ANISOU 1611  N   HIS A 225     9407  12728  11219   -579   -347   1392       N
ATOM   1612  CA  HIS A 225     -27.974  55.802  90.523  1.00 91.92           C
ANISOU 1612  CA  HIS A 225     9997  13194  11732   -540   -170   1324       C
ATOM   1613  CB  HIS A 225     -26.983  54.640  90.730  1.00 98.72           C
ANISOU 1613  CB  HIS A 225    11038  14003  12467   -642   -233   1189       C
ATOM   1614  CG  HIS A 225     -27.418  53.607  91.720  1.00108.92           C
ANISOU 1614  CG  HIS A 225    12299  15295  13788   -723   -194   1204       C
ATOM   1615  ND1 HIS A 225     -28.154  53.918  92.856  1.00114.15           N
ANISOU 1615  ND1 HIS A 225    12856  15973  14540   -666    -26   1277       N
ATOM   1616  CE1 HIS A 225     -28.398  52.815  93.535  1.00118.46           C
ANISOU 1616  CE1 HIS A 225    13399  16518  15091   -764    -29   1283       C
ATOM   1617  NE2 HIS A 225     -27.841  51.785  92.872  1.00118.78           N
ANISOU 1617  NE2 HIS A 225    13542  16535  15052   -881   -198   1214       N
ATOM   1618  CD2 HIS A 225     -27.229  52.267  91.746  1.00113.39           C
ANISOU 1618  CD2 HIS A 225    12930  15844  14308   -854   -296   1161       C
ATOM   1619  C   HIS A 225     -27.420  57.139  91.042  1.00 87.85           C
ANISOU 1619  C   HIS A 225     9546  12622  11208   -385      1   1279       C
ATOM   1620  O   HIS A 225     -26.560  57.097  91.947  1.00 89.05           O
ANISOU 1620  O   HIS A 225     9843  12706  11282   -364    105   1166       O
ATOM   1621  N   GLY A 226     -27.886  58.272  90.496  1.00 84.03           N
ANISOU 1621  N   GLY A 226     8963  12160  10802   -287     24   1366       N
ATOM   1622  CA  GLY A 226     -27.469  59.635  90.886  1.00 84.08           C
ANISOU 1622  CA  GLY A 226     9022  12103  10818   -138    181   1336       C
ATOM   1623  C   GLY A 226     -26.132  60.027  90.268  1.00 83.93           C
ANISOU 1623  C   GLY A 226     9184  12028  10677   -126    126   1221       C
ATOM   1624  O   GLY A 226     -25.444  59.134  89.721  1.00 79.75           O
ANISOU 1624  O   GLY A 226     8753  11504  10044   -229     -7   1147       O
ATOM   1625  N   ARG A 227     -25.754  61.310  90.359  1.00 83.61           N
ANISOU 1625  N   ARG A 227     9187  11929  10650     -4    232   1207       N
ATOM   1626  CA  ARG A 227     -24.466  61.821  89.815  1.00 83.27           C
ANISOU 1626  CA  ARG A 227     9305  11830  10503     13    196   1110       C
ATOM   1627  CB  ARG A 227     -24.378  63.351  89.871  1.00 83.86           C
ANISOU 1627  CB  ARG A 227     9385  11842  10633    151    313   1134       C
ATOM   1628  CG  ARG A 227     -23.178  63.920  89.122  1.00 82.70           C
ANISOU 1628  CG  ARG A 227     9372  11649  10397    161    259   1066       C
ATOM   1629  C   ARG A 227     -23.322  61.188  90.611  1.00 83.22           C
ANISOU 1629  C   ARG A 227     9475  11765  10378    -39    228    961       C
ATOM   1630  O   ARG A 227     -23.421  61.152  91.854  1.00 83.40           O
ANISOU 1630  O   ARG A 227     9522  11753  10413    -16    360    927       O
ATOM   1631  N   GLN A 228     -22.303  60.667  89.925  1.00 84.75           N
ANISOU 1631  N   GLN A 228     9783  11953  10462   -106    112    881       N
ATOM   1632  CA  GLN A 228     -21.078  60.119  90.571  1.00 86.74           C
ANISOU 1632  CA  GLN A 228    10202  12149  10605   -149    132    747       C
ATOM   1633  CB  GLN A 228     -20.749  58.719  90.034  1.00 91.09           C
ANISOU 1633  CB  GLN A 228    10795  12733  11080   -267    -10    706       C
ATOM   1634  CG  GLN A 228     -21.819  57.678  90.372  1.00 97.02           C
ANISOU 1634  CG  GLN A 228    11443  13534  11885   -343    -45    764       C
ATOM   1635  CD  GLN A 228     -21.354  56.246  90.268  1.00100.24           C
ANISOU 1635  CD  GLN A 228    11931  13939  12216   -457   -149    697       C
ATOM   1636  OE1 GLN A 228     -21.609  55.562  89.279  1.00103.16           O
ANISOU 1636  OE1 GLN A 228    12279  14349  12568   -531   -289    717       O
ATOM   1637  NE2 GLN A 228     -20.652  55.781  91.289  1.00101.97           N
ANISOU 1637  NE2 GLN A 228    12251  14106  12386   -473    -83    615       N
ATOM   1638  C   GLN A 228     -19.962  61.149  90.372  1.00 82.69           C
ANISOU 1638  C   GLN A 228     9802  11572  10044    -85    170    687       C
ATOM   1639  O   GLN A 228     -19.620  61.430  89.223  1.00 90.29           O
ANISOU 1639  O   GLN A 228    10772  12553  10980    -84     82    705       O
ATOM   1640  N   ARG A 229     -19.473  61.752  91.453  1.00 77.69           N
ANISOU 1640  N   ARG A 229     9250  10865   9402    -35    299    626       N
ATOM   1641  CA  ARG A 229     -18.401  62.771  91.405  1.00 76.60           C
ANISOU 1641  CA  ARG A 229     9222  10654   9225     15    340    569       C
ATOM   1642  CB  ARG A 229     -18.046  63.190  92.835  1.00 82.56           C
ANISOU 1642  CB  ARG A 229    10070  11332   9966     46    476    499       C
ATOM   1643  CG  ARG A 229     -17.419  64.572  92.957  1.00 90.76           C
ANISOU 1643  CG  ARG A 229    11188  12284  11010    120    551    470       C
ATOM   1644  CD  ARG A 229     -16.771  64.763  94.327  1.00 95.61           C
ANISOU 1644  CD  ARG A 229    11935  12820  11570    116    649    374       C
ATOM   1645  NE  ARG A 229     -16.314  66.117  94.649  1.00100.77           N
ANISOU 1645  NE  ARG A 229    12674  13376  12237    182    734    342       N
ATOM   1646  CZ  ARG A 229     -15.329  66.790  94.037  1.00105.00           C
ANISOU 1646  CZ  ARG A 229    13275  13867  12753    182    688    321       C
ATOM   1647  NH2 ARG A 229     -15.023  68.006  94.462  1.00106.56           N
ANISOU 1647  NH2 ARG A 229    13553  13964  12970    236    772    293       N
ATOM   1648  NH1 ARG A 229     -14.661  66.280  93.008  1.00102.26           N
ANISOU 1648  NH1 ARG A 229    12916  13569  12367    130    565    329       N
ATOM   1649  C   ARG A 229     -17.221  62.181  90.614  1.00 71.64           C
ANISOU 1649  C   ARG A 229     8684  10035   8499    -49    224    508       C
ATOM   1650  O   ARG A 229     -16.871  61.008  90.849  1.00 75.25           O
ANISOU 1650  O   ARG A 229     9184  10509   8897   -126    171    456       O
ATOM   1651  N   SER A 230     -16.664  62.936  89.670  1.00 64.33           N
ANISOU 1651  N   SER A 230     7781   9099   7560    -17    187    523       N
ATOM   1652  CA  SER A 230     -15.417  62.590  88.935  1.00 64.06           C
ANISOU 1652  CA  SER A 230     7839   9066   7434    -61    107    467       C
ATOM   1653  CB  SER A 230     -15.644  62.530  87.442  1.00 63.46           C
ANISOU 1653  CB  SER A 230     7714   9055   7342    -69      0    529       C
ATOM   1654  OG  SER A 230     -16.131  63.770  86.959  1.00 63.29           O
ANISOU 1654  OG  SER A 230     7630   9027   7388      5     29    615       O
ATOM   1655  C   SER A 230     -14.325  63.605  89.292  1.00 61.26           C
ANISOU 1655  C   SER A 230     7579   8631   7063    -21    175    420       C
ATOM   1656  O   SER A 230     -14.672  64.687  89.805  1.00 61.08           O
ANISOU 1656  O   SER A 230     7546   8555   7104     44    267    443       O
ATOM   1657  N   TYR A 231     -13.063  63.262  89.034  1.00 57.46           N
ANISOU 1657  N   TYR A 231     7186   8139   6506    -60    132    359       N
ATOM   1658  CA  TYR A 231     -11.877  64.006  89.526  1.00 58.31           C
ANISOU 1658  CA  TYR A 231     7387   8172   6595    -49    183    308       C
ATOM   1659  CB  TYR A 231     -11.200  63.238  90.669  1.00 60.03           C
ANISOU 1659  CB  TYR A 231     7681   8360   6765   -101    198    224       C
ATOM   1660  CG  TYR A 231     -11.995  63.189  91.948  1.00 59.13           C
ANISOU 1660  CG  TYR A 231     7562   8221   6680    -95    276    209       C
ATOM   1661  CD1 TYR A 231     -13.060  62.318  92.097  1.00 58.31           C
ANISOU 1661  CD1 TYR A 231     7388   8172   6596   -113    264    236       C
ATOM   1662  CE1 TYR A 231     -13.796  62.277  93.265  1.00 61.71           C
ANISOU 1662  CE1 TYR A 231     7810   8585   7052   -104    349    231       C
ATOM   1663  CZ  TYR A 231     -13.450  63.099  94.329  1.00 64.41           C
ANISOU 1663  CZ  TYR A 231     8234   8853   7387    -77    445    187       C
ATOM   1664  OH  TYR A 231     -14.156  63.079  95.501  1.00 65.95           O
ANISOU 1664  OH  TYR A 231     8434   9030   7591    -63    541    178       O
ATOM   1665  CE2 TYR A 231     -12.394  63.983  94.192  1.00 63.49           C
ANISOU 1665  CE2 TYR A 231     8196   8675   7250    -64    446    153       C
ATOM   1666  CD2 TYR A 231     -11.680  64.021  93.007  1.00 61.08           C
ANISOU 1666  CD2 TYR A 231     7881   8391   6932    -74    362    170       C
ATOM   1667  C   TYR A 231     -10.882  64.218  88.388  1.00 56.22           C
ANISOU 1667  C   TYR A 231     7151   7921   6286    -53    126    317       C
ATOM   1668  O   TYR A 231     -10.695  63.319  87.551  1.00 57.35           O
ANISOU 1668  O   TYR A 231     7289   8124   6374    -88     49    315       O
ATOM   1669  N   THR A 232     -10.237  65.378  88.378  1.00 56.33           N
ANISOU 1669  N   THR A 232     7204   7876   6322    -21    169    326       N
ATOM   1670  CA  THR A 232      -9.017  65.636  87.578  1.00 55.81           C
ANISOU 1670  CA  THR A 232     7179   7809   6214    -33    136    328       C
ATOM   1671  CB  THR A 232      -8.796  67.138  87.357  1.00 56.42           C
ANISOU 1671  CB  THR A 232     7266   7825   6346     12    182    376       C
ATOM   1672  OG1 THR A 232      -8.552  67.717  88.643  1.00 54.56           O
ANISOU 1672  OG1 THR A 232     7090   7498   6142     11    251    325       O
ATOM   1673  CG2 THR A 232      -9.970  67.804  86.674  1.00 56.61           C
ANISOU 1673  CG2 THR A 232     7213   7868   6428     72    187    466       C
ATOM   1674  C   THR A 232      -7.812  65.037  88.315  1.00 55.33           C
ANISOU 1674  C   THR A 232     7192   7722   6107    -85    134    251       C
ATOM   1675  O   THR A 232      -7.923  64.736  89.510  1.00 54.12           O
ANISOU 1675  O   THR A 232     7070   7535   5958   -107    165    200       O
ATOM   1676  N   VAL A 233      -6.685  64.926  87.619  1.00 55.67           N
ANISOU 1676  N   VAL A 233     7260   7781   6109   -102    102    251       N
ATOM   1677  CA  VAL A 233      -5.378  64.528  88.204  1.00 55.03           C
ANISOU 1677  CA  VAL A 233     7235   7674   6000   -145     98    198       C
ATOM   1678  CB  VAL A 233      -4.257  64.628  87.157  1.00 54.28           C
ANISOU 1678  CB  VAL A 233     7142   7605   5876   -144     77    228       C
ATOM   1679  CG1 VAL A 233      -2.884  64.738  87.796  1.00 52.19           C
ANISOU 1679  CG1 VAL A 233     6916   7297   5615   -181     85    202       C
ATOM   1680  CG2 VAL A 233      -4.314  63.466  86.182  1.00 54.74           C
ANISOU 1680  CG2 VAL A 233     7187   7741   5870   -144     31    224       C
ATOM   1681  C   VAL A 233      -5.093  65.408  89.426  1.00 54.90           C
ANISOU 1681  C   VAL A 233     7265   7570   6021   -157    147    171       C
ATOM   1682  O   VAL A 233      -4.727  64.846  90.460  1.00 55.54           O
ANISOU 1682  O   VAL A 233     7388   7630   6083   -197    145    117       O
ATOM   1683  N   GLU A 234      -5.246  66.726  89.312  1.00 56.68           N
ANISOU 1683  N   GLU A 234     7495   7742   6297   -125    186    208       N
ATOM   1684  CA  GLU A 234      -4.841  67.672  90.388  1.00 61.72           C
ANISOU 1684  CA  GLU A 234     8201   8281   6966   -142    230    177       C
ATOM   1685  CB  GLU A 234      -4.754  69.116  89.880  1.00 64.91           C
ANISOU 1685  CB  GLU A 234     8610   8624   7427   -110    260    230       C
ATOM   1686  CG  GLU A 234      -3.367  69.438  89.339  1.00 70.51           C
ANISOU 1686  CG  GLU A 234     9330   9327   8131   -148    227    257       C
ATOM   1687  CD  GLU A 234      -3.227  70.681  88.466  1.00 77.43           C
ANISOU 1687  CD  GLU A 234    10194  10166   9059   -118    244    334       C
ATOM   1688  OE1 GLU A 234      -4.127  70.930  87.614  1.00 79.32           O
ANISOU 1688  OE1 GLU A 234    10382  10437   9316    -59    254    393       O
ATOM   1689  OE2 GLU A 234      -2.203  71.397  88.631  1.00 76.98           O
ANISOU 1689  OE2 GLU A 234    10175  10048   9026   -160    241    343       O
ATOM   1690  C   GLU A 234      -5.768  67.503  91.596  1.00 60.24           C
ANISOU 1690  C   GLU A 234     8041   8064   6782   -137    276    128       C
ATOM   1691  O   GLU A 234      -5.264  67.630  92.712  1.00 61.10           O
ANISOU 1691  O   GLU A 234     8226   8116   6873   -177    290     73       O
ATOM   1692  N   GLU A 235      -7.051  67.197  91.388  1.00 58.54           N
ANISOU 1692  N   GLU A 235     7766   7890   6585    -93    296    152       N
ATOM   1693  CA  GLU A 235      -8.020  66.948  92.489  1.00 56.98           C
ANISOU 1693  CA  GLU A 235     7579   7676   6391    -82    352    118       C
ATOM   1694  CB  GLU A 235      -9.458  66.968  91.974  1.00 57.20           C
ANISOU 1694  CB  GLU A 235     7513   7748   6470    -21    377    178       C
ATOM   1695  CG  GLU A 235      -9.959  68.359  91.634  1.00 59.42           C
ANISOU 1695  CG  GLU A 235     7777   7971   6826     51    435    231       C
ATOM   1696  CD  GLU A 235     -11.230  68.405  90.790  1.00 65.48           C
ANISOU 1696  CD  GLU A 235     8429   8796   7652    111    433    319       C
ATOM   1697  OE1 GLU A 235     -11.601  67.365  90.198  1.00 63.96           O
ANISOU 1697  OE1 GLU A 235     8170   8698   7433     85    364    342       O
ATOM   1698  OE2 GLU A 235     -11.849  69.495  90.706  1.00 70.86           O
ANISOU 1698  OE2 GLU A 235     9088   9426   8409    183    495    368       O
ATOM   1699  C   GLU A 235      -7.658  65.640  93.215  1.00 57.77           C
ANISOU 1699  C   GLU A 235     7706   7813   6428   -145    316     63       C
ATOM   1700  O   GLU A 235      -7.725  65.639  94.458  1.00 59.66           O
ANISOU 1700  O   GLU A 235     8009   8009   6647   -165    360     14       O
ATOM   1701  N   CYS A 236      -7.255  64.581  92.500  1.00 56.61           N
ANISOU 1701  N   CYS A 236     7524   7735   6247   -174    242     71       N
ATOM   1702  CA  CYS A 236      -6.735  63.324  93.109  1.00 55.48           C
ANISOU 1702  CA  CYS A 236     7410   7616   6052   -231    202     26       C
ATOM   1703  CB  CYS A 236      -6.271  62.301  92.079  1.00 55.96           C
ANISOU 1703  CB  CYS A 236     7436   7740   6084   -246    129     38       C
ATOM   1704  SG  CYS A 236      -7.627  61.631  91.089  1.00 57.38           S
ANISOU 1704  SG  CYS A 236     7533   7993   6274   -223    101     78       S
ATOM   1705  C   CYS A 236      -5.545  63.641  94.009  1.00 53.51           C
ANISOU 1705  C   CYS A 236     7243   7308   5777   -275    199    -15       C
ATOM   1706  O   CYS A 236      -5.535  63.185  95.168  1.00 52.23           O
ANISOU 1706  O   CYS A 236     7132   7129   5582   -312    209    -56       O
ATOM   1707  N   VAL A 237      -4.565  64.372  93.484  1.00 54.31           N
ANISOU 1707  N   VAL A 237     7357   7386   5892   -279    181      0       N
ATOM   1708  CA  VAL A 237      -3.323  64.713  94.237  1.00 54.59           C
ANISOU 1708  CA  VAL A 237     7460   7369   5911   -333    161    -26       C
ATOM   1709  CB  VAL A 237      -2.288  65.407  93.339  1.00 54.45           C
ANISOU 1709  CB  VAL A 237     7424   7342   5921   -335    136     14       C
ATOM   1710  CG1 VAL A 237      -1.101  65.927  94.136  1.00 55.22           C
ANISOU 1710  CG1 VAL A 237     7583   7379   6016   -399    110     -3       C
ATOM   1711  CG2 VAL A 237      -1.812  64.475  92.237  1.00 54.94           C
ANISOU 1711  CG2 VAL A 237     7422   7480   5969   -324     93     44       C
ATOM   1712  C   VAL A 237      -3.692  65.542  95.473  1.00 55.41           C
ANISOU 1712  C   VAL A 237     7647   7394   6011   -344    215    -68       C
ATOM   1713  O   VAL A 237      -3.166  65.230  96.552  1.00 58.80           O
ANISOU 1713  O   VAL A 237     8142   7801   6396   -401    195   -109       O
ATOM   1714  N   ASP A 238      -4.595  66.517  95.332  1.00 58.65           N
ANISOU 1714  N   ASP A 238     8056   7764   6461   -289    282    -56       N
ATOM   1715  CA  ASP A 238      -5.007  67.437  96.431  1.00 63.36           C
ANISOU 1715  CA  ASP A 238     8744   8273   7056   -283    354   -100       C
ATOM   1716  CB  ASP A 238      -5.790  68.646  95.898  1.00 68.59           C
ANISOU 1716  CB  ASP A 238     9388   8884   7787   -207    424    -67       C
ATOM   1717  CG  ASP A 238      -4.956  69.637  95.082  1.00 74.71           C
ANISOU 1717  CG  ASP A 238    10165   9614   8606   -211    395    -29       C
ATOM   1718  OD1 ASP A 238      -3.703  69.517  95.086  1.00 75.60           O
ANISOU 1718  OD1 ASP A 238    10302   9724   8696   -280    328    -36       O
ATOM   1719  OD2 ASP A 238      -5.563  70.528  94.432  1.00 78.77           O
ANISOU 1719  OD2 ASP A 238    10648  10096   9184   -146    439     15       O
ATOM   1720  C   ASP A 238      -5.764  66.632  97.502  1.00 62.52           C
ANISOU 1720  C   ASP A 238     8665   8189   6901   -291    392   -140       C
ATOM   1721  O   ASP A 238      -5.516  66.872  98.693  1.00 62.12           O
ANISOU 1721  O   ASP A 238     8718   8081   6800   -330    414   -195       O
ATOM   1722  N   LEU A 239      -6.636  65.698  97.104  1.00 60.18           N
ANISOU 1722  N   LEU A 239     8281   7970   6613   -262    394   -111       N
ATOM   1723  CA  LEU A 239      -7.347  64.806  98.050  1.00 57.87           C
ANISOU 1723  CA  LEU A 239     7999   7706   6279   -276    426   -134       C
ATOM   1724  CB  LEU A 239      -8.231  63.836  97.271  1.00 57.71           C
ANISOU 1724  CB  LEU A 239     7864   7772   6289   -252    407    -85       C
ATOM   1725  CG  LEU A 239      -8.928  62.778  98.126  1.00 60.36           C
ANISOU 1725  CG  LEU A 239     8195   8145   6591   -277    429    -94       C
ATOM   1726  CD1 LEU A 239     -10.064  63.407  98.929  1.00 62.82           C
ANISOU 1726  CD1 LEU A 239     8520   8428   6920   -228    549    -97       C
ATOM   1727  CD2 LEU A 239      -9.442  61.636  97.258  1.00 62.38           C
ANISOU 1727  CD2 LEU A 239     8350   8480   6870   -283    371    -51       C
ATOM   1728  C   LEU A 239      -6.317  64.045  98.898  1.00 58.35           C
ANISOU 1728  C   LEU A 239     8132   7769   6267   -359    364   -173       C
ATOM   1729  O   LEU A 239      -6.480  63.978 100.149  1.00 60.13           O
ANISOU 1729  O   LEU A 239     8441   7968   6437   -386    404   -215       O
ATOM   1730  N   VAL A 240      -5.292  63.490  98.256  1.00 53.82           N
ANISOU 1730  N   VAL A 240     7528   7227   5692   -394    274   -157       N
ATOM   1731  CA  VAL A 240      -4.245  62.682  98.939  1.00 54.45           C
ANISOU 1731  CA  VAL A 240     7654   7314   5718   -466    204   -177       C
ATOM   1732  CB  VAL A 240      -3.359  61.952  97.916  1.00 53.01           C
ANISOU 1732  CB  VAL A 240     7403   7179   5557   -474    123   -143       C
ATOM   1733  CG1 VAL A 240      -2.079  61.408  98.536  1.00 53.59           C
ANISOU 1733  CG1 VAL A 240     7515   7248   5596   -539     51   -149       C
ATOM   1734  CG2 VAL A 240      -4.142  60.832  97.243  1.00 53.05           C
ANISOU 1734  CG2 VAL A 240     7334   7248   5574   -446    116   -122       C
ATOM   1735  C   VAL A 240      -3.448  63.577  99.908  1.00 56.57           C
ANISOU 1735  C   VAL A 240     8032   7510   5949   -516    199   -215       C
ATOM   1736  O   VAL A 240      -3.352  63.205 101.071  1.00 57.86           O
ANISOU 1736  O   VAL A 240     8271   7663   6047   -564    195   -246       O
ATOM   1737  N   THR A 241      -2.936  64.730  99.473  1.00 57.72           N
ANISOU 1737  N   THR A 241     8195   7604   6131   -510    198   -211       N
ATOM   1738  CA  THR A 241      -2.098  65.631 100.312  1.00 59.31           C
ANISOU 1738  CA  THR A 241     8505   7726   6301   -572    178   -247       C
ATOM   1739  CB  THR A 241      -1.339  66.667  99.471  1.00 59.83           C
ANISOU 1739  CB  THR A 241     8552   7751   6429   -574    152   -219       C
ATOM   1740  OG1 THR A 241      -2.298  67.457  98.779  1.00 62.26           O
ANISOU 1740  OG1 THR A 241     8830   8033   6790   -493    232   -205       O
ATOM   1741  CG2 THR A 241      -0.384  66.040  98.473  1.00 60.01           C
ANISOU 1741  CG2 THR A 241     8475   7838   6488   -585     76   -161       C
ATOM   1742  C   THR A 241      -2.938  66.270 101.426  1.00 60.95           C
ANISOU 1742  C   THR A 241     8826   7871   6462   -563    265   -306       C
ATOM   1743  O   THR A 241      -2.368  66.505 102.507  1.00 62.87           O
ANISOU 1743  O   THR A 241     9184   8066   6636   -633    238   -351       O
ATOM   1744  N   SER A 242      -4.237  66.504 101.218  1.00 61.87           N
ANISOU 1744  N   SER A 242     8912   7987   6608   -481    365   -305       N
ATOM   1745  CA  SER A 242      -5.151  67.095 102.240  1.00 64.69           C
ANISOU 1745  CA  SER A 242     9368   8285   6926   -452    476   -357       C
ATOM   1746  CB  SER A 242      -6.503  67.418 101.673  1.00 65.44           C
ANISOU 1746  CB  SER A 242     9384   8387   7089   -347    580   -327       C
ATOM   1747  OG  SER A 242      -7.296  66.236 101.604  1.00 65.67           O
ANISOU 1747  OG  SER A 242     9323   8509   7117   -329    591   -294       O
ATOM   1748  C   SER A 242      -5.308  66.131 103.426  1.00 65.42           C
ANISOU 1748  C   SER A 242     9519   8413   6922   -499    479   -386       C
ATOM   1749  O   SER A 242      -5.620  66.598 104.529  1.00 66.32           O
ANISOU 1749  O   SER A 242     9759   8472   6967   -507    549   -443       O
ATOM   1750  N   ALA A 243      -5.126  64.830 103.187  1.00 64.25           N
ANISOU 1750  N   ALA A 243     9291   8352   6769   -525    411   -348       N
ATOM   1751  CA  ALA A 243      -5.189  63.757 104.200  1.00 62.64           C
ANISOU 1751  CA  ALA A 243     9126   8189   6483   -575    398   -358       C
ATOM   1752  CB  ALA A 243      -5.643  62.485 103.537  1.00 62.57           C
ANISOU 1752  CB  ALA A 243     8990   8266   6514   -555    372   -303       C
ATOM   1753  C   ALA A 243      -3.825  63.571 104.868  1.00 62.10           C
ANISOU 1753  C   ALA A 243     9141   8105   6347   -673    289   -375       C
ATOM   1754  O   ALA A 243      -3.708  62.682 105.704  1.00 63.25           O
ANISOU 1754  O   ALA A 243     9325   8284   6423   -722    259   -374       O
ATOM   1755  N   GLY A 244      -2.828  64.374 104.505  1.00 63.38           N
ANISOU 1755  N   GLY A 244     9323   8220   6536   -703    227   -380       N
ATOM   1756  CA  GLY A 244      -1.474  64.307 105.090  1.00 63.96           C
ANISOU 1756  CA  GLY A 244     9461   8278   6560   -803    112   -383       C
ATOM   1757  C   GLY A 244      -0.638  63.178 104.503  1.00 61.74           C
ANISOU 1757  C   GLY A 244     9070   8069   6318   -825      9   -321       C
ATOM   1758  O   GLY A 244       0.375  62.817 105.132  1.00 62.61           O
ANISOU 1758  O   GLY A 244     9217   8184   6386   -905    -86   -309       O
ATOM   1759  N   LEU A 245      -1.014  62.676 103.322  1.00 58.81           N
ANISOU 1759  N   LEU A 245     8572   7747   6024   -757     27   -280       N
ATOM   1760  CA  LEU A 245      -0.310  61.567 102.630  1.00 57.05           C
ANISOU 1760  CA  LEU A 245     8247   7586   5842   -760    -50   -227       C
ATOM   1761  CB  LEU A 245      -1.313  60.510 102.154  1.00 57.05           C
ANISOU 1761  CB  LEU A 245     8173   7641   5859   -705     -9   -211       C
ATOM   1762  CG  LEU A 245      -1.994  59.679 103.244  1.00 57.73           C
ANISOU 1762  CG  LEU A 245     8310   7745   5879   -729     13   -222       C
ATOM   1763  CD1 LEU A 245      -2.863  58.602 102.628  1.00 56.82           C
ANISOU 1763  CD1 LEU A 245     8108   7679   5799   -686     35   -196       C
ATOM   1764  CD2 LEU A 245      -0.993  59.035 104.186  1.00 56.14           C
ANISOU 1764  CD2 LEU A 245     8161   7546   5622   -805    -74   -210       C
ATOM   1765  C   LEU A 245       0.483  62.126 101.450  1.00 58.20           C
ANISOU 1765  C   LEU A 245     8319   7728   6064   -742    -82   -193       C
ATOM   1766  O   LEU A 245       0.245  63.284 101.036  1.00 61.02           O
ANISOU 1766  O   LEU A 245     8690   8042   6452   -717    -37   -206       O
ATOM   1767  N   VAL A 246       1.418  61.318 100.958  1.00 56.90           N
ANISOU 1767  N   VAL A 246     8082   7606   5931   -752   -153   -147       N
ATOM   1768  CA  VAL A 246       2.199  61.581  99.726  1.00 54.87           C
ANISOU 1768  CA  VAL A 246     7737   7364   5746   -725   -175   -103       C
ATOM   1769  CB  VAL A 246       3.657  61.114  99.888  1.00 57.76           C
ANISOU 1769  CB  VAL A 246     8068   7745   6130   -776   -266    -56       C
ATOM   1770  CG1 VAL A 246       4.381  61.056  98.550  1.00 59.87           C
ANISOU 1770  CG1 VAL A 246     8231   8046   6470   -732   -270     -3       C
ATOM   1771  CG2 VAL A 246       4.418  61.996 100.861  1.00 58.91           C
ANISOU 1771  CG2 VAL A 246     8289   7841   6252   -866   -323    -61       C
ATOM   1772  C   VAL A 246       1.493  60.848  98.584  1.00 52.76           C
ANISOU 1772  C   VAL A 246     7389   7147   5509   -647   -135    -89       C
ATOM   1773  O   VAL A 246       1.085  59.697  98.791  1.00 52.25           O
ANISOU 1773  O   VAL A 246     7314   7114   5423   -639   -140    -94       O
ATOM   1774  N   PHE A 247       1.347  61.497  97.433  1.00 52.35           N
ANISOU 1774  N   PHE A 247     7288   7101   5501   -598   -101    -72       N
ATOM   1775  CA  PHE A 247       0.938  60.846  96.165  1.00 52.14           C
ANISOU 1775  CA  PHE A 247     7187   7126   5497   -534    -82    -52       C
ATOM   1776  CB  PHE A 247       0.458  61.877  95.149  1.00 51.53           C
ANISOU 1776  CB  PHE A 247     7082   7045   5451   -486    -35    -36       C
ATOM   1777  CG  PHE A 247      -0.330  61.262  94.025  1.00 53.53           C
ANISOU 1777  CG  PHE A 247     7281   7351   5706   -428    -17    -25       C
ATOM   1778  CD1 PHE A 247      -1.701  61.084  94.139  1.00 52.34           C
ANISOU 1778  CD1 PHE A 247     7131   7209   5545   -405     15    -43       C
ATOM   1779  CE1 PHE A 247      -2.429  60.532  93.099  1.00 52.74           C
ANISOU 1779  CE1 PHE A 247     7132   7309   5596   -366     15    -29       C
ATOM   1780  CZ  PHE A 247      -1.792  60.140  91.938  1.00 53.25           C
ANISOU 1780  CZ  PHE A 247     7164   7411   5658   -343     -8     -7       C
ATOM   1781  CD2 PHE A 247       0.298  60.862  92.856  1.00 51.84           C
ANISOU 1781  CD2 PHE A 247     7016   7178   5501   -399    -32      5       C
ATOM   1782  CE2 PHE A 247      -0.432  60.293  91.827  1.00 53.02           C
ANISOU 1782  CE2 PHE A 247     7133   7373   5637   -355    -24      8       C
ATOM   1783  C   PHE A 247       2.124  60.033  95.640  1.00 50.41           C
ANISOU 1783  C   PHE A 247     6914   6940   5297   -533   -129    -16       C
ATOM   1784  O   PHE A 247       3.058  60.619  95.096  1.00 49.98           O
ANISOU 1784  O   PHE A 247     6826   6884   5277   -534   -139     20       O
ATOM   1785  N   GLN A 248       2.083  58.715  95.819  1.00 50.26           N
ANISOU 1785  N   GLN A 248     6888   6945   5262   -529   -152    -22       N
ATOM   1786  CA  GLN A 248       3.195  57.809  95.440  1.00 51.90           C
ANISOU 1786  CA  GLN A 248     7050   7176   5493   -517   -188     10       C
ATOM   1787  CB  GLN A 248       3.014  56.418  96.055  1.00 50.99           C
ANISOU 1787  CB  GLN A 248     6952   7063   5358   -526   -217     -1       C
ATOM   1788  CG  GLN A 248       4.037  55.415  95.534  1.00 50.82           C
ANISOU 1788  CG  GLN A 248     6883   7056   5369   -494   -240     31       C
ATOM   1789  CD  GLN A 248       3.965  54.096  96.256  1.00 51.45           C
ANISOU 1789  CD  GLN A 248     6986   7124   5439   -507   -274     27       C
ATOM   1790  OE1 GLN A 248       3.403  53.992  97.346  1.00 50.41           O
ANISOU 1790  OE1 GLN A 248     6902   6976   5272   -555   -292     12       O
ATOM   1791  NE2 GLN A 248       4.527  53.070  95.642  1.00 51.39           N
ANISOU 1791  NE2 GLN A 248     6946   7119   5459   -460   -277     43       N
ATOM   1792  C   GLN A 248       3.275  57.723  93.912  1.00 51.05           C
ANISOU 1792  C   GLN A 248     6890   7102   5404   -452   -155     27       C
ATOM   1793  O   GLN A 248       4.378  57.751  93.389  1.00 52.89           O
ANISOU 1793  O   GLN A 248     7078   7349   5669   -436   -160     67       O
ATOM   1794  N   GLY A 249       2.140  57.551  93.239  1.00 51.11           N
ANISOU 1794  N   GLY A 249     6902   7128   5390   -416   -124      1       N
ATOM   1795  CA  GLY A 249       2.090  57.443  91.770  1.00 51.00           C
ANISOU 1795  CA  GLY A 249     6855   7149   5371   -359    -98     12       C
ATOM   1796  C   GLY A 249       0.889  56.655  91.284  1.00 50.59           C
ANISOU 1796  C   GLY A 249     6817   7116   5287   -339    -96    -21       C
ATOM   1797  O   GLY A 249      -0.056  56.404  92.064  1.00 49.77           O
ANISOU 1797  O   GLY A 249     6735   6999   5173   -367   -104    -45       O
ATOM   1798  N   TRP A 250       0.915  56.302  90.010  1.00 49.33           N
ANISOU 1798  N   TRP A 250     6646   6988   5107   -295    -85    -19       N
ATOM   1799  CA  TRP A 250      -0.205  55.672  89.279  1.00 49.55           C
ANISOU 1799  CA  TRP A 250     6688   7038   5099   -282    -95    -46       C
ATOM   1800  CB  TRP A 250      -0.284  56.264  87.866  1.00 51.41           C
ANISOU 1800  CB  TRP A 250     6911   7315   5308   -241    -75    -24       C
ATOM   1801  CG  TRP A 250      -0.479  57.742  87.893  1.00 51.10           C
ANISOU 1801  CG  TRP A 250     6844   7276   5293   -242    -52     14       C
ATOM   1802  CD1 TRP A 250       0.449  58.701  87.639  1.00 51.97           C
ANISOU 1802  CD1 TRP A 250     6934   7385   5426   -229    -24     55       C
ATOM   1803  NE1 TRP A 250      -0.113  59.941  87.779  1.00 53.96           N
ANISOU 1803  NE1 TRP A 250     7175   7623   5704   -235    -10     81       N
ATOM   1804  CE2 TRP A 250      -1.425  59.807  88.137  1.00 50.37           C
ANISOU 1804  CE2 TRP A 250     6725   7165   5245   -243    -21     60       C
ATOM   1805  CD2 TRP A 250      -1.693  58.431  88.227  1.00 50.03           C
ANISOU 1805  CD2 TRP A 250     6699   7136   5172   -254    -51     20       C
ATOM   1806  CE3 TRP A 250      -2.980  58.015  88.563  1.00 49.28           C
ANISOU 1806  CE3 TRP A 250     6603   7046   5076   -270    -68      2       C
ATOM   1807  CZ3 TRP A 250      -3.942  58.972  88.793  1.00 50.26           C
ANISOU 1807  CZ3 TRP A 250     6701   7164   5228   -265    -47     25       C
ATOM   1808  CH2 TRP A 250      -3.645  60.331  88.714  1.00 50.34           C
ANISOU 1808  CH2 TRP A 250     6703   7155   5268   -245    -12     60       C
ATOM   1809  CZ2 TRP A 250      -2.392  60.773  88.376  1.00 50.77           C
ANISOU 1809  CZ2 TRP A 250     6764   7200   5323   -239     -3     77       C
ATOM   1810  C   TRP A 250       0.030  54.171  89.241  1.00 49.02           C
ANISOU 1810  C   TRP A 250     6649   6959   5016   -278   -118    -77       C
ATOM   1811  O   TRP A 250       1.194  53.778  89.192  1.00 48.51           O
ANISOU 1811  O   TRP A 250     6582   6884   4965   -255   -109    -68       O
ATOM   1812  N   PHE A 251      -1.042  53.379  89.191  1.00 49.03           N
ANISOU 1812  N   PHE A 251     6673   6958   4997   -297   -146   -108       N
ATOM   1813  CA  PHE A 251      -0.952  51.947  88.851  1.00 50.80           C
ANISOU 1813  CA  PHE A 251     6937   7161   5200   -291   -170   -143       C
ATOM   1814  CB  PHE A 251      -2.241  51.216  89.203  1.00 53.38           C
ANISOU 1814  CB  PHE A 251     7281   7477   5522   -339   -210   -166       C
ATOM   1815  CG  PHE A 251      -2.064  49.739  89.000  1.00 56.18           C
ANISOU 1815  CG  PHE A 251     7688   7792   5866   -341   -238   -203       C
ATOM   1816  CD1 PHE A 251      -1.371  48.989  89.936  1.00 57.90           C
ANISOU 1816  CD1 PHE A 251     7920   7962   6116   -346   -241   -201       C
ATOM   1817  CE1 PHE A 251      -1.160  47.637  89.726  1.00 58.71           C
ANISOU 1817  CE1 PHE A 251     8074   8014   6216   -339   -261   -232       C
ATOM   1818  CZ  PHE A 251      -1.602  47.036  88.575  1.00 56.69           C
ANISOU 1818  CZ  PHE A 251     7869   7752   5917   -330   -278   -276       C
ATOM   1819  CD2 PHE A 251      -2.478  49.128  87.829  1.00 57.32           C
ANISOU 1819  CD2 PHE A 251     7875   7940   5964   -333   -260   -238       C
ATOM   1820  CE2 PHE A 251      -2.271  47.774  87.633  1.00 58.68           C
ANISOU 1820  CE2 PHE A 251     8111   8059   6125   -332   -282   -280       C
ATOM   1821  C   PHE A 251      -0.614  51.796  87.359  1.00 52.57           C
ANISOU 1821  C   PHE A 251     7185   7411   5378   -242   -154   -156       C
ATOM   1822  O   PHE A 251       0.381  51.135  87.018  1.00 50.89           O
ANISOU 1822  O   PHE A 251     6995   7180   5161   -202   -133   -168       O
ATOM   1823  N   HIS A 252      -1.446  52.380  86.495  1.00 52.83           N
ANISOU 1823  N   HIS A 252     7212   7484   5373   -243   -162   -151       N
ATOM   1824  CA  HIS A 252      -1.212  52.490  85.030  1.00 53.84           C
ANISOU 1824  CA  HIS A 252     7367   7649   5439   -201   -147   -154       C
ATOM   1825  CB  HIS A 252      -2.505  52.243  84.239  1.00 52.35           C
ANISOU 1825  CB  HIS A 252     7205   7489   5197   -229   -200   -172       C
ATOM   1826  CG  HIS A 252      -2.909  50.810  84.205  1.00 53.91           C
ANISOU 1826  CG  HIS A 252     7463   7647   5370   -259   -246   -229       C
ATOM   1827  ND1 HIS A 252      -4.172  50.398  84.565  1.00 55.71           N
ANISOU 1827  ND1 HIS A 252     7684   7870   5612   -322   -309   -235       N
ATOM   1828  CE1 HIS A 252      -4.240  49.079  84.460  1.00 57.27           C
ANISOU 1828  CE1 HIS A 252     7949   8021   5788   -344   -344   -287       C
ATOM   1829  NE2 HIS A 252      -3.050  48.621  84.027  1.00 54.89           N
ANISOU 1829  NE2 HIS A 252     7703   7691   5459   -286   -298   -319       N
ATOM   1830  CD2 HIS A 252      -2.214  49.693  83.870  1.00 53.59           C
ANISOU 1830  CD2 HIS A 252     7494   7565   5301   -233   -236   -279       C
ATOM   1831  C   HIS A 252      -0.641  53.879  84.753  1.00 52.36           C
ANISOU 1831  C   HIS A 252     7132   7495   5265   -172   -101    -99       C
ATOM   1832  O   HIS A 252      -1.362  54.849  84.993  1.00 52.34           O
ANISOU 1832  O   HIS A 252     7092   7508   5284   -192   -110    -67       O
ATOM   1833  N   LYS A 253       0.614  53.955  84.310  1.00 50.88           N
ANISOU 1833  N   LYS A 253     6943   7313   5073   -125    -51    -83       N
ATOM   1834  CA  LYS A 253       1.294  55.223  83.945  1.00 50.25           C
ANISOU 1834  CA  LYS A 253     6819   7263   5009   -101     -6    -22       C
ATOM   1835  CB  LYS A 253       2.815  55.056  84.011  1.00 49.31           C
ANISOU 1835  CB  LYS A 253     6678   7135   4922    -64     45      0       C
ATOM   1836  CG  LYS A 253       3.432  55.333  85.379  1.00 50.29           C
ANISOU 1836  CG  LYS A 253     6754   7222   5130    -97     33     24       C
ATOM   1837  CD  LYS A 253       3.042  54.357  86.472  1.00 49.87           C
ANISOU 1837  CD  LYS A 253     6724   7125   5097   -131    -12    -18       C
ATOM   1838  CE  LYS A 253       3.624  52.974  86.281  1.00 50.79           C
ANISOU 1838  CE  LYS A 253     6871   7218   5206    -93     -2    -48       C
ATOM   1839  NZ  LYS A 253       3.191  52.067  87.374  1.00 52.03           N
ANISOU 1839  NZ  LYS A 253     7052   7329   5387   -132    -51    -80       N
ATOM   1840  C   LYS A 253       0.848  55.683  82.549  1.00 51.70           C
ANISOU 1840  C   LYS A 253     7022   7500   5118    -77      1     -5       C
ATOM   1841  O   LYS A 253       0.904  56.890  82.307  1.00 54.66           O
ANISOU 1841  O   LYS A 253     7359   7898   5509    -73     21     52       O
ATOM   1842  N   ALA A 254       0.425  54.772  81.664  1.00 54.08           N
ANISOU 1842  N   ALA A 254     7390   7817   5340    -66    -17    -51       N
ATOM   1843  CA  ALA A 254       0.212  55.047  80.214  1.00 55.31           C
ANISOU 1843  CA  ALA A 254     7584   8029   5400    -40     -8    -37       C
ATOM   1844  CB  ALA A 254      -0.389  53.848  79.505  1.00 53.91           C
ANISOU 1844  CB  ALA A 254     7498   7851   5134    -49    -51   -107       C
ATOM   1845  C   ALA A 254      -0.641  56.301  80.019  1.00 54.60           C
ANISOU 1845  C   ALA A 254     7448   7974   5320    -62    -36     24       C
ATOM   1846  O   ALA A 254      -0.276  57.146  79.218  1.00 58.47           O
ANISOU 1846  O   ALA A 254     7928   8504   5781    -33      0     79       O
ATOM   1847  N   PRO A 255      -1.799  56.475  80.696  1.00 53.40           N
ANISOU 1847  N   PRO A 255     7266   7811   5213   -106    -93     24       N
ATOM   1848  CA  PRO A 255      -2.637  57.653  80.469  1.00 53.77           C
ANISOU 1848  CA  PRO A 255     7265   7886   5277   -114   -113     89       C
ATOM   1849  CB  PRO A 255      -3.843  57.429  81.401  1.00 54.77           C
ANISOU 1849  CB  PRO A 255     7360   7990   5459   -158   -165     74       C
ATOM   1850  CG  PRO A 255      -3.880  55.927  81.606  1.00 55.46           C
ANISOU 1850  CG  PRO A 255     7501   8055   5516   -184   -197     -1       C
ATOM   1851  CD  PRO A 255      -2.420  55.524  81.637  1.00 55.46           C
ANISOU 1851  CD  PRO A 255     7534   8031   5507   -148   -138    -28       C
ATOM   1852  C   PRO A 255      -2.001  59.006  80.819  1.00 52.91           C
ANISOU 1852  C   PRO A 255     7103   7764   5236    -94    -58    153       C
ATOM   1853  O   PRO A 255      -2.529  60.023  80.396  1.00 55.54           O
ANISOU 1853  O   PRO A 255     7406   8118   5578    -87    -64    215       O
ATOM   1854  N   TYR A 256      -0.911  59.016  81.584  1.00 52.47           N
ANISOU 1854  N   TYR A 256     7035   7669   5231    -90    -14    144       N
ATOM   1855  CA  TYR A 256      -0.446  60.231  82.299  1.00 52.19           C
ANISOU 1855  CA  TYR A 256     6952   7598   5277    -96     17    192       C
ATOM   1856  CB  TYR A 256      -0.397  59.933  83.799  1.00 50.43           C
ANISOU 1856  CB  TYR A 256     6723   7319   5119   -131      7    151       C
ATOM   1857  CG  TYR A 256      -1.714  59.442  84.336  1.00 51.23           C
ANISOU 1857  CG  TYR A 256     6829   7412   5221   -156    -34    114       C
ATOM   1858  CD1 TYR A 256      -2.812  60.288  84.406  1.00 51.85           C
ANISOU 1858  CD1 TYR A 256     6880   7491   5328   -158    -43    146       C
ATOM   1859  CE1 TYR A 256      -4.039  59.843  84.871  1.00 51.37           C
ANISOU 1859  CE1 TYR A 256     6809   7431   5279   -178    -75    126       C
ATOM   1860  CZ  TYR A 256      -4.199  58.516  85.229  1.00 50.70           C
ANISOU 1860  CZ  TYR A 256     6748   7343   5170   -206   -106     71       C
ATOM   1861  OH  TYR A 256      -5.410  58.080  85.674  1.00 51.27           O
ANISOU 1861  OH  TYR A 256     6802   7418   5258   -233   -137     61       O
ATOM   1862  CE2 TYR A 256      -3.119  57.655  85.164  1.00 50.77           C
ANISOU 1862  CE2 TYR A 256     6796   7343   5149   -204   -102     34       C
ATOM   1863  CD2 TYR A 256      -1.892  58.120  84.716  1.00 50.62           C
ANISOU 1863  CD2 TYR A 256     6779   7327   5124   -175    -64     57       C
ATOM   1864  C   TYR A 256       0.855  60.762  81.690  1.00 52.20           C
ANISOU 1864  C   TYR A 256     6941   7615   5276    -69     73    242       C
ATOM   1865  O   TYR A 256       1.276  61.827  82.125  1.00 56.94           O
ANISOU 1865  O   TYR A 256     7507   8185   5942    -81     94    289       O
ATOM   1866  N   TYR A 257       1.425  60.092  80.688  1.00 53.36           N
ANISOU 1866  N   TYR A 257     7117   7805   5350    -35     99    236       N
ATOM   1867  CA  TYR A 257       2.705  60.485  80.038  1.00 54.61           C
ANISOU 1867  CA  TYR A 257     7257   7988   5504     -3    166    291       C
ATOM   1868  CB  TYR A 257       3.846  59.543  80.440  1.00 54.21           C
ANISOU 1868  CB  TYR A 257     7201   7922   5474     13    201    261       C
ATOM   1869  CG  TYR A 257       4.220  59.589  81.900  1.00 53.16           C
ANISOU 1869  CG  TYR A 257     7028   7731   5439    -27    177    251       C
ATOM   1870  CD1 TYR A 257       5.113  60.529  82.395  1.00 54.28           C
ANISOU 1870  CD1 TYR A 257     7111   7852   5659    -49    196    314       C
ATOM   1871  CE1 TYR A 257       5.455  60.561  83.741  1.00 52.20           C
ANISOU 1871  CE1 TYR A 257     6825   7537   5472    -96    162    303       C
ATOM   1872  CZ  TYR A 257       4.940  59.612  84.602  1.00 51.87           C
ANISOU 1872  CZ  TYR A 257     6814   7468   5426   -113    119    234       C
ATOM   1873  OH  TYR A 257       5.242  59.624  85.931  1.00 57.02           O
ANISOU 1873  OH  TYR A 257     7453   8073   6136   -162     83    225       O
ATOM   1874  CE2 TYR A 257       4.063  58.662  84.129  1.00 53.43           C
ANISOU 1874  CE2 TYR A 257     7062   7682   5556    -89    106    176       C
ATOM   1875  CD2 TYR A 257       3.709  58.655  82.787  1.00 53.05           C
ANISOU 1875  CD2 TYR A 257     7039   7681   5433    -49    131    182       C
ATOM   1876  C   TYR A 257       2.563  60.517  78.516  1.00 56.47           C
ANISOU 1876  C   TYR A 257     7531   8290   5633     34    190    319       C
ATOM   1877  O   TYR A 257       1.787  59.776  77.910  1.00 54.40           O
ANISOU 1877  O   TYR A 257     7328   8055   5284     39    154    272       O
ATOM   1878  N   PRO A 258       3.332  61.393  77.842  1.00 58.02           N
ANISOU 1878  N   PRO A 258     7700   8515   5830     55    248    400       N
ATOM   1879  CA  PRO A 258       3.488  61.305  76.396  1.00 60.50           C
ANISOU 1879  CA  PRO A 258     8058   8897   6029     97    289    429       C
ATOM   1880  CB  PRO A 258       4.453  62.435  76.034  1.00 60.29           C
ANISOU 1880  CB  PRO A 258     7976   8887   6044    108    357    535       C
ATOM   1881  CG  PRO A 258       4.489  63.336  77.251  1.00 59.78           C
ANISOU 1881  CG  PRO A 258     7844   8754   6115     60    327    563       C
ATOM   1882  CD  PRO A 258       4.136  62.465  78.440  1.00 57.78           C
ANISOU 1882  CD  PRO A 258     7599   8450   5903     35    277    470       C
ATOM   1883  C   PRO A 258       4.101  59.943  76.044  1.00 63.38           C
ANISOU 1883  C   PRO A 258     8478   9277   6325    138    331    360       C
ATOM   1884  O   PRO A 258       5.068  59.566  76.687  1.00 65.89           O
ANISOU 1884  O   PRO A 258     8757   9564   6711    150    372    351       O
ATOM   1885  N   HIS A 259       3.513  59.240  75.071  1.00 65.90           N
ANISOU 1885  N   HIS A 259     8887   9635   6515    156    315    313       N
ATOM   1886  CA  HIS A 259       3.949  57.893  74.612  1.00 68.26           C
ANISOU 1886  CA  HIS A 259     9268   9937   6731    199    356    233       C
ATOM   1887  CB  HIS A 259       2.757  57.128  74.010  1.00 69.63           C
ANISOU 1887  CB  HIS A 259     9545  10123   6786    176    276    158       C
ATOM   1888  CG  HIS A 259       1.610  56.890  74.937  1.00 69.88           C
ANISOU 1888  CG  HIS A 259     9559  10112   6878    113    169    116       C
ATOM   1889  ND1 HIS A 259       0.411  56.344  74.495  1.00 68.62           N
ANISOU 1889  ND1 HIS A 259     9469   9966   6636     75     77     68       N
ATOM   1890  CE1 HIS A 259      -0.420  56.225  75.510  1.00 70.57           C
ANISOU 1890  CE1 HIS A 259     9672  10173   6969     24      4     49       C
ATOM   1891  NE2 HIS A 259       0.201  56.697  76.613  1.00 70.54           N
ANISOU 1891  NE2 HIS A 259     9583  10128   7089     30     44     76       N
ATOM   1892  CD2 HIS A 259       1.467  57.102  76.268  1.00 68.86           C
ANISOU 1892  CD2 HIS A 259     9353   9931   6879     80    139    119       C
ATOM   1893  C   HIS A 259       5.116  58.060  73.623  1.00 71.60           C
ANISOU 1893  C   HIS A 259     9699  10409   7094    264    475    285       C
ATOM   1894  O   HIS A 259       4.942  57.749  72.413  1.00 74.03           O
ANISOU 1894  O   HIS A 259    10103  10768   7257    293    501    267       O
ATOM   1895  N   ASP A 260       6.266  58.532  74.113  1.00 72.82           N
ANISOU 1895  N   ASP A 260     9758  10553   7355    282    546    350       N
ATOM   1896  CA  ASP A 260       7.461  58.887  73.291  1.00 77.10           C
ANISOU 1896  CA  ASP A 260    10275  11147   7873    340    670    428       C
ATOM   1897  CB  ASP A 260       8.481  59.668  74.131  1.00 82.64           C
ANISOU 1897  CB  ASP A 260    10840  11825   8731    324    704    517       C
ATOM   1898  CG  ASP A 260       8.992  58.914  75.351  1.00 86.86           C
ANISOU 1898  CG  ASP A 260    11326  12298   9377    319    686    472       C
ATOM   1899  OD1 ASP A 260       9.909  58.076  75.176  1.00 89.61           O
ANISOU 1899  OD1 ASP A 260    11669  12650   9726    384    769    460       O
ATOM   1900  OD2 ASP A 260       8.460  59.159  76.465  1.00 94.61           O
ANISOU 1900  OD2 ASP A 260    12276  13227  10441    256    594    452       O
ATOM   1901  C   ASP A 260       8.059  57.627  72.630  1.00 73.35           C
ANISOU 1901  C   ASP A 260     9881  10682   7306    419    760    361       C
ATOM   1902  O   ASP A 260       8.810  57.772  71.663  1.00 74.60           O
ANISOU 1902  O   ASP A 260    10052  10895   7396    477    871    410       O
ATOM   1903  N   PHE A 261       7.733  56.432  73.123  1.00 69.43           N
ANISOU 1903  N   PHE A 261     9442  10131   6807    423    719    253       N
ATOM   1904  CA  PHE A 261       8.143  55.131  72.542  1.00 68.94           C
ANISOU 1904  CA  PHE A 261     9480  10055   6657    498    794    170       C
ATOM   1905  CB  PHE A 261       7.736  53.993  73.475  1.00 67.46           C
ANISOU 1905  CB  PHE A 261     9325   9785   6521    479    722     70       C
ATOM   1906  CG  PHE A 261       8.187  52.632  73.022  1.00 67.99           C
ANISOU 1906  CG  PHE A 261     9495   9814   6521    557    798    -17       C
ATOM   1907  CD1 PHE A 261       9.531  52.300  73.032  1.00 68.53           C
ANISOU 1907  CD1 PHE A 261     9510   9876   6649    647    929     17       C
ATOM   1908  CE1 PHE A 261       9.951  51.044  72.626  1.00 70.24           C
ANISOU 1908  CE1 PHE A 261     9827  10048   6813    732   1010    -64       C
ATOM   1909  CZ  PHE A 261       9.030  50.112  72.200  1.00 71.63           C
ANISOU 1909  CZ  PHE A 261    10168  10180   6867    716    952   -188       C
ATOM   1910  CD2 PHE A 261       7.270  51.684  72.596  1.00 69.44           C
ANISOU 1910  CD2 PHE A 261     9829   9965   6589    541    738   -132       C
ATOM   1911  CE2 PHE A 261       7.692  50.431  72.182  1.00 70.39           C
ANISOU 1911  CE2 PHE A 261    10061  10035   6649    615    811   -220       C
ATOM   1912  C   PHE A 261       7.494  54.942  71.164  1.00 71.34           C
ANISOU 1912  C   PHE A 261     9930  10409   6765    511    799    127       C
ATOM   1913  O   PHE A 261       8.160  54.402  70.266  1.00 72.17           O
ANISOU 1913  O   PHE A 261    10112  10537   6771    590    915    105       O
ATOM   1914  N   PHE A 262       6.226  55.339  71.006  1.00 72.13           N
ANISOU 1914  N   PHE A 262    10070  10525   6808    437    679    115       N
ATOM   1915  CA  PHE A 262       5.488  55.276  69.714  1.00 73.62           C
ANISOU 1915  CA  PHE A 262    10394  10770   6807    430    653     88       C
ATOM   1916  CB  PHE A 262       3.980  55.119  69.926  1.00 75.42           C
ANISOU 1916  CB  PHE A 262    10665  10982   7007    342    489     37       C
ATOM   1917  CG  PHE A 262       3.567  53.945  70.777  1.00 74.73           C
ANISOU 1917  CG  PHE A 262    10609  10810   6972    317    424    -69       C
ATOM   1918  CD1 PHE A 262       4.105  52.687  70.567  1.00 76.00           C
ANISOU 1918  CD1 PHE A 262    10872  10923   7081    370    487   -165       C
ATOM   1919  CE1 PHE A 262       3.728  51.615  71.361  1.00 76.26           C
ANISOU 1919  CE1 PHE A 262    10934  10871   7169    344    425   -256       C
ATOM   1920  CZ  PHE A 262       2.790  51.780  72.349  1.00 75.49           C
ANISOU 1920  CZ  PHE A 262    10766  10746   7170    261    302   -250       C
ATOM   1921  CD2 PHE A 262       2.616  54.097  71.771  1.00 74.92           C
ANISOU 1921  CD2 PHE A 262    10567  10800   7097    241    304    -71       C
ATOM   1922  CE2 PHE A 262       2.232  53.021  72.556  1.00 76.52           C
ANISOU 1922  CE2 PHE A 262    10798  10928   7349    213    247   -160       C
ATOM   1923  C   PHE A 262       5.781  56.527  68.881  1.00 72.79           C
ANISOU 1923  C   PHE A 262    10252  10750   6654    440    707    209       C
ATOM   1924  O   PHE A 262       5.839  56.411  67.662  1.00 75.26           O
ANISOU 1924  O   PHE A 262    10673  11120   6800    473    759    205       O
ATOM   1925  N   VAL A 263       5.951  57.688  69.516  1.00 73.99           N
ANISOU 1925  N   VAL A 263    10265  10906   6942    410    695    314       N
ATOM   1926  CA  VAL A 263       6.233  58.972  68.807  1.00 77.10           C
ANISOU 1926  CA  VAL A 263    10612  11368   7312    413    742    444       C
ATOM   1927  CB  VAL A 263       5.025  59.931  68.861  1.00 76.76           C
ANISOU 1927  CB  VAL A 263    10545  11337   7282    341    615    496       C
ATOM   1928  CG1 VAL A 263       5.183  61.080  67.869  1.00 76.43           C
ANISOU 1928  CG1 VAL A 263    10493  11369   7176    348    657    624       C
ATOM   1929  CG2 VAL A 263       3.709  59.195  68.634  1.00 76.02           C
ANISOU 1929  CG2 VAL A 263    10555  11241   7088    300    491    404       C
ATOM   1930  C   VAL A 263       7.483  59.602  69.411  1.00 77.40           C
ANISOU 1930  C   VAL A 263    10512  11394   7503    436    836    535       C
ATOM   1931  O   VAL A 263       7.398  60.494  70.248  1.00 84.15           O
ANISOU 1931  O   VAL A 263    11260  12217   8495    386    784    597       O
ATOM   1932  N   PRO A 264       8.692  59.149  69.024  1.00 80.81           N
ANISOU 1932  N   PRO A 264    10940  11846   7918    511    977    547       N
ATOM   1933  CA  PRO A 264       9.921  59.792  69.485  1.00 80.42           C
ANISOU 1933  CA  PRO A 264    10746  11796   8012    527   1064    653       C
ATOM   1934  CB  PRO A 264      10.997  58.731  69.198  1.00 81.50           C
ANISOU 1934  CB  PRO A 264    10903  11938   8125    622   1202    616       C
ATOM   1935  CG  PRO A 264      10.466  57.997  67.973  1.00 84.21           C
ANISOU 1935  CG  PRO A 264    11426  12320   8250    667   1233    531       C
ATOM   1936  CD  PRO A 264       8.953  58.007  68.127  1.00 83.66           C
ANISOU 1936  CD  PRO A 264    11434  12228   8125    586   1063    462       C
ATOM   1937  C   PRO A 264      10.152  61.094  68.702  1.00 81.50           C
ANISOU 1937  C   PRO A 264    10843  11999   8124    515   1110    792       C
ATOM   1938  O   PRO A 264       9.648  61.221  67.579  1.00 81.80           O
ANISOU 1938  O   PRO A 264    10982  12097   7999    527   1119    800       O
ATOM   1939  N   ASN A 265      10.888  62.023  69.317  1.00 80.18           N
ANISOU 1939  N   ASN A 265    10533  11816   8113    485   1130    900       N
ATOM   1940  CA  ASN A 265      11.431  63.254  68.676  1.00 81.66           C
ANISOU 1940  CA  ASN A 265    10656  12055   8313    475   1197   1053       C
ATOM   1941  CB  ASN A 265      12.220  62.945  67.398  1.00 85.34           C
ANISOU 1941  CB  ASN A 265    11169  12608   8647    559   1358   1097       C
ATOM   1942  CG  ASN A 265      13.315  61.920  67.601  1.00 88.29           C
ANISOU 1942  CG  ASN A 265    11507  12977   9060    637   1475   1060       C
ATOM   1943  OD1 ASN A 265      13.858  61.768  68.696  1.00 86.93           O
ANISOU 1943  OD1 ASN A 265    11224  12749   9054    620   1453   1061       O
ATOM   1944  ND2 ASN A 265      13.642  61.208  66.540  1.00 90.97           N
ANISOU 1944  ND2 ASN A 265    11944  13375   9245    725   1602   1031       N
ATOM   1945  C   ASN A 265      10.309  64.255  68.376  1.00 77.14           C
ANISOU 1945  C   ASN A 265    10121  11488   7699    415   1095   1095       C
ATOM   1946  O   ASN A 265      10.526  65.130  67.525  1.00 81.08           O
ANISOU 1946  O   ASN A 265    10611  12041   8152    416   1148   1211       O
ATOM   1947  N   SER A 266       9.167  64.146  69.056  1.00 72.36           N
ANISOU 1947  N   SER A 266     9547  10828   7116    368    959   1013       N
ATOM   1948  CA  SER A 266       8.081  65.158  69.041  1.00 69.71           C
ANISOU 1948  CA  SER A 266     9217  10478   6790    312    854   1060       C
ATOM   1949  CB  SER A 266       6.770  64.561  69.482  1.00 69.39           C
ANISOU 1949  CB  SER A 266     9241  10404   6720    286    729    946       C
ATOM   1950  OG  SER A 266       5.826  65.592  69.725  1.00 70.84           O
ANISOU 1950  OG  SER A 266     9397  10558   6959    238    636   1000       O
ATOM   1951  C   SER A 266       8.487  66.340  69.930  1.00 66.13           C
ANISOU 1951  C   SER A 266     8643   9961   6520    258    836   1150       C
ATOM   1952  O   SER A 266       8.741  66.120  71.134  1.00 64.16           O
ANISOU 1952  O   SER A 266     8336   9643   6398    230    803   1101       O
ATOM   1953  N   GLU A 267       8.537  67.541  69.356  1.00 66.68           N
ANISOU 1953  N   GLU A 267     8685  10049   6598    240    854   1279       N
ATOM   1954  CA  GLU A 267       8.887  68.803  70.060  1.00 67.94           C
ANISOU 1954  CA  GLU A 267     8747  10139   6925    182    835   1375       C
ATOM   1955  CB  GLU A 267       9.089  69.948  69.064  1.00 72.48           C
ANISOU 1955  CB  GLU A 267     9310  10754   7474    178    883   1529       C
ATOM   1956  CG  GLU A 267      10.444  69.926  68.373  1.00 78.12           C
ANISOU 1956  CG  GLU A 267     9978  11535   8166    207   1022   1621       C
ATOM   1957  CD  GLU A 267      10.536  70.769  67.105  1.00 84.77           C
ANISOU 1957  CD  GLU A 267    10839  12445   8923    218   1083   1764       C
ATOM   1958  OE1 GLU A 267      11.413  70.466  66.265  1.00 89.40           O
ANISOU 1958  OE1 GLU A 267    11424  13115   9427    264   1209   1819       O
ATOM   1959  OE2 GLU A 267       9.722  71.719  66.944  1.00 90.35           O
ANISOU 1959  OE2 GLU A 267    11564  13123   9642    186   1011   1826       O
ATOM   1960  C   GLU A 267       7.780  69.119  71.069  1.00 65.63           C
ANISOU 1960  C   GLU A 267     8460   9759   6714    137    712   1313       C
ATOM   1961  O   GLU A 267       8.100  69.617  72.167  1.00 64.36           O
ANISOU 1961  O   GLU A 267     8235   9515   6701     88    684   1316       O
ATOM   1962  N   PHE A 268       6.529  68.807  70.722  1.00 63.14           N
ANISOU 1962  N   PHE A 268     8220   9465   6304    150    641   1258       N
ATOM   1963  CA  PHE A 268       5.358  68.999  71.607  1.00 60.89           C
ANISOU 1963  CA  PHE A 268     7939   9108   6087    120    534   1199       C
ATOM   1964  CB  PHE A 268       4.034  68.747  70.886  1.00 60.07           C
ANISOU 1964  CB  PHE A 268     7905   9052   5865    137    464   1179       C
ATOM   1965  CG  PHE A 268       2.863  68.984  71.798  1.00 57.97           C
ANISOU 1965  CG  PHE A 268     7624   8716   5683    112    369   1134       C
ATOM   1966  CD1 PHE A 268       2.550  70.268  72.201  1.00 58.31           C
ANISOU 1966  CD1 PHE A 268     7622   8689   5843     93    349   1213       C
ATOM   1967  CE1 PHE A 268       1.499  70.501  73.072  1.00 56.96           C
ANISOU 1967  CE1 PHE A 268     7437   8450   5753     81    281   1172       C
ATOM   1968  CZ  PHE A 268       0.786  69.449  73.581  1.00 56.32           C
ANISOU 1968  CZ  PHE A 268     7378   8377   5644     80    230   1060       C
ATOM   1969  CD2 PHE A 268       2.137  67.930  72.323  1.00 57.84           C
ANISOU 1969  CD2 PHE A 268     7638   8695   5642    109    310   1016       C
ATOM   1970  CE2 PHE A 268       1.105  68.164  73.212  1.00 57.15           C
ANISOU 1970  CE2 PHE A 268     7527   8546   5640     89    239    983       C
ATOM   1971  C   PHE A 268       5.493  68.093  72.833  1.00 60.00           C
ANISOU 1971  C   PHE A 268     7813   8944   6040    105    509   1077       C
ATOM   1972  O   PHE A 268       5.356  68.614  73.952  1.00 61.30           O
ANISOU 1972  O   PHE A 268     7937   9023   6330     65    468   1064       O
ATOM   1973  N   TYR A 269       5.753  66.795  72.648  1.00 59.37           N
ANISOU 1973  N   TYR A 269     7773   8907   5876    137    534    992       N
ATOM   1974  CA  TYR A 269       5.933  65.849  73.787  1.00 60.36           C
ANISOU 1974  CA  TYR A 269     7887   8984   6060    126    511    884       C
ATOM   1975  CB  TYR A 269       5.963  64.390  73.316  1.00 59.81           C
ANISOU 1975  CB  TYR A 269     7887   8962   5874    171    532    791       C
ATOM   1976  CG  TYR A 269       4.633  63.814  72.882  1.00 59.03           C
ANISOU 1976  CG  TYR A 269     7874   8887   5668    171    456    722       C
ATOM   1977  CD1 TYR A 269       3.432  64.479  73.091  1.00 58.70           C
ANISOU 1977  CD1 TYR A 269     7826   8824   5651    137    368    740       C
ATOM   1978  CE1 TYR A 269       2.215  63.933  72.704  1.00 57.84           C
ANISOU 1978  CE1 TYR A 269     7779   8743   5455    131    289    689       C
ATOM   1979  CZ  TYR A 269       2.177  62.684  72.113  1.00 58.19           C
ANISOU 1979  CZ  TYR A 269     7908   8825   5373    150    290    607       C
ATOM   1980  OH  TYR A 269       0.992  62.137  71.724  1.00 59.85           O
ANISOU 1980  OH  TYR A 269     8181   9061   5498    129    199    560       O
ATOM   1981  CE2 TYR A 269       3.358  61.997  71.908  1.00 59.56           C
ANISOU 1981  CE2 TYR A 269     8104   9009   5513    190    383    576       C
ATOM   1982  CD2 TYR A 269       4.567  62.564  72.289  1.00 59.77           C
ANISOU 1982  CD2 TYR A 269     8052   9017   5637    204    468    639       C
ATOM   1983  C   TYR A 269       7.168  66.259  74.611  1.00 58.48           C
ANISOU 1983  C   TYR A 269     7563   8700   5956    100    552    927       C
ATOM   1984  O   TYR A 269       7.113  66.134  75.835  1.00 54.90           O
ANISOU 1984  O   TYR A 269     7085   8179   5594     62    503    873       O
ATOM   1985  N   ALA A 270       8.227  66.775  73.975  1.00 59.94           N
ANISOU 1985  N   ALA A 270     7701   8920   6150    111    636   1029       N
ATOM   1986  CA  ALA A 270       9.432  67.280  74.681  1.00 60.61           C
ANISOU 1986  CA  ALA A 270     7690   8966   6370     74    666   1093       C
ATOM   1987  CB  ALA A 270      10.516  67.717  73.721  1.00 59.83           C
ANISOU 1987  CB  ALA A 270     7542   8929   6262     96    771   1215       C
ATOM   1988  C   ALA A 270       9.020  68.427  75.614  1.00 60.11           C
ANISOU 1988  C   ALA A 270     7603   8811   6424      1    591   1116       C
ATOM   1989  O   ALA A 270       9.487  68.430  76.776  1.00 58.89           O
ANISOU 1989  O   ALA A 270     7406   8593   6373    -46    556   1090       O
ATOM   1990  N   ALA A 271       8.171  69.345  75.135  1.00 58.86           N
ANISOU 1990  N   ALA A 271     7476   8640   6245     -3    566   1163       N
ATOM   1991  CA  ALA A 271       7.700  70.522  75.901  1.00 60.16           C
ANISOU 1991  CA  ALA A 271     7632   8707   6516    -59    507   1187       C
ATOM   1992  CB  ALA A 271       6.967  71.489  75.006  1.00 58.60           C
ANISOU 1992  CB  ALA A 271     7460   8517   6286    -43    506   1271       C
ATOM   1993  C   ALA A 271       6.836  70.051  77.084  1.00 61.73           C
ANISOU 1993  C   ALA A 271     7865   8845   6742    -75    432   1066       C
ATOM   1994  O   ALA A 271       6.965  70.651  78.181  1.00 65.84           O
ANISOU 1994  O   ALA A 271     8372   9274   7368   -131    396   1053       O
ATOM   1995  N   VAL A 272       6.029  68.998  76.898  1.00 60.24           N
ANISOU 1995  N   VAL A 272     7724   8702   6462    -35    410    980       N
ATOM   1996  CA  VAL A 272       5.204  68.402  77.993  1.00 60.93           C
ANISOU 1996  CA  VAL A 272     7839   8742   6568    -49    346    868       C
ATOM   1997  CB  VAL A 272       4.109  67.456  77.458  1.00 59.50           C
ANISOU 1997  CB  VAL A 272     7710   8617   6278     -9    317    803       C
ATOM   1998  CG1 VAL A 272       3.391  66.740  78.592  1.00 59.36           C
ANISOU 1998  CG1 VAL A 272     7711   8557   6285    -27    262    698       C
ATOM   1999  CG2 VAL A 272       3.100  68.193  76.587  1.00 58.31           C
ANISOU 1999  CG2 VAL A 272     7577   8489   6086     11    296    864       C
ATOM   2000  C   VAL A 272       6.132  67.711  79.004  1.00 60.58           C
ANISOU 2000  C   VAL A 272     7768   8672   6577    -78    346    815       C
ATOM   2001  O   VAL A 272       5.896  67.873  80.206  1.00 63.44           O
ANISOU 2001  O   VAL A 272     8134   8962   7006   -120    301    766       O
ATOM   2002  N   ASN A 273       7.154  66.979  78.551  1.00 62.32           N
ANISOU 2002  N   ASN A 273     7961   8948   6767    -53    398    828       N
ATOM   2003  CA  ASN A 273       8.108  66.252  79.438  1.00 62.56           C
ANISOU 2003  CA  ASN A 273     7953   8962   6853    -72    397    794       C
ATOM   2004  CB  ASN A 273       8.931  65.205  78.689  1.00 63.01           C
ANISOU 2004  CB  ASN A 273     7996   9092   6853    -13    467    797       C
ATOM   2005  CG  ASN A 273       8.139  63.948  78.410  1.00 63.66           C
ANISOU 2005  CG  ASN A 273     8150   9202   6833     34    455    696       C
ATOM   2006  OD1 ASN A 273       7.428  63.455  79.278  1.00 60.36           O
ANISOU 2006  OD1 ASN A 273     7764   8744   6426     12    390    615       O
ATOM   2007  ND2 ASN A 273       8.260  63.414  77.207  1.00 67.73           N
ANISOU 2007  ND2 ASN A 273     8701   9785   7246     96    518    701       N
ATOM   2008  C   ASN A 273       9.044  67.221  80.165  1.00 64.82           C
ANISOU 2008  C   ASN A 273     8177   9193   7259   -140    387    863       C
ATOM   2009  O   ASN A 273       9.764  66.752  81.055  1.00 68.99           O
ANISOU 2009  O   ASN A 273     8670   9699   7844   -170    365    842       O
ATOM   2010  N   THR A 274       9.019  68.511  79.823  1.00 67.34           N
ANISOU 2010  N   THR A 274     8485   9484   7616   -167    394    944       N
ATOM   2011  CA  THR A 274       9.750  69.597  80.527  1.00 70.80           C
ANISOU 2011  CA  THR A 274     8880   9849   8171   -248    370   1007       C
ATOM   2012  CB  THR A 274       9.915  70.793  79.580  1.00 74.41           C
ANISOU 2012  CB  THR A 274     9319  10308   8646   -252    411   1124       C
ATOM   2013  OG1 THR A 274      11.186  70.592  78.965  1.00 77.86           O
ANISOU 2013  OG1 THR A 274     9675  10810   9097   -245    476   1212       O
ATOM   2014  CG2 THR A 274       9.854  72.148  80.255  1.00 76.50           C
ANISOU 2014  CG2 THR A 274     9594  10461   9010   -329    366   1159       C
ATOM   2015  C   THR A 274       9.050  69.964  81.852  1.00 72.45           C
ANISOU 2015  C   THR A 274     9142   9959   8426   -303    293    929       C
ATOM   2016  O   THR A 274       9.763  70.340  82.807  1.00 75.14           O
ANISOU 2016  O   THR A 274     9462  10240   8849   -378    253    937       O
ATOM   2017  N   LEU A 275       7.714  69.891  81.896  1.00 71.22           N
ANISOU 2017  N   LEU A 275     9052   9787   8220   -269    274    862       N
ATOM   2018  CA  LEU A 275       6.880  70.377  83.027  1.00 69.65           C
ANISOU 2018  CA  LEU A 275     8910   9495   8059   -305    224    795       C
ATOM   2019  CB  LEU A 275       5.400  70.313  82.661  1.00 69.97           C
ANISOU 2019  CB  LEU A 275     8996   9545   8043   -248    225    756       C
ATOM   2020  CG  LEU A 275       4.935  71.197  81.507  1.00 69.86           C
ANISOU 2020  CG  LEU A 275     8979   9546   8019   -210    254    842       C
ATOM   2021  CD1 LEU A 275       3.486  70.862  81.177  1.00 69.34           C
ANISOU 2021  CD1 LEU A 275     8943   9508   7894   -154    241    804       C
ATOM   2022  CD2 LEU A 275       5.097  72.674  81.827  1.00 68.62           C
ANISOU 2022  CD2 LEU A 275     8831   9284   7954   -253    253    900       C
ATOM   2023  C   LEU A 275       7.125  69.509  84.251  1.00 68.44           C
ANISOU 2023  C   LEU A 275     8768   9323   7911   -341    180    710       C
ATOM   2024  O   LEU A 275       7.513  68.348  84.131  1.00 69.80           O
ANISOU 2024  O   LEU A 275     8914   9560   8044   -315    187    686       O
ATOM   2025  N   PRO A 276       6.895  70.054  85.468  1.00 69.09           N
ANISOU 2025  N   PRO A 276     8898   9314   8039   -399    137    664       N
ATOM   2026  CA  PRO A 276       6.883  69.237  86.685  1.00 66.12           C
ANISOU 2026  CA  PRO A 276     8549   8920   7650   -430     93    579       C
ATOM   2027  CB  PRO A 276       6.573  70.210  87.832  1.00 65.06           C
ANISOU 2027  CB  PRO A 276     8486   8675   7558   -494     59    541       C
ATOM   2028  CG  PRO A 276       6.745  71.607  87.244  1.00 68.04           C
ANISOU 2028  CG  PRO A 276     8862   8997   7993   -509     81    618       C
ATOM   2029  CD  PRO A 276       6.649  71.479  85.733  1.00 69.20           C
ANISOU 2029  CD  PRO A 276     8950   9228   8112   -436    133    690       C
ATOM   2030  C   PRO A 276       5.809  68.143  86.573  1.00 62.89           C
ANISOU 2030  C   PRO A 276     8165   8563   7167   -367    101    507       C
ATOM   2031  O   PRO A 276       4.785  68.387  85.970  1.00 64.76           O
ANISOU 2031  O   PRO A 276     8419   8809   7376   -318    124    506       O
ATOM   2032  N   GLU A 277       6.099  66.975  87.143  1.00 60.32           N
ANISOU 2032  N   GLU A 277     7835   8266   6818   -373     76    459       N
ATOM   2033  CA  GLU A 277       5.318  65.712  87.066  1.00 61.98           C
ANISOU 2033  CA  GLU A 277     8061   8525   6962   -325     77    395       C
ATOM   2034  CB  GLU A 277       5.700  64.834  88.254  1.00 68.82           C
ANISOU 2034  CB  GLU A 277     8940   9376   7831   -364     33    345       C
ATOM   2035  CG  GLU A 277       6.103  63.403  87.931  1.00 74.79           C
ANISOU 2035  CG  GLU A 277     9668  10191   8555   -326     36    331       C
ATOM   2036  CD  GLU A 277       6.495  62.632  89.194  1.00 75.88           C
ANISOU 2036  CD  GLU A 277     9818  10307   8705   -370    -13    296       C
ATOM   2037  OE1 GLU A 277       6.271  63.162  90.311  1.00 74.76           O
ANISOU 2037  OE1 GLU A 277     9718  10110   8577   -429    -49    270       O
ATOM   2038  OE2 GLU A 277       7.016  61.506  89.071  1.00 81.39           O
ANISOU 2038  OE2 GLU A 277    10490  11039   9396   -342    -13    294       O
ATOM   2039  C   GLU A 277       3.808  66.003  87.091  1.00 62.05           C
ANISOU 2039  C   GLU A 277     8115   8514   6945   -299     83    355       C
ATOM   2040  O   GLU A 277       3.115  65.569  86.180  1.00 62.38           O
ANISOU 2040  O   GLU A 277     8151   8609   6940   -247     99    356       O
ATOM   2041  N   VAL A 278       3.301  66.715  88.095  1.00 58.78           N
ANISOU 2041  N   VAL A 278     7747   8026   6560   -333     72    324       N
ATOM   2042  CA  VAL A 278       1.833  66.848  88.313  1.00 57.67           C
ANISOU 2042  CA  VAL A 278     7639   7867   6404   -301     86    284       C
ATOM   2043  CB  VAL A 278       1.493  67.460  89.689  1.00 54.69           C
ANISOU 2043  CB  VAL A 278     7324   7402   6052   -342     85    236       C
ATOM   2044  CG1 VAL A 278       0.016  67.818  89.812  1.00 53.71           C
ANISOU 2044  CG1 VAL A 278     7221   7255   5930   -297    120    215       C
ATOM   2045  CG2 VAL A 278       1.930  66.548  90.824  1.00 54.19           C
ANISOU 2045  CG2 VAL A 278     7288   7337   5963   -391     48    180       C
ATOM   2046  C   VAL A 278       1.235  67.649  87.150  1.00 57.42           C
ANISOU 2046  C   VAL A 278     7585   7850   6382   -251    116    344       C
ATOM   2047  O   VAL A 278       0.156  67.260  86.658  1.00 54.83           O
ANISOU 2047  O   VAL A 278     7246   7563   6022   -206    120    338       O
ATOM   2048  N   LYS A 279       1.900  68.724  86.737  1.00 58.54           N
ANISOU 2048  N   LYS A 279     7718   7958   6567   -264    130    408       N
ATOM   2049  CA  LYS A 279       1.404  69.599  85.645  1.00 63.29           C
ANISOU 2049  CA  LYS A 279     8299   8565   7180   -219    156    481       C
ATOM   2050  CB  LYS A 279       2.238  70.880  85.556  1.00 68.49           C
ANISOU 2050  CB  LYS A 279     8961   9157   7905   -253    169    546       C
ATOM   2051  CG  LYS A 279       2.305  71.701  86.844  1.00 73.43           C
ANISOU 2051  CG  LYS A 279     9647   9664   8588   -305    162    504       C
ATOM   2052  CD  LYS A 279       1.294  72.835  86.897  1.00 78.94           C
ANISOU 2052  CD  LYS A 279    10381  10279   9332   -269    194    517       C
ATOM   2053  CE  LYS A 279       1.270  73.560  88.232  1.00 80.42           C
ANISOU 2053  CE  LYS A 279    10652  10342   9560   -314    197    456       C
ATOM   2054  NZ  LYS A 279       0.362  72.889  89.193  1.00 78.45           N
ANISOU 2054  NZ  LYS A 279    10440  10093   9274   -296    207    366       N
ATOM   2055  C   LYS A 279       1.423  68.785  84.345  1.00 61.22           C
ANISOU 2055  C   LYS A 279     7998   8410   6851   -177    157    513       C
ATOM   2056  O   LYS A 279       0.475  68.928  83.558  1.00 60.06           O
ANISOU 2056  O   LYS A 279     7842   8297   6679   -131    160    543       O
ATOM   2057  N   ALA A 280       2.427  67.917  84.171  1.00 58.79           N
ANISOU 2057  N   ALA A 280     7673   8152   6512   -190    154    505       N
ATOM   2058  CA  ALA A 280       2.590  67.043  82.981  1.00 58.26           C
ANISOU 2058  CA  ALA A 280     7587   8180   6369   -149    165    521       C
ATOM   2059  CB  ALA A 280       3.946  66.377  83.002  1.00 59.77           C
ANISOU 2059  CB  ALA A 280     7754   8398   6557   -162    179    524       C
ATOM   2060  C   ALA A 280       1.458  66.011  82.925  1.00 55.79           C
ANISOU 2060  C   ALA A 280     7296   7906   5995   -123    138    458       C
ATOM   2061  O   ALA A 280       0.848  65.871  81.852  1.00 52.21           O
ANISOU 2061  O   ALA A 280     6843   7509   5482    -87    134    483       O
ATOM   2062  N   TRP A 281       1.197  65.309  84.031  1.00 53.60           N
ANISOU 2062  N   TRP A 281     7036   7600   5728   -147    113    383       N
ATOM   2063  CA  TRP A 281       0.042  64.384  84.166  1.00 53.52           C
ANISOU 2063  CA  TRP A 281     7042   7615   5678   -136     84    327       C
ATOM   2064  CB  TRP A 281      -0.080  63.802  85.575  1.00 54.23           C
ANISOU 2064  CB  TRP A 281     7151   7661   5792   -172     66    259       C
ATOM   2065  CG  TRP A 281       1.078  62.995  86.070  1.00 54.46           C
ANISOU 2065  CG  TRP A 281     7185   7688   5820   -196     60    231       C
ATOM   2066  CD1 TRP A 281       2.009  62.326  85.335  1.00 54.37           C
ANISOU 2066  CD1 TRP A 281     7160   7718   5777   -176     71    244       C
ATOM   2067  NE1 TRP A 281       2.899  61.696  86.165  1.00 53.29           N
ANISOU 2067  NE1 TRP A 281     7021   7562   5664   -201     60    222       N
ATOM   2068  CE2 TRP A 281       2.555  61.932  87.465  1.00 52.66           C
ANISOU 2068  CE2 TRP A 281     6961   7430   5618   -246     35    191       C
ATOM   2069  CD2 TRP A 281       1.406  62.753  87.449  1.00 53.28           C
ANISOU 2069  CD2 TRP A 281     7053   7491   5700   -241     42    192       C
ATOM   2070  CE3 TRP A 281       0.845  63.154  88.666  1.00 54.28           C
ANISOU 2070  CE3 TRP A 281     7210   7562   5853   -274     36    159       C
ATOM   2071  CZ3 TRP A 281       1.443  62.741  89.839  1.00 55.22           C
ANISOU 2071  CZ3 TRP A 281     7351   7650   5980   -320     12    128       C
ATOM   2072  CH2 TRP A 281       2.577  61.920  89.830  1.00 53.62           C
ANISOU 2072  CH2 TRP A 281     7129   7469   5775   -330     -8    136       C
ATOM   2073  CZ2 TRP A 281       3.150  61.500  88.651  1.00 53.86           C
ANISOU 2073  CZ2 TRP A 281     7121   7548   5792   -289      7    167       C
ATOM   2074  C   TRP A 281      -1.247  65.135  83.820  1.00 52.96           C
ANISOU 2074  C   TRP A 281     6961   7543   5619   -113     79    360       C
ATOM   2075  O   TRP A 281      -2.112  64.548  83.143  1.00 51.53           O
ANISOU 2075  O   TRP A 281     6775   7415   5387    -94     51    357       O
ATOM   2076  N   SER A 282      -1.372  66.374  84.293  1.00 51.72           N
ANISOU 2076  N   SER A 282     6800   7320   5528   -115    102    392       N
ATOM   2077  CA  SER A 282      -2.590  67.213  84.155  1.00 53.44           C
ANISOU 2077  CA  SER A 282     7002   7518   5782    -83    108    430       C
ATOM   2078  CB  SER A 282      -2.441  68.504  84.905  1.00 55.92           C
ANISOU 2078  CB  SER A 282     7333   7736   6175    -90    143    446       C
ATOM   2079  OG  SER A 282      -3.574  69.334  84.708  1.00 58.35           O
ANISOU 2079  OG  SER A 282     7622   8019   6527    -45    159    492       O
ATOM   2080  C   SER A 282      -2.854  67.483  82.674  1.00 53.21           C
ANISOU 2080  C   SER A 282     6948   7554   5714    -48     96    508       C
ATOM   2081  O   SER A 282      -4.028  67.449  82.253  1.00 52.47           O
ANISOU 2081  O   SER A 282     6830   7493   5613    -21     71    533       O
ATOM   2082  N   VAL A 283      -1.782  67.763  81.934  1.00 51.76           N
ANISOU 2082  N   VAL A 283     6768   7390   5508    -50    112    552       N
ATOM   2083  CA  VAL A 283      -1.797  68.007  80.470  1.00 51.26           C
ANISOU 2083  CA  VAL A 283     6694   7394   5388    -20    108    631       C
ATOM   2084  CB  VAL A 283      -0.410  68.471  79.995  1.00 51.09           C
ANISOU 2084  CB  VAL A 283     6672   7373   5365    -30    149    681       C
ATOM   2085  CG1 VAL A 283      -0.247  68.345  78.484  1.00 50.77           C
ANISOU 2085  CG1 VAL A 283     6635   7421   5232     -1    154    745       C
ATOM   2086  CG2 VAL A 283      -0.111  69.881  80.484  1.00 50.04           C
ANISOU 2086  CG2 VAL A 283     6530   7148   5332    -43    176    734       C
ATOM   2087  C   VAL A 283      -2.258  66.719  79.771  1.00 51.03           C
ANISOU 2087  C   VAL A 283     6678   7452   5258    -13     67    593       C
ATOM   2088  O   VAL A 283      -3.190  66.787  78.979  1.00 52.34           O
ANISOU 2088  O   VAL A 283     6835   7665   5386      5     31    634       O
ATOM   2089  N   MET A 284      -1.645  65.578  80.075  1.00 50.26           N
ANISOU 2089  N   MET A 284     6604   7369   5120    -31     67    518       N
ATOM   2090  CA  MET A 284      -1.918  64.316  79.349  1.00 50.93           C
ANISOU 2090  CA  MET A 284     6721   7524   5103    -27     33    475       C
ATOM   2091  CB  MET A 284      -0.915  63.223  79.721  1.00 50.37           C
ANISOU 2091  CB  MET A 284     6679   7450   5009    -37     54    404       C
ATOM   2092  CG  MET A 284       0.497  63.496  79.227  1.00 51.10           C
ANISOU 2092  CG  MET A 284     6768   7555   5091    -20    115    443       C
ATOM   2093  SD  MET A 284       0.611  64.206  77.551  1.00 55.93           S
ANISOU 2093  SD  MET A 284     7390   8237   5620     14    141    538       S
ATOM   2094  CE  MET A 284      -0.172  62.904  76.597  1.00 55.12           C
ANISOU 2094  CE  MET A 284     7357   8205   5379     25     92    478       C
ATOM   2095  C   MET A 284      -3.356  63.853  79.630  1.00 52.36           C
ANISOU 2095  C   MET A 284     6893   7713   5286    -39    -27    446       C
ATOM   2096  O   MET A 284      -3.963  63.263  78.730  1.00 52.01           O
ANISOU 2096  O   MET A 284     6869   7730   5162    -39    -75    446       O
ATOM   2097  N   GLU A 285      -3.918  64.145  80.803  1.00 52.27           N
ANISOU 2097  N   GLU A 285     6853   7644   5361    -52    -25    427       N
ATOM   2098  CA  GLU A 285      -5.332  63.796  81.103  1.00 52.55           C
ANISOU 2098  CA  GLU A 285     6861   7690   5414    -60    -71    416       C
ATOM   2099  CB  GLU A 285      -5.683  64.164  82.538  1.00 52.95           C
ANISOU 2099  CB  GLU A 285     6890   7669   5557    -67    -39    390       C
ATOM   2100  CG  GLU A 285      -7.068  63.690  82.927  1.00 55.42           C
ANISOU 2100  CG  GLU A 285     7165   7996   5893    -76    -74    382       C
ATOM   2101  CD  GLU A 285      -7.605  64.192  84.258  1.00 55.90           C
ANISOU 2101  CD  GLU A 285     7203   7993   6041    -70    -26    369       C
ATOM   2102  OE1 GLU A 285      -7.058  65.188  84.808  1.00 55.07           O
ANISOU 2102  OE1 GLU A 285     7117   7823   5984    -54     28    375       O
ATOM   2103  OE2 GLU A 285      -8.592  63.591  84.720  1.00 56.05           O
ANISOU 2103  OE2 GLU A 285     7192   8027   6077    -84    -44    355       O
ATOM   2104  C   GLU A 285      -6.255  64.511  80.101  1.00 53.45           C
ANISOU 2104  C   GLU A 285     6939   7848   5519    -35   -105    505       C
ATOM   2105  O   GLU A 285      -7.309  63.953  79.765  1.00 55.76           O
ANISOU 2105  O   GLU A 285     7211   8187   5788    -48   -167    510       O
ATOM   2106  N   ARG A 286      -5.872  65.705  79.642  1.00 51.79           N
ANISOU 2106  N   ARG A 286     6719   7624   5335     -5    -71    580       N
ATOM   2107  CA  ARG A 286      -6.689  66.532  78.724  1.00 52.76           C
ANISOU 2107  CA  ARG A 286     6803   7781   5461     24   -101    683       C
ATOM   2108  CB  ARG A 286      -6.429  68.011  78.997  1.00 52.81           C
ANISOU 2108  CB  ARG A 286     6788   7715   5560     57    -43    750       C
ATOM   2109  CG  ARG A 286      -7.025  68.489  80.314  1.00 53.37           C
ANISOU 2109  CG  ARG A 286     6831   7701   5744     69     -6    726       C
ATOM   2110  CD  ARG A 286      -6.620  69.923  80.593  1.00 53.58           C
ANISOU 2110  CD  ARG A 286     6862   7639   5857     96     52    778       C
ATOM   2111  NE  ARG A 286      -5.340  69.969  81.273  1.00 52.79           N
ANISOU 2111  NE  ARG A 286     6810   7482   5763     61     94    719       N
ATOM   2112  CZ  ARG A 286      -4.585  71.051  81.417  1.00 53.37           C
ANISOU 2112  CZ  ARG A 286     6904   7481   5891     61    136    754       C
ATOM   2113  NH2 ARG A 286      -3.451  70.970  82.092  1.00 52.48           N
ANISOU 2113  NH2 ARG A 286     6829   7326   5785     17    159    701       N
ATOM   2114  NH1 ARG A 286      -4.961  72.212  80.908  1.00 54.52           N
ANISOU 2114  NH1 ARG A 286     7031   7591   6090     99    150    848       N
ATOM   2115  C   ARG A 286      -6.427  66.164  77.255  1.00 52.78           C
ANISOU 2115  C   ARG A 286     6842   7871   5340     21   -142    717       C
ATOM   2116  O   ARG A 286      -7.238  66.585  76.429  1.00 51.50           O
ANISOU 2116  O   ARG A 286     6652   7755   5158     35   -192    799       O
ATOM   2117  N   LEU A 287      -5.354  65.427  76.951  1.00 53.46           N
ANISOU 2117  N   LEU A 287     6989   7979   5344      8   -120    661       N
ATOM   2118  CA  LEU A 287      -5.022  64.943  75.586  1.00 56.15           C
ANISOU 2118  CA  LEU A 287     7386   8401   5547      8   -143    675       C
ATOM   2119  CB  LEU A 287      -3.521  65.139  75.353  1.00 56.38           C
ANISOU 2119  CB  LEU A 287     7447   8423   5552     25    -60    677       C
ATOM   2120  CG  LEU A 287      -3.030  66.585  75.438  1.00 57.09           C
ANISOU 2120  CG  LEU A 287     7496   8469   5725     45     -6    769       C
ATOM   2121  CD1 LEU A 287      -1.551  66.668  75.132  1.00 58.51           C
ANISOU 2121  CD1 LEU A 287     7696   8653   5878     52     69    781       C
ATOM   2122  CD2 LEU A 287      -3.804  67.484  74.486  1.00 58.93           C
ANISOU 2122  CD2 LEU A 287     7710   8740   5939     64    -42    882       C
ATOM   2123  C   LEU A 287      -5.429  63.471  75.415  1.00 56.98           C
ANISOU 2123  C   LEU A 287     7539   8544   5564    -24   -203    586       C
ATOM   2124  O   LEU A 287      -5.699  63.063  74.291  1.00 60.79           O
ANISOU 2124  O   LEU A 287     8071   9095   5930    -32   -254    598       O
ATOM   2125  N   GLU A 288      -5.439  62.691  76.490  1.00 59.91           N
ANISOU 2125  N   GLU A 288     7908   8869   5985    -46   -200    500       N
ATOM   2126  CA  GLU A 288      -5.790  61.245  76.495  1.00 59.75           C
ANISOU 2126  CA  GLU A 288     7936   8864   5901    -83   -254    412       C
ATOM   2127  CB  GLU A 288      -4.594  60.434  77.000  1.00 61.35           C
ANISOU 2127  CB  GLU A 288     8187   9027   6095    -78   -194    327       C
ATOM   2128  CG  GLU A 288      -4.905  58.968  77.286  1.00 65.79           C
ANISOU 2128  CG  GLU A 288     8796   9577   6621   -114   -241    233       C
ATOM   2129  CD  GLU A 288      -5.854  58.331  76.284  1.00 72.40           C
ANISOU 2129  CD  GLU A 288     9681  10469   7358   -148   -334    225       C
ATOM   2130  OE1 GLU A 288      -5.579  58.425  75.047  1.00 72.80           O
ANISOU 2130  OE1 GLU A 288     9792  10572   7296   -132   -337    245       O
ATOM   2131  OE2 GLU A 288      -6.897  57.789  76.735  1.00 74.22           O
ANISOU 2131  OE2 GLU A 288     9886  10691   7621   -195   -405    205       O
ATOM   2132  C   GLU A 288      -7.061  61.078  77.340  1.00 58.36           C
ANISOU 2132  C   GLU A 288     7698   8668   5807   -114   -309    408       C
ATOM   2133  O   GLU A 288      -6.944  60.897  78.550  1.00 57.49           O
ANISOU 2133  O   GLU A 288     7565   8501   5778   -121   -275    363       O
ATOM   2134  N   THR A 289      -8.230  61.145  76.694  1.00 58.89           N
ANISOU 2134  N   THR A 289     7736   8787   5852   -133   -393    461       N
ATOM   2135  CA  THR A 289      -9.557  61.359  77.322  1.00 57.85           C
ANISOU 2135  CA  THR A 289     7513   8650   5816   -148   -437    502       C
ATOM   2136  CB  THR A 289     -10.330  62.456  76.580  1.00 59.47           C
ANISOU 2136  CB  THR A 289     7654   8898   6041   -123   -474    624       C
ATOM   2137  OG1 THR A 289     -10.455  62.025  75.225  1.00 61.10           O
ANISOU 2137  OG1 THR A 289     7918   9182   6115   -150   -557    641       O
ATOM   2138  CG2 THR A 289      -9.642  63.802  76.645  1.00 60.14           C
ANISOU 2138  CG2 THR A 289     7723   8946   6180    -63   -388    683       C
ATOM   2139  C   THR A 289     -10.384  60.073  77.324  1.00 58.23           C
ANISOU 2139  C   THR A 289     7572   8721   5828   -213   -527    451       C
ATOM   2140  O   THR A 289     -11.504  60.135  77.793  1.00 57.15           O
ANISOU 2140  O   THR A 289     7353   8590   5771   -231   -565    491       O
ATOM   2141  N   LEU A 290      -9.870  58.960  76.802  1.00 61.08           N
ANISOU 2141  N   LEU A 290     8033   9093   6081   -245   -556    372       N
ATOM   2142  CA  LEU A 290     -10.554  57.643  76.856  1.00 62.20           C
ANISOU 2142  CA  LEU A 290     8203   9239   6191   -315   -642    312       C
ATOM   2143  CB  LEU A 290      -9.869  56.652  75.910  1.00 64.78           C
ANISOU 2143  CB  LEU A 290     8665   9576   6371   -334   -668    232       C
ATOM   2144  CG  LEU A 290     -10.499  55.260  75.903  1.00 68.69           C
ANISOU 2144  CG  LEU A 290     9211  10058   6827   -413   -761    163       C
ATOM   2145  CD1 LEU A 290     -11.957  55.353  75.455  1.00 69.08           C
ANISOU 2145  CD1 LEU A 290     9194  10166   6884   -476   -888    237       C
ATOM   2146  CD2 LEU A 290      -9.708  54.294  75.024  1.00 70.34           C
ANISOU 2146  CD2 LEU A 290     9574  10259   6891   -419   -766     70       C
ATOM   2147  C   LEU A 290     -10.522  57.123  78.297  1.00 59.61           C
ANISOU 2147  C   LEU A 290     7844   8843   5960   -328   -597    256       C
ATOM   2148  O   LEU A 290     -11.554  56.653  78.780  1.00 60.76           O
ANISOU 2148  O   LEU A 290     7936   8989   6159   -376   -652    265       O
ATOM   2149  N   ASN A 291      -9.361  57.200  78.946  1.00 59.33           N
ANISOU 2149  N   ASN A 291     7841   8755   5944   -289   -502    209       N
ATOM   2150  CA  ASN A 291      -9.149  56.764  80.351  1.00 58.00           C
ANISOU 2150  CA  ASN A 291     7657   8524   5857   -298   -454    160       C
ATOM   2151  CB  ASN A 291      -7.750  57.115  80.843  1.00 57.49           C
ANISOU 2151  CB  ASN A 291     7623   8415   5805   -252   -359    131       C
ATOM   2152  CG  ASN A 291      -7.508  56.604  82.244  1.00 58.36           C
ANISOU 2152  CG  ASN A 291     7726   8464   5981   -268   -324     83       C
ATOM   2153  OD1 ASN A 291      -7.659  55.412  82.504  1.00 58.64           O
ANISOU 2153  OD1 ASN A 291     7798   8481   6000   -308   -360     29       O
ATOM   2154  ND2 ASN A 291      -7.152  57.502  83.148  1.00 57.65           N
ANISOU 2154  ND2 ASN A 291     7600   8342   5962   -243   -259    105       N
ATOM   2155  C   ASN A 291     -10.188  57.438  81.250  1.00 57.87           C
ANISOU 2155  C   ASN A 291     7535   8501   5951   -300   -444    218       C
ATOM   2156  O   ASN A 291     -10.233  58.690  81.261  1.00 56.20           O
ANISOU 2156  O   ASN A 291     7273   8293   5787   -253   -400    283       O
ATOM   2157  N   ALA A 292     -10.973  56.635  81.975  1.00 57.25           N
ANISOU 2157  N   ALA A 292     7427   8409   5914   -349   -476    199       N
ATOM   2158  CA  ALA A 292     -12.185  57.069  82.715  1.00 56.68           C
ANISOU 2158  CA  ALA A 292     7249   8344   5942   -356   -472    260       C
ATOM   2159  CB  ALA A 292     -13.389  56.383  82.118  1.00 55.63           C
ANISOU 2159  CB  ALA A 292     7075   8262   5799   -419   -581    294       C
ATOM   2160  C   ALA A 292     -12.055  56.790  84.221  1.00 54.34           C
ANISOU 2160  C   ALA A 292     6945   7991   5708   -362   -403    221       C
ATOM   2161  O   ALA A 292     -13.011  57.061  84.953  1.00 56.64           O
ANISOU 2161  O   ALA A 292     7155   8284   6078   -363   -380    265       O
ATOM   2162  N   THR A 293     -10.901  56.310  84.672  1.00 54.46           N
ANISOU 2162  N   THR A 293     7040   7960   5691   -360   -366    149       N
ATOM   2163  CA  THR A 293     -10.618  55.986  86.095  1.00 55.91           C
ANISOU 2163  CA  THR A 293     7234   8091   5917   -371   -309    111       C
ATOM   2164  CB  THR A 293     -10.718  54.481  86.377  1.00 58.02           C
ANISOU 2164  CB  THR A 293     7540   8341   6163   -433   -359     61       C
ATOM   2165  OG1 THR A 293      -9.813  53.827  85.481  1.00 59.47           O
ANISOU 2165  OG1 THR A 293     7806   8518   6269   -433   -394     11       O
ATOM   2166  CG2 THR A 293     -12.120  53.937  86.211  1.00 59.29           C
ANISOU 2166  CG2 THR A 293     7639   8535   6351   -489   -426     99       C
ATOM   2167  C   THR A 293      -9.210  56.451  86.450  1.00 53.61           C
ANISOU 2167  C   THR A 293     6998   7759   5611   -333   -247     77       C
ATOM   2168  O   THR A 293      -8.310  56.346  85.592  1.00 56.03           O
ANISOU 2168  O   THR A 293     7354   8073   5861   -316   -259     57       O
ATOM   2169  N   HIS A 294      -9.036  56.937  87.673  1.00 51.89           N
ANISOU 2169  N   HIS A 294     6774   7501   5441   -324   -182     72       N
ATOM   2170  CA  HIS A 294      -7.722  57.259  88.275  1.00 51.46           C
ANISOU 2170  CA  HIS A 294     6770   7402   5379   -308   -136     40       C
ATOM   2171  CB  HIS A 294      -7.767  58.666  88.868  1.00 50.54           C
ANISOU 2171  CB  HIS A 294     6634   7258   5311   -276    -70     68       C
ATOM   2172  CG  HIS A 294      -7.900  59.736  87.850  1.00 50.43           C
ANISOU 2172  CG  HIS A 294     6589   7265   5305   -233    -65    120       C
ATOM   2173  ND1 HIS A 294      -7.155  59.745  86.675  1.00 50.15           N
ANISOU 2173  ND1 HIS A 294     6573   7257   5224   -218    -92    129       N
ATOM   2174  CE1 HIS A 294      -7.465  60.822  85.984  1.00 50.65           C
ANISOU 2174  CE1 HIS A 294     6604   7335   5306   -182    -81    187       C
ATOM   2175  NE2 HIS A 294      -8.386  61.513  86.672  1.00 50.79           N
ANISOU 2175  NE2 HIS A 294     6579   7330   5389   -166    -45    215       N
ATOM   2176  CD2 HIS A 294      -8.660  60.848  87.835  1.00 50.69           C
ANISOU 2176  CD2 HIS A 294     6576   7294   5390   -196    -30    171       C
ATOM   2177  C   HIS A 294      -7.393  56.182  89.310  1.00 51.92           C
ANISOU 2177  C   HIS A 294     6865   7427   5432   -349   -140     -5       C
ATOM   2178  O   HIS A 294      -8.080  56.151  90.346  1.00 52.95           O
ANISOU 2178  O   HIS A 294     6979   7544   5595   -369   -115     -1       O
ATOM   2179  N   LEU A 295      -6.448  55.296  88.994  1.00 52.87           N
ANISOU 2179  N   LEU A 295     7035   7537   5516   -356   -168    -41       N
ATOM   2180  CA  LEU A 295      -5.946  54.230  89.901  1.00 53.87           C
ANISOU 2180  CA  LEU A 295     7200   7626   5639   -388   -177    -76       C
ATOM   2181  CB  LEU A 295      -5.777  52.901  89.156  1.00 56.79           C
ANISOU 2181  CB  LEU A 295     7608   7993   5973   -401   -229   -109       C
ATOM   2182  CG  LEU A 295      -7.069  52.224  88.706  1.00 62.50           C
ANISOU 2182  CG  LEU A 295     8317   8738   6692   -441   -281   -107       C
ATOM   2183  CD1 LEU A 295      -6.844  51.401  87.444  1.00 66.57           C
ANISOU 2183  CD1 LEU A 295     8883   9257   7152   -439   -331   -140       C
ATOM   2184  CD2 LEU A 295      -7.629  51.346  89.809  1.00 64.02           C
ANISOU 2184  CD2 LEU A 295     8508   8901   6914   -494   -293   -111       C
ATOM   2185  C   LEU A 295      -4.608  54.715  90.437  1.00 51.71           C
ANISOU 2185  C   LEU A 295     6951   7324   5371   -371   -145    -81       C
ATOM   2186  O   LEU A 295      -3.664  54.796  89.669  1.00 51.08           O
ANISOU 2186  O   LEU A 295     6883   7250   5274   -341   -144    -82       O
ATOM   2187  N   PHE A 296      -4.540  55.045  91.714  1.00 51.89           N
ANISOU 2187  N   PHE A 296     6982   7319   5414   -392   -119    -81       N
ATOM   2188  CA  PHE A 296      -3.350  55.708  92.285  1.00 52.45           C
ANISOU 2188  CA  PHE A 296     7074   7363   5492   -389   -100    -78       C
ATOM   2189  CB  PHE A 296      -3.545  57.222  92.317  1.00 52.51           C
ANISOU 2189  CB  PHE A 296     7067   7365   5518   -371    -58    -58       C
ATOM   2190  CG  PHE A 296      -4.723  57.682  93.125  1.00 52.11           C
ANISOU 2190  CG  PHE A 296     7013   7305   5481   -380    -21    -57       C
ATOM   2191  CD1 PHE A 296      -4.588  57.926  94.475  1.00 53.32           C
ANISOU 2191  CD1 PHE A 296     7208   7421   5627   -410      2    -74       C
ATOM   2192  CE1 PHE A 296      -5.673  58.348  95.226  1.00 54.04           C
ANISOU 2192  CE1 PHE A 296     7303   7503   5727   -409     55    -75       C
ATOM   2193  CZ  PHE A 296      -6.896  58.524  94.626  1.00 53.98           C
ANISOU 2193  CZ  PHE A 296     7236   7524   5748   -378     77    -49       C
ATOM   2194  CD2 PHE A 296      -5.962  57.867  92.532  1.00 51.87           C
ANISOU 2194  CD2 PHE A 296     6936   7304   5468   -358    -10    -36       C
ATOM   2195  CE2 PHE A 296      -7.043  58.294  93.278  1.00 51.35           C
ANISOU 2195  CE2 PHE A 296     6854   7230   5424   -356     37    -26       C
ATOM   2196  C   PHE A 296      -3.043  55.146  93.662  1.00 53.16           C
ANISOU 2196  C   PHE A 296     7198   7422   5578   -431   -108    -91       C
ATOM   2197  O   PHE A 296      -3.874  54.459  94.301  1.00 53.83           O
ANISOU 2197  O   PHE A 296     7290   7504   5658   -460   -112    -98       O
ATOM   2198  N   MET A 297      -1.825  55.436  94.083  1.00 53.49           N
ANISOU 2198  N   MET A 297     7257   7443   5624   -437   -115    -85       N
ATOM   2199  CA  MET A 297      -1.256  54.953  95.350  1.00 53.39           C
ANISOU 2199  CA  MET A 297     7279   7403   5602   -480   -138    -87       C
ATOM   2200  CB  MET A 297      -0.069  54.042  95.063  1.00 54.93           C
ANISOU 2200  CB  MET A 297     7466   7593   5809   -469   -176    -75       C
ATOM   2201  CG  MET A 297      -0.471  52.880  94.210  1.00 57.94           C
ANISOU 2201  CG  MET A 297     7842   7983   6189   -444   -187    -90       C
ATOM   2202  SD  MET A 297       0.953  51.923  93.782  1.00 64.09           S
ANISOU 2202  SD  MET A 297     8614   8746   6989   -409   -210    -76       S
ATOM   2203  CE  MET A 297       1.777  53.071  92.669  1.00 63.75           C
ANISOU 2203  CE  MET A 297     8530   8733   6956   -363   -176    -55       C
ATOM   2204  C   MET A 297      -0.834  56.171  96.157  1.00 53.19           C
ANISOU 2204  C   MET A 297     7280   7354   5573   -505   -123    -83       C
ATOM   2205  O   MET A 297      -0.313  57.138  95.557  1.00 55.01           O
ANISOU 2205  O   MET A 297     7492   7584   5823   -485   -112    -70       O
ATOM   2206  N   ALA A 298      -1.121  56.134  97.449  1.00 49.67           N
ANISOU 2206  N   ALA A 298     6882   6888   5099   -548   -121    -95       N
ATOM   2207  CA  ALA A 298      -0.715  57.164  98.420  1.00 51.66           C
ANISOU 2207  CA  ALA A 298     7187   7108   5330   -585   -115   -102       C
ATOM   2208  CB  ALA A 298      -1.931  57.913  98.884  1.00 50.49           C
ANISOU 2208  CB  ALA A 298     7072   6948   5165   -579    -47   -127       C
ATOM   2209  C   ALA A 298       0.022  56.462  99.568  1.00 52.39           C
ANISOU 2209  C   ALA A 298     7323   7190   5391   -641   -169    -94       C
ATOM   2210  O   ALA A 298      -0.259  55.278  99.841  1.00 56.50           O
ANISOU 2210  O   ALA A 298     7842   7723   5902   -649   -186    -87       O
ATOM   2211  N   CYS A 299       0.958  57.142 100.206  1.00 51.65           N
ANISOU 2211  N   CYS A 299     7266   7072   5284   -685   -204    -87       N
ATOM   2212  CA  CYS A 299       1.698  56.574 101.353  1.00 53.37           C
ANISOU 2212  CA  CYS A 299     7527   7283   5466   -747   -269    -69       C
ATOM   2213  CB  CYS A 299       2.906  55.781 100.864  1.00 53.26           C
ANISOU 2213  CB  CYS A 299     7447   7285   5503   -737   -334    -19       C
ATOM   2214  SG  CYS A 299       4.193  56.800 100.107  1.00 55.23           S
ANISOU 2214  SG  CYS A 299     7641   7532   5811   -735   -360     13       S
ATOM   2215  C   CYS A 299       2.045  57.699 102.325  1.00 51.54           C
ANISOU 2215  C   CYS A 299     7377   7016   5188   -809   -283    -88       C
ATOM   2216  O   CYS A 299       1.753  58.875 102.019  1.00 51.92           O
ANISOU 2216  O   CYS A 299     7444   7038   5245   -795   -238   -116       O
ATOM   2217  N   ARG A 300       2.637  57.350 103.456  1.00 53.25           N
ANISOU 2217  N   ARG A 300     7649   7227   5355   -876   -348    -73       N
ATOM   2218  CA  ARG A 300       2.917  58.322 104.541  1.00 54.40           C
ANISOU 2218  CA  ARG A 300     7900   7336   5434   -950   -373   -100       C
ATOM   2219  CB  ARG A 300       3.035  57.567 105.857  1.00 53.55           C
ANISOU 2219  CB  ARG A 300     7865   7237   5244  -1014   -425    -87       C
ATOM   2220  CG  ARG A 300       1.680  57.193 106.437  1.00 53.11           C
ANISOU 2220  CG  ARG A 300     7868   7186   5123   -996   -339   -123       C
ATOM   2221  CD  ARG A 300       1.768  56.296 107.656  1.00 52.81           C
ANISOU 2221  CD  ARG A 300     7895   7165   5004  -1055   -387    -96       C
ATOM   2222  NE  ARG A 300       2.719  56.749 108.661  1.00 52.63           N
ANISOU 2222  NE  ARG A 300     7960   7125   4910  -1146   -477    -89       N
ATOM   2223  CZ  ARG A 300       2.921  56.143 109.827  1.00 52.98           C
ANISOU 2223  CZ  ARG A 300     8079   7183   4866  -1211   -534    -63       C
ATOM   2224  NH2 ARG A 300       3.797  56.618 110.689  1.00 55.10           N
ANISOU 2224  NH2 ARG A 300     8431   7439   5066  -1301   -629    -55       N
ATOM   2225  NH1 ARG A 300       2.251  55.055 110.135  1.00 53.01           N
ANISOU 2225  NH1 ARG A 300     8077   7213   4848  -1193   -502    -37       N
ATOM   2226  C   ARG A 300       4.154  59.160 104.196  1.00 56.40           C
ANISOU 2226  C   ARG A 300     8125   7569   5733   -985   -438    -73       C
ATOM   2227  O   ARG A 300       5.015  58.674 103.432  1.00 55.58           O
ANISOU 2227  O   ARG A 300     7919   7494   5704   -964   -482    -17       O
ATOM   2228  N   ARG A 301       4.196  60.385 104.729  1.00 59.09           N
ANISOU 2228  N   ARG A 301     8557   7860   6034  -1036   -437   -113       N
ATOM   2229  CA  ARG A 301       5.320  61.344 104.588  1.00 60.91           C
ANISOU 2229  CA  ARG A 301     8782   8059   6302  -1093   -506    -91       C
ATOM   2230  CB  ARG A 301       5.002  62.671 105.289  1.00 64.01           C
ANISOU 2230  CB  ARG A 301     9311   8377   6632  -1145   -483   -158       C
ATOM   2231  CG  ARG A 301       3.804  63.433 104.743  1.00 69.64           C
ANISOU 2231  CG  ARG A 301    10047   9054   7358  -1066   -355   -214       C
ATOM   2232  CD  ARG A 301       3.889  64.936 104.968  1.00 76.87           C
ANISOU 2232  CD  ARG A 301    11062   9880   8264  -1106   -342   -260       C
ATOM   2233  NE  ARG A 301       2.624  65.631 104.738  1.00 86.75           N
ANISOU 2233  NE  ARG A 301    12356  11087   9514  -1028   -213   -316       N
ATOM   2234  CZ  ARG A 301       2.103  65.937 103.534  1.00 95.15           C
ANISOU 2234  CZ  ARG A 301    13330  12158  10664   -939   -143   -296       C
ATOM   2235  NH2 ARG A 301       0.942  66.574 103.455  1.00 95.10           N
ANISOU 2235  NH2 ARG A 301    13363  12110  10658   -871    -31   -338       N
ATOM   2236  NH1 ARG A 301       2.722  65.595 102.413  1.00 93.87           N
ANISOU 2236  NH1 ARG A 301    13035  12046  10584   -916   -182   -229       N
ATOM   2237  C   ARG A 301       6.595  60.739 105.194  1.00 61.01           C
ANISOU 2237  C   ARG A 301     8769   8097   6314  -1171   -635    -25       C
ATOM   2238  O   ARG A 301       7.684  61.118 104.741  1.00 60.10           O
ANISOU 2238  O   ARG A 301     8582   7982   6269  -1200   -699     28       O
ATOM   2239  N   ASP A 302       6.484  59.851 106.190  1.00 61.96           N
ANISOU 2239  N   ASP A 302     8940   8238   6361  -1205   -674    -19       N
ATOM   2240  CA  ASP A 302       7.663  59.344 106.947  1.00 65.44           C
ANISOU 2240  CA  ASP A 302     9372   8701   6792  -1288   -810     50       C
ATOM   2241  CB  ASP A 302       7.419  59.375 108.464  1.00 63.82           C
ANISOU 2241  CB  ASP A 302     9321   8478   6447  -1377   -854     16       C
ATOM   2242  CG  ASP A 302       6.199  58.605 108.933  1.00 65.98           C
ANISOU 2242  CG  ASP A 302     9655   8768   6646  -1333   -769    -21       C
ATOM   2243  OD1 ASP A 302       5.253  58.456 108.128  1.00 65.08           O
ANISOU 2243  OD1 ASP A 302     9494   8659   6574  -1240   -656    -52       O
ATOM   2244  OD2 ASP A 302       6.210  58.155 110.094  1.00 69.93           O
ANISOU 2244  OD2 ASP A 302    10245   9278   7045  -1397   -820    -13       O
ATOM   2245  C   ASP A 302       8.087  57.960 106.422  1.00 65.49           C
ANISOU 2245  C   ASP A 302     9249   8760   6873  -1229   -832    127       C
ATOM   2246  O   ASP A 302       8.963  57.336 107.061  1.00 70.78           O
ANISOU 2246  O   ASP A 302     9898   9452   7542  -1282   -939    197       O
ATOM   2247  N   ARG A 303       7.508  57.488 105.314  1.00 62.51           N
ANISOU 2247  N   ARG A 303     8792   8400   6558  -1124   -741    117       N
ATOM   2248  CA  ARG A 303       8.033  56.310 104.577  1.00 63.63           C
ANISOU 2248  CA  ARG A 303     8812   8578   6785  -1058   -753    184       C
ATOM   2249  CB  ARG A 303       6.998  55.766 103.592  1.00 62.66           C
ANISOU 2249  CB  ARG A 303     8657   8463   6686   -958   -646    144       C
ATOM   2250  CG  ARG A 303       7.448  54.532 102.823  1.00 61.78           C
ANISOU 2250  CG  ARG A 303     8446   8375   6651   -886   -648    195       C
ATOM   2251  CD  ARG A 303       6.478  54.270 101.699  1.00 59.87           C
ANISOU 2251  CD  ARG A 303     8182   8136   6427   -801   -551    147       C
ATOM   2252  NE  ARG A 303       6.716  53.059 100.932  1.00 59.63           N
ANISOU 2252  NE  ARG A 303     8085   8115   6454   -729   -539    175       N
ATOM   2253  CZ  ARG A 303       6.025  52.729  99.846  1.00 56.68           C
ANISOU 2253  CZ  ARG A 303     7693   7746   6097   -659   -470    138       C
ATOM   2254  NH2 ARG A 303       6.273  51.604  99.205  1.00 57.24           N
ANISOU 2254  NH2 ARG A 303     7723   7814   6210   -598   -461    155       N
ATOM   2255  NH1 ARG A 303       5.080  53.532  99.399  1.00 57.07           N
ANISOU 2255  NH1 ARG A 303     7767   7799   6118   -650   -412     85       N
ATOM   2256  C   ARG A 303       9.280  56.760 103.824  1.00 63.74           C
ANISOU 2256  C   ARG A 303     8719   8602   6897  -1056   -794    247       C
ATOM   2257  O   ARG A 303       9.211  57.707 103.045  1.00 63.64           O
ANISOU 2257  O   ARG A 303     8686   8576   6915  -1037   -745    224       O
ATOM   2258  N   PRO A 304      10.454  56.119 104.022  1.00 67.55           N
ANISOU 2258  N   PRO A 304     9121   9108   7435  -1074   -882    339       N
ATOM   2259  CA  PRO A 304      11.674  56.568 103.355  1.00 67.13           C
ANISOU 2259  CA  PRO A 304     8952   9070   7482  -1075   -917    413       C
ATOM   2260  CB  PRO A 304      12.747  55.568 103.814  1.00 68.21           C
ANISOU 2260  CB  PRO A 304     9008   9235   7673  -1086  -1012    518       C
ATOM   2261  CG  PRO A 304      12.177  54.920 105.059  1.00 70.08           C
ANISOU 2261  CG  PRO A 304     9353   9463   7811  -1134  -1060    497       C
ATOM   2262  CD  PRO A 304      10.675  54.925 104.854  1.00 69.37           C
ANISOU 2262  CD  PRO A 304     9357   9353   7647  -1088   -948    388       C
ATOM   2263  C   PRO A 304      11.465  56.564 101.828  1.00 66.42           C
ANISOU 2263  C   PRO A 304     8781   8993   7461   -965   -807    401       C
ATOM   2264  O   PRO A 304      11.009  55.568 101.283  1.00 63.84           O
ANISOU 2264  O   PRO A 304     8432   8677   7146   -878   -746    387       O
ATOM   2265  N   LYS A 305      11.802  57.678 101.181  1.00 66.48           N
ANISOU 2265  N   LYS A 305     8755   8994   7507   -977   -786    407       N
ATOM   2266  CA  LYS A 305      11.540  57.933  99.740  1.00 70.11           C
ANISOU 2266  CA  LYS A 305     9157   9466   8013   -886   -680    392       C
ATOM   2267  CB  LYS A 305      11.871  59.393  99.420  1.00 75.51           C
ANISOU 2267  CB  LYS A 305     9836  10131   8723   -936   -681    401       C
ATOM   2268  CG  LYS A 305      10.937  60.393 100.092  1.00 81.46           C
ANISOU 2268  CG  LYS A 305    10724  10831   9394   -997   -677    317       C
ATOM   2269  CD  LYS A 305      11.075  61.811  99.589  1.00 88.53           C
ANISOU 2269  CD  LYS A 305    11623  11692  10320  -1027   -657    317       C
ATOM   2270  CE  LYS A 305      10.496  62.013  98.199  1.00 94.39           C
ANISOU 2270  CE  LYS A 305    12322  12450  11090   -927   -547    304       C
ATOM   2271  NZ  LYS A 305      10.854  63.340  97.631  1.00 95.48           N
ANISOU 2271  NZ  LYS A 305    12442  12557  11275   -956   -534    332       N
ATOM   2272  C   LYS A 305      12.295  56.932  98.851  1.00 66.95           C
ANISOU 2272  C   LYS A 305     8635   9106   7695   -795   -650    460       C
ATOM   2273  O   LYS A 305      11.798  56.678  97.749  1.00 65.38           O
ANISOU 2273  O   LYS A 305     8419   8919   7502   -704   -557    429       O
ATOM   2274  N   GLU A 306      13.427  56.380  99.299  1.00 67.78           N
ANISOU 2274  N   GLU A 306     8662   9230   7861   -815   -725    550       N
ATOM   2275  CA  GLU A 306      14.239  55.400  98.517  1.00 69.37           C
ANISOU 2275  CA  GLU A 306     8743   9462   8151   -719   -688    623       C
ATOM   2276  CB  GLU A 306      15.528  54.936  99.210  1.00 75.58           C
ANISOU 2276  CB  GLU A 306     9434  10266   9014   -754   -786    739       C
ATOM   2277  CG  GLU A 306      16.222  55.967 100.077  1.00 82.60           C
ANISOU 2277  CG  GLU A 306    10315  11156   9912   -888   -903    792       C
ATOM   2278  CD  GLU A 306      15.850  55.908 101.549  1.00 83.26           C
ANISOU 2278  CD  GLU A 306    10513  11217   9906   -993  -1012    764       C
ATOM   2279  OE1 GLU A 306      16.052  54.844 102.181  1.00 81.08           O
ANISOU 2279  OE1 GLU A 306    10227  10947   9633   -982  -1064    805       O
ATOM   2280  OE2 GLU A 306      15.351  56.935 102.054  1.00 86.65           O
ANISOU 2280  OE2 GLU A 306    11046  11616  10258  -1082  -1040    700       O
ATOM   2281  C   GLU A 306      13.429  54.120  98.274  1.00 66.17           C
ANISOU 2281  C   GLU A 306     8383   9046   7713   -631   -630    567       C
ATOM   2282  O   GLU A 306      13.795  53.369  97.351  1.00 65.98           O
ANISOU 2282  O   GLU A 306     8291   9034   7743   -530   -563    591       O
ATOM   2283  N   GLN A 307      12.421  53.841  99.102  1.00 63.02           N
ANISOU 2283  N   GLN A 307     8093   8620   7228   -670   -654    499       N
ATOM   2284  CA  GLN A 307      11.596  52.612  98.979  1.00 62.40           C
ANISOU 2284  CA  GLN A 307     8062   8525   7120   -606   -612    451       C
ATOM   2285  CB  GLN A 307      10.614  52.485 100.141  1.00 63.69           C
ANISOU 2285  CB  GLN A 307     8338   8666   7193   -675   -653    399       C
ATOM   2286  CG  GLN A 307      11.268  52.227 101.492  1.00 65.23           C
ANISOU 2286  CG  GLN A 307     8542   8859   7380   -755   -765    464       C
ATOM   2287  CD  GLN A 307      10.265  51.741 102.511  1.00 64.22           C
ANISOU 2287  CD  GLN A 307     8526   8713   7162   -799   -784    419       C
ATOM   2288  OE1 GLN A 307       9.070  51.612 102.234  1.00 65.02           O
ANISOU 2288  OE1 GLN A 307     8686   8802   7214   -773   -713    343       O
ATOM   2289  NE2 GLN A 307      10.744  51.482 103.715  1.00 65.38           N
ANISOU 2289  NE2 GLN A 307     8696   8860   7283   -872   -882    475       N
ATOM   2290  C   GLN A 307      10.793  52.615  97.671  1.00 59.37           C
ANISOU 2290  C   GLN A 307     7692   8143   6720   -524   -505    382       C
ATOM   2291  O   GLN A 307      10.522  51.510  97.150  1.00 56.95           O
ANISOU 2291  O   GLN A 307     7390   7825   6423   -450   -462    362       O
ATOM   2292  N   TYR A 308      10.377  53.785  97.177  1.00 57.52           N
ANISOU 2292  N   TYR A 308     7474   7918   6460   -541   -467    345       N
ATOM   2293  CA  TYR A 308       9.315  53.874  96.142  1.00 57.22           C
ANISOU 2293  CA  TYR A 308     7474   7884   6383   -484   -383    274       C
ATOM   2294  CB  TYR A 308       7.973  54.153  96.822  1.00 57.28           C
ANISOU 2294  CB  TYR A 308     7577   7871   6314   -534   -388    203       C
ATOM   2295  CG  TYR A 308       7.821  55.512  97.465  1.00 58.27           C
ANISOU 2295  CG  TYR A 308     7741   7986   6412   -609   -410    192       C
ATOM   2296  CD1 TYR A 308       7.419  56.616  96.726  1.00 58.85           C
ANISOU 2296  CD1 TYR A 308     7816   8061   6482   -597   -360    170       C
ATOM   2297  CE1 TYR A 308       7.246  57.860  97.311  1.00 58.09           C
ANISOU 2297  CE1 TYR A 308     7767   7938   6364   -661   -374    155       C
ATOM   2298  CZ  TYR A 308       7.437  58.008  98.672  1.00 58.36           C
ANISOU 2298  CZ  TYR A 308     7859   7947   6366   -743   -440    152       C
ATOM   2299  OH  TYR A 308       7.272  59.236  99.240  1.00 58.30           O
ANISOU 2299  OH  TYR A 308     7916   7902   6331   -806   -450    127       O
ATOM   2300  CE2 TYR A 308       7.850  56.925  99.425  1.00 57.03           C
ANISOU 2300  CE2 TYR A 308     7689   7788   6192   -762   -497    179       C
ATOM   2301  CD2 TYR A 308       8.027  55.689  98.822  1.00 57.96           C
ANISOU 2301  CD2 TYR A 308     7748   7928   6344   -693   -481    202       C
ATOM   2302  C   TYR A 308       9.594  54.922  95.055  1.00 55.64           C
ANISOU 2302  C   TYR A 308     7228   7706   6204   -459   -329    287       C
ATOM   2303  O   TYR A 308       8.821  54.939  94.085  1.00 54.71           O
ANISOU 2303  O   TYR A 308     7133   7598   6054   -407   -265    240       O
ATOM   2304  N   THR A 309      10.599  55.788  95.207  1.00 57.22           N
ANISOU 2304  N   THR A 309     7371   7917   6453   -501   -359    351       N
ATOM   2305  CA  THR A 309      10.841  56.912  94.272  1.00 57.80           C
ANISOU 2305  CA  THR A 309     7405   8007   6548   -491   -312    373       C
ATOM   2306  CB  THR A 309      11.673  58.028  94.908  1.00 62.82           C
ANISOU 2306  CB  THR A 309     8010   8632   7224   -582   -375    430       C
ATOM   2307  OG1 THR A 309      11.061  58.361  96.154  1.00 64.06           O
ANISOU 2307  OG1 THR A 309     8261   8751   7327   -666   -439    382       O
ATOM   2308  CG2 THR A 309      11.759  59.256  94.020  1.00 62.80           C
ANISOU 2308  CG2 THR A 309     7983   8636   7242   -582   -328    450       C
ATOM   2309  C   THR A 309      11.476  56.342  93.002  1.00 57.38           C
ANISOU 2309  C   THR A 309     7275   7990   6535   -393   -238    412       C
ATOM   2310  O   THR A 309      12.541  55.716  93.086  1.00 58.09           O
ANISOU 2310  O   THR A 309     7289   8094   6689   -369   -250    478       O
ATOM   2311  N   ILE A 310      10.794  56.510  91.880  1.00 57.00           N
ANISOU 2311  N   ILE A 310     7252   7957   6446   -336   -163    371       N
ATOM   2312  CA  ILE A 310      11.267  56.050  90.552  1.00 59.42           C
ANISOU 2312  CA  ILE A 310     7511   8299   6764   -240    -79    395       C
ATOM   2313  CB  ILE A 310      10.236  55.109  89.917  1.00 59.04           C
ANISOU 2313  CB  ILE A 310     7540   8247   6646   -177    -38    312       C
ATOM   2314  CG1 ILE A 310      10.107  53.842  90.769  1.00 60.48           C
ANISOU 2314  CG1 ILE A 310     7753   8394   6832   -177    -83    284       C
ATOM   2315  CG2 ILE A 310      10.634  54.793  88.487  1.00 61.15           C
ANISOU 2315  CG2 ILE A 310     7784   8548   6900    -83     53    324       C
ATOM   2316  CD1 ILE A 310       8.793  53.141  90.644  1.00 62.78           C
ANISOU 2316  CD1 ILE A 310     8134   8664   7053   -167    -82    197       C
ATOM   2317  C   ILE A 310      11.577  57.293  89.724  1.00 59.81           C
ANISOU 2317  C   ILE A 310     7520   8377   6827   -244    -35    441       C
ATOM   2318  O   ILE A 310      10.672  58.114  89.531  1.00 55.82           O
ANISOU 2318  O   ILE A 310     7068   7863   6276   -269    -31    402       O
ATOM   2319  N   ASP A 311      12.847  57.452  89.346  1.00 60.53           N
ANISOU 2319  N   ASP A 311     7511   8497   6989   -223     -6    531       N
ATOM   2320  CA  ASP A 311      13.366  58.665  88.676  1.00 60.48           C
ANISOU 2320  CA  ASP A 311     7447   8516   7014   -241     29    600       C
ATOM   2321  CB  ASP A 311      13.885  59.661  89.713  1.00 62.56           C
ANISOU 2321  CB  ASP A 311     7678   8752   7339   -355    -59    652       C
ATOM   2322  CG  ASP A 311      14.358  60.987  89.138  1.00 63.37           C
ANISOU 2322  CG  ASP A 311     7730   8864   7482   -391    -35    724       C
ATOM   2323  OD1 ASP A 311      14.252  61.168  87.922  1.00 63.61           O
ANISOU 2323  OD1 ASP A 311     7750   8930   7487   -325     53    739       O
ATOM   2324  OD2 ASP A 311      14.837  61.819  89.926  1.00 71.50           O
ANISOU 2324  OD2 ASP A 311     8738   9864   8564   -491   -111    767       O
ATOM   2325  C   ASP A 311      14.436  58.205  87.691  1.00 60.26           C
ANISOU 2325  C   ASP A 311     7327   8538   7030   -154    118    675       C
ATOM   2326  O   ASP A 311      15.568  57.983  88.121  1.00 62.87           O
ANISOU 2326  O   ASP A 311     7559   8878   7448   -163     98    756       O
ATOM   2327  N   PHE A 312      14.079  58.084  86.415  1.00 59.04           N
ANISOU 2327  N   PHE A 312     7204   8416   6813    -74    213    651       N
ATOM   2328  CA  PHE A 312      14.976  57.567  85.353  1.00 60.23           C
ANISOU 2328  CA  PHE A 312     7289   8614   6981     25    323    706       C
ATOM   2329  CB  PHE A 312      14.155  57.034  84.178  1.00 59.94           C
ANISOU 2329  CB  PHE A 312     7349   8594   6829    110    403    627       C
ATOM   2330  CG  PHE A 312      13.511  55.690  84.424  1.00 59.66           C
ANISOU 2330  CG  PHE A 312     7399   8521   6744    152    386    528       C
ATOM   2331  CD1 PHE A 312      14.200  54.519  84.143  1.00 60.44           C
ANISOU 2331  CD1 PHE A 312     7480   8618   6865    244    450    531       C
ATOM   2332  CE1 PHE A 312      13.619  53.279  84.364  1.00 59.20           C
ANISOU 2332  CE1 PHE A 312     7409   8414   6669    278    432    442       C
ATOM   2333  CZ  PHE A 312      12.339  53.193  84.856  1.00 58.12           C
ANISOU 2333  CZ  PHE A 312     7367   8244   6472    216    350    356       C
ATOM   2334  CD2 PHE A 312      12.218  55.585  84.916  1.00 57.33           C
ANISOU 2334  CD2 PHE A 312     7201   8190   6388    102    312    437       C
ATOM   2335  CE2 PHE A 312      11.632  54.344  85.117  1.00 57.34           C
ANISOU 2335  CE2 PHE A 312     7278   8156   6351    132    295    355       C
ATOM   2336  C   PHE A 312      15.980  58.652  84.944  1.00 63.06           C
ANISOU 2336  C   PHE A 312     7537   9011   7410      0    359    827       C
ATOM   2337  O   PHE A 312      16.834  58.319  84.126  1.00 64.90           O
ANISOU 2337  O   PHE A 312     7699   9289   7669     81    460    891       O
ATOM   2338  N   SER A 313      15.920  59.866  85.514  1.00 65.05           N
ANISOU 2338  N   SER A 313     7775   9242   7699   -106    286    861       N
ATOM   2339  CA  SER A 313      16.752  61.037  85.104  1.00 65.71           C
ANISOU 2339  CA  SER A 313     7764   9351   7850   -148    311    977       C
ATOM   2340  CB  SER A 313      16.070  62.349  85.392  1.00 65.89           C
ANISOU 2340  CB  SER A 313     7844   9332   7858   -244    249    962       C
ATOM   2341  OG  SER A 313      14.907  62.498  84.605  1.00 68.85           O
ANISOU 2341  OG  SER A 313     8321   9709   8128   -200    293    889       O
ATOM   2342  C   SER A 313      18.130  61.038  85.774  1.00 65.55           C
ANISOU 2342  C   SER A 313     7603   9341   7960   -192    271   1090       C
ATOM   2343  O   SER A 313      18.965  61.798  85.305  1.00 69.18           O
ANISOU 2343  O   SER A 313     7964   9832   8488   -214    308   1201       O
ATOM   2344  N   THR A 314      18.352  60.275  86.850  1.00 65.81           N
ANISOU 2344  N   THR A 314     7623   9348   8032   -215    190   1074       N
ATOM   2345  CA  THR A 314      19.633  60.285  87.614  1.00 66.56           C
ANISOU 2345  CA  THR A 314     7580   9453   8255   -271    125   1190       C
ATOM   2346  CB  THR A 314      19.430  60.523  89.119  1.00 67.62           C
ANISOU 2346  CB  THR A 314     7757   9532   8402   -397    -34   1161       C
ATOM   2347  OG1 THR A 314      19.124  59.286  89.762  1.00 69.44           O
ANISOU 2347  OG1 THR A 314     8033   9746   8605   -355    -66   1098       O
ATOM   2348  CG2 THR A 314      18.346  61.538  89.411  1.00 69.09           C
ANISOU 2348  CG2 THR A 314     8074   9665   8512   -480    -84   1075       C
ATOM   2349  C   THR A 314      20.390  58.973  87.394  1.00 66.35           C
ANISOU 2349  C   THR A 314     7469   9461   8277   -157    191   1232       C
ATOM   2350  O   THR A 314      19.792  58.020  86.880  1.00 67.70           O
ANISOU 2350  O   THR A 314     7720   9629   8372    -53    265   1146       O
ATOM   2351  N   VAL A 315      21.651  58.945  87.823  1.00 66.43           N
ANISOU 2351  N   VAL A 315     7325   9497   8417   -184    157   1363       N
ATOM   2352  CA  VAL A 315      22.587  57.789  87.720  1.00 67.32           C
ANISOU 2352  CA  VAL A 315     7323   9641   8613    -78    216   1436       C
ATOM   2353  CB  VAL A 315      24.008  58.210  88.148  1.00 68.37           C
ANISOU 2353  CB  VAL A 315     7259   9811   8906   -140    164   1612       C
ATOM   2354  CG1 VAL A 315      24.085  58.564  89.626  1.00 67.74           C
ANISOU 2354  CG1 VAL A 315     7181   9694   8863   -295    -32   1628       C
ATOM   2355  CG2 VAL A 315      25.047  57.150  87.803  1.00 70.28           C
ANISOU 2355  CG2 VAL A 315     7358  10095   9250     -9    259   1711       C
ATOM   2356  C   VAL A 315      22.075  56.599  88.552  1.00 66.93           C
ANISOU 2356  C   VAL A 315     7356   9545   8529    -49    153   1350       C
ATOM   2357  O   VAL A 315      22.481  55.459  88.248  1.00 68.32           O
ANISOU 2357  O   VAL A 315     7491   9728   8738     72    231   1365       O
ATOM   2358  N   ALA A 316      21.238  56.824  89.567  1.00 64.05           N
ANISOU 2358  N   ALA A 316     7102   9130   8102   -153     24   1266       N
ATOM   2359  CA  ALA A 316      20.705  55.739  90.424  1.00 65.26           C
ANISOU 2359  CA  ALA A 316     7337   9240   8219   -140    -40   1191       C
ATOM   2360  CB  ALA A 316      19.940  56.299  91.601  1.00 64.83           C
ANISOU 2360  CB  ALA A 316     7386   9141   8104   -278   -181   1126       C
ATOM   2361  C   ALA A 316      19.832  54.798  89.581  1.00 64.08           C
ANISOU 2361  C   ALA A 316     7299   9072   7975    -15     71   1076       C
ATOM   2362  O   ALA A 316      19.755  53.606  89.928  1.00 66.08           O
ANISOU 2362  O   ALA A 316     7578   9296   8232     44     66   1047       O
ATOM   2363  N   ALA A 317      19.216  55.303  88.506  1.00 62.97           N
ANISOU 2363  N   ALA A 317     7224   8948   7754     18    162   1018       N
ATOM   2364  CA  ALA A 317      18.339  54.511  87.610  1.00 61.65           C
ANISOU 2364  CA  ALA A 317     7173   8766   7483    121    258    906       C
ATOM   2365  CB  ALA A 317      17.782  55.378  86.514  1.00 61.48           C
ANISOU 2365  CB  ALA A 317     7205   8775   7381    128    332    872       C
ATOM   2366  C   ALA A 317      19.108  53.313  87.032  1.00 62.61           C
ANISOU 2366  C   ALA A 317     7240   8894   7653    262    365    939       C
ATOM   2367  O   ALA A 317      18.463  52.306  86.737  1.00 63.65           O
ANISOU 2367  O   ALA A 317     7476   8988   7717    334    404    842       O
ATOM   2368  N   LEU A 318      20.435  53.391  86.901  1.00 62.36           N
ANISOU 2368  N   LEU A 318     7050   8903   7740    298    410   1073       N
ATOM   2369  CA  LEU A 318      21.244  52.284  86.328  1.00 64.72           C
ANISOU 2369  CA  LEU A 318     7286   9205   8097    448    531   1115       C
ATOM   2370  CB  LEU A 318      22.663  52.768  86.021  1.00 66.25           C
ANISOU 2370  CB  LEU A 318     7286   9463   8422    474    594   1281       C
ATOM   2371  CG  LEU A 318      22.782  53.777  84.874  1.00 67.08           C
ANISOU 2371  CG  LEU A 318     7369   9628   8487    482    700   1312       C
ATOM   2372  CD1 LEU A 318      24.232  54.181  84.646  1.00 68.90           C
ANISOU 2372  CD1 LEU A 318     7390   9924   8864    505    763   1492       C
ATOM   2373  CD2 LEU A 318      22.185  53.224  83.590  1.00 65.74           C
ANISOU 2373  CD2 LEU A 318     7329   9457   8189    606    850   1206       C
ATOM   2374  C   LEU A 318      21.251  51.078  87.279  1.00 65.28           C
ANISOU 2374  C   LEU A 318     7373   9216   8213    471    461   1098       C
ATOM   2375  O   LEU A 318      21.578  49.983  86.777  1.00 64.68           O
ANISOU 2375  O   LEU A 318     7300   9115   8158    607    565   1089       O
ATOM   2376  N   ASP A 319      20.876  51.257  88.556  1.00 64.35           N
ANISOU 2376  N   ASP A 319     7278   9070   8101    349    301   1089       N
ATOM   2377  CA  ASP A 319      20.755  50.155  89.555  1.00 66.29           C
ANISOU 2377  CA  ASP A 319     7553   9257   8374    354    220   1074       C
ATOM   2378  CB  ASP A 319      21.155  50.602  90.965  1.00 68.68           C
ANISOU 2378  CB  ASP A 319     7783   9567   8744    222     53   1158       C
ATOM   2379  CG  ASP A 319      22.616  50.982  91.091  1.00 73.29           C
ANISOU 2379  CG  ASP A 319     8166  10204   9475    218     42   1331       C
ATOM   2380  OD1 ASP A 319      23.488  50.180  90.669  1.00 74.62           O
ANISOU 2380  OD1 ASP A 319     8231  10379   9742    344    133   1410       O
ATOM   2381  OD2 ASP A 319      22.866  52.084  91.601  1.00 79.62           O
ANISOU 2381  OD2 ASP A 319     8916  11037  10297     89    -53   1387       O
ATOM   2382  C   ASP A 319      19.327  49.598  89.589  1.00 62.02           C
ANISOU 2382  C   ASP A 319     7201   8658   7703    347    203    916       C
ATOM   2383  O   ASP A 319      19.113  48.587  90.262  1.00 63.28           O
ANISOU 2383  O   ASP A 319     7405   8763   7875    363    154    892       O
ATOM   2384  N   TYR A 320      18.380  50.221  88.893  1.00 60.18           N
ANISOU 2384  N   TYR A 320     7071   8437   7358    323    238    820       N
ATOM   2385  CA  TYR A 320      17.008  49.671  88.745  1.00 59.98           C
ANISOU 2385  CA  TYR A 320     7213   8363   7214    324    233    677       C
ATOM   2386  CB  TYR A 320      16.095  50.625  87.975  1.00 59.66           C
ANISOU 2386  CB  TYR A 320     7250   8353   7065    285    260    605       C
ATOM   2387  CG  TYR A 320      15.790  51.946  88.638  1.00 59.59           C
ANISOU 2387  CG  TYR A 320     7225   8367   7047    156    169    625       C
ATOM   2388  CD1 TYR A 320      16.188  52.246  89.935  1.00 59.80           C
ANISOU 2388  CD1 TYR A 320     7197   8386   7138     63     55    685       C
ATOM   2389  CE1 TYR A 320      15.882  53.466  90.519  1.00 59.70           C
ANISOU 2389  CE1 TYR A 320     7191   8382   7107    -53    -22    690       C
ATOM   2390  CZ  TYR A 320      15.143  54.397  89.813  1.00 59.38           C
ANISOU 2390  CZ  TYR A 320     7206   8357   6996    -72     15    641       C
ATOM   2391  OH  TYR A 320      14.804  55.598  90.352  1.00 62.58           O
ANISOU 2391  OH  TYR A 320     7631   8758   7387   -177    -49    640       O
ATOM   2392  CE2 TYR A 320      14.736  54.110  88.528  1.00 60.11           C
ANISOU 2392  CE2 TYR A 320     7343   8466   7029     17    120    592       C
ATOM   2393  CD2 TYR A 320      15.050  52.893  87.958  1.00 58.51           C
ANISOU 2393  CD2 TYR A 320     7143   8256   6832    126    194    579       C
ATOM   2394  C   TYR A 320      17.083  48.318  88.029  1.00 58.88           C
ANISOU 2394  C   TYR A 320     7124   8177   7068    459    333    631       C
ATOM   2395  O   TYR A 320      17.856  48.195  87.070  1.00 59.04           O
ANISOU 2395  O   TYR A 320     7091   8222   7117    564    455    670       O
ATOM   2396  N   VAL A 321      16.308  47.343  88.512  1.00 56.77           N
ANISOU 2396  N   VAL A 321     6961   7842   6765    455    284    553       N
ATOM   2397  CA  VAL A 321      16.132  45.989  87.915  1.00 57.91           C
ANISOU 2397  CA  VAL A 321     7194   7918   6889    566    361    483       C
ATOM   2398  CB  VAL A 321      16.201  44.882  88.991  1.00 60.20           C
ANISOU 2398  CB  VAL A 321     7492   8134   7247    566    287    501       C
ATOM   2399  CG1 VAL A 321      15.879  43.517  88.410  1.00 60.17           C
ANISOU 2399  CG1 VAL A 321     7602   8040   7218    667    357    417       C
ATOM   2400  CG2 VAL A 321      17.537  44.856  89.729  1.00 59.35           C
ANISOU 2400  CG2 VAL A 321     7223   8044   7282    586    260    649       C
ATOM   2401  C   VAL A 321      14.785  45.983  87.204  1.00 57.08           C
ANISOU 2401  C   VAL A 321     7244   7798   6645    542    373    347       C
ATOM   2402  O   VAL A 321      13.747  45.960  87.852  1.00 57.40           O
ANISOU 2402  O   VAL A 321     7357   7814   6635    452    279    290       O
ATOM   2403  N   PRO A 322      14.737  46.061  85.855  1.00 58.04           N
ANISOU 2403  N   PRO A 322     7417   7940   6694    616    484    299       N
ATOM   2404  CA  PRO A 322      13.475  45.943  85.132  1.00 57.51           C
ANISOU 2404  CA  PRO A 322     7499   7859   6493    594    484    175       C
ATOM   2405  CB  PRO A 322      13.869  46.190  83.674  1.00 58.77           C
ANISOU 2405  CB  PRO A 322     7678   8061   6590    685    618    163       C
ATOM   2406  CG  PRO A 322      15.190  46.909  83.763  1.00 59.28           C
ANISOU 2406  CG  PRO A 322     7578   8187   6757    717    671    295       C
ATOM   2407  CD  PRO A 322      15.874  46.296  84.957  1.00 58.93           C
ANISOU 2407  CD  PRO A 322     7445   8099   6845    719    614    367       C
ATOM   2408  C   PRO A 322      12.860  44.546  85.295  1.00 58.79           C
ANISOU 2408  C   PRO A 322     7780   7922   6634    616    461     88       C
ATOM   2409  O   PRO A 322      13.604  43.590  85.316  1.00 61.10           O
ANISOU 2409  O   PRO A 322     8062   8156   6993    708    515    107       O
ATOM   2410  N   LEU A 323      11.538  44.466  85.454  1.00 59.88           N
ANISOU 2410  N   LEU A 323     8020   8039   6692    531    381      3       N
ATOM   2411  CA  LEU A 323      10.782  43.187  85.403  1.00 62.58           C
ANISOU 2411  CA  LEU A 323     8493   8285   6996    538    358    -90       C
ATOM   2412  CB  LEU A 323      10.472  42.650  86.806  1.00 65.96           C
ANISOU 2412  CB  LEU A 323     8907   8660   7493    468    253    -65       C
ATOM   2413  CG  LEU A 323       9.811  43.627  87.768  1.00 69.17           C
ANISOU 2413  CG  LEU A 323     9265   9122   7893    343    153    -34       C
ATOM   2414  CD1 LEU A 323       8.634  42.967  88.486  1.00 74.25           C
ANISOU 2414  CD1 LEU A 323     9988   9709   8512    260     64    -86       C
ATOM   2415  CD2 LEU A 323      10.829  44.146  88.765  1.00 69.70           C
ANISOU 2415  CD2 LEU A 323     9200   9222   8058    330    125     78       C
ATOM   2416  C   LEU A 323       9.500  43.400  84.605  1.00 60.76           C
ANISOU 2416  C   LEU A 323     8379   8071   6636    483    334   -188       C
ATOM   2417  O   LEU A 323       8.887  44.477  84.713  1.00 61.24           O
ANISOU 2417  O   LEU A 323     8406   8201   6659    402    285   -175       O
ATOM   2418  N   MET A 324       9.130  42.381  83.836  1.00 62.22           N
ANISOU 2418  N   MET A 324     8696   8186   6758    526    366   -281       N
ATOM   2419  CA  MET A 324       7.877  42.333  83.051  1.00 62.98           C
ANISOU 2419  CA  MET A 324     8917   8283   6729    469    327   -378       C
ATOM   2420  CB  MET A 324       7.749  41.019  82.275  1.00 64.60           C
ANISOU 2420  CB  MET A 324     9276   8389   6879    528    366   -478       C
ATOM   2421  CG  MET A 324       8.836  40.814  81.242  1.00 67.40           C
ANISOU 2421  CG  MET A 324     9659   8740   7209    666    511   -487       C
ATOM   2422  SD  MET A 324       8.998  42.232  80.116  1.00 69.96           S
ANISOU 2422  SD  MET A 324     9946   9202   7432    679    579   -460       S
ATOM   2423  CE  MET A 324      10.251  41.577  79.018  1.00 70.13           C
ANISOU 2423  CE  MET A 324    10026   9189   7428    852    763   -481       C
ATOM   2424  C   MET A 324       6.708  42.466  84.023  1.00 60.82           C
ANISOU 2424  C   MET A 324     8635   8007   6465    341    199   -382       C
ATOM   2425  O   MET A 324       6.718  41.774  85.060  1.00 60.53           O
ANISOU 2425  O   MET A 324     8585   7906   6506    318    151   -362       O
ATOM   2426  N   ARG A 325       5.754  43.331  83.685  1.00 61.51           N
ANISOU 2426  N   ARG A 325     8728   8162   6479    267    153   -397       N
ATOM   2427  CA  ARG A 325       4.475  43.485  84.415  1.00 60.63           C
ANISOU 2427  CA  ARG A 325     8615   8055   6364    151     45   -406       C
ATOM   2428  CB  ARG A 325       3.937  44.892  84.158  1.00 60.32           C
ANISOU 2428  CB  ARG A 325     8520   8115   6282    104     28   -376       C
ATOM   2429  CG  ARG A 325       4.713  45.911  84.979  1.00 61.52           C
ANISOU 2429  CG  ARG A 325     8548   8315   6510    106     46   -287       C
ATOM   2430  CD  ARG A 325       4.119  47.285  85.035  1.00 59.41           C
ANISOU 2430  CD  ARG A 325     8224   8123   6223     49     20   -253       C
ATOM   2431  NE  ARG A 325       2.761  47.297  85.553  1.00 58.11           N
ANISOU 2431  NE  ARG A 325     8078   7955   6045    -36    -58   -276       N
ATOM   2432  CZ  ARG A 325       2.039  48.408  85.656  1.00 56.92           C
ANISOU 2432  CZ  ARG A 325     7885   7859   5882    -84    -82   -251       C
ATOM   2433  NH2 ARG A 325       0.798  48.361  86.102  1.00 57.92           N
ANISOU 2433  NH2 ARG A 325     8019   7983   6003   -154   -143   -265       N
ATOM   2434  NH1 ARG A 325       2.561  49.565  85.287  1.00 54.33           N
ANISOU 2434  NH1 ARG A 325     7504   7584   5553    -59    -41   -205       N
ATOM   2435  C   ARG A 325       3.524  42.353  84.025  1.00 61.69           C
ANISOU 2435  C   ARG A 325     8878   8115   6445    115     -4   -495       C
ATOM   2436  O   ARG A 325       3.774  41.689  83.001  1.00 66.93           O
ANISOU 2436  O   ARG A 325     9644   8736   7047    174     43   -559       O
ATOM   2437  N   THR A 326       2.493  42.133  84.833  1.00 60.24           N
ANISOU 2437  N   THR A 326     8692   7913   6284     18    -94   -495       N
ATOM   2438  CA  THR A 326       1.491  41.053  84.669  1.00 62.22           C
ANISOU 2438  CA  THR A 326     9048   8088   6504    -42   -161   -564       C
ATOM   2439  CB  THR A 326       0.321  41.266  85.638  1.00 62.74           C
ANISOU 2439  CB  THR A 326     9062   8174   6601   -156   -250   -532       C
ATOM   2440  OG1 THR A 326       0.856  41.424  86.953  1.00 57.79           O
ANISOU 2440  OG1 THR A 326     8349   7544   6062   -155   -244   -461       O
ATOM   2441  CG2 THR A 326      -0.683  40.134  85.601  1.00 63.81           C
ANISOU 2441  CG2 THR A 326     9288   8231   6725   -231   -326   -584       C
ATOM   2442  C   THR A 326       1.046  41.004  83.201  1.00 62.55           C
ANISOU 2442  C   THR A 326     9193   8144   6428    -37   -159   -639       C
ATOM   2443  O   THR A 326       0.602  42.046  82.681  1.00 61.14           O
ANISOU 2443  O   THR A 326     8977   8059   6193    -61   -169   -622       O
ATOM   2444  N   ARG A 327       1.200  39.844  82.559  1.00 65.85           N
ANISOU 2444  N   ARG A 327     9743   8467   6808     -4   -145   -718       N
ATOM   2445  CA  ARG A 327       0.717  39.544  81.177  1.00 68.61           C
ANISOU 2445  CA  ARG A 327    10230   8808   7029    -11   -157   -807       C
ATOM   2446  CB  ARG A 327      -0.805  39.695  81.101  1.00 70.84           C
ANISOU 2446  CB  ARG A 327    10522   9123   7270   -145   -282   -818       C
ATOM   2447  CG  ARG A 327      -1.550  38.654  81.925  1.00 74.39           C
ANISOU 2447  CG  ARG A 327    11000   9479   7786   -232   -368   -832       C
ATOM   2448  CD  ARG A 327      -3.062  38.758  81.836  1.00 79.42           C
ANISOU 2448  CD  ARG A 327    11631  10150   8392   -366   -491   -831       C
ATOM   2449  NE  ARG A 327      -3.702  37.624  82.501  1.00 82.60           N
ANISOU 2449  NE  ARG A 327    12077  10451   8856   -449   -566   -847       N
ATOM   2450  CZ  ARG A 327      -5.018  37.427  82.604  1.00 84.18           C
ANISOU 2450  CZ  ARG A 327    12268  10657   9058   -576   -678   -839       C
ATOM   2451  NH2 ARG A 327      -5.467  36.361  83.243  1.00 86.13           N
ANISOU 2451  NH2 ARG A 327    12552  10803   9368   -647   -735   -845       N
ATOM   2452  NH1 ARG A 327      -5.880  38.300  82.106  1.00 82.57           N
ANISOU 2452  NH1 ARG A 327    12009  10558   8802   -633   -732   -812       N
ATOM   2453  C   ARG A 327       1.445  40.422  80.147  1.00 68.20           C
ANISOU 2453  C   ARG A 327    10173   8840   6898     73    -64   -801       C
ATOM   2454  O   ARG A 327       0.848  40.726  79.103  1.00 71.36           O
ANISOU 2454  O   ARG A 327    10643   9289   7181     42    -92   -841       O
ATOM   2455  N   CYS A 328       2.701  40.785  80.423  1.00 66.92           N
ANISOU 2455  N   CYS A 328     9930   8697   6799    172     38   -745       N
ATOM   2456  CA  CYS A 328       3.629  41.471  79.487  1.00 65.01           C
ANISOU 2456  CA  CYS A 328     9678   8523   6499    270    150   -729       C
ATOM   2457  CB  CYS A 328       4.078  42.827  80.018  1.00 63.98           C
ANISOU 2457  CB  CYS A 328     9382   8495   6432    273    173   -621       C
ATOM   2458  SG  CYS A 328       2.741  44.033  80.225  1.00 63.08           S
ANISOU 2458  SG  CYS A 328     9199   8476   6292    150     63   -582       S
ATOM   2459  C   CYS A 328       4.859  40.586  79.279  1.00 66.25           C
ANISOU 2459  C   CYS A 328     9886   8599   6687    397    267   -754       C
ATOM   2460  O   CYS A 328       5.192  39.815  80.194  1.00 66.02           O
ANISOU 2460  O   CYS A 328     9834   8485   6764    412    260   -740       O
ATOM   2461  N   GLY A 329       5.512  40.678  78.120  1.00 68.63           N
ANISOU 2461  N   GLY A 329    10253   8924   6899    489    376   -783       N
ATOM   2462  CA  GLY A 329       6.815  40.023  77.926  1.00 69.28           C
ANISOU 2462  CA  GLY A 329    10353   8945   7025    631    515   -786       C
ATOM   2463  C   GLY A 329       7.286  40.080  76.494  1.00 71.86           C
ANISOU 2463  C   GLY A 329    10786   9299   7218    722    636   -836       C
ATOM   2464  O   GLY A 329       6.853  40.977  75.744  1.00 69.15           O
ANISOU 2464  O   GLY A 329    10452   9056   6765    681    622   -831       O
ATOM   2465  N   VAL A 330       8.161  39.133  76.153  1.00 76.24           N
ANISOU 2465  N   VAL A 330    11418   9763   7783    847    756   -879       N
ATOM   2466  CA  VAL A 330       8.799  38.982  74.819  1.00 77.52           C
ANISOU 2466  CA  VAL A 330    11699   9932   7822    963    908   -934       C
ATOM   2467  CB  VAL A 330      10.299  39.317  74.910  1.00 78.46           C
ANISOU 2467  CB  VAL A 330    11676  10091   8044   1105   1071   -831       C
ATOM   2468  CG1 VAL A 330      11.063  38.916  73.656  1.00 79.99           C
ANISOU 2468  CG1 VAL A 330    11995  10267   8130   1250   1255   -889       C
ATOM   2469  CG2 VAL A 330      10.506  40.792  75.217  1.00 77.97           C
ANISOU 2469  CG2 VAL A 330    11421  10174   8028   1059   1052   -702       C
ATOM   2470  C   VAL A 330       8.541  37.550  74.349  1.00 79.61           C
ANISOU 2470  C   VAL A 330    12183  10045   8018    996    922  -1075       C
ATOM   2471  O   VAL A 330       8.740  36.627  75.152  1.00 77.25           O
ANISOU 2471  O   VAL A 330    11882   9629   7841   1020    908  -1082       O
ATOM   2472  N   SER A 331       8.042  37.411  73.117  1.00 82.12           N
ANISOU 2472  N   SER A 331    12690  10365   8145    984    933  -1181       N
ATOM   2473  CA  SER A 331       7.874  36.150  72.349  1.00 86.08           C
ANISOU 2473  CA  SER A 331    13442  10728   8535   1023    968  -1333       C
ATOM   2474  CB  SER A 331       6.392  35.837  72.185  1.00 87.91           C
ANISOU 2474  CB  SER A 331    13810  10925   8665    855    779  -1424       C
ATOM   2475  OG  SER A 331       6.151  34.443  72.030  1.00 91.34           O
ANISOU 2475  OG  SER A 331    14448  11185   9072    860    764  -1554       O
ATOM   2476  C   SER A 331       8.580  36.341  70.998  1.00 86.60           C
ANISOU 2476  C   SER A 331    13619  10839   8444   1144   1142  -1375       C
ATOM   2477  O   SER A 331       8.026  37.067  70.160  1.00 85.42           O
ANISOU 2477  O   SER A 331    13525  10795   8136   1079   1103  -1389       O
ATOM   2478  N   GLY A 332       9.785  35.789  70.825  1.00 87.14           N
ANISOU 2478  N   GLY A 332    13701  10842   8564   1318   1332  -1376       N
ATOM   2479  CA  GLY A 332      10.613  35.998  69.623  1.00 89.25           C
ANISOU 2479  CA  GLY A 332    14049  11160   8701   1455   1531  -1396       C
ATOM   2480  C   GLY A 332      10.912  37.471  69.405  1.00 87.72           C
ANISOU 2480  C   GLY A 332    13680  11157   8491   1443   1562  -1265       C
ATOM   2481  O   GLY A 332      11.500  38.084  70.311  1.00 85.84           O
ANISOU 2481  O   GLY A 332    13204  10978   8433   1458   1569  -1125       O
ATOM   2482  N   THR A 333      10.506  38.023  68.256  1.00 89.18           N
[truncated: 580,815 more chars]
