# Supplementary material for: The Mycobacterium tuberculosis methyltransferase Rv2067c manipulates host epigenetic programming to promote its own survival
Source: Nat Commun. 2023 Dec 21;14:8497. doi: 10.1038/s41467-023-43940-6 (PMC10739865; doi:10.1038/s41467-023-43940-6)
Supplement: Supplementary file 7 — Supplementary Data 4 [file 41467_2023_43940_MOESM7_ESM.txt]

ATOM     20  N   HIS A  16     -30.290  50.659  94.537  1.00  0.00           N  
ATOM     21  H   HIS A  16     -30.369  51.215  93.698  1.00  0.00           H  
ATOM     22  CA  HIS A  16     -29.740  49.314  94.325  1.00  0.00           C  
ATOM     23  HA  HIS A  16     -29.218  49.365  93.369  1.00  0.00           H  
ATOM     24  CB  HIS A  16     -28.665  48.888  95.344  1.00  0.00           C  
ATOM     25  HB2 HIS A  16     -29.153  48.626  96.284  1.00  0.00           H  
ATOM     26  HB3 HIS A  16     -28.178  47.986  94.975  1.00  0.00           H  
ATOM     27  CG  HIS A  16     -27.606  49.911  95.654  1.00  0.00           C  
ATOM     28  ND1 HIS A  16     -27.735  50.914  96.579  1.00  0.00           N  
ATOM     29  HD1 HIS A  16     -28.575  51.074  97.126  1.00  0.00           H  
ATOM     30  CE1 HIS A  16     -26.581  51.603  96.607  1.00  0.00           C  
ATOM     31  HE1 HIS A  16     -26.380  52.451  97.248  1.00  0.00           H  
ATOM     32  NE2 HIS A  16     -25.707  51.093  95.724  1.00  0.00           N  
ATOM     33  CD2 HIS A  16     -26.356  50.016  95.106  1.00  0.00           C  
ATOM     34  HD2 HIS A  16     -25.940  49.376  94.341  1.00  0.00           H  
ATOM     35  C   HIS A  16     -30.837  48.255  94.142  1.00  0.00           C  
ATOM     36  O   HIS A  16     -31.099  47.429  95.013  1.00  0.00           O  
ATOM     37  N   ARG A  17     -31.480  48.247  92.968  1.00  0.00           N  
ATOM     38  H   ARG A  17     -31.335  49.041  92.351  1.00  0.00           H  
ATOM     39  CA  ARG A  17     -32.382  47.153  92.554  1.00  0.00           C  
ATOM     40  HA  ARG A  17     -33.141  47.016  93.329  1.00  0.00           H  
ATOM     41  CB  ARG A  17     -33.067  47.557  91.245  1.00  0.00           C  
ATOM     42  HB2 ARG A  17     -33.589  48.504  91.396  1.00  0.00           H  
ATOM     43  HB3 ARG A  17     -32.314  47.694  90.465  1.00  0.00           H  
ATOM     44  CG  ARG A  17     -34.076  46.493  90.794  1.00  0.00           C  
ATOM     45  HG2 ARG A  17     -33.563  45.557  90.569  1.00  0.00           H  
ATOM     46  HG3 ARG A  17     -34.817  46.327  91.577  1.00  0.00           H  
ATOM     47  CD  ARG A  17     -34.763  46.966  89.526  1.00  0.00           C  
ATOM     48  HD2 ARG A  17     -35.332  47.873  89.739  1.00  0.00           H  
ATOM     49  HD3 ARG A  17     -33.990  47.187  88.787  1.00  0.00           H  
ATOM     50  NE  ARG A  17     -35.660  45.937  88.991  1.00  0.00           N  
ATOM     51  HE  ARG A  17     -35.930  45.185  89.596  1.00  0.00           H  
ATOM     52  CZ  ARG A  17     -36.071  45.885  87.741  1.00  0.00           C  
ATOM     53  NH1 ARG A  17     -35.787  46.801  86.871  1.00  0.00           N  
ATOM     54 HH11 ARG A  17     -35.258  47.625  87.133  1.00  0.00           H  
ATOM     55 HH12 ARG A  17     -36.027  46.601  85.896  1.00  0.00           H  
ATOM     56  NH2 ARG A  17     -36.802  44.902  87.327  1.00  0.00           N  
ATOM     57 HH21 ARG A  17     -37.111  44.173  87.927  1.00  0.00           H  
ATOM     58 HH22 ARG A  17     -37.223  44.991  86.391  1.00  0.00           H  
ATOM     59  C   ARG A  17     -31.675  45.795  92.409  1.00  0.00           C  
ATOM     60  O   ARG A  17     -32.285  44.762  92.668  1.00  0.00           O  
ATOM     61  N   TRP A  18     -30.403  45.794  92.018  1.00  0.00           N  
ATOM     62  H   TRP A  18     -29.953  46.688  91.899  1.00  0.00           H  
ATOM     63  CA  TRP A  18     -29.531  44.618  92.007  1.00  0.00           C  
ATOM     64  HA  TRP A  18     -30.034  43.782  92.494  1.00  0.00           H  
ATOM     65  CB  TRP A  18     -29.178  44.206  90.569  1.00  0.00           C  
ATOM     66  HB2 TRP A  18     -28.699  45.057  90.082  1.00  0.00           H  
ATOM     67  HB3 TRP A  18     -28.439  43.404  90.605  1.00  0.00           H  
ATOM     68  CG  TRP A  18     -30.302  43.739  89.696  1.00  0.00           C  
ATOM     69  CD1 TRP A  18     -30.870  42.512  89.742  1.00  0.00           C  
ATOM     70  HD1 TRP A  18     -30.584  41.722  90.426  1.00  0.00           H  
ATOM     71  NE1 TRP A  18     -31.859  42.417  88.781  1.00  0.00           N  
ATOM     72  HE1 TRP A  18     -32.399  41.580  88.614  1.00  0.00           H  
ATOM     73  CE2 TRP A  18     -31.981  43.589  88.067  1.00  0.00           C  
ATOM     74  CZ2 TRP A  18     -32.805  43.975  87.000  1.00  0.00           C  
ATOM     75  HZ2 TRP A  18     -33.532  43.291  86.588  1.00  0.00           H  
ATOM     76  CH2 TRP A  18     -32.654  45.258  86.449  1.00  0.00           C  
ATOM     77  HH2 TRP A  18     -33.267  45.561  85.609  1.00  0.00           H  
ATOM     78  CZ3 TRP A  18     -31.691  46.137  86.977  1.00  0.00           C  
ATOM     79  HZ3 TRP A  18     -31.557  47.111  86.530  1.00  0.00           H  
ATOM     80  CE3 TRP A  18     -30.881  45.747  88.060  1.00  0.00           C  
ATOM     81  HE3 TRP A  18     -30.142  46.432  88.445  1.00  0.00           H  
ATOM     82  CD2 TRP A  18     -30.999  44.460  88.631  1.00  0.00           C  
ATOM     83  C   TRP A  18     -28.250  44.918  92.788  1.00  0.00           C  
ATOM     84  O   TRP A  18     -27.898  46.081  92.989  1.00  0.00           O  
ATOM     85  N   LEU A  19     -27.515  43.870  93.163  1.00  0.00           N  
ATOM     86  H   LEU A  19     -27.862  42.943  92.979  1.00  0.00           H  
ATOM     87  CA  LEU A  19     -26.139  44.010  93.638  1.00  0.00           C  
ATOM     88  HA  LEU A  19     -26.131  44.733  94.453  1.00  0.00           H  
ATOM     89  CB  LEU A  19     -25.619  42.649  94.142  1.00  0.00           C  
ATOM     90  HB2 LEU A  19     -25.900  41.877  93.424  1.00  0.00           H  
ATOM     91  HB3 LEU A  19     -24.531  42.682  94.167  1.00  0.00           H  
ATOM     92  CG  LEU A  19     -26.116  42.251  95.541  1.00  0.00           C  
ATOM     93  HG  LEU A  19     -27.205  42.288  95.570  1.00  0.00           H  
ATOM     94  CD1 LEU A  19     -25.669  40.822  95.856  1.00  0.00           C  
ATOM     95 HD11 LEU A  19     -26.007  40.539  96.855  1.00  0.00           H  
ATOM     96 HD12 LEU A  19     -26.102  40.129  95.137  1.00  0.00           H  
ATOM     97 HD13 LEU A  19     -24.583  40.746  95.827  1.00  0.00           H  
ATOM     98  CD2 LEU A  19     -25.550  43.195  96.605  1.00  0.00           C  
ATOM     99 HD21 LEU A  19     -25.775  42.804  97.591  1.00  0.00           H  
ATOM    100 HD22 LEU A  19     -24.468  43.275  96.508  1.00  0.00           H  
ATOM    101 HD23 LEU A  19     -26.006  44.179  96.524  1.00  0.00           H  
ATOM    102  C   LEU A  19     -25.203  44.550  92.545  1.00  0.00           C  
ATOM    103  O   LEU A  19     -25.277  44.132  91.386  1.00  0.00           O  
ATOM    104  N   TYR A  20     -24.260  45.404  92.948  1.00  0.00           N  
ATOM    105  H   TYR A  20     -24.303  45.763  93.889  1.00  0.00           H  
ATOM    106  CA  TYR A  20     -23.088  45.778  92.160  1.00  0.00           C  
ATOM    107  HA  TYR A  20     -22.957  45.032  91.384  1.00  0.00           H  
ATOM    108  CB  TYR A  20     -23.320  47.118  91.446  1.00  0.00           C  
ATOM    109  HB2 TYR A  20     -24.230  47.053  90.846  1.00  0.00           H  
ATOM    110  HB3 TYR A  20     -23.467  47.906  92.186  1.00  0.00           H  
ATOM    111  CG  TYR A  20     -22.155  47.489  90.549  1.00  0.00           C  
ATOM    112  CD1 TYR A  20     -20.999  48.067  91.110  1.00  0.00           C  
ATOM    113  HD1 TYR A  20     -20.979  48.295  92.166  1.00  0.00           H  
ATOM    114  CE1 TYR A  20     -19.869  48.306  90.305  1.00  0.00           C  
ATOM    115  HE1 TYR A  20     -18.954  48.695  90.721  1.00  0.00           H  
ATOM    116  CZ  TYR A  20     -19.921  48.023  88.925  1.00  0.00           C  
ATOM    117  OH  TYR A  20     -18.848  48.355  88.165  1.00  0.00           O  
ATOM    118  HH  TYR A  20     -18.751  47.845  87.357  1.00  0.00           H  
ATOM    119  CE2 TYR A  20     -21.081  47.447  88.358  1.00  0.00           C  
ATOM    120  HE2 TYR A  20     -21.122  47.262  87.296  1.00  0.00           H  
ATOM    121  CD2 TYR A  20     -22.196  47.173  89.176  1.00  0.00           C  
ATOM    122  HD2 TYR A  20     -23.097  46.752  88.748  1.00  0.00           H  
ATOM    123  C   TYR A  20     -21.832  45.827  93.061  1.00  0.00           C  
ATOM    124  O   TYR A  20     -21.892  46.440  94.131  1.00  0.00           O  
ATOM    125  N   PRO A  21     -20.672  45.263  92.657  1.00  0.00           N  
ATOM    126  CD  PRO A  21     -19.435  45.400  93.408  1.00  0.00           C  
ATOM    127  HD2 PRO A  21     -19.414  44.658  94.205  1.00  0.00           H  
ATOM    128  HD3 PRO A  21     -19.329  46.401  93.824  1.00  0.00           H  
ATOM    129  CG  PRO A  21     -18.310  45.125  92.418  1.00  0.00           C  
ATOM    130  HG2 PRO A  21     -17.463  44.654  92.911  1.00  0.00           H  
ATOM    131  HG3 PRO A  21     -18.017  46.049  91.917  1.00  0.00           H  
ATOM    132  CB  PRO A  21     -18.932  44.163  91.417  1.00  0.00           C  
ATOM    133  HB2 PRO A  21     -18.788  43.141  91.775  1.00  0.00           H  
ATOM    134  HB3 PRO A  21     -18.490  44.277  90.426  1.00  0.00           H  
ATOM    135  CA  PRO A  21     -20.421  44.521  91.416  1.00  0.00           C  
ATOM    136  HA  PRO A  21     -20.624  45.172  90.566  1.00  0.00           H  
ATOM    137  C   PRO A  21     -21.251  43.242  91.292  1.00  0.00           C  
ATOM    138  O   PRO A  21     -21.677  42.676  92.302  1.00  0.00           O  
ATOM    139  N   HIS A  22     -21.472  42.788  90.053  1.00  0.00           N  
ATOM    140  H   HIS A  22     -21.070  43.279  89.269  1.00  0.00           H  
ATOM    141  CA  HIS A  22     -22.231  41.560  89.786  1.00  0.00           C  
ATOM    142  HA  HIS A  22     -23.243  41.702  90.163  1.00  0.00           H  
ATOM    143  CB  HIS A  22     -22.334  41.306  88.276  1.00  0.00           C  
ATOM    144  HB2 HIS A  22     -22.843  42.146  87.801  1.00  0.00           H  
ATOM    145  HB3 HIS A  22     -21.335  41.217  87.847  1.00  0.00           H  
ATOM    146  CG  HIS A  22     -23.108  40.046  87.985  1.00  0.00           C  
ATOM    147  ND1 HIS A  22     -24.499  39.957  87.927  1.00  0.00           N  
ATOM    148  CE1 HIS A  22     -24.781  38.648  87.853  1.00  0.00           C  
ATOM    149  HE1 HIS A  22     -25.782  38.239  87.811  1.00  0.00           H  
ATOM    150  NE2 HIS A  22     -23.651  37.920  87.883  1.00  0.00           N  
ATOM    151  HE2 HIS A  22     -23.599  36.912  87.922  1.00  0.00           H  
ATOM    152  CD2 HIS A  22     -22.585  38.785  87.973  1.00  0.00           C  
ATOM    153  HD2 HIS A  22     -21.542  38.527  88.111  1.00  0.00           H  
ATOM    154  C   HIS A  22     -21.577  40.347  90.482  1.00  0.00           C  
ATOM    155  O   HIS A  22     -20.402  40.093  90.227  1.00  0.00           O  
ATOM    156  N   PRO A  23     -22.294  39.599  91.343  1.00  0.00           N  
ATOM    157  CD  PRO A  23     -23.704  39.771  91.659  1.00  0.00           C  
ATOM    158  HD2 PRO A  23     -24.309  39.863  90.757  1.00  0.00           H  
ATOM    159  HD3 PRO A  23     -23.829  40.650  92.293  1.00  0.00           H  
ATOM    160  CG  PRO A  23     -24.108  38.519  92.424  1.00  0.00           C  
ATOM    161  HG2 PRO A  23     -24.374  37.730  91.719  1.00  0.00           H  
ATOM    162  HG3 PRO A  23     -24.927  38.713  93.117  1.00  0.00           H  
ATOM    163  CB  PRO A  23     -22.822  38.143  93.154  1.00  0.00           C  
ATOM    164  HB2 PRO A  23     -22.798  37.072  93.335  1.00  0.00           H  
ATOM    165  HB3 PRO A  23     -22.759  38.695  94.093  1.00  0.00           H  
ATOM    166  CA  PRO A  23     -21.694  38.589  92.215  1.00  0.00           C  
ATOM    167  HA  PRO A  23     -20.919  39.070  92.812  1.00  0.00           H  
ATOM    168  C   PRO A  23     -21.066  37.394  91.472  1.00  0.00           C  
ATOM    169  O   PRO A  23     -21.754  36.615  90.810  1.00  0.00           O  
ATOM    170  N   ILE A  24     -19.757  37.200  91.658  1.00  0.00           N  
ATOM    171  H   ILE A  24     -19.230  37.960  92.075  1.00  0.00           H  
ATOM    172  CA  ILE A  24     -19.015  36.011  91.207  1.00  0.00           C  
ATOM    173  HA  ILE A  24     -19.222  35.861  90.148  1.00  0.00           H  
ATOM    174  CB  ILE A  24     -17.495  36.248  91.376  1.00  0.00           C  
ATOM    175  HB  ILE A  24     -17.320  36.562  92.408  1.00  0.00           H  
ATOM    176  CG2 ILE A  24     -16.674  34.969  91.130  1.00  0.00           C  
ATOM    177 HG21 ILE A  24     -15.609  35.188  91.181  1.00  0.00           H  
ATOM    178 HG22 ILE A  24     -16.881  34.231  91.904  1.00  0.00           H  
ATOM    179 HG23 ILE A  24     -16.892  34.552  90.146  1.00  0.00           H  
ATOM    180  CG1 ILE A  24     -17.008  37.372  90.432  1.00  0.00           C  
ATOM    181 HG12 ILE A  24     -16.907  36.985  89.418  1.00  0.00           H  
ATOM    182 HG13 ILE A  24     -17.738  38.181  90.401  1.00  0.00           H  
ATOM    183  CD1 ILE A  24     -15.679  37.990  90.880  1.00  0.00           C  
ATOM    184 HD11 ILE A  24     -15.429  38.826  90.226  1.00  0.00           H  
ATOM    185 HD12 ILE A  24     -15.771  38.356  91.897  1.00  0.00           H  
ATOM    186 HD13 ILE A  24     -14.875  37.258  90.841  1.00  0.00           H  
ATOM    187  C   ILE A  24     -19.479  34.757  91.969  1.00  0.00           C  
ATOM    188  O   ILE A  24     -19.502  34.749  93.198  1.00  0.00           O  
ATOM    189  N   ALA A  25     -19.815  33.679  91.252  1.00  0.00           N  
ATOM    190  H   ALA A  25     -19.833  33.754  90.248  1.00  0.00           H  
ATOM    191  CA  ALA A  25     -20.238  32.414  91.864  1.00  0.00           C  
ATOM    192  HA  ALA A  25     -20.913  32.636  92.693  1.00  0.00           H  
ATOM    193  CB  ALA A  25     -21.022  31.614  90.814  1.00  0.00           C  
ATOM    194  HB1 ALA A  25     -21.409  30.700  91.268  1.00  0.00           H  
ATOM    195  HB2 ALA A  25     -21.862  32.206  90.447  1.00  0.00           H  
ATOM    196  HB3 ALA A  25     -20.371  31.347  89.980  1.00  0.00           H  
ATOM    197  C   ALA A  25     -19.074  31.574  92.434  1.00  0.00           C  
ATOM    198  O   ALA A  25     -19.269  30.852  93.413  1.00  0.00           O  
ATOM    199  N   ASP A  26     -17.886  31.647  91.821  1.00  0.00           N  
ATOM    200  H   ASP A  26     -17.786  32.274  91.037  1.00  0.00           H  
ATOM    201  CA  ASP A  26     -16.753  30.751  92.084  1.00  0.00           C  
ATOM    202  HA  ASP A  26     -16.773  30.460  93.133  1.00  0.00           H  
ATOM    203  CB  ASP A  26     -16.967  29.487  91.229  1.00  0.00           C  
ATOM    204  HB2 ASP A  26     -17.978  29.111  91.398  1.00  0.00           H  
ATOM    205  HB3 ASP A  26     -16.882  29.746  90.173  1.00  0.00           H  
ATOM    206  CG  ASP A  26     -15.974  28.377  91.553  1.00  0.00           C  
ATOM    207  OD1 ASP A  26     -14.761  28.655  91.481  1.00  0.00           O  
ATOM    208  OD2 ASP A  26     -16.444  27.290  91.956  1.00  0.00           O  
ATOM    209  C   ASP A  26     -15.387  31.428  91.819  1.00  0.00           C  
ATOM    210  O   ASP A  26     -15.162  31.993  90.745  1.00  0.00           O  
ATOM    211  N   LEU A  27     -14.483  31.400  92.810  1.00  0.00           N  
ATOM    212  H   LEU A  27     -14.730  30.920  93.668  1.00  0.00           H  
ATOM    213  CA  LEU A  27     -13.143  31.997  92.733  1.00  0.00           C  
ATOM    214  HA  LEU A  27     -13.201  32.880  92.098  1.00  0.00           H  
ATOM    215  CB  LEU A  27     -12.665  32.444  94.129  1.00  0.00           C  
ATOM    216  HB2 LEU A  27     -12.607  31.569  94.776  1.00  0.00           H  
ATOM    217  HB3 LEU A  27     -11.655  32.846  94.033  1.00  0.00           H  
ATOM    218  CG  LEU A  27     -13.545  33.509  94.807  1.00  0.00           C  
ATOM    219  HG  LEU A  27     -14.534  33.095  94.979  1.00  0.00           H  
ATOM    220  CD1 LEU A  27     -12.940  33.897  96.155  1.00  0.00           C  
ATOM    221 HD11 LEU A  27     -13.591  34.611  96.653  1.00  0.00           H  
ATOM    222 HD12 LEU A  27     -12.844  33.012  96.783  1.00  0.00           H  
ATOM    223 HD13 LEU A  27     -11.961  34.349  96.007  1.00  0.00           H  
ATOM    224  CD2 LEU A  27     -13.679  34.783  93.968  1.00  0.00           C  
ATOM    225 HD21 LEU A  27     -14.189  35.555  94.541  1.00  0.00           H  
ATOM    226 HD22 LEU A  27     -12.692  35.144  93.680  1.00  0.00           H  
ATOM    227 HD23 LEU A  27     -14.265  34.577  93.074  1.00  0.00           H  
ATOM    228  C   LEU A  27     -12.074  31.104  92.089  1.00  0.00           C  
ATOM    229  O   LEU A  27     -11.140  31.662  91.509  1.00  0.00           O  
ATOM    230  N   GLU A  28     -12.194  29.769  92.117  1.00  0.00           N  
ATOM    231  H   GLU A  28     -13.070  29.358  92.432  1.00  0.00           H  
ATOM    232  CA  GLU A  28     -11.301  28.897  91.330  1.00  0.00           C  
ATOM    233  HA  GLU A  28     -10.262  29.110  91.585  1.00  0.00           H  
ATOM    234  CB  GLU A  28     -11.577  27.394  91.591  1.00  0.00           C  
ATOM    235  HB2 GLU A  28     -12.642  27.182  91.518  1.00  0.00           H  
ATOM    236  HB3 GLU A  28     -11.100  26.851  90.774  1.00  0.00           H  
ATOM    237  CG  GLU A  28     -10.996  26.795  92.891  1.00  0.00           C  
ATOM    238  HG2 GLU A  28     -10.738  25.754  92.683  1.00  0.00           H  
ATOM    239  HG3 GLU A  28     -10.060  27.303  93.127  1.00  0.00           H  
ATOM    240  CD  GLU A  28     -11.934  26.793  94.117  1.00  0.00           C  
ATOM    241  OE1 GLU A  28     -13.132  26.452  94.001  1.00  0.00           O  
ATOM    242  OE2 GLU A  28     -11.464  27.159  95.221  1.00  0.00           O  
ATOM    243  C   GLU A  28     -11.474  29.218  89.833  1.00  0.00           C  
ATOM    244  O   GLU A  28     -10.500  29.471  89.115  1.00  0.00           O  
ATOM    245  N   ALA A  29     -12.731  29.325  89.388  1.00  0.00           N  
ATOM    246  H   ALA A  29     -13.482  29.109  90.047  1.00  0.00           H  
ATOM    247  CA  ALA A  29     -13.075  29.709  88.020  1.00  0.00           C  
ATOM    248  HA  ALA A  29     -12.540  29.053  87.332  1.00  0.00           H  
ATOM    249  CB  ALA A  29     -14.580  29.486  87.827  1.00  0.00           C  
ATOM    250  HB1 ALA A  29     -14.851  29.711  86.796  1.00  0.00           H  
ATOM    251  HB2 ALA A  29     -14.830  28.446  88.043  1.00  0.00           H  
ATOM    252  HB3 ALA A  29     -15.143  30.136  88.498  1.00  0.00           H  
ATOM    253  C   ALA A  29     -12.674  31.158  87.674  1.00  0.00           C  
ATOM    254  O   ALA A  29     -12.147  31.410  86.590  1.00  0.00           O  
ATOM    255  N   TRP A  30     -12.911  32.128  88.568  1.00  0.00           N  
ATOM    256  H   TRP A  30     -13.414  31.891  89.416  1.00  0.00           H  
ATOM    257  CA  TRP A  30     -12.641  33.540  88.259  1.00  0.00           C  
ATOM    258  HA  TRP A  30     -12.969  33.717  87.234  1.00  0.00           H  
ATOM    259  CB  TRP A  30     -13.489  34.455  89.154  1.00  0.00           C  
ATOM    260  HB2 TRP A  30     -14.525  34.116  89.106  1.00  0.00           H  
ATOM    261  HB3 TRP A  30     -13.155  34.349  90.186  1.00  0.00           H  
ATOM    262  CG  TRP A  30     -13.461  35.915  88.791  1.00  0.00           C  
ATOM    263  CD1 TRP A  30     -14.356  36.546  87.992  1.00  0.00           C  
ATOM    264  HD1 TRP A  30     -15.210  36.077  87.522  1.00  0.00           H  
ATOM    265  NE1 TRP A  30     -14.013  37.881  87.857  1.00  0.00           N  
ATOM    266  HE1 TRP A  30     -14.514  38.561  87.283  1.00  0.00           H  
ATOM    267  CE2 TRP A  30     -12.881  38.179  88.578  1.00  0.00           C  
ATOM    268  CZ2 TRP A  30     -12.154  39.363  88.753  1.00  0.00           C  
ATOM    269  HZ2 TRP A  30     -12.493  40.274  88.290  1.00  0.00           H  
ATOM    270  CH2 TRP A  30     -10.975  39.344  89.515  1.00  0.00           C  
ATOM    271  HH2 TRP A  30     -10.399  40.253  89.649  1.00  0.00           H  
ATOM    272  CZ3 TRP A  30     -10.551  38.139  90.106  1.00  0.00           C  
ATOM    273  HZ3 TRP A  30      -9.646  38.130  90.698  1.00  0.00           H  
ATOM    274  CE3 TRP A  30     -11.305  36.960  89.943  1.00  0.00           C  
ATOM    275  HE3 TRP A  30     -10.979  36.050  90.415  1.00  0.00           H  
ATOM    276  CD2 TRP A  30     -12.486  36.942  89.169  1.00  0.00           C  
ATOM    277  C   TRP A  30     -11.152  33.919  88.294  1.00  0.00           C  
ATOM    278  O   TRP A  30     -10.697  34.618  87.390  1.00  0.00           O  
ATOM    279  N   THR A  31     -10.385  33.481  89.303  1.00  0.00           N  
ATOM    280  H   THR A  31     -10.797  32.851  89.984  1.00  0.00           H  
ATOM    281  CA  THR A  31      -8.985  33.928  89.527  1.00  0.00           C  
ATOM    282  HA  THR A  31      -8.937  35.003  89.350  1.00  0.00           H  
ATOM    283  CB  THR A  31      -8.515  33.685  90.972  1.00  0.00           C  
ATOM    284  HB  THR A  31      -7.478  34.014  91.051  1.00  0.00           H  
ATOM    285  CG2 THR A  31      -9.319  34.458  92.016  1.00  0.00           C  
ATOM    286 HG21 THR A  31      -8.947  34.217  93.010  1.00  0.00           H  
ATOM    287 HG22 THR A  31      -9.188  35.526  91.849  1.00  0.00           H  
ATOM    288 HG23 THR A  31     -10.376  34.203  91.958  1.00  0.00           H  
ATOM    289  OG1 THR A  31      -8.557  32.321  91.309  1.00  0.00           O  
ATOM    290  HG1 THR A  31      -9.491  32.047  91.373  1.00  0.00           H  
ATOM    291  C   THR A  31      -7.960  33.306  88.574  1.00  0.00           C  
ATOM    292  O   THR A  31      -6.856  33.827  88.425  1.00  0.00           O  
ATOM    293  N   THR A  32      -8.306  32.213  87.888  1.00  0.00           N  
ATOM    294  H   THR A  32      -9.192  31.770  88.092  1.00  0.00           H  
ATOM    295  CA  THR A  32      -7.481  31.675  86.792  1.00  0.00           C  
ATOM    296  HA  THR A  32      -6.435  31.696  87.096  1.00  0.00           H  
ATOM    297  CB  THR A  32      -7.855  30.215  86.488  1.00  0.00           C  
ATOM    298  HB  THR A  32      -7.373  29.923  85.554  1.00  0.00           H  
ATOM    299  CG2 THR A  32      -7.393  29.255  87.582  1.00  0.00           C  
ATOM    300 HG21 THR A  32      -7.696  28.239  87.328  1.00  0.00           H  
ATOM    301 HG22 THR A  32      -6.308  29.292  87.665  1.00  0.00           H  
ATOM    302 HG23 THR A  32      -7.832  29.532  88.541  1.00  0.00           H  
ATOM    303  OG1 THR A  32      -9.246  30.049  86.346  1.00  0.00           O  
ATOM    304  HG1 THR A  32      -9.613  29.803  87.210  1.00  0.00           H  
ATOM    305  C   THR A  32      -7.586  32.542  85.529  1.00  0.00           C  
ATOM    306  O   THR A  32      -6.573  32.840  84.890  1.00  0.00           O  
ATOM    307  N   ALA A  33      -8.795  33.002  85.187  1.00  0.00           N  
ATOM    308  H   ALA A  33      -9.587  32.668  85.721  1.00  0.00           H  
ATOM    309  CA  ALA A  33      -9.055  33.879  84.043  1.00  0.00           C  
ATOM    310  HA  ALA A  33      -8.450  33.540  83.200  1.00  0.00           H  
ATOM    311  CB  ALA A  33     -10.530  33.714  83.655  1.00  0.00           C  
ATOM    312  HB1 ALA A  33     -10.768  34.374  82.820  1.00  0.00           H  
ATOM    313  HB2 ALA A  33     -10.719  32.681  83.359  1.00  0.00           H  
ATOM    314  HB3 ALA A  33     -11.171  33.958  84.501  1.00  0.00           H  
ATOM    315  C   ALA A  33      -8.695  35.362  84.293  1.00  0.00           C  
ATOM    316  O   ALA A  33      -8.018  35.974  83.462  1.00  0.00           O  
ATOM    317  N   ASN A  34      -9.092  35.931  85.432  1.00  0.00           N  
ATOM    318  H   ASN A  34      -9.552  35.336  86.111  1.00  0.00           H  
ATOM    319  CA  ASN A  34      -8.993  37.356  85.782  1.00  0.00           C  
ATOM    320  HA  ASN A  34      -8.662  37.926  84.912  1.00  0.00           H  
ATOM    321  CB  ASN A  34     -10.385  37.878  86.189  1.00  0.00           C  
ATOM    322  HB2 ASN A  34     -10.606  37.493  87.181  1.00  0.00           H  
ATOM    323  HB3 ASN A  34     -10.362  38.965  86.256  1.00  0.00           H  
ATOM    324  CG  ASN A  34     -11.537  37.495  85.274  1.00  0.00           C  
ATOM    325  OD1 ASN A  34     -11.951  38.219  84.388  1.00  0.00           O  
ATOM    326  ND2 ASN A  34     -12.141  36.357  85.505  1.00  0.00           N  
ATOM    327 HD21 ASN A  34     -12.948  36.149  84.951  1.00  0.00           H  
ATOM    328 HD22 ASN A  34     -11.811  35.785  86.271  1.00  0.00           H  
ATOM    329  C   ASN A  34      -7.984  37.590  86.927  1.00  0.00           C  
ATOM    330  O   ASN A  34      -7.444  36.643  87.487  1.00  0.00           O  
ATOM    331  N   TRP A  35      -7.734  38.847  87.295  1.00  0.00           N  
ATOM    332  H   TRP A  35      -8.234  39.604  86.847  1.00  0.00           H  
ATOM    333  CA  TRP A  35      -6.907  39.241  88.445  1.00  0.00           C  
ATOM    334  HA  TRP A  35      -7.049  38.513  89.245  1.00  0.00           H  
ATOM    335  CB  TRP A  35      -5.415  39.237  88.062  1.00  0.00           C  
ATOM    336  HB2 TRP A  35      -4.848  39.503  88.953  1.00  0.00           H  
ATOM    337  HB3 TRP A  35      -5.130  38.216  87.809  1.00  0.00           H  
ATOM    338  CG  TRP A  35      -4.954  40.136  86.945  1.00  0.00           C  
ATOM    339  CD1 TRP A  35      -5.268  40.003  85.635  1.00  0.00           C  
ATOM    340  HD1 TRP A  35      -5.926  39.244  85.238  1.00  0.00           H  
ATOM    341  NE1 TRP A  35      -4.648  40.997  84.900  1.00  0.00           N  
ATOM    342  HE1 TRP A  35      -4.821  41.187  83.923  1.00  0.00           H  
ATOM    343  CE2 TRP A  35      -3.870  41.801  85.697  1.00  0.00           C  
ATOM    344  CZ2 TRP A  35      -3.034  42.890  85.412  1.00  0.00           C  
ATOM    345  HZ2 TRP A  35      -2.920  43.230  84.391  1.00  0.00           H  
ATOM    346  CH2 TRP A  35      -2.371  43.533  86.469  1.00  0.00           C  
ATOM    347  HH2 TRP A  35      -1.729  44.379  86.270  1.00  0.00           H  
ATOM    348  CZ3 TRP A  35      -2.558  43.083  87.788  1.00  0.00           C  
ATOM    349  HZ3 TRP A  35      -2.060  43.583  88.609  1.00  0.00           H  
ATOM    350  CE3 TRP A  35      -3.400  41.985  88.057  1.00  0.00           C  
ATOM    351  HE3 TRP A  35      -3.547  41.657  89.079  1.00  0.00           H  
ATOM    352  CD2 TRP A  35      -4.072  41.304  87.018  1.00  0.00           C  
ATOM    353  C   TRP A  35      -7.381  40.599  88.980  1.00  0.00           C  
ATOM    354  O   TRP A  35      -8.087  41.308  88.271  1.00  0.00           O  
ATOM    355  N   GLU A  36      -7.052  40.953  90.223  1.00  0.00           N  
ATOM    356  H   GLU A  36      -6.390  40.389  90.738  1.00  0.00           H  
ATOM    357  CA  GLU A  36      -7.365  42.281  90.776  1.00  0.00           C  
ATOM    358  HA  GLU A  36      -8.185  42.726  90.212  1.00  0.00           H  
ATOM    359  CB  GLU A  36      -7.788  42.156  92.252  1.00  0.00           C  
ATOM    360  HB2 GLU A  36      -7.451  41.200  92.655  1.00  0.00           H  
ATOM    361  HB3 GLU A  36      -7.318  42.942  92.845  1.00  0.00           H  
ATOM    362  CG  GLU A  36      -9.312  42.252  92.423  1.00  0.00           C  
ATOM    363  HG2 GLU A  36      -9.786  41.495  91.793  1.00  0.00           H  
ATOM    364  HG3 GLU A  36      -9.554  42.016  93.463  1.00  0.00           H  
ATOM    365  CD  GLU A  36      -9.879  43.639  92.081  1.00  0.00           C  
ATOM    366  OE1 GLU A  36      -9.084  44.526  91.682  1.00  0.00           O  
ATOM    367  OE2 GLU A  36     -11.108  43.797  92.248  1.00  0.00           O  
ATOM    368  C   GLU A  36      -6.164  43.220  90.625  1.00  0.00           C  
ATOM    369  O   GLU A  36      -5.038  42.813  90.922  1.00  0.00           O  
ATOM    370  N   TRP A  37      -6.371  44.479  90.212  1.00  0.00           N  
ATOM    371  H   TRP A  37      -7.329  44.803  90.111  1.00  0.00           H  
ATOM    372  CA  TRP A  37      -5.263  45.394  89.885  1.00  0.00           C  
ATOM    373  HA  TRP A  37      -4.704  44.979  89.048  1.00  0.00           H  
ATOM    374  CB  TRP A  37      -5.786  46.790  89.510  1.00  0.00           C  
ATOM    375  HB2 TRP A  37      -6.360  47.171  90.356  1.00  0.00           H  
ATOM    376  HB3 TRP A  37      -4.925  47.449  89.396  1.00  0.00           H  
ATOM    377  CG  TRP A  37      -6.616  46.957  88.273  1.00  0.00           C  
ATOM    378  CD1 TRP A  37      -7.727  47.729  88.203  1.00  0.00           C  
ATOM    379  HD1 TRP A  37      -8.167  48.247  89.046  1.00  0.00           H  
ATOM    380  NE1 TRP A  37      -8.135  47.845  86.887  1.00  0.00           N  
ATOM    381  HE1 TRP A  37      -8.835  48.514  86.543  1.00  0.00           H  
ATOM    382  CE2 TRP A  37      -7.332  47.112  86.045  1.00  0.00           C  
ATOM    383  CZ2 TRP A  37      -7.321  46.941  84.654  1.00  0.00           C  
ATOM    384  HZ2 TRP A  37      -8.068  47.421  84.046  1.00  0.00           H  
ATOM    385  CH2 TRP A  37      -6.317  46.166  84.061  1.00  0.00           C  
ATOM    386  HH2 TRP A  37      -6.294  46.022  82.988  1.00  0.00           H  
ATOM    387  CZ3 TRP A  37      -5.332  45.578  84.867  1.00  0.00           C  
ATOM    388  HZ3 TRP A  37      -4.574  44.966  84.397  1.00  0.00           H  
ATOM    389  CE3 TRP A  37      -5.339  45.761  86.264  1.00  0.00           C  
ATOM    390  HE3 TRP A  37      -4.580  45.284  86.861  1.00  0.00           H  
ATOM    391  CD2 TRP A  37      -6.339  46.539  86.896  1.00  0.00           C  
ATOM    392  C   TRP A  37      -4.281  45.569  91.049  1.00  0.00           C  
ATOM    393  O   TRP A  37      -3.069  45.645  90.853  1.00  0.00           O  
ATOM    394  N   PHE A  38      -4.797  45.630  92.276  1.00  0.00           N  
ATOM    395  H   PHE A  38      -5.795  45.495  92.361  1.00  0.00           H  
ATOM    396  CA  PHE A  38      -4.010  45.872  93.486  1.00  0.00           C  
ATOM    397  HA  PHE A  38      -3.026  46.227  93.189  1.00  0.00           H  
ATOM    398  CB  PHE A  38      -4.668  47.001  94.292  1.00  0.00           C  
ATOM    399  HB2 PHE A  38      -5.696  46.722  94.523  1.00  0.00           H  
ATOM    400  HB3 PHE A  38      -4.143  47.116  95.241  1.00  0.00           H  
ATOM    401  CG  PHE A  38      -4.647  48.357  93.608  1.00  0.00           C  
ATOM    402  CD1 PHE A  38      -3.415  48.994  93.358  1.00  0.00           C  
ATOM    403  HD1 PHE A  38      -2.491  48.483  93.582  1.00  0.00           H  
ATOM    404  CE1 PHE A  38      -3.383  50.311  92.866  1.00  0.00           C  
ATOM    405  HE1 PHE A  38      -2.437  50.807  92.712  1.00  0.00           H  
ATOM    406  CZ  PHE A  38      -4.586  50.991  92.607  1.00  0.00           C  
ATOM    407  HZ  PHE A  38      -4.565  52.010  92.246  1.00  0.00           H  
ATOM    408  CE2 PHE A  38      -5.818  50.352  92.831  1.00  0.00           C  
ATOM    409  HE2 PHE A  38      -6.740  50.880  92.638  1.00  0.00           H  
ATOM    410  CD2 PHE A  38      -5.849  49.035  93.326  1.00  0.00           C  
ATOM    411  HD2 PHE A  38      -6.796  48.551  93.514  1.00  0.00           H  
ATOM    412  C   PHE A  38      -3.725  44.615  94.326  1.00  0.00           C  
ATOM    413  O   PHE A  38      -3.233  44.758  95.446  1.00  0.00           O  
ATOM    414  N   ASP A  39      -4.005  43.407  93.820  1.00  0.00           N  
ATOM    415  H   ASP A  39      -4.354  43.329  92.869  1.00  0.00           H  
ATOM    416  CA  ASP A  39      -3.609  42.173  94.507  1.00  0.00           C  
ATOM    417  HA  ASP A  39      -4.067  42.183  95.493  1.00  0.00           H  
ATOM    418  CB  ASP A  39      -4.163  40.935  93.782  1.00  0.00           C  
ATOM    419  HB2 ASP A  39      -5.238  41.063  93.654  1.00  0.00           H  
ATOM    420  HB3 ASP A  39      -3.709  40.861  92.792  1.00  0.00           H  
ATOM    421  CG  ASP A  39      -3.913  39.626  94.551  1.00  0.00           C  
ATOM    422  OD1 ASP A  39      -2.969  39.551  95.375  1.00  0.00           O  
ATOM    423  OD2 ASP A  39      -4.694  38.669  94.359  1.00  0.00           O  
ATOM    424  C   ASP A  39      -2.073  42.123  94.647  1.00  0.00           C  
ATOM    425  O   ASP A  39      -1.363  42.138  93.631  1.00  0.00           O  
ATOM    426  N   PRO A  40      -1.511  42.073  95.872  1.00  0.00           N  
ATOM    427  CD  PRO A  40      -2.191  42.069  97.159  1.00  0.00           C  
ATOM    428  HD2 PRO A  40      -3.011  41.351  97.186  1.00  0.00           H  
ATOM    429  HD3 PRO A  40      -2.561  43.071  97.372  1.00  0.00           H  
ATOM    430  CG  PRO A  40      -1.134  41.681  98.187  1.00  0.00           C  
ATOM    431  HG2 PRO A  40      -1.116  40.602  98.302  1.00  0.00           H  
ATOM    432  HG3 PRO A  40      -1.313  42.165  99.147  1.00  0.00           H  
ATOM    433  CB  PRO A  40       0.177  42.140  97.557  1.00  0.00           C  
ATOM    434  HB2 PRO A  40       1.016  41.523  97.882  1.00  0.00           H  
ATOM    435  HB3 PRO A  40       0.350  43.183  97.822  1.00  0.00           H  
ATOM    436  CA  PRO A  40      -0.069  42.042  96.048  1.00  0.00           C  
ATOM    437  HA  PRO A  40       0.349  42.933  95.579  1.00  0.00           H  
ATOM    438  C   PRO A  40       0.601  40.827  95.386  1.00  0.00           C  
ATOM    439  O   PRO A  40       1.786  40.936  95.074  1.00  0.00           O  
ATOM    440  N   VAL A  41      -0.100  39.728  95.066  1.00  0.00           N  
ATOM    441  H   VAL A  41      -1.095  39.691  95.296  1.00  0.00           H  
ATOM    442  CA  VAL A  41       0.457  38.636  94.240  1.00  0.00           C  
ATOM    443  HA  VAL A  41       1.327  38.218  94.747  1.00  0.00           H  
ATOM    444  CB  VAL A  41      -0.571  37.499  94.036  1.00  0.00           C  
ATOM    445  HB  VAL A  41      -1.501  37.917  93.652  1.00  0.00           H  
ATOM    446  CG1 VAL A  41      -0.091  36.428  93.044  1.00  0.00           C  
ATOM    447 HG11 VAL A  41      -0.824  35.623  92.985  1.00  0.00           H  
ATOM    448 HG12 VAL A  41       0.017  36.856  92.049  1.00  0.00           H  
ATOM    449 HG13 VAL A  41       0.869  36.024  93.370  1.00  0.00           H  
ATOM    450  CG2 VAL A  41      -0.854  36.778  95.354  1.00  0.00           C  
ATOM    451 HG21 VAL A  41      -1.544  35.953  95.191  1.00  0.00           H  
ATOM    452 HG22 VAL A  41       0.071  36.394  95.781  1.00  0.00           H  
ATOM    453 HG23 VAL A  41      -1.320  37.472  96.049  1.00  0.00           H  
ATOM    454  C   VAL A  41       0.943  39.183  92.894  1.00  0.00           C  
ATOM    455  O   VAL A  41       2.102  38.995  92.523  1.00  0.00           O  
ATOM    456  N   HIS A  42       0.082  39.915  92.182  1.00  0.00           N  
ATOM    457  H   HIS A  42      -0.848  40.067  92.563  1.00  0.00           H  
ATOM    458  CA  HIS A  42       0.351  40.445  90.839  1.00  0.00           C  
ATOM    459  HA  HIS A  42       1.017  39.756  90.317  1.00  0.00           H  
ATOM    460  CB  HIS A  42      -0.981  40.503  90.078  1.00  0.00           C  
ATOM    461  HB2 HIS A  42      -1.632  41.236  90.560  1.00  0.00           H  
ATOM    462  HB3 HIS A  42      -0.805  40.828  89.056  1.00  0.00           H  
ATOM    463  CG  HIS A  42      -1.691  39.172  90.053  1.00  0.00           C  
ATOM    464  ND1 HIS A  42      -2.864  38.872  90.742  1.00  0.00           N  
ATOM    465  CE1 HIS A  42      -3.052  37.554  90.614  1.00  0.00           C  
ATOM    466  HE1 HIS A  42      -3.868  37.007  91.071  1.00  0.00           H  
ATOM    467  NE2 HIS A  42      -2.062  37.015  89.881  1.00  0.00           N  
ATOM    468  HE2 HIS A  42      -1.954  36.030  89.688  1.00  0.00           H  
ATOM    469  CD2 HIS A  42      -1.188  38.019  89.524  1.00  0.00           C  
ATOM    470  HD2 HIS A  42      -0.247  37.918  89.003  1.00  0.00           H  
ATOM    471  C   HIS A  42       1.052  41.810  90.822  1.00  0.00           C  
ATOM    472  O   HIS A  42       1.625  42.187  89.795  1.00  0.00           O  
ATOM    473  N   SER A  43       1.019  42.535  91.947  1.00  0.00           N  
ATOM    474  H   SER A  43       0.399  42.175  92.667  1.00  0.00           H  
ATOM    475  CA  SER A  43       1.340  43.971  92.000  1.00  0.00           C  
ATOM    476  HA  SER A  43       1.862  44.235  91.081  1.00  0.00           H  
ATOM    477  CB  SER A  43       0.026  44.769  91.992  1.00  0.00           C  
ATOM    478  HB2 SER A  43      -0.612  44.448  92.817  1.00  0.00           H  
ATOM    479  HB3 SER A  43       0.234  45.833  92.106  1.00  0.00           H  
ATOM    480  OG  SER A  43      -0.639  44.556  90.758  1.00  0.00           O  
ATOM    481  HG  SER A  43      -1.564  44.875  90.842  1.00  0.00           H  
ATOM    482  C   SER A  43       2.278  44.430  93.134  1.00  0.00           C  
ATOM    483  O   SER A  43       2.532  45.632  93.249  1.00  0.00           O  
ATOM    484  N   HIS A  44       2.863  43.537  93.951  1.00  0.00           N  
ATOM    485  H   HIS A  44       2.611  42.558  93.870  1.00  0.00           H  
ATOM    486  CA  HIS A  44       3.755  43.925  95.067  1.00  0.00           C  
ATOM    487  HA  HIS A  44       3.154  44.490  95.781  1.00  0.00           H  
ATOM    488  CB  HIS A  44       4.301  42.702  95.823  1.00  0.00           C  
ATOM    489  HB2 HIS A  44       4.997  43.045  96.591  1.00  0.00           H  
ATOM    490  HB3 HIS A  44       3.485  42.206  96.343  1.00  0.00           H  
ATOM    491  CG  HIS A  44       5.010  41.708  94.940  1.00  0.00           C  
ATOM    492  ND1 HIS A  44       4.416  40.797  94.099  1.00  0.00           N  
ATOM    493  HD1 HIS A  44       3.430  40.529  94.099  1.00  0.00           H  
ATOM    494  CE1 HIS A  44       5.376  40.205  93.375  1.00  0.00           C  
ATOM    495  HE1 HIS A  44       5.206  39.418  92.649  1.00  0.00           H  
ATOM    496  NE2 HIS A  44       6.579  40.704  93.706  1.00  0.00           N  
ATOM    497  CD2 HIS A  44       6.357  41.645  94.716  1.00  0.00           C  
ATOM    498  HD2 HIS A  44       7.110  42.253  95.200  1.00  0.00           H  
ATOM    499  C   HIS A  44       4.917  44.855  94.659  1.00  0.00           C  
ATOM    500  O   HIS A  44       5.063  45.897  95.295  1.00  0.00           O  
ATOM    501  N   ARG A  45       5.674  44.586  93.577  1.00  0.00           N  
ATOM    502  H   ARG A  45       5.520  43.706  93.100  1.00  0.00           H  
ATOM    503  CA  ARG A  45       6.759  45.483  93.100  1.00  0.00           C  
ATOM    504  HA  ARG A  45       7.378  45.751  93.961  1.00  0.00           H  
ATOM    505  CB  ARG A  45       7.660  44.767  92.062  1.00  0.00           C  
ATOM    506  HB2 ARG A  45       7.016  44.311  91.308  1.00  0.00           H  
ATOM    507  HB3 ARG A  45       8.276  45.508  91.548  1.00  0.00           H  
ATOM    508  CG  ARG A  45       8.622  43.684  92.598  1.00  0.00           C  
ATOM    509  HG2 ARG A  45       8.062  42.962  93.184  1.00  0.00           H  
ATOM    510  HG3 ARG A  45       9.036  43.160  91.737  1.00  0.00           H  
ATOM    511  CD  ARG A  45       9.802  44.207  93.439  1.00  0.00           C  
ATOM    512  HD2 ARG A  45      10.314  44.991  92.878  1.00  0.00           H  
ATOM    513  HD3 ARG A  45       9.422  44.645  94.364  1.00  0.00           H  
ATOM    514  NE  ARG A  45      10.767  43.124  93.757  1.00  0.00           N  
ATOM    515  HE  ARG A  45      10.497  42.180  93.529  1.00  0.00           H  
ATOM    516  CZ  ARG A  45      11.937  43.237  94.371  1.00  0.00           C  
ATOM    517  NH1 ARG A  45      12.403  44.370  94.819  1.00  0.00           N  
ATOM    518 HH11 ARG A  45      11.851  45.216  94.722  1.00  0.00           H  
ATOM    519 HH12 ARG A  45      13.248  44.398  95.362  1.00  0.00           H  
ATOM    520  NH2 ARG A  45      12.676  42.184  94.545  1.00  0.00           N  
ATOM    521 HH21 ARG A  45      12.304  41.238  94.411  1.00  0.00           H  
ATOM    522 HH22 ARG A  45      13.525  42.190  95.082  1.00  0.00           H  
ATOM    523  C   ARG A  45       6.255  46.836  92.550  1.00  0.00           C  
ATOM    524  O   ARG A  45       7.065  47.666  92.160  1.00  0.00           O  
ATOM    525  N   ILE A  46       4.942  47.089  92.484  1.00  0.00           N  
ATOM    526  H   ILE A  46       4.312  46.373  92.823  1.00  0.00           H  
ATOM    527  CA  ILE A  46       4.359  48.402  92.128  1.00  0.00           C  
ATOM    528  HA  ILE A  46       5.114  48.996  91.610  1.00  0.00           H  
ATOM    529  CB  ILE A  46       3.168  48.219  91.149  1.00  0.00           C  
ATOM    530  HB  ILE A  46       2.405  47.616  91.641  1.00  0.00           H  
ATOM    531  CG2 ILE A  46       2.533  49.575  90.788  1.00  0.00           C  
ATOM    532 HG21 ILE A  46       1.729  49.445  90.066  1.00  0.00           H  
ATOM    533 HG22 ILE A  46       2.097  50.025  91.678  1.00  0.00           H  
ATOM    534 HG23 ILE A  46       3.289  50.247  90.384  1.00  0.00           H  
ATOM    535  CG1 ILE A  46       3.609  47.490  89.853  1.00  0.00           C  
ATOM    536 HG12 ILE A  46       4.215  48.161  89.243  1.00  0.00           H  
ATOM    537 HG13 ILE A  46       4.225  46.627  90.104  1.00  0.00           H  
ATOM    538  CD1 ILE A  46       2.444  46.951  89.011  1.00  0.00           C  
ATOM    539 HD11 ILE A  46       2.843  46.373  88.177  1.00  0.00           H  
ATOM    540 HD12 ILE A  46       1.820  46.297  89.620  1.00  0.00           H  
ATOM    541 HD13 ILE A  46       1.843  47.767  88.613  1.00  0.00           H  
ATOM    542  C   ILE A  46       3.984  49.201  93.396  1.00  0.00           C  
ATOM    543  O   ILE A  46       4.207  50.411  93.451  1.00  0.00           O  
ATOM    544  N   LEU A  47       3.482  48.515  94.431  1.00  0.00           N  
ATOM    545  H   LEU A  47       3.354  47.519  94.305  1.00  0.00           H  
ATOM    546  CA  LEU A  47       3.161  49.072  95.758  1.00  0.00           C  
ATOM    547  HA  LEU A  47       2.649  50.028  95.635  1.00  0.00           H  
ATOM    548  CB  LEU A  47       2.204  48.083  96.464  1.00  0.00           C  
ATOM    549  HB2 LEU A  47       2.723  47.129  96.538  1.00  0.00           H  
ATOM    550  HB3 LEU A  47       2.015  48.430  97.482  1.00  0.00           H  
ATOM    551  CG  LEU A  47       0.848  47.826  95.760  1.00  0.00           C  
ATOM    552  HG  LEU A  47       1.002  47.727  94.686  1.00  0.00           H  
ATOM    553  CD1 LEU A  47       0.211  46.523  96.249  1.00  0.00           C  
ATOM    554 HD11 LEU A  47      -0.756  46.366  95.768  1.00  0.00           H  
ATOM    555 HD12 LEU A  47       0.860  45.684  96.003  1.00  0.00           H  
ATOM    556 HD13 LEU A  47       0.070  46.556  97.328  1.00  0.00           H  
ATOM    557  CD2 LEU A  47      -0.150  48.958  96.001  1.00  0.00           C  
ATOM    558 HD21 LEU A  47      -1.085  48.741  95.486  1.00  0.00           H  
ATOM    559 HD22 LEU A  47      -0.346  49.062  97.068  1.00  0.00           H  
ATOM    560 HD23 LEU A  47       0.255  49.891  95.618  1.00  0.00           H  
ATOM    561  C   LEU A  47       4.438  49.335  96.602  1.00  0.00           C  
ATOM    562  O   LEU A  47       4.629  50.423  97.157  1.00  0.00           O  
ATOM    563  N   TRP A  48       5.367  48.375  96.611  1.00  0.00           N  
ATOM    564  H   TRP A  48       5.145  47.497  96.158  1.00  0.00           H  
ATOM    565  CA  TRP A  48       6.683  48.460  97.250  1.00  0.00           C  
ATOM    566  HA  TRP A  48       6.912  49.503  97.454  1.00  0.00           H  
ATOM    567  CB  TRP A  48       6.686  47.746  98.616  1.00  0.00           C  
ATOM    568  HB2 TRP A  48       6.880  46.686  98.463  1.00  0.00           H  
ATOM    569  HB3 TRP A  48       7.514  48.160  99.184  1.00  0.00           H  
ATOM    570  CG  TRP A  48       5.454  47.811  99.467  1.00  0.00           C  
ATOM    571  CD1 TRP A  48       5.233  48.652 100.502  1.00  0.00           C  
ATOM    572  HD1 TRP A  48       5.925  49.402 100.867  1.00  0.00           H  
ATOM    573  NE1 TRP A  48       3.976  48.430 101.026  1.00  0.00           N  
ATOM    574  HE1 TRP A  48       3.614  48.982 101.801  1.00  0.00           H  
ATOM    575  CE2 TRP A  48       3.323  47.410 100.362  1.00  0.00           C  
ATOM    576  CZ2 TRP A  48       2.062  46.813 100.499  1.00  0.00           C  
ATOM    577  HZ2 TRP A  48       1.369  47.171 101.243  1.00  0.00           H  
ATOM    578  CH2 TRP A  48       1.718  45.732  99.668  1.00  0.00           C  
ATOM    579  HH2 TRP A  48       0.751  45.257  99.768  1.00  0.00           H  
ATOM    580  CZ3 TRP A  48       2.640  45.252  98.722  1.00  0.00           C  
ATOM    581  HZ3 TRP A  48       2.377  44.409  98.100  1.00  0.00           H  
ATOM    582  CE3 TRP A  48       3.900  45.864  98.586  1.00  0.00           C  
ATOM    583  HE3 TRP A  48       4.613  45.494  97.864  1.00  0.00           H  
ATOM    584  CD2 TRP A  48       4.264  46.969  99.385  1.00  0.00           C  
ATOM    585  C   TRP A  48       7.790  47.929  96.310  1.00  0.00           C  
ATOM    586  O   TRP A  48       8.146  46.752  96.371  1.00  0.00           O  
ATOM    587  N   PRO A  49       8.343  48.777  95.419  1.00  0.00           N  
ATOM    588  CD  PRO A  49       7.820  50.098  95.082  1.00  0.00           C  
ATOM    589  HD2 PRO A  49       8.092  50.814  95.855  1.00  0.00           H  
ATOM    590  HD3 PRO A  49       6.737  50.081  94.963  1.00  0.00           H  
ATOM    591  CG  PRO A  49       8.470  50.484  93.758  1.00  0.00           C  
ATOM    592  HG2 PRO A  49       8.627  51.561  93.683  1.00  0.00           H  
ATOM    593  HG3 PRO A  49       7.860  50.126  92.928  1.00  0.00           H  
ATOM    594  CB  PRO A  49       9.789  49.721  93.796  1.00  0.00           C  
ATOM    595  HB2 PRO A  49      10.502  50.279  94.403  1.00  0.00           H  
ATOM    596  HB3 PRO A  49      10.186  49.550  92.796  1.00  0.00           H  
ATOM    597  CA  PRO A  49       9.433  48.411  94.501  1.00  0.00           C  
ATOM    598  HA  PRO A  49       9.049  47.707  93.765  1.00  0.00           H  
ATOM    599  C   PRO A  49      10.688  47.796  95.145  1.00  0.00           C  
ATOM    600  O   PRO A  49      11.391  47.011  94.506  1.00  0.00           O  
ATOM    601  N   ASP A  50      10.986  48.121  96.398  1.00  0.00           N  
ATOM    602  H   ASP A  50      10.359  48.739  96.904  1.00  0.00           H  
ATOM    603  CA  ASP A  50      12.138  47.625  97.162  1.00  0.00           C  
ATOM    604  HA  ASP A  50      13.029  47.672  96.539  1.00  0.00           H  
ATOM    605  CB  ASP A  50      12.346  48.569  98.351  1.00  0.00           C  
ATOM    606  HB2 ASP A  50      13.234  48.253  98.894  1.00  0.00           H  
ATOM    607  HB3 ASP A  50      12.546  49.565  97.959  1.00  0.00           H  
ATOM    608  CG  ASP A  50      11.171  48.643  99.338  1.00  0.00           C  
ATOM    609  OD1 ASP A  50      10.012  48.281  99.020  1.00  0.00           O  
ATOM    610  OD2 ASP A  50      11.415  49.020 100.492  1.00  0.00           O  
ATOM    611  C   ASP A  50      12.004  46.172  97.669  1.00  0.00           C  
ATOM    612  O   ASP A  50      13.007  45.498  97.918  1.00  0.00           O  
ATOM    613  N   ARG A  51      10.776  45.658  97.813  1.00  0.00           N  
ATOM    614  H   ARG A  51       9.998  46.265  97.572  1.00  0.00           H  
ATOM    615  CA  ARG A  51      10.470  44.380  98.484  1.00  0.00           C  
ATOM    616  HA  ARG A  51      11.343  44.060  99.053  1.00  0.00           H  
ATOM    617  CB  ARG A  51       9.294  44.610  99.443  1.00  0.00           C  
ATOM    618  HB2 ARG A  51       8.515  45.142  98.896  1.00  0.00           H  
ATOM    619  HB3 ARG A  51       8.880  43.649  99.749  1.00  0.00           H  
ATOM    620  CG  ARG A  51       9.659  45.387 100.719  1.00  0.00           C  
ATOM    621  HG2 ARG A  51      10.114  44.702 101.433  1.00  0.00           H  
ATOM    622  HG3 ARG A  51      10.369  46.182 100.499  1.00  0.00           H  
ATOM    623  CD  ARG A  51       8.378  45.995 101.307  1.00  0.00           C  
ATOM    624  HD2 ARG A  51       8.086  46.837 100.685  1.00  0.00           H  
ATOM    625  HD3 ARG A  51       7.576  45.255 101.267  1.00  0.00           H  
ATOM    626  NE  ARG A  51       8.523  46.459 102.696  1.00  0.00           N  
ATOM    627  HE  ARG A  51       8.050  45.928 103.402  1.00  0.00           H  
ATOM    628  CZ  ARG A  51       9.022  47.619 103.094  1.00  0.00           C  
ATOM    629  NH1 ARG A  51       9.593  48.491 102.334  1.00  0.00           N  
ATOM    630 HH11 ARG A  51       9.892  48.315 101.371  1.00  0.00           H  
ATOM    631 HH12 ARG A  51      10.054  49.303 102.735  1.00  0.00           H  
ATOM    632  NH2 ARG A  51       8.950  47.938 104.350  1.00  0.00           N  
ATOM    633 HH21 ARG A  51       8.447  47.393 105.014  1.00  0.00           H  
ATOM    634 HH22 ARG A  51       9.296  48.853 104.654  1.00  0.00           H  
ATOM    635  C   ARG A  51      10.112  43.255  97.513  1.00  0.00           C  
ATOM    636  O   ARG A  51       9.362  43.453  96.560  1.00  0.00           O  
ATOM    637  N   GLU A  52      10.547  42.035  97.835  1.00  0.00           N  
ATOM    638  H   GLU A  52      11.184  41.944  98.606  1.00  0.00           H  
ATOM    639  CA  GLU A  52       9.896  40.817  97.331  1.00  0.00           C  
ATOM    640  HA  GLU A  52       9.893  40.840  96.241  1.00  0.00           H  
ATOM    641  CB  GLU A  52      10.624  39.545  97.817  1.00  0.00           C  
ATOM    642  HB2 GLU A  52      10.492  39.466  98.898  1.00  0.00           H  
ATOM    643  HB3 GLU A  52      10.136  38.679  97.367  1.00  0.00           H  
ATOM    644  CG  GLU A  52      12.128  39.432  97.524  1.00  0.00           C  
ATOM    645  HG2 GLU A  52      12.649  40.164  98.145  1.00  0.00           H  
ATOM    646  HG3 GLU A  52      12.464  38.441  97.839  1.00  0.00           H  
ATOM    647  CD  GLU A  52      12.525  39.653  96.059  1.00  0.00           C  
ATOM    648  OE1 GLU A  52      11.650  39.680  95.162  1.00  0.00           O  
ATOM    649  OE2 GLU A  52      13.721  39.932  95.825  1.00  0.00           O  
ATOM    650  C   GLU A  52       8.427  40.739  97.783  1.00  0.00           C  
ATOM    651  O   GLU A  52       8.003  41.434  98.715  1.00  0.00           O  
ATOM    652  N   TYR A  53       7.655  39.846  97.153  1.00  0.00           N  
ATOM    653  H   TYR A  53       8.047  39.317  96.388  1.00  0.00           H  
ATOM    654  CA  TYR A  53       6.320  39.480  97.630  1.00  0.00           C  
ATOM    655  HA  TYR A  53       5.690  40.367  97.573  1.00  0.00           H  
ATOM    656  CB  TYR A  53       5.707  38.398  96.729  1.00  0.00           C  
ATOM    657  HB2 TYR A  53       5.596  38.792  95.722  1.00  0.00           H  
ATOM    658  HB3 TYR A  53       6.405  37.561  96.671  1.00  0.00           H  
ATOM    659  CG  TYR A  53       4.355  37.880  97.196  1.00  0.00           C  
ATOM    660  CD1 TYR A  53       3.228  38.728  97.199  1.00  0.00           C  
ATOM    661  HD1 TYR A  53       3.316  39.746  96.847  1.00  0.00           H  
ATOM    662  CE1 TYR A  53       1.980  38.251  97.650  1.00  0.00           C  
ATOM    663  HE1 TYR A  53       1.114  38.895  97.661  1.00  0.00           H  
ATOM    664  CZ  TYR A  53       1.852  36.913  98.084  1.00  0.00           C  
ATOM    665  OH  TYR A  53       0.651  36.426  98.497  1.00  0.00           O  
ATOM    666  HH  TYR A  53      -0.056  37.095  98.414  1.00  0.00           H  
ATOM    667  CE2 TYR A  53       2.979  36.065  98.076  1.00  0.00           C  
ATOM    668  HE2 TYR A  53       2.863  35.043  98.398  1.00  0.00           H  
ATOM    669  CD2 TYR A  53       4.229  36.550  97.645  1.00  0.00           C  
ATOM    670  HD2 TYR A  53       5.089  35.895  97.651  1.00  0.00           H  
ATOM    671  C   TYR A  53       6.348  39.009  99.093  1.00  0.00           C  
ATOM    672  O   TYR A  53       7.249  38.284  99.519  1.00  0.00           O  
ATOM    673  N   ARG A  54       5.323  39.419  99.845  1.00  0.00           N  
ATOM    674  H   ARG A  54       4.591  39.943  99.388  1.00  0.00           H  
ATOM    675  CA  ARG A  54       5.094  39.077 101.250  1.00  0.00           C  
ATOM    676  HA  ARG A  54       5.881  38.414 101.603  1.00  0.00           H  
ATOM    677  CB  ARG A  54       5.155  40.359 102.096  1.00  0.00           C  
ATOM    678  HB2 ARG A  54       4.571  41.143 101.612  1.00  0.00           H  
ATOM    679  HB3 ARG A  54       4.723  40.175 103.077  1.00  0.00           H  
ATOM    680  CG  ARG A  54       6.608  40.822 102.270  1.00  0.00           C  
ATOM    681  HG2 ARG A  54       7.192  40.015 102.714  1.00  0.00           H  
ATOM    682  HG3 ARG A  54       7.030  41.068 101.295  1.00  0.00           H  
ATOM    683  CD  ARG A  54       6.689  42.052 103.177  1.00  0.00           C  
ATOM    684  HD2 ARG A  54       6.070  42.842 102.748  1.00  0.00           H  
ATOM    685  HD3 ARG A  54       6.272  41.797 104.154  1.00  0.00           H  
ATOM    686  NE  ARG A  54       8.085  42.531 103.284  1.00  0.00           N  
ATOM    687  HE  ARG A  54       8.509  42.815 102.418  1.00  0.00           H  
ATOM    688  CZ  ARG A  54       8.866  42.489 104.350  1.00  0.00           C  
ATOM    689  NH1 ARG A  54      10.063  43.005 104.299  1.00  0.00           N  
ATOM    690 HH11 ARG A  54      10.397  43.411 103.443  1.00  0.00           H  
ATOM    691 HH12 ARG A  54      10.677  42.955 105.092  1.00  0.00           H  
ATOM    692  NH2 ARG A  54       8.474  41.956 105.473  1.00  0.00           N  
ATOM    693 HH21 ARG A  54       7.580  41.484 105.483  1.00  0.00           H  
ATOM    694 HH22 ARG A  54       9.067  41.898 106.277  1.00  0.00           H  
ATOM    695  C   ARG A  54       3.746  38.351 101.370  1.00  0.00           C  
ATOM    696  O   ARG A  54       2.715  38.984 101.139  1.00  0.00           O  
ATOM    697  N   PRO A  55       3.728  37.033 101.655  1.00  0.00           N  
ATOM    698  CD  PRO A  55       4.880  36.202 101.992  1.00  0.00           C  
ATOM    699  HD2 PRO A  55       5.476  36.650 102.788  1.00  0.00           H  
ATOM    700  HD3 PRO A  55       5.491  36.047 101.102  1.00  0.00           H  
ATOM    701  CG  PRO A  55       4.311  34.868 102.470  1.00  0.00           C  
ATOM    702  HG2 PRO A  55       4.115  34.915 103.543  1.00  0.00           H  
ATOM    703  HG3 PRO A  55       4.975  34.036 102.234  1.00  0.00           H  
ATOM    704  CB  PRO A  55       2.991  34.780 101.704  1.00  0.00           C  
ATOM    705  HB2 PRO A  55       2.288  34.102 102.188  1.00  0.00           H  
ATOM    706  HB3 PRO A  55       3.186  34.453 100.682  1.00  0.00           H  
ATOM    707  CA  PRO A  55       2.498  36.232 101.695  1.00  0.00           C  
ATOM    708  HA  PRO A  55       1.899  36.414 100.804  1.00  0.00           H  
ATOM    709  C   PRO A  55       1.620  36.510 102.924  1.00  0.00           C  
ATOM    710  O   PRO A  55       0.519  35.975 103.029  1.00  0.00           O  
ATOM    711  N   ASP A  56       2.134  37.299 103.865  1.00  0.00           N  
ATOM    712  H   ASP A  56       3.042  37.715 103.669  1.00  0.00           H  
ATOM    713  CA  ASP A  56       1.797  37.374 105.284  1.00  0.00           C  
ATOM    714  HA  ASP A  56       1.020  36.641 105.501  1.00  0.00           H  
ATOM    715  CB  ASP A  56       3.064  36.993 106.096  1.00  0.00           C  
ATOM    716  HB2 ASP A  56       2.864  37.130 107.160  1.00  0.00           H  
ATOM    717  HB3 ASP A  56       3.233  35.925 105.948  1.00  0.00           H  
ATOM    718  CG  ASP A  56       4.382  37.720 105.726  1.00  0.00           C  
ATOM    719  OD1 ASP A  56       4.493  38.308 104.620  1.00  0.00           O  
ATOM    720  OD2 ASP A  56       5.332  37.638 106.531  1.00  0.00           O  
ATOM    721  C   ASP A  56       1.236  38.744 105.718  1.00  0.00           C  
ATOM    722  O   ASP A  56       1.055  38.967 106.912  1.00  0.00           O  
ATOM    723  N   LEU A  57       0.952  39.649 104.772  1.00  0.00           N  
ATOM    724  H   LEU A  57       1.098  39.369 103.816  1.00  0.00           H  
ATOM    725  CA  LEU A  57       0.509  41.031 105.036  1.00  0.00           C  
ATOM    726  HA  LEU A  57       1.295  41.546 105.591  1.00  0.00           H  
ATOM    727  CB  LEU A  57       0.265  41.768 103.702  1.00  0.00           C  
ATOM    728  HB2 LEU A  57      -0.517  41.230 103.165  1.00  0.00           H  
ATOM    729  HB3 LEU A  57      -0.116  42.767 103.924  1.00  0.00           H  
ATOM    730  CG  LEU A  57       1.480  41.915 102.772  1.00  0.00           C  
ATOM    731  HG  LEU A  57       1.895  40.932 102.564  1.00  0.00           H  
ATOM    732  CD1 LEU A  57       1.040  42.547 101.448  1.00  0.00           C  
ATOM    733 HD11 LEU A  57       1.894  42.634 100.779  1.00  0.00           H  
ATOM    734 HD12 LEU A  57       0.291  41.908 100.981  1.00  0.00           H  
ATOM    735 HD13 LEU A  57       0.614  43.534 101.633  1.00  0.00           H  
ATOM    736  CD2 LEU A  57       2.578  42.794 103.362  1.00  0.00           C  
ATOM    737 HD21 LEU A  57       3.394  42.901 102.653  1.00  0.00           H  
ATOM    738 HD22 LEU A  57       2.174  43.775 103.597  1.00  0.00           H  
ATOM    739 HD23 LEU A  57       2.956  42.346 104.281  1.00  0.00           H  
ATOM    740  C   LEU A  57      -0.774  41.129 105.883  1.00  0.00           C  
ATOM    741  O   LEU A  57      -1.665  40.280 105.792  1.00  0.00           O  
ATOM    742  N   ASP A  58      -0.930  42.237 106.610  1.00  0.00           N  
ATOM    743  H   ASP A  58      -0.143  42.889 106.642  1.00  0.00           H  
ATOM    744  CA  ASP A  58      -2.250  42.734 107.010  1.00  0.00           C  
ATOM    745  HA  ASP A  58      -2.934  41.890 107.114  1.00  0.00           H  
ATOM    746  CB  ASP A  58      -2.203  43.433 108.371  1.00  0.00           C  
ATOM    747  HB2 ASP A  58      -1.480  44.247 108.326  1.00  0.00           H  
ATOM    748  HB3 ASP A  58      -3.179  43.872 108.574  1.00  0.00           H  
ATOM    749  CG  ASP A  58      -1.874  42.490 109.529  1.00  0.00           C  
ATOM    750  OD1 ASP A  58      -2.674  41.558 109.773  1.00  0.00           O  
ATOM    751  OD2 ASP A  58      -0.874  42.779 110.227  1.00  0.00           O  
ATOM    752  C   ASP A  58      -2.809  43.675 105.933  1.00  0.00           C  
ATOM    753  O   ASP A  58      -2.241  44.734 105.640  1.00  0.00           O  
ATOM    754  N   ILE A  59      -3.946  43.286 105.353  1.00  0.00           N  
ATOM    755  H   ILE A  59      -4.347  42.398 105.649  1.00  0.00           H  
ATOM    756  CA  ILE A  59      -4.640  43.983 104.267  1.00  0.00           C  
ATOM    757  HA  ILE A  59      -4.062  44.861 103.980  1.00  0.00           H  
ATOM    758  CB  ILE A  59      -4.755  43.064 103.023  1.00  0.00           C  
ATOM    759  HB  ILE A  59      -5.368  42.206 103.301  1.00  0.00           H  
ATOM    760  CG2 ILE A  59      -5.473  43.793 101.869  1.00  0.00           C  
ATOM    761 HG21 ILE A  59      -5.603  43.124 101.021  1.00  0.00           H  
ATOM    762 HG22 ILE A  59      -6.464  44.115 102.182  1.00  0.00           H  
ATOM    763 HG23 ILE A  59      -4.897  44.666 101.562  1.00  0.00           H  
ATOM    764  CG1 ILE A  59      -3.372  42.525 102.576  1.00  0.00           C  
ATOM    765 HG12 ILE A  59      -2.711  43.358 102.341  1.00  0.00           H  
ATOM    766 HG13 ILE A  59      -2.925  41.970 103.402  1.00  0.00           H  
ATOM    767  CD1 ILE A  59      -3.407  41.567 101.377  1.00  0.00           C  
ATOM    768 HD11 ILE A  59      -2.423  41.114 101.252  1.00  0.00           H  
ATOM    769 HD12 ILE A  59      -4.138  40.776 101.552  1.00  0.00           H  
ATOM    770 HD13 ILE A  59      -3.655  42.106 100.465  1.00  0.00           H  
ATOM    771  C   ILE A  59      -6.020  44.447 104.753  1.00  0.00           C  
ATOM    772  O   ILE A  59      -6.812  43.655 105.265  1.00  0.00           O  
ATOM    773  N   LEU A  60      -6.343  45.721 104.532  1.00  0.00           N  
ATOM    774  H   LEU A  60      -5.627  46.314 104.118  1.00  0.00           H  
ATOM    775  CA  LEU A  60      -7.686  46.285 104.686  1.00  0.00           C  
ATOM    776  HA  LEU A  60      -8.307  45.574 105.228  1.00  0.00           H  
ATOM    777  CB  LEU A  60      -7.601  47.564 105.535  1.00  0.00           C  
ATOM    778  HB2 LEU A  60      -7.273  47.288 106.534  1.00  0.00           H  
ATOM    779  HB3 LEU A  60      -6.840  48.201 105.092  1.00  0.00           H  
ATOM    780  CG  LEU A  60      -8.903  48.377 105.658  1.00  0.00           C  
ATOM    781  HG  LEU A  60      -9.279  48.610 104.662  1.00  0.00           H  
ATOM    782  CD1 LEU A  60      -9.988  47.630 106.436  1.00  0.00           C  
ATOM    783 HD11 LEU A  60     -10.882  48.248 106.514  1.00  0.00           H  
ATOM    784 HD12 LEU A  60     -10.251  46.705 105.928  1.00  0.00           H  
ATOM    785 HD13 LEU A  60      -9.629  47.394 107.439  1.00  0.00           H  
ATOM    786  CD2 LEU A  60      -8.647  49.702 106.375  1.00  0.00           C  
ATOM    787 HD21 LEU A  60      -9.531  50.334 106.316  1.00  0.00           H  
ATOM    788 HD22 LEU A  60      -8.400  49.527 107.423  1.00  0.00           H  
ATOM    789 HD23 LEU A  60      -7.818  50.232 105.909  1.00  0.00           H  
ATOM    790  C   LEU A  60      -8.318  46.520 103.308  1.00  0.00           C  
ATOM    791  O   LEU A  60      -7.696  47.106 102.421  1.00  0.00           O  
ATOM    792  N   ILE A  61      -9.582  46.127 103.149  1.00  0.00           N  
ATOM    793  H   ILE A  61      -9.997  45.592 103.907  1.00  0.00           H  
ATOM    794  CA  ILE A  61     -10.402  46.368 101.955  1.00  0.00           C  
ATOM    795  HA  ILE A  61      -9.800  46.903 101.220  1.00  0.00           H  
ATOM    796  CB  ILE A  61     -10.842  45.036 101.311  1.00  0.00           C  
ATOM    797  HB  ILE A  61     -11.575  44.567 101.969  1.00  0.00           H  
ATOM    798  CG2 ILE A  61     -11.528  45.347  99.973  1.00  0.00           C  
ATOM    799 HG21 ILE A  61     -11.851  44.419  99.502  1.00  0.00           H  
ATOM    800 HG22 ILE A  61     -12.385  45.993 100.144  1.00  0.00           H  
ATOM    801 HG23 ILE A  61     -10.828  45.870  99.321  1.00  0.00           H  
ATOM    802  CG1 ILE A  61      -9.704  44.008 101.111  1.00  0.00           C  
ATOM    803 HG12 ILE A  61      -9.242  43.797 102.074  1.00  0.00           H  
ATOM    804 HG13 ILE A  61     -10.146  43.077 100.772  1.00  0.00           H  
ATOM    805  CD1 ILE A  61      -8.596  44.385 100.119  1.00  0.00           C  
ATOM    806 HD11 ILE A  61      -7.871  43.573 100.073  1.00  0.00           H  
ATOM    807 HD12 ILE A  61      -9.000  44.534  99.119  1.00  0.00           H  
ATOM    808 HD13 ILE A  61      -8.086  45.287 100.453  1.00  0.00           H  
ATOM    809  C   ILE A  61     -11.590  47.272 102.327  1.00  0.00           C  
ATOM    810  O   ILE A  61     -12.645  46.810 102.772  1.00  0.00           O  
ATOM    811  N   ALA A  62     -11.390  48.579 102.175  1.00  0.00           N  
ATOM    812  H   ALA A  62     -10.553  48.873 101.683  1.00  0.00           H  
ATOM    813  CA  ALA A  62     -12.294  49.622 102.649  1.00  0.00           C  
ATOM    814  HA  ALA A  62     -12.798  49.260 103.539  1.00  0.00           H  
ATOM    815  CB  ALA A  62     -11.434  50.822 103.062  1.00  0.00           C  
ATOM    816  HB1 ALA A  62     -12.077  51.624 103.419  1.00  0.00           H  
ATOM    817  HB2 ALA A  62     -10.754  50.535 103.866  1.00  0.00           H  
ATOM    818  HB3 ALA A  62     -10.854  51.182 102.213  1.00  0.00           H  
ATOM    819  C   ALA A  62     -13.373  49.974 101.607  1.00  0.00           C  
ATOM    820  O   ALA A  62     -13.105  50.705 100.652  1.00  0.00           O  
ATOM    821  N   GLY A  63     -14.588  49.440 101.778  1.00  0.00           N  
ATOM    822  H   GLY A  63     -14.746  48.839 102.580  1.00  0.00           H  
ATOM    823  CA  GLY A  63     -15.650  49.431 100.764  1.00  0.00           C  
ATOM    824  HA2 GLY A  63     -16.613  49.291 101.258  1.00  0.00           H  
ATOM    825  HA3 GLY A  63     -15.683  50.376 100.229  1.00  0.00           H  
ATOM    826  C   GLY A  63     -15.446  48.276  99.780  1.00  0.00           C  
ATOM    827  O   GLY A  63     -15.170  48.478  98.588  1.00  0.00           O  
ATOM    828  N   CYS A  64     -15.503  47.049 100.302  1.00  0.00           N  
ATOM    829  H   CYS A  64     -15.746  46.961 101.288  1.00  0.00           H  
ATOM    830  CA  CYS A  64     -15.175  45.829  99.566  1.00  0.00           C  
ATOM    831  HA  CYS A  64     -14.241  45.999  99.037  1.00  0.00           H  
ATOM    832  CB  CYS A  64     -14.957  44.688 100.570  1.00  0.00           C  
ATOM    833  HB2 CYS A  64     -14.615  43.798 100.042  1.00  0.00           H  
ATOM    834  HB3 CYS A  64     -14.195  44.983 101.294  1.00  0.00           H  
ATOM    835  SG  CYS A  64     -16.475  44.282 101.470  1.00  0.00           S  
ATOM    836  HG  CYS A  64     -17.251  43.929 100.434  1.00  0.00           H  
ATOM    837  C   CYS A  64     -16.188  45.430  98.485  1.00  0.00           C  
ATOM    838  O   CYS A  64     -15.811  44.693  97.569  1.00  0.00           O  
ATOM    839  N   GLY A  65     -17.442  45.883  98.563  1.00  0.00           N  
ATOM    840  H   GLY A  65     -17.710  46.470  99.353  1.00  0.00           H  
ATOM    841  CA  GLY A  65     -18.511  45.395  97.690  1.00  0.00           C  
ATOM    842  HA2 GLY A  65     -19.445  45.899  97.935  1.00  0.00           H  
ATOM    843  HA3 GLY A  65     -18.261  45.612  96.652  1.00  0.00           H  
ATOM    844  C   GLY A  65     -18.741  43.891  97.843  1.00  0.00           C  
ATOM    845  O   GLY A  65     -18.419  43.305  98.877  1.00  0.00           O  
ATOM    846  N   THR A  66     -19.288  43.260  96.806  1.00  0.00           N  
ATOM    847  H   THR A  66     -19.497  43.784  95.968  1.00  0.00           H  
ATOM    848  CA  THR A  66     -19.655  41.834  96.772  1.00  0.00           C  
ATOM    849  HA  THR A  66     -20.233  41.583  97.661  1.00  0.00           H  
ATOM    850  CB  THR A  66     -20.519  41.556  95.529  1.00  0.00           C  
ATOM    851  HB  THR A  66     -20.646  40.479  95.403  1.00  0.00           H  
ATOM    852  CG2 THR A  66     -21.901  42.188  95.633  1.00  0.00           C  
ATOM    853 HG21 THR A  66     -22.475  41.925  94.746  1.00  0.00           H  
ATOM    854 HG22 THR A  66     -22.416  41.789  96.505  1.00  0.00           H  
ATOM    855 HG23 THR A  66     -21.827  43.272  95.711  1.00  0.00           H  
ATOM    856  OG1 THR A  66     -19.880  42.092  94.389  1.00  0.00           O  
ATOM    857  HG1 THR A  66     -20.513  42.100  93.648  1.00  0.00           H  
ATOM    858  C   THR A  66     -18.467  40.874  96.723  1.00  0.00           C  
ATOM    859  O   THR A  66     -18.596  39.739  97.176  1.00  0.00           O  
ATOM    860  N   ASN A  67     -17.332  41.261  96.123  1.00  0.00           N  
ATOM    861  H   ASN A  67     -17.326  42.178  95.701  1.00  0.00           H  
ATOM    862  CA  ASN A  67     -16.322  40.290  95.669  1.00  0.00           C  
ATOM    863  HA  ASN A  67     -16.494  39.323  96.144  1.00  0.00           H  
ATOM    864  CB  ASN A  67     -16.501  40.112  94.151  1.00  0.00           C  
ATOM    865  HB2 ASN A  67     -16.363  41.068  93.644  1.00  0.00           H  
ATOM    866  HB3 ASN A  67     -15.722  39.434  93.808  1.00  0.00           H  
ATOM    867  CG  ASN A  67     -17.836  39.522  93.708  1.00  0.00           C  
ATOM    868  OD1 ASN A  67     -18.282  39.711  92.596  1.00  0.00           O  
ATOM    869  ND2 ASN A  67     -18.534  38.769  94.524  1.00  0.00           N  
ATOM    870 HD21 ASN A  67     -19.411  38.411  94.197  1.00  0.00           H  
ATOM    871 HD22 ASN A  67     -18.279  38.711  95.500  1.00  0.00           H  
ATOM    872  C   ASN A  67     -14.852  40.602  96.007  1.00  0.00           C  
ATOM    873  O   ASN A  67     -14.077  39.661  96.157  1.00  0.00           O  
ATOM    874  N   GLN A  68     -14.452  41.869  96.174  1.00  0.00           N  
ATOM    875  H   GLN A  68     -15.113  42.620  96.026  1.00  0.00           H  
ATOM    876  CA  GLN A  68     -13.018  42.216  96.183  1.00  0.00           C  
ATOM    877  HA  GLN A  68     -12.583  41.856  95.247  1.00  0.00           H  
ATOM    878  CB  GLN A  68     -12.870  43.744  96.195  1.00  0.00           C  
ATOM    879  HB2 GLN A  68     -13.484  44.169  95.399  1.00  0.00           H  
ATOM    880  HB3 GLN A  68     -13.228  44.123  97.153  1.00  0.00           H  
ATOM    881  CG  GLN A  68     -11.414  44.187  95.977  1.00  0.00           C  
ATOM    882  HG2 GLN A  68     -10.782  43.781  96.765  1.00  0.00           H  
ATOM    883  HG3 GLN A  68     -11.063  43.807  95.016  1.00  0.00           H  
ATOM    884  CD  GLN A  68     -11.252  45.703  95.988  1.00  0.00           C  
ATOM    885  OE1 GLN A  68     -10.585  46.303  95.172  1.00  0.00           O  
ATOM    886  NE2 GLN A  68     -11.850  46.432  96.913  1.00  0.00           N  
ATOM    887 HE21 GLN A  68     -12.238  45.963  97.709  1.00  0.00           H  
ATOM    888 HE22 GLN A  68     -11.501  47.374  96.939  1.00  0.00           H  
ATOM    889  C   GLN A  68     -12.215  41.558  97.326  1.00  0.00           C  
ATOM    890  O   GLN A  68     -11.157  40.985  97.096  1.00  0.00           O  
ATOM    891  N   ALA A  69     -12.719  41.587  98.563  1.00  0.00           N  
ATOM    892  H   ALA A  69     -13.590  42.058  98.732  1.00  0.00           H  
ATOM    893  CA  ALA A  69     -11.996  41.029  99.708  1.00  0.00           C  
ATOM    894  HA  ALA A  69     -10.982  41.432  99.702  1.00  0.00           H  
ATOM    895  CB  ALA A  69     -12.693  41.487 100.984  1.00  0.00           C  
ATOM    896  HB1 ALA A  69     -12.107  41.141 101.833  1.00  0.00           H  
ATOM    897  HB2 ALA A  69     -12.748  42.573 101.014  1.00  0.00           H  
ATOM    898  HB3 ALA A  69     -13.697  41.066 101.046  1.00  0.00           H  
ATOM    899  C   ALA A  69     -11.843  39.498  99.676  1.00  0.00           C  
ATOM    900  O   ALA A  69     -10.772  38.984 100.003  1.00  0.00           O  
ATOM    901  N   ALA A  70     -12.870  38.768  99.232  1.00  0.00           N  
ATOM    902  H   ALA A  70     -13.760  39.222  99.041  1.00  0.00           H  
ATOM    903  CA  ALA A  70     -12.788  37.321  99.061  1.00  0.00           C  
ATOM    904  HA  ALA A  70     -12.458  36.882 100.001  1.00  0.00           H  
ATOM    905  CB  ALA A  70     -14.185  36.779  98.744  1.00  0.00           C  
ATOM    906  HB1 ALA A  70     -14.138  35.696  98.649  1.00  0.00           H  
ATOM    907  HB2 ALA A  70     -14.869  37.024  99.558  1.00  0.00           H  
ATOM    908  HB3 ALA A  70     -14.558  37.213  97.815  1.00  0.00           H  
ATOM    909  C   ALA A  70     -11.746  36.926  98.000  1.00  0.00           C  
ATOM    910  O   ALA A  70     -11.018  35.961  98.215  1.00  0.00           O  
ATOM    911  N   ILE A  71     -11.611  37.700  96.912  1.00  0.00           N  
ATOM    912  H   ILE A  71     -12.233  38.494  96.808  1.00  0.00           H  
ATOM    913  CA  ILE A  71     -10.545  37.515  95.908  1.00  0.00           C  
ATOM    914  HA  ILE A  71     -10.597  36.495  95.524  1.00  0.00           H  
ATOM    915  CB  ILE A  71     -10.726  38.484  94.709  1.00  0.00           C  
ATOM    916  HB  ILE A  71     -10.846  39.494  95.097  1.00  0.00           H  
ATOM    917  CG2 ILE A  71      -9.496  38.485  93.778  1.00  0.00           C  
ATOM    918 HG21 ILE A  71      -9.662  39.141  92.925  1.00  0.00           H  
ATOM    919 HG22 ILE A  71      -8.614  38.859  94.301  1.00  0.00           H  
ATOM    920 HG23 ILE A  71      -9.292  37.476  93.421  1.00  0.00           H  
ATOM    921  CG1 ILE A  71     -11.987  38.122  93.889  1.00  0.00           C  
ATOM    922 HG12 ILE A  71     -11.765  37.280  93.232  1.00  0.00           H  
ATOM    923 HG13 ILE A  71     -12.790  37.819  94.559  1.00  0.00           H  
ATOM    924  CD1 ILE A  71     -12.518  39.288  93.044  1.00  0.00           C  
ATOM    925 HD11 ILE A  71     -13.403  38.964  92.498  1.00  0.00           H  
ATOM    926 HD12 ILE A  71     -12.786  40.123  93.689  1.00  0.00           H  
ATOM    927 HD13 ILE A  71     -11.770  39.618  92.326  1.00  0.00           H  
ATOM    928  C   ILE A  71      -9.167  37.655  96.571  1.00  0.00           C  
ATOM    929  O   ILE A  71      -8.378  36.714  96.531  1.00  0.00           O  
ATOM    930  N   PHE A  72      -8.892  38.774  97.253  1.00  0.00           N  
ATOM    931  H   PHE A  72      -9.591  39.506  97.272  1.00  0.00           H  
ATOM    932  CA  PHE A  72      -7.587  39.015  97.898  1.00  0.00           C  
ATOM    933  HA  PHE A  72      -6.801  39.003  97.139  1.00  0.00           H  
ATOM    934  CB  PHE A  72      -7.592  40.390  98.591  1.00  0.00           C  
ATOM    935  HB2 PHE A  72      -8.574  40.571  99.032  1.00  0.00           H  
ATOM    936  HB3 PHE A  72      -6.883  40.358  99.419  1.00  0.00           H  
ATOM    937  CG  PHE A  72      -7.223  41.576  97.717  1.00  0.00           C  
ATOM    938  CD1 PHE A  72      -8.051  41.978  96.651  1.00  0.00           C  
ATOM    939  HD1 PHE A  72      -8.923  41.405  96.394  1.00  0.00           H  
ATOM    940  CE1 PHE A  72      -7.738  43.119  95.895  1.00  0.00           C  
ATOM    941  HE1 PHE A  72      -8.378  43.422  95.077  1.00  0.00           H  
ATOM    942  CZ  PHE A  72      -6.577  43.851  96.183  1.00  0.00           C  
ATOM    943  HZ  PHE A  72      -6.330  44.716  95.588  1.00  0.00           H  
ATOM    944  CE2 PHE A  72      -5.730  43.441  97.226  1.00  0.00           C  
ATOM    945  HE2 PHE A  72      -4.824  43.993  97.427  1.00  0.00           H  
ATOM    946  CD2 PHE A  72      -6.050  42.306  97.991  1.00  0.00           C  
ATOM    947  HD2 PHE A  72      -5.387  41.992  98.785  1.00  0.00           H  
ATOM    948  C   PHE A  72      -7.234  37.930  98.929  1.00  0.00           C  
ATOM    949  O   PHE A  72      -6.091  37.482  98.998  1.00  0.00           O  
ATOM    950  N   ALA A  73      -8.214  37.511  99.740  1.00  0.00           N  
ATOM    951  H   ALA A  73      -9.123  37.951  99.648  1.00  0.00           H  
ATOM    952  CA  ALA A  73      -8.046  36.480 100.766  1.00  0.00           C  
ATOM    953  HA  ALA A  73      -7.157  36.705 101.357  1.00  0.00           H  
ATOM    954  CB  ALA A  73      -9.274  36.514 101.683  1.00  0.00           C  
ATOM    955  HB1 ALA A  73      -9.143  35.795 102.492  1.00  0.00           H  
ATOM    956  HB2 ALA A  73      -9.395  37.510 102.102  1.00  0.00           H  
ATOM    957  HB3 ALA A  73     -10.170  36.266 101.115  1.00  0.00           H  
ATOM    958  C   ALA A  73      -7.864  35.073 100.175  1.00  0.00           C  
ATOM    959  O   ALA A  73      -7.199  34.235 100.787  1.00  0.00           O  
ATOM    960  N   PHE A  74      -8.456  34.823  99.002  1.00  0.00           N  
ATOM    961  H   PHE A  74      -9.009  35.556  98.567  1.00  0.00           H  
ATOM    962  CA  PHE A  74      -8.335  33.571  98.263  1.00  0.00           C  
ATOM    963  HA  PHE A  74      -8.515  32.742  98.944  1.00  0.00           H  
ATOM    964  CB  PHE A  74      -9.400  33.528  97.159  1.00  0.00           C  
ATOM    965  HB2 PHE A  74     -10.380  33.561  97.631  1.00  0.00           H  
ATOM    966  HB3 PHE A  74      -9.308  34.402  96.517  1.00  0.00           H  
ATOM    967  CG  PHE A  74      -9.331  32.297  96.285  1.00  0.00           C  
ATOM    968  CD1 PHE A  74      -8.468  32.245  95.173  1.00  0.00           C  
ATOM    969  HD1 PHE A  74      -7.865  33.102  94.910  1.00  0.00           H  
ATOM    970  CE1 PHE A  74      -8.376  31.068  94.412  1.00  0.00           C  
ATOM    971  HE1 PHE A  74      -7.717  31.028  93.555  1.00  0.00           H  
ATOM    972  CZ  PHE A  74      -9.144  29.945  94.760  1.00  0.00           C  
ATOM    973  HZ  PHE A  74      -9.082  29.041  94.173  1.00  0.00           H  
ATOM    974  CE2 PHE A  74     -10.019  30.010  95.856  1.00  0.00           C  
ATOM    975  HE2 PHE A  74     -10.629  29.159  96.109  1.00  0.00           H  
ATOM    976  CD2 PHE A  74     -10.122  31.187  96.609  1.00  0.00           C  
ATOM    977  HD2 PHE A  74     -10.816  31.242  97.431  1.00  0.00           H  
ATOM    978  C   PHE A  74      -6.936  33.381  97.677  1.00  0.00           C  
ATOM    979  O   PHE A  74      -6.416  32.266  97.736  1.00  0.00           O  
ATOM    980  N   THR A  75      -6.341  34.441  97.124  1.00  0.00           N  
ATOM    981  H   THR A  75      -6.843  35.326  97.084  1.00  0.00           H  
ATOM    982  CA  THR A  75      -4.978  34.429  96.571  1.00  0.00           C  
ATOM    983  HA  THR A  75      -4.817  33.486  96.049  1.00  0.00           H  
ATOM    984  CB  THR A  75      -4.796  35.573  95.552  1.00  0.00           C  
ATOM    985  HB  THR A  75      -3.756  35.597  95.232  1.00  0.00           H  
ATOM    986  CG2 THR A  75      -5.677  35.386  94.314  1.00  0.00           C  
ATOM    987 HG21 THR A  75      -5.451  36.171  93.591  1.00  0.00           H  
ATOM    988 HG22 THR A  75      -5.475  34.417  93.859  1.00  0.00           H  
ATOM    989 HG23 THR A  75      -6.731  35.450  94.585  1.00  0.00           H  
ATOM    990  OG1 THR A  75      -5.128  36.810  96.132  1.00  0.00           O  
ATOM    991  HG1 THR A  75      -4.959  37.509  95.450  1.00  0.00           H  
ATOM    992  C   THR A  75      -3.927  34.509  97.687  1.00  0.00           C  
ATOM    993  O   THR A  75      -3.070  33.632  97.807  1.00  0.00           O  
ATOM    994  N   ASN A  76      -4.030  35.499  98.574  1.00  0.00           N  
ATOM    995  H   ASN A  76      -4.782  36.169  98.430  1.00  0.00           H  
ATOM    996  CA  ASN A  76      -3.095  35.728  99.679  1.00  0.00           C  
ATOM    997  HA  ASN A  76      -2.109  35.378  99.367  1.00  0.00           H  
ATOM    998  CB  ASN A  76      -2.966  37.238  99.950  1.00  0.00           C  
ATOM    999  HB2 ASN A  76      -3.901  37.637 100.341  1.00  0.00           H  
ATOM   1000  HB3 ASN A  76      -2.192  37.383 100.700  1.00  0.00           H  
ATOM   1001  CG  ASN A  76      -2.544  38.025  98.729  1.00  0.00           C  
ATOM   1002  OD1 ASN A  76      -1.362  38.169  98.461  1.00  0.00           O  
ATOM   1003  ND2 ASN A  76      -3.479  38.533  97.965  1.00  0.00           N  
ATOM   1004 HD21 ASN A  76      -3.204  38.916  97.056  1.00  0.00           H  
ATOM   1005 HD22 ASN A  76      -4.443  38.264  98.108  1.00  0.00           H  
ATOM   1006  C   ASN A  76      -3.484  34.912 100.929  1.00  0.00           C  
ATOM   1007  O   ASN A  76      -3.825  35.465 101.973  1.00  0.00           O  
ATOM   1008  N   ARG A  77      -3.467  33.575 100.829  1.00  0.00           N  
ATOM   1009  H   ARG A  77      -3.223  33.204  99.914  1.00  0.00           H  
ATOM   1010  CA  ARG A  77      -4.024  32.657 101.853  1.00  0.00           C  
ATOM   1011  HA  ARG A  77      -5.080  32.901 101.969  1.00  0.00           H  
ATOM   1012  CB  ARG A  77      -3.881  31.198 101.379  1.00  0.00           C  
ATOM   1013  HB2 ARG A  77      -2.861  31.035 101.027  1.00  0.00           H  
ATOM   1014  HB3 ARG A  77      -4.050  30.524 102.220  1.00  0.00           H  
ATOM   1015  CG  ARG A  77      -4.861  30.812 100.264  1.00  0.00           C  
ATOM   1016  HG2 ARG A  77      -4.754  31.511  99.436  1.00  0.00           H  
ATOM   1017  HG3 ARG A  77      -4.602  29.815  99.907  1.00  0.00           H  
ATOM   1018  CD  ARG A  77      -6.315  30.792 100.761  1.00  0.00           C  
ATOM   1019  HD2 ARG A  77      -6.373  30.140 101.633  1.00  0.00           H  
ATOM   1020  HD3 ARG A  77      -6.617  31.797 101.059  1.00  0.00           H  
ATOM   1021  NE  ARG A  77      -7.230  30.329  99.706  1.00  0.00           N  
ATOM   1022  HE  ARG A  77      -7.045  30.707  98.781  1.00  0.00           H  
ATOM   1023  CZ  ARG A  77      -8.287  29.550  99.848  1.00  0.00           C  
ATOM   1024  NH1 ARG A  77      -8.684  29.073 100.993  1.00  0.00           N  
ATOM   1025 HH11 ARG A  77      -8.214  29.340 101.836  1.00  0.00           H  
ATOM   1026 HH12 ARG A  77      -9.565  28.572 101.044  1.00  0.00           H  
ATOM   1027  NH2 ARG A  77      -9.018  29.222  98.829  1.00  0.00           N  
ATOM   1028 HH21 ARG A  77      -8.818  29.577  97.904  1.00  0.00           H  
ATOM   1029 HH22 ARG A  77      -9.806  28.613  98.988  1.00  0.00           H  
ATOM   1030  C   ARG A  77      -3.463  32.788 103.279  1.00  0.00           C  
ATOM   1031  O   ARG A  77      -4.147  32.377 104.216  1.00  0.00           O  
ATOM   1032  N   ALA A  78      -2.249  33.312 103.461  1.00  0.00           N  
ATOM   1033  H   ALA A  78      -1.748  33.638 102.652  1.00  0.00           H  
ATOM   1034  CA  ALA A  78      -1.659  33.563 104.784  1.00  0.00           C  
ATOM   1035  HA  ALA A  78      -2.132  32.902 105.512  1.00  0.00           H  
ATOM   1036  CB  ALA A  78      -0.174  33.176 104.726  1.00  0.00           C  
ATOM   1037  HB1 ALA A  78       0.308  33.421 105.674  1.00  0.00           H  
ATOM   1038  HB2 ALA A  78      -0.079  32.105 104.548  1.00  0.00           H  
ATOM   1039  HB3 ALA A  78       0.332  33.709 103.925  1.00  0.00           H  
ATOM   1040  C   ALA A  78      -1.890  35.002 105.309  1.00  0.00           C  
ATOM   1041  O   ALA A  78      -1.965  35.203 106.532  1.00  0.00           O  
ATOM   1042  N   ALA A  79      -2.047  35.974 104.405  1.00  0.00           N  
ATOM   1043  H   ALA A  79      -1.992  35.735 103.429  1.00  0.00           H  
ATOM   1044  CA  ALA A  79      -2.331  37.374 104.704  1.00  0.00           C  
ATOM   1045  HA  ALA A  79      -1.576  37.750 105.396  1.00  0.00           H  
ATOM   1046  CB  ALA A  79      -2.254  38.183 103.404  1.00  0.00           C  
ATOM   1047  HB1 ALA A  79      -2.395  39.243 103.615  1.00  0.00           H  
ATOM   1048  HB2 ALA A  79      -1.281  38.047 102.931  1.00  0.00           H  
ATOM   1049  HB3 ALA A  79      -3.051  37.866 102.735  1.00  0.00           H  
ATOM   1050  C   ALA A  79      -3.715  37.523 105.346  1.00  0.00           C  
ATOM   1051  O   ALA A  79      -4.666  36.832 104.964  1.00  0.00           O  
ATOM   1052  N   LYS A  80      -3.838  38.421 106.326  1.00  0.00           N  
ATOM   1053  H   LYS A  80      -3.059  39.065 106.472  1.00  0.00           H  
ATOM   1054  CA  LYS A  80      -5.136  38.742 106.930  1.00  0.00           C  
ATOM   1055  HA  LYS A  80      -5.768  37.855 106.921  1.00  0.00           H  
ATOM   1056  CB  LYS A  80      -4.981  39.216 108.384  1.00  0.00           C  
ATOM   1057  HB2 LYS A  80      -4.455  40.172 108.395  1.00  0.00           H  
ATOM   1058  HB3 LYS A  80      -5.973  39.375 108.808  1.00  0.00           H  
ATOM   1059  CG  LYS A  80      -4.212  38.226 109.274  1.00  0.00           C  
ATOM   1060  HG2 LYS A  80      -3.168  38.230 108.959  1.00  0.00           H  
ATOM   1061  HG3 LYS A  80      -4.249  38.586 110.303  1.00  0.00           H  
ATOM   1062  CD  LYS A  80      -4.763  36.786 109.226  1.00  0.00           C  
ATOM   1063  HD2 LYS A  80      -5.782  36.782 109.617  1.00  0.00           H  
ATOM   1064  HD3 LYS A  80      -4.786  36.420 108.200  1.00  0.00           H  
ATOM   1065  CE  LYS A  80      -3.902  35.821 110.047  1.00  0.00           C  
ATOM   1066  HE2 LYS A  80      -3.857  36.183 111.079  1.00  0.00           H  
ATOM   1067  HE3 LYS A  80      -4.388  34.841 110.049  1.00  0.00           H  
ATOM   1068  NZ  LYS A  80      -2.530  35.705 109.477  1.00  0.00           N  
ATOM   1069  HZ1 LYS A  80      -1.967  35.028 109.972  1.00  0.00           H  
ATOM   1070  HZ2 LYS A  80      -2.549  35.448 108.489  1.00  0.00           H  
ATOM   1071  HZ3 LYS A  80      -2.056  36.601 109.515  1.00  0.00           H  
ATOM   1072  C   LYS A  80      -5.836  39.775 106.065  1.00  0.00           C  
ATOM   1073  O   LYS A  80      -5.240  40.782 105.700  1.00  0.00           O  
ATOM   1074  N   VAL A  81      -7.100  39.529 105.737  1.00  0.00           N  
ATOM   1075  H   VAL A  81      -7.536  38.677 106.074  1.00  0.00           H  
ATOM   1076  CA  VAL A  81      -7.901  40.439 104.914  1.00  0.00           C  
ATOM   1077  HA  VAL A  81      -7.317  41.325 104.671  1.00  0.00           H  
ATOM   1078  CB  VAL A  81      -8.294  39.794 103.575  1.00  0.00           C  
ATOM   1079  HB  VAL A  81      -8.913  38.918 103.766  1.00  0.00           H  
ATOM   1080  CG1 VAL A  81      -9.082  40.780 102.702  1.00  0.00           C  
ATOM   1081 HG11 VAL A  81      -9.355  40.301 101.763  1.00  0.00           H  
ATOM   1082 HG12 VAL A  81      -9.996  41.089 103.209  1.00  0.00           H  
ATOM   1083 HG13 VAL A  81      -8.463  41.652 102.494  1.00  0.00           H  
ATOM   1084  CG2 VAL A  81      -7.051  39.365 102.784  1.00  0.00           C  
ATOM   1085 HG21 VAL A  81      -7.326  39.079 101.772  1.00  0.00           H  
ATOM   1086 HG22 VAL A  81      -6.339  40.186 102.731  1.00  0.00           H  
ATOM   1087 HG23 VAL A  81      -6.573  38.512 103.269  1.00  0.00           H  
ATOM   1088  C   VAL A  81      -9.101  40.897 105.725  1.00  0.00           C  
ATOM   1089  O   VAL A  81     -10.085  40.174 105.847  1.00  0.00           O  
ATOM   1090  N   VAL A  82      -9.014  42.098 106.285  1.00  0.00           N  
ATOM   1091  H   VAL A  82      -8.183  42.652 106.088  1.00  0.00           H  
ATOM   1092  CA  VAL A  82     -10.153  42.757 106.930  1.00  0.00           C  
ATOM   1093  HA  VAL A  82     -10.805  41.996 107.357  1.00  0.00           H  
ATOM   1094  CB  VAL A  82      -9.717  43.687 108.073  1.00  0.00           C  
ATOM   1095  HB  VAL A  82      -9.110  44.500 107.670  1.00  0.00           H  
ATOM   1096  CG1 VAL A  82     -10.942  44.288 108.779  1.00  0.00           C  
ATOM   1097 HG11 VAL A  82     -10.617  44.860 109.647  1.00  0.00           H  
ATOM   1098 HG12 VAL A  82     -11.483  44.956 108.109  1.00  0.00           H  
ATOM   1099 HG13 VAL A  82     -11.603  43.490 109.121  1.00  0.00           H  
ATOM   1100  CG2 VAL A  82      -8.889  42.926 109.116  1.00  0.00           C  
ATOM   1101 HG21 VAL A  82      -8.616  43.597 109.928  1.00  0.00           H  
ATOM   1102 HG22 VAL A  82      -9.467  42.095 109.515  1.00  0.00           H  
ATOM   1103 HG23 VAL A  82      -7.976  42.536 108.668  1.00  0.00           H  
ATOM   1104  C   VAL A  82     -10.937  43.507 105.863  1.00  0.00           C  
ATOM   1105  O   VAL A  82     -10.353  44.215 105.044  1.00  0.00           O  
ATOM   1106  N   ALA A  83     -12.255  43.380 105.866  1.00  0.00           N  
ATOM   1107  H   ALA A  83     -12.683  42.749 106.539  1.00  0.00           H  
ATOM   1108  CA  ALA A  83     -13.122  43.983 104.867  1.00  0.00           C  
ATOM   1109  HA  ALA A  83     -12.558  44.707 104.280  1.00  0.00           H  
ATOM   1110  CB  ALA A  83     -13.599  42.880 103.928  1.00  0.00           C  
ATOM   1111  HB1 ALA A  83     -14.116  43.313 103.074  1.00  0.00           H  
ATOM   1112  HB2 ALA A  83     -12.741  42.299 103.597  1.00  0.00           H  
ATOM   1113  HB3 ALA A  83     -14.284  42.227 104.463  1.00  0.00           H  
ATOM   1114  C   ALA A  83     -14.290  44.712 105.523  1.00  0.00           C  
ATOM   1115  O   ALA A  83     -14.940  44.166 106.415  1.00  0.00           O  
ATOM   1116  N   ILE A  84     -14.570  45.920 105.032  1.00  0.00           N  
ATOM   1117  H   ILE A  84     -14.008  46.276 104.268  1.00  0.00           H  
ATOM   1118  CA  ILE A  84     -15.692  46.743 105.487  1.00  0.00           C  
ATOM   1119  HA  ILE A  84     -16.315  46.129 106.136  1.00  0.00           H  
ATOM   1120  CB  ILE A  84     -15.232  47.943 106.351  1.00  0.00           C  
ATOM   1121  HB  ILE A  84     -16.140  48.359 106.783  1.00  0.00           H  
ATOM   1122  CG2 ILE A  84     -14.326  47.475 107.505  1.00  0.00           C  
ATOM   1123 HG21 ILE A  84     -14.181  48.287 108.215  1.00  0.00           H  
ATOM   1124 HG22 ILE A  84     -14.791  46.639 108.019  1.00  0.00           H  
ATOM   1125 HG23 ILE A  84     -13.353  47.151 107.134  1.00  0.00           H  
ATOM   1126  CG1 ILE A  84     -14.518  49.075 105.583  1.00  0.00           C  
ATOM   1127 HG12 ILE A  84     -13.451  48.855 105.533  1.00  0.00           H  
ATOM   1128 HG13 ILE A  84     -14.900  49.151 104.569  1.00  0.00           H  
ATOM   1129  CD1 ILE A  84     -14.713  50.452 106.225  1.00  0.00           C  
ATOM   1130 HD11 ILE A  84     -14.059  51.173 105.737  1.00  0.00           H  
ATOM   1131 HD12 ILE A  84     -15.745  50.775 106.097  1.00  0.00           H  
ATOM   1132 HD13 ILE A  84     -14.482  50.419 107.289  1.00  0.00           H  
ATOM   1133  C   ILE A  84     -16.580  47.156 104.314  1.00  0.00           C  
ATOM   1134  O   ILE A  84     -16.089  47.389 103.204  1.00  0.00           O  
ATOM   1135  N   ASP A  85     -17.877  47.278 104.575  1.00  0.00           N  
ATOM   1136  H   ASP A  85     -18.215  47.028 105.501  1.00  0.00           H  
ATOM   1137  CA  ASP A  85     -18.849  47.894 103.674  1.00  0.00           C  
ATOM   1138  HA  ASP A  85     -18.404  48.802 103.260  1.00  0.00           H  
ATOM   1139  CB  ASP A  85     -19.181  46.931 102.512  1.00  0.00           C  
ATOM   1140  HB2 ASP A  85     -18.307  46.331 102.263  1.00  0.00           H  
ATOM   1141  HB3 ASP A  85     -19.973  46.246 102.817  1.00  0.00           H  
ATOM   1142  CG  ASP A  85     -19.606  47.679 101.252  1.00  0.00           C  
ATOM   1143  OD1 ASP A  85     -20.714  48.254 101.247  1.00  0.00           O  
ATOM   1144  OD2 ASP A  85     -18.845  47.728 100.256  1.00  0.00           O  
ATOM   1145  C   ASP A  85     -20.099  48.297 104.477  1.00  0.00           C  
ATOM   1146  O   ASP A  85     -20.333  47.784 105.573  1.00  0.00           O  
ATOM   1147  N   ILE A  86     -20.913  49.205 103.933  1.00  0.00           N  
ATOM   1148  H   ILE A  86     -20.686  49.529 103.003  1.00  0.00           H  
ATOM   1149  CA  ILE A  86     -22.220  49.581 104.501  1.00  0.00           C  
ATOM   1150  HA  ILE A  86     -22.190  49.406 105.578  1.00  0.00           H  
ATOM   1151  CB  ILE A  86     -22.493  51.087 104.292  1.00  0.00           C  
ATOM   1152  HB  ILE A  86     -23.461  51.305 104.746  1.00  0.00           H  
ATOM   1153  CG2 ILE A  86     -21.437  51.911 105.052  1.00  0.00           C  
ATOM   1154 HG21 ILE A  86     -21.695  52.969 105.038  1.00  0.00           H  
ATOM   1155 HG22 ILE A  86     -21.392  51.589 106.094  1.00  0.00           H  
ATOM   1156 HG23 ILE A  86     -20.454  51.780 104.604  1.00  0.00           H  
ATOM   1157  CG1 ILE A  86     -22.581  51.465 102.794  1.00  0.00           C  
ATOM   1158 HG12 ILE A  86     -21.607  51.330 102.326  1.00  0.00           H  
ATOM   1159 HG13 ILE A  86     -23.287  50.802 102.296  1.00  0.00           H  
ATOM   1160  CD1 ILE A  86     -23.054  52.901 102.544  1.00  0.00           C  
ATOM   1161 HD11 ILE A  86     -23.162  53.062 101.471  1.00  0.00           H  
ATOM   1162 HD12 ILE A  86     -24.018  53.065 103.027  1.00  0.00           H  
ATOM   1163 HD13 ILE A  86     -22.327  53.616 102.930  1.00  0.00           H  
ATOM   1164  C   ILE A  86     -23.371  48.712 103.960  1.00  0.00           C  
ATOM   1165  O   ILE A  86     -24.464  48.706 104.527  1.00  0.00           O  
ATOM   1166  N   SER A  87     -23.149  47.970 102.869  1.00  0.00           N  
ATOM   1167  H   SER A  87     -22.233  48.025 102.427  1.00  0.00           H  
ATOM   1168  CA  SER A  87     -24.149  47.083 102.262  1.00  0.00           C  
ATOM   1169  HA  SER A  87     -25.141  47.497 102.443  1.00  0.00           H  
ATOM   1170  CB  SER A  87     -23.958  47.060 100.742  1.00  0.00           C  
ATOM   1171  HB2 SER A  87     -24.074  48.074 100.356  1.00  0.00           H  
ATOM   1172  HB3 SER A  87     -22.952  46.714 100.505  1.00  0.00           H  
ATOM   1173  OG  SER A  87     -24.916  46.216 100.125  1.00  0.00           O  
ATOM   1174  HG  SER A  87     -24.866  46.365  99.173  1.00  0.00           H  
ATOM   1175  C   SER A  87     -24.107  45.669 102.857  1.00  0.00           C  
ATOM   1176  O   SER A  87     -23.169  44.909 102.620  1.00  0.00           O  
ATOM   1177  N   ARG A  88     -25.158  45.289 103.597  1.00  0.00           N  
ATOM   1178  H   ARG A  88     -25.869  45.981 103.774  1.00  0.00           H  
ATOM   1179  CA  ARG A  88     -25.355  43.917 104.110  1.00  0.00           C  
ATOM   1180  HA  ARG A  88     -24.508  43.663 104.751  1.00  0.00           H  
ATOM   1181  CB  ARG A  88     -26.637  43.822 104.958  1.00  0.00           C  
ATOM   1182  HB2 ARG A  88     -27.483  44.212 104.393  1.00  0.00           H  
ATOM   1183  HB3 ARG A  88     -26.830  42.773 105.194  1.00  0.00           H  
ATOM   1184  CG  ARG A  88     -26.502  44.612 106.270  1.00  0.00           C  
ATOM   1185  HG2 ARG A  88     -25.746  44.135 106.894  1.00  0.00           H  
ATOM   1186  HG3 ARG A  88     -26.189  45.632 106.049  1.00  0.00           H  
ATOM   1187  CD  ARG A  88     -27.828  44.675 107.036  1.00  0.00           C  
ATOM   1188  HD2 ARG A  88     -28.574  45.153 106.397  1.00  0.00           H  
ATOM   1189  HD3 ARG A  88     -28.172  43.659 107.240  1.00  0.00           H  
ATOM   1190  NE  ARG A  88     -27.689  45.460 108.284  1.00  0.00           N  
ATOM   1191  HE  ARG A  88     -27.644  46.460 108.175  1.00  0.00           H  
ATOM   1192  CZ  ARG A  88     -27.582  44.995 109.519  1.00  0.00           C  
ATOM   1193  NH1 ARG A  88     -27.570  43.718 109.783  1.00  0.00           N  
ATOM   1194 HH11 ARG A  88     -27.583  43.066 109.016  1.00  0.00           H  
ATOM   1195 HH12 ARG A  88     -27.526  43.382 110.727  1.00  0.00           H  
ATOM   1196  NH2 ARG A  88     -27.468  45.813 110.528  1.00  0.00           N  
ATOM   1197 HH21 ARG A  88     -27.417  46.805 110.374  1.00  0.00           H  
ATOM   1198 HH22 ARG A  88     -27.325  45.453 111.453  1.00  0.00           H  
ATOM   1199  C   ARG A  88     -25.289  42.861 102.988  1.00  0.00           C  
ATOM   1200  O   ARG A  88     -24.334  42.093 103.013  1.00  0.00           O  
ATOM   1201  N   PRO A  89     -26.135  42.899 101.933  1.00  0.00           N  
ATOM   1202  CD  PRO A  89     -27.220  43.840 101.678  1.00  0.00           C  
ATOM   1203  HD2 PRO A  89     -26.920  44.874 101.833  1.00  0.00           H  
ATOM   1204  HD3 PRO A  89     -28.071  43.588 102.311  1.00  0.00           H  
ATOM   1205  CG  PRO A  89     -27.609  43.642 100.215  1.00  0.00           C  
ATOM   1206  HG2 PRO A  89     -26.946  44.221  99.571  1.00  0.00           H  
ATOM   1207  HG3 PRO A  89     -28.652  43.901 100.033  1.00  0.00           H  
ATOM   1208  CB  PRO A  89     -27.351  42.151 100.021  1.00  0.00           C  
ATOM   1209  HB2 PRO A  89     -27.230  41.879  98.974  1.00  0.00           H  
ATOM   1210  HB3 PRO A  89     -28.177  41.585 100.455  1.00  0.00           H  
ATOM   1211  CA  PRO A  89     -26.088  41.907 100.852  1.00  0.00           C  
ATOM   1212  HA  PRO A  89     -26.167  40.912 101.275  1.00  0.00           H  
ATOM   1213  C   PRO A  89     -24.791  41.919 100.022  1.00  0.00           C  
ATOM   1214  O   PRO A  89     -24.555  40.985  99.259  1.00  0.00           O  
ATOM   1215  N   ALA A  90     -23.919  42.924 100.169  1.00  0.00           N  
ATOM   1216  H   ALA A  90     -24.132  43.664 100.823  1.00  0.00           H  
ATOM   1217  CA  ALA A  90     -22.554  42.838  99.652  1.00  0.00           C  
ATOM   1218  HA  ALA A  90     -22.585  42.388  98.660  1.00  0.00           H  
ATOM   1219  CB  ALA A  90     -21.992  44.255  99.507  1.00  0.00           C  
ATOM   1220  HB1 ALA A  90     -21.025  44.208  99.021  1.00  0.00           H  
ATOM   1221  HB2 ALA A  90     -22.662  44.862  98.898  1.00  0.00           H  
ATOM   1222  HB3 ALA A  90     -21.857  44.714 100.485  1.00  0.00           H  
ATOM   1223  C   ALA A  90     -21.660  41.937 100.530  1.00  0.00           C  
ATOM   1224  O   ALA A  90     -20.945  41.083 100.004  1.00  0.00           O  
ATOM   1225  N   LEU A  91     -21.716  42.099 101.856  1.00  0.00           N  
ATOM   1226  H   LEU A  91     -22.385  42.766 102.229  1.00  0.00           H  
ATOM   1227  CA  LEU A  91     -21.002  41.255 102.821  1.00  0.00           C  
ATOM   1228  HA  LEU A  91     -19.963  41.161 102.510  1.00  0.00           H  
ATOM   1229  CB  LEU A  91     -21.047  41.905 104.213  1.00  0.00           C  
ATOM   1230  HB2 LEU A  91     -22.091  41.997 104.516  1.00  0.00           H  
ATOM   1231  HB3 LEU A  91     -20.555  41.238 104.925  1.00  0.00           H  
ATOM   1232  CG  LEU A  91     -20.381  43.289 104.292  1.00  0.00           C  
ATOM   1233  HG  LEU A  91     -20.830  43.959 103.561  1.00  0.00           H  
ATOM   1234  CD1 LEU A  91     -20.629  43.871 105.677  1.00  0.00           C  
ATOM   1235 HD11 LEU A  91     -20.231  44.883 105.702  1.00  0.00           H  
ATOM   1236 HD12 LEU A  91     -21.699  43.918 105.873  1.00  0.00           H  
ATOM   1237 HD13 LEU A  91     -20.137  43.266 106.438  1.00  0.00           H  
ATOM   1238  CD2 LEU A  91     -18.874  43.227 104.040  1.00  0.00           C  
ATOM   1239 HD21 LEU A  91     -18.432  44.207 104.223  1.00  0.00           H  
ATOM   1240 HD22 LEU A  91     -18.410  42.501 104.706  1.00  0.00           H  
ATOM   1241 HD23 LEU A  91     -18.686  42.953 103.004  1.00  0.00           H  
ATOM   1242  C   LEU A  91     -21.570  39.832 102.890  1.00  0.00           C  
ATOM   1243  O   LEU A  91     -20.804  38.883 103.007  1.00  0.00           O  
ATOM   1244  N   ASP A  92     -22.883  39.664 102.738  1.00  0.00           N  
ATOM   1245  H   ASP A  92     -23.477  40.484 102.808  1.00  0.00           H  
ATOM   1246  CA  ASP A  92     -23.535  38.353 102.663  1.00  0.00           C  
ATOM   1247  HA  ASP A  92     -23.324  37.811 103.587  1.00  0.00           H  
ATOM   1248  CB  ASP A  92     -25.066  38.529 102.564  1.00  0.00           C  
ATOM   1249  HB2 ASP A  92     -25.296  38.926 101.574  1.00  0.00           H  
ATOM   1250  HB3 ASP A  92     -25.527  37.542 102.629  1.00  0.00           H  
ATOM   1251  CG  ASP A  92     -25.721  39.441 103.629  1.00  0.00           C  
ATOM   1252  OD1 ASP A  92     -25.151  39.626 104.728  1.00  0.00           O  
ATOM   1253  OD2 ASP A  92     -26.816  39.978 103.340  1.00  0.00           O  
ATOM   1254  C   ASP A  92     -22.967  37.520 101.488  1.00  0.00           C  
ATOM   1255  O   ASP A  92     -22.705  36.325 101.633  1.00  0.00           O  
ATOM   1256  N   HIS A  93     -22.653  38.151 100.344  1.00  0.00           N  
ATOM   1257  H   HIS A  93     -22.885  39.131 100.262  1.00  0.00           H  
ATOM   1258  CA  HIS A  93     -21.956  37.479  99.236  1.00  0.00           C  
ATOM   1259  HA  HIS A  93     -22.413  36.496  99.105  1.00  0.00           H  
ATOM   1260  CB  HIS A  93     -22.152  38.237  97.919  1.00  0.00           C  
ATOM   1261  HB2 HIS A  93     -23.192  38.555  97.833  1.00  0.00           H  
ATOM   1262  HB3 HIS A  93     -21.515  39.122  97.896  1.00  0.00           H  
ATOM   1263  CG  HIS A  93     -21.836  37.341  96.748  1.00  0.00           C  
ATOM   1264  ND1 HIS A  93     -22.731  36.434  96.182  1.00  0.00           N  
ATOM   1265  CE1 HIS A  93     -22.016  35.670  95.348  1.00  0.00           C  
ATOM   1266  HE1 HIS A  93     -22.419  34.854  94.762  1.00  0.00           H  
ATOM   1267  NE2 HIS A  93     -20.736  36.068  95.336  1.00  0.00           N  
ATOM   1268  HE2 HIS A  93     -20.008  35.624  94.780  1.00  0.00           H  
ATOM   1269  CD2 HIS A  93     -20.595  37.098  96.239  1.00  0.00           C  
ATOM   1270  HD2 HIS A  93     -19.675  37.535  96.596  1.00  0.00           H  
ATOM   1271  C   HIS A  93     -20.460  37.237  99.504  1.00  0.00           C  
ATOM   1272  O   HIS A  93     -19.931  36.186  99.133  1.00  0.00           O  
ATOM   1273  N   GLN A  94     -19.766  38.160 100.183  1.00  0.00           N  
ATOM   1274  H   GLN A  94     -20.236  39.012 100.459  1.00  0.00           H  
ATOM   1275  CA  GLN A  94     -18.392  37.913 100.653  1.00  0.00           C  
ATOM   1276  HA  GLN A  94     -17.764  37.679  99.792  1.00  0.00           H  
ATOM   1277  CB  GLN A  94     -17.794  39.141 101.370  1.00  0.00           C  
ATOM   1278  HB2 GLN A  94     -18.428  39.380 102.221  1.00  0.00           H  
ATOM   1279  HB3 GLN A  94     -16.815  38.876 101.770  1.00  0.00           H  
ATOM   1280  CG  GLN A  94     -17.652  40.416 100.519  1.00  0.00           C  
ATOM   1281  HG2 GLN A  94     -18.515  40.527  99.868  1.00  0.00           H  
ATOM   1282  HG3 GLN A  94     -17.645  41.270 101.195  1.00  0.00           H  
ATOM   1283  CD  GLN A  94     -16.392  40.504  99.660  1.00  0.00           C  
ATOM   1284  OE1 GLN A  94     -15.558  39.620  99.562  1.00  0.00           O  
ATOM   1285  NE2 GLN A  94     -16.184  41.610  98.985  1.00  0.00           N  
ATOM   1286 HE21 GLN A  94     -16.920  42.309  98.988  1.00  0.00           H  
ATOM   1287 HE22 GLN A  94     -15.478  41.565  98.280  1.00  0.00           H  
ATOM   1288  C   GLN A  94     -18.353  36.697 101.596  1.00  0.00           C  
ATOM   1289  O   GLN A  94     -17.447  35.874 101.476  1.00  0.00           O  
ATOM   1290  N   GLN A  95     -19.354  36.544 102.472  1.00  0.00           N  
ATOM   1291  H   GLN A  95     -20.056  37.279 102.516  1.00  0.00           H  
ATOM   1292  CA  GLN A  95     -19.535  35.404 103.376  1.00  0.00           C  
ATOM   1293  HA  GLN A  95     -18.606  35.255 103.925  1.00  0.00           H  
ATOM   1294  CB  GLN A  95     -20.635  35.745 104.400  1.00  0.00           C  
ATOM   1295  HB2 GLN A  95     -20.369  36.668 104.917  1.00  0.00           H  
ATOM   1296  HB3 GLN A  95     -21.570  35.922 103.872  1.00  0.00           H  
ATOM   1297  CG  GLN A  95     -20.887  34.646 105.446  1.00  0.00           C  
ATOM   1298  HG2 GLN A  95     -21.739  34.938 106.059  1.00  0.00           H  
ATOM   1299  HG3 GLN A  95     -21.154  33.716 104.942  1.00  0.00           H  
ATOM   1300  CD  GLN A  95     -19.709  34.390 106.386  1.00  0.00           C  
ATOM   1301  OE1 GLN A  95     -18.867  35.240 106.649  1.00  0.00           O  
ATOM   1302  NE2 GLN A  95     -19.605  33.202 106.927  1.00  0.00           N  
ATOM   1303 HE21 GLN A  95     -20.100  32.418 106.484  1.00  0.00           H  
ATOM   1304 HE22 GLN A  95     -18.735  32.961 107.352  1.00  0.00           H  
ATOM   1305  C   GLN A  95     -19.826  34.102 102.610  1.00  0.00           C  
ATOM   1306  O   GLN A  95     -19.179  33.091 102.873  1.00  0.00           O  
ATOM   1307  N   TYR A  96     -20.691  34.118 101.587  1.00  0.00           N  
ATOM   1308  H   TYR A  96     -21.254  34.951 101.434  1.00  0.00           H  
ATOM   1309  CA  TYR A  96     -20.868  32.958 100.696  1.00  0.00           C  
ATOM   1310  HA  TYR A  96     -21.243  32.123 101.289  1.00  0.00           H  
ATOM   1311  CB  TYR A  96     -21.915  33.281  99.615  1.00  0.00           C  
ATOM   1312  HB2 TYR A  96     -22.911  33.184 100.047  1.00  0.00           H  
ATOM   1313  HB3 TYR A  96     -21.799  34.320  99.309  1.00  0.00           H  
ATOM   1314  CG  TYR A  96     -21.817  32.412  98.372  1.00  0.00           C  
ATOM   1315  CD1 TYR A  96     -22.298  31.088  98.382  1.00  0.00           C  
ATOM   1316  HD1 TYR A  96     -22.775  30.694  99.269  1.00  0.00           H  
ATOM   1317  CE1 TYR A  96     -22.115  30.266  97.251  1.00  0.00           C  
ATOM   1318  HE1 TYR A  96     -22.464  29.245  97.256  1.00  0.00           H  
ATOM   1319  CZ  TYR A  96     -21.445  30.763  96.113  1.00  0.00           C  
ATOM   1320  OH  TYR A  96     -21.227  29.956  95.042  1.00  0.00           O  
ATOM   1321  HH  TYR A  96     -20.526  30.306  94.467  1.00  0.00           H  
ATOM   1322  CE2 TYR A  96     -20.979  32.095  96.099  1.00  0.00           C  
ATOM   1323  HE2 TYR A  96     -20.461  32.478  95.235  1.00  0.00           H  
ATOM   1324  CD2 TYR A  96     -21.169  32.915  97.227  1.00  0.00           C  
ATOM   1325  HD2 TYR A  96     -20.795  33.929  97.232  1.00  0.00           H  
ATOM   1326  C   TYR A  96     -19.534  32.491 100.079  1.00  0.00           C  
ATOM   1327  O   TYR A  96     -19.210  31.303 100.117  1.00  0.00           O  
ATOM   1328  N   LEU A  97     -18.705  33.418  99.578  1.00  0.00           N  
ATOM   1329  H   LEU A  97     -19.016  34.385  99.569  1.00  0.00           H  
ATOM   1330  CA  LEU A  97     -17.374  33.092  99.048  1.00  0.00           C  
ATOM   1331  HA  LEU A  97     -17.472  32.241  98.375  1.00  0.00           H  
ATOM   1332  CB  LEU A  97     -16.831  34.293  98.254  1.00  0.00           C  
ATOM   1333  HB2 LEU A  97     -16.812  35.164  98.911  1.00  0.00           H  
ATOM   1334  HB3 LEU A  97     -15.806  34.074  97.956  1.00  0.00           H  
ATOM   1335  CG  LEU A  97     -17.641  34.642  96.991  1.00  0.00           C  
ATOM   1336  HG  LEU A  97     -18.680  34.820  97.252  1.00  0.00           H  
ATOM   1337  CD1 LEU A  97     -17.091  35.922  96.361  1.00  0.00           C  
ATOM   1338 HD11 LEU A  97     -17.635  36.140  95.442  1.00  0.00           H  
ATOM   1339 HD12 LEU A  97     -17.215  36.750  97.060  1.00  0.00           H  
ATOM   1340 HD13 LEU A  97     -16.034  35.793  96.130  1.00  0.00           H  
ATOM   1341  CD2 LEU A  97     -17.582  33.519  95.955  1.00  0.00           C  
ATOM   1342 HD21 LEU A  97     -18.060  33.834  95.032  1.00  0.00           H  
ATOM   1343 HD22 LEU A  97     -16.551  33.252  95.749  1.00  0.00           H  
ATOM   1344 HD23 LEU A  97     -18.110  32.641  96.324  1.00  0.00           H  
ATOM   1345  C   LEU A  97     -16.383  32.654 100.142  1.00  0.00           C  
ATOM   1346  O   LEU A  97     -15.546  31.784  99.888  1.00  0.00           O  
ATOM   1347  N   LYS A  98     -16.492  33.213 101.354  1.00  0.00           N  
ATOM   1348  H   LYS A  98     -17.193  33.940 101.463  1.00  0.00           H  
ATOM   1349  CA  LYS A  98     -15.691  32.853 102.532  1.00  0.00           C  
ATOM   1350  HA  LYS A  98     -14.647  33.024 102.300  1.00  0.00           H  
ATOM   1351  CB  LYS A  98     -16.121  33.732 103.719  1.00  0.00           C  
ATOM   1352  HB2 LYS A  98     -16.203  34.767 103.392  1.00  0.00           H  
ATOM   1353  HB3 LYS A  98     -17.100  33.411 104.068  1.00  0.00           H  
ATOM   1354  CG  LYS A  98     -15.171  33.692 104.918  1.00  0.00           C  
ATOM   1355  HG2 LYS A  98     -14.928  32.662 105.183  1.00  0.00           H  
ATOM   1356  HG3 LYS A  98     -14.256  34.219 104.662  1.00  0.00           H  
ATOM   1357  CD  LYS A  98     -15.853  34.375 106.112  1.00  0.00           C  
ATOM   1358  HD2 LYS A  98     -16.504  35.171 105.747  1.00  0.00           H  
ATOM   1359  HD3 LYS A  98     -16.478  33.644 106.631  1.00  0.00           H  
ATOM   1360  CE  LYS A  98     -14.872  35.023 107.086  1.00  0.00           C  
ATOM   1361  HE2 LYS A  98     -14.432  35.893 106.591  1.00  0.00           H  
ATOM   1362  HE3 LYS A  98     -15.427  35.387 107.956  1.00  0.00           H  
ATOM   1363  NZ  LYS A  98     -13.784  34.113 107.511  1.00  0.00           N  
ATOM   1364  HZ1 LYS A  98     -13.081  34.670 107.998  1.00  0.00           H  
ATOM   1365  HZ2 LYS A  98     -14.122  33.369 108.101  1.00  0.00           H  
ATOM   1366  HZ3 LYS A  98     -13.306  33.727 106.699  1.00  0.00           H  
ATOM   1367  C   LYS A  98     -15.852  31.380 102.883  1.00  0.00           C  
ATOM   1368  O   LYS A  98     -14.858  30.669 103.030  1.00  0.00           O  
ATOM   1369  N   ASP A  99     -17.097  30.935 102.966  1.00  0.00           N  
ATOM   1370  H   ASP A  99     -17.844  31.622 102.915  1.00  0.00           H  
ATOM   1371  CA  ASP A  99     -17.442  29.585 103.385  1.00  0.00           C  
ATOM   1372  HA  ASP A  99     -16.756  29.285 104.180  1.00  0.00           H  
ATOM   1373  CB  ASP A  99     -18.852  29.600 103.994  1.00  0.00           C  
ATOM   1374  HB2 ASP A  99     -19.568  29.882 103.219  1.00  0.00           H  
ATOM   1375  HB3 ASP A  99     -19.098  28.592 104.332  1.00  0.00           H  
ATOM   1376  CG  ASP A  99     -18.996  30.569 105.187  1.00  0.00           C  
ATOM   1377  OD1 ASP A  99     -17.968  31.028 105.746  1.00  0.00           O  
ATOM   1378  OD2 ASP A  99     -20.154  30.856 105.562  1.00  0.00           O  
ATOM   1379  C   ASP A  99     -17.260  28.579 102.239  1.00  0.00           C  
ATOM   1380  O   ASP A  99     -16.716  27.501 102.468  1.00  0.00           O  
ATOM   1381  N   LYS A 100     -17.574  28.950 100.984  1.00  0.00           N  
ATOM   1382  H   LYS A 100     -18.030  29.850 100.849  1.00  0.00           H  
ATOM   1383  CA  LYS A 100     -17.328  28.101  99.801  1.00  0.00           C  
ATOM   1384  HA  LYS A 100     -17.829  27.145  99.958  1.00  0.00           H  
ATOM   1385  CB  LYS A 100     -17.939  28.770  98.554  1.00  0.00           C  
ATOM   1386  HB2 LYS A 100     -19.026  28.779  98.660  1.00  0.00           H  
ATOM   1387  HB3 LYS A 100     -17.591  29.802  98.487  1.00  0.00           H  
ATOM   1388  CG  LYS A 100     -17.555  28.044  97.253  1.00  0.00           C  
ATOM   1389  HG2 LYS A 100     -16.501  28.230  97.053  1.00  0.00           H  
ATOM   1390  HG3 LYS A 100     -17.701  26.970  97.376  1.00  0.00           H  
ATOM   1391  CD  LYS A 100     -18.378  28.511  96.046  1.00  0.00           C  
ATOM   1392  HD2 LYS A 100     -19.335  27.986  96.044  1.00  0.00           H  
ATOM   1393  HD3 LYS A 100     -18.579  29.579  96.141  1.00  0.00           H  
ATOM   1394  CE  LYS A 100     -17.662  28.295  94.704  1.00  0.00           C  
ATOM   1395  HE2 LYS A 100     -18.382  28.443  93.893  1.00  0.00           H  
ATOM   1396  HE3 LYS A 100     -16.910  29.078  94.602  1.00  0.00           H  
ATOM   1397  NZ  LYS A 100     -16.993  26.976  94.553  1.00  0.00           N  
ATOM   1398  HZ1 LYS A 100     -16.599  26.914  93.606  1.00  0.00           H  
ATOM   1399  HZ2 LYS A 100     -16.208  26.868  95.184  1.00  0.00           H  
ATOM   1400  HZ3 LYS A 100     -17.639  26.212  94.645  1.00  0.00           H  
ATOM   1401  C   LYS A 100     -15.847  27.756  99.588  1.00  0.00           C  
ATOM   1402  O   LYS A 100     -15.546  26.626  99.216  1.00  0.00           O  
ATOM   1403  N   HIS A 101     -14.934  28.711  99.791  1.00  0.00           N  
ATOM   1404  H   HIS A 101     -15.271  29.630 100.051  1.00  0.00           H  
ATOM   1405  CA  HIS A 101     -13.498  28.544  99.499  1.00  0.00           C  
ATOM   1406  HA  HIS A 101     -13.363  27.608  98.953  1.00  0.00           H  
ATOM   1407  CB  HIS A 101     -13.030  29.664  98.555  1.00  0.00           C  
ATOM   1408  HB2 HIS A 101     -13.179  30.630  99.039  1.00  0.00           H  
ATOM   1409  HB3 HIS A 101     -11.964  29.537  98.378  1.00  0.00           H  
ATOM   1410  CG  HIS A 101     -13.712  29.672  97.206  1.00  0.00           C  
ATOM   1411  ND1 HIS A 101     -13.465  28.816  96.155  1.00  0.00           N  
ATOM   1412  HD1 HIS A 101     -12.735  28.093  96.070  1.00  0.00           H  
ATOM   1413  CE1 HIS A 101     -14.283  29.134  95.145  1.00  0.00           C  
ATOM   1414  HE1 HIS A 101     -14.284  28.633  94.180  1.00  0.00           H  
ATOM   1415  NE2 HIS A 101     -15.078  30.163  95.492  1.00  0.00           N  
ATOM   1416  CD2 HIS A 101     -14.723  30.504  96.804  1.00  0.00           C  
ATOM   1417  HD2 HIS A 101     -15.170  31.287  97.399  1.00  0.00           H  
ATOM   1418  C   HIS A 101     -12.601  28.418 100.751  1.00  0.00           C  
ATOM   1419  O   HIS A 101     -11.372  28.357 100.624  1.00  0.00           O  
ATOM   1420  N   GLY A 102     -13.178  28.394 101.958  1.00  0.00           N  
ATOM   1421  H   GLY A 102     -14.187  28.471 102.006  1.00  0.00           H  
ATOM   1422  CA  GLY A 102     -12.450  28.213 103.222  1.00  0.00           C  
ATOM   1423  HA2 GLY A 102     -13.180  28.071 104.019  1.00  0.00           H  
ATOM   1424  HA3 GLY A 102     -11.830  27.318 103.161  1.00  0.00           H  
ATOM   1425  C   GLY A 102     -11.559  29.402 103.604  1.00  0.00           C  
ATOM   1426  O   GLY A 102     -10.409  29.220 104.009  1.00  0.00           O  
ATOM   1427  N   LEU A 103     -12.050  30.632 103.436  1.00  0.00           N  
ATOM   1428  H   LEU A 103     -13.019  30.704 103.135  1.00  0.00           H  
ATOM   1429  CA  LEU A 103     -11.297  31.869 103.686  1.00  0.00           C  
ATOM   1430  HA  LEU A 103     -10.257  31.690 103.405  1.00  0.00           H  
ATOM   1431  CB  LEU A 103     -11.803  33.013 102.784  1.00  0.00           C  
ATOM   1432  HB2 LEU A 103     -12.756  33.367 103.165  1.00  0.00           H  
ATOM   1433  HB3 LEU A 103     -11.092  33.838 102.858  1.00  0.00           H  
ATOM   1434  CG  LEU A 103     -11.972  32.639 101.298  1.00  0.00           C  
ATOM   1435  HG  LEU A 103     -12.752  31.884 101.194  1.00  0.00           H  
ATOM   1436  CD1 LEU A 103     -12.390  33.863 100.490  1.00  0.00           C  
ATOM   1437 HD11 LEU A 103     -12.574  33.575  99.455  1.00  0.00           H  
ATOM   1438 HD12 LEU A 103     -13.309  34.284 100.896  1.00  0.00           H  
ATOM   1439 HD13 LEU A 103     -11.603  34.613 100.516  1.00  0.00           H  
ATOM   1440  CD2 LEU A 103     -10.675  32.098 100.698  1.00  0.00           C  
ATOM   1441 HD21 LEU A 103     -10.802  31.955  99.627  1.00  0.00           H  
ATOM   1442 HD22 LEU A 103      -9.858  32.797 100.882  1.00  0.00           H  
ATOM   1443 HD23 LEU A 103     -10.440  31.136 101.147  1.00  0.00           H  
ATOM   1444  C   LEU A 103     -11.271  32.219 105.185  1.00  0.00           C  
ATOM   1445  O   LEU A 103     -11.846  33.209 105.645  1.00  0.00           O  
ATOM   1446  N   ALA A 104     -10.602  31.387 105.985  1.00  0.00           N  
ATOM   1447  H   ALA A 104     -10.210  30.554 105.559  1.00  0.00           H  
ATOM   1448  CA  ALA A 104     -10.418  31.593 107.427  1.00  0.00           C  
ATOM   1449  HA  ALA A 104     -11.398  31.704 107.894  1.00  0.00           H  
ATOM   1450  CB  ALA A 104      -9.761  30.331 107.999  1.00  0.00           C  
ATOM   1451  HB1 ALA A 104      -9.647  30.435 109.079  1.00  0.00           H  
ATOM   1452  HB2 ALA A 104     -10.387  29.461 107.794  1.00  0.00           H  
ATOM   1453  HB3 ALA A 104      -8.777  30.183 107.550  1.00  0.00           H  
ATOM   1454  C   ALA A 104      -9.600  32.860 107.772  1.00  0.00           C  
ATOM   1455  O   ALA A 104      -9.728  33.393 108.868  1.00  0.00           O  
ATOM   1456  N   ASN A 105      -8.794  33.351 106.828  1.00  0.00           N  
ATOM   1457  H   ASN A 105      -8.770  32.875 105.934  1.00  0.00           H  
ATOM   1458  CA  ASN A 105      -7.992  34.574 106.902  1.00  0.00           C  
ATOM   1459  HA  ASN A 105      -7.645  34.705 107.929  1.00  0.00           H  
ATOM   1460  CB  ASN A 105      -6.772  34.371 105.985  1.00  0.00           C  
ATOM   1461  HB2 ASN A 105      -6.112  35.226 106.100  1.00  0.00           H  
ATOM   1462  HB3 ASN A 105      -6.213  33.486 106.291  1.00  0.00           H  
ATOM   1463  CG  ASN A 105      -7.140  34.212 104.515  1.00  0.00           C  
ATOM   1464  OD1 ASN A 105      -8.072  33.497 104.165  1.00  0.00           O  
ATOM   1465  ND2 ASN A 105      -6.434  34.862 103.624  1.00  0.00           N  
ATOM   1466 HD21 ASN A 105      -6.619  34.680 102.645  1.00  0.00           H  
ATOM   1467 HD22 ASN A 105      -5.669  35.475 103.907  1.00  0.00           H  
ATOM   1468  C   ASN A 105      -8.761  35.863 106.529  1.00  0.00           C  
ATOM   1469  O   ASN A 105      -8.216  36.956 106.682  1.00  0.00           O  
ATOM   1470  N   LEU A 106      -9.998  35.744 106.026  1.00  0.00           N  
ATOM   1471  H   LEU A 106     -10.377  34.814 105.913  1.00  0.00           H  
ATOM   1472  CA  LEU A 106     -10.911  36.865 105.763  1.00  0.00           C  
ATOM   1473  HA  LEU A 106     -10.320  37.735 105.475  1.00  0.00           H  
ATOM   1474  CB  LEU A 106     -11.809  36.471 104.570  1.00  0.00           C  
ATOM   1475  HB2 LEU A 106     -11.162  36.241 103.725  1.00  0.00           H  
ATOM   1476  HB3 LEU A 106     -12.329  35.555 104.838  1.00  0.00           H  
ATOM   1477  CG  LEU A 106     -12.882  37.472 104.098  1.00  0.00           C  
ATOM   1478  HG  LEU A 106     -13.578  37.676 104.912  1.00  0.00           H  
ATOM   1479  CD1 LEU A 106     -12.313  38.787 103.575  1.00  0.00           C  
ATOM   1480 HD11 LEU A 106     -13.114  39.400 103.163  1.00  0.00           H  
ATOM   1481 HD12 LEU A 106     -11.865  39.340 104.394  1.00  0.00           H  
ATOM   1482 HD13 LEU A 106     -11.560  38.601 102.808  1.00  0.00           H  
ATOM   1483  CD2 LEU A 106     -13.651  36.850 102.932  1.00  0.00           C  
ATOM   1484 HD21 LEU A 106     -14.397  37.549 102.551  1.00  0.00           H  
ATOM   1485 HD22 LEU A 106     -12.963  36.591 102.130  1.00  0.00           H  
ATOM   1486 HD23 LEU A 106     -14.168  35.953 103.259  1.00  0.00           H  
ATOM   1487  C   LEU A 106     -11.718  37.224 107.026  1.00  0.00           C  
ATOM   1488  O   LEU A 106     -12.225  36.336 107.716  1.00  0.00           O  
ATOM   1489  N   GLU A 107     -11.905  38.515 107.284  1.00  0.00           N  
ATOM   1490  H   GLU A 107     -11.432  39.189 106.684  1.00  0.00           H  
ATOM   1491  CA  GLU A 107     -12.671  39.082 108.404  1.00  0.00           C  
ATOM   1492  HA  GLU A 107     -13.264  38.303 108.881  1.00  0.00           H  
ATOM   1493  CB  GLU A 107     -11.669  39.626 109.441  1.00  0.00           C  
ATOM   1494  HB2 GLU A 107     -11.037  38.804 109.781  1.00  0.00           H  
ATOM   1495  HB3 GLU A 107     -11.034  40.362 108.947  1.00  0.00           H  
ATOM   1496  CG  GLU A 107     -12.313  40.291 110.668  1.00  0.00           C  
ATOM   1497  HG2 GLU A 107     -13.053  41.019 110.329  1.00  0.00           H  
ATOM   1498  HG3 GLU A 107     -12.832  39.529 111.253  1.00  0.00           H  
ATOM   1499  CD  GLU A 107     -11.281  41.016 111.550  1.00  0.00           C  
ATOM   1500  OE1 GLU A 107     -10.102  40.613 111.616  1.00  0.00           O  
ATOM   1501  OE2 GLU A 107     -11.636  42.043 112.172  1.00  0.00           O  
ATOM   1502  C   GLU A 107     -13.624  40.169 107.872  1.00  0.00           C  
ATOM   1503  O   GLU A 107     -13.173  41.064 107.163  1.00  0.00           O  
ATOM   1504  N   LEU A 108     -14.924  40.104 108.185  1.00  0.00           N  
ATOM   1505  H   LEU A 108     -15.231  39.434 108.873  1.00  0.00           H  
ATOM   1506  CA  LEU A 108     -15.960  40.983 107.621  1.00  0.00           C  
ATOM   1507  HA  LEU A 108     -15.513  41.657 106.887  1.00  0.00           H  
ATOM   1508  CB  LEU A 108     -17.052  40.150 106.909  1.00  0.00           C  
ATOM   1509  HB2 LEU A 108     -17.589  39.576 107.666  1.00  0.00           H  
ATOM   1510  HB3 LEU A 108     -17.768  40.844 106.466  1.00  0.00           H  
ATOM   1511  CG  LEU A 108     -16.592  39.166 105.817  1.00  0.00           C  
ATOM   1512  HG  LEU A 108     -15.952  38.402 106.261  1.00  0.00           H  
ATOM   1513  CD1 LEU A 108     -17.801  38.473 105.193  1.00  0.00           C  
ATOM   1514 HD11 LEU A 108     -17.475  37.743 104.453  1.00  0.00           H  
ATOM   1515 HD12 LEU A 108     -18.362  37.943 105.964  1.00  0.00           H  
ATOM   1516 HD13 LEU A 108     -18.459  39.202 104.719  1.00  0.00           H  
ATOM   1517  CD2 LEU A 108     -15.817  39.859 104.698  1.00  0.00           C  
ATOM   1518 HD21 LEU A 108     -15.624  39.154 103.894  1.00  0.00           H  
ATOM   1519 HD22 LEU A 108     -16.389  40.704 104.312  1.00  0.00           H  
ATOM   1520 HD23 LEU A 108     -14.862  40.202 105.092  1.00  0.00           H  
ATOM   1521  C   LEU A 108     -16.616  41.844 108.708  1.00  0.00           C  
ATOM   1522  O   LEU A 108     -16.977  41.322 109.762  1.00  0.00           O  
ATOM   1523  N   HIS A 109     -16.850  43.128 108.410  1.00  0.00           N  
ATOM   1524  H   HIS A 109     -16.477  43.489 107.536  1.00  0.00           H  
ATOM   1525  CA  HIS A 109     -17.629  44.057 109.244  1.00  0.00           C  
ATOM   1526  HA  HIS A 109     -18.201  43.480 109.972  1.00  0.00           H  
ATOM   1527  CB  HIS A 109     -16.719  45.015 110.024  1.00  0.00           C  
ATOM   1528  HB2 HIS A 109     -16.134  45.604 109.325  1.00  0.00           H  
ATOM   1529  HB3 HIS A 109     -17.341  45.704 110.598  1.00  0.00           H  
ATOM   1530  CG  HIS A 109     -15.795  44.333 110.983  1.00  0.00           C  
ATOM   1531  ND1 HIS A 109     -16.141  43.934 112.274  1.00  0.00           N  
ATOM   1532  CE1 HIS A 109     -15.055  43.308 112.752  1.00  0.00           C  
ATOM   1533  HE1 HIS A 109     -14.989  42.858 113.732  1.00  0.00           H  
ATOM   1534  NE2 HIS A 109     -14.070  43.298 111.838  1.00  0.00           N  
ATOM   1535  HE2 HIS A 109     -13.166  42.835 111.954  1.00  0.00           H  
ATOM   1536  CD2 HIS A 109     -14.518  43.941 110.708  1.00  0.00           C  
ATOM   1537  HD2 HIS A 109     -13.991  44.079 109.776  1.00  0.00           H  
ATOM   1538  C   HIS A 109     -18.603  44.891 108.416  1.00  0.00           C  
ATOM   1539  O   HIS A 109     -18.259  45.384 107.342  1.00  0.00           O  
ATOM   1540  N   LEU A 110     -19.796  45.120 108.967  1.00  0.00           N  
ATOM   1541  H   LEU A 110     -19.984  44.713 109.870  1.00  0.00           H  
ATOM   1542  CA  LEU A 110     -20.698  46.174 108.503  1.00  0.00           C  
ATOM   1543  HA  LEU A 110     -20.611  46.272 107.423  1.00  0.00           H  
ATOM   1544  CB  LEU A 110     -22.141  45.778 108.850  1.00  0.00           C  
ATOM   1545  HB2 LEU A 110     -22.344  44.774 108.476  1.00  0.00           H  
ATOM   1546  HB3 LEU A 110     -22.237  45.754 109.936  1.00  0.00           H  
ATOM   1547  CG  LEU A 110     -23.174  46.760 108.269  1.00  0.00           C  
ATOM   1548  HG  LEU A 110     -22.839  47.791 108.381  1.00  0.00           H  
ATOM   1549  CD1 LEU A 110     -23.439  46.469 106.793  1.00  0.00           C  
ATOM   1550 HD11 LEU A 110     -24.246  47.103 106.434  1.00  0.00           H  
ATOM   1551 HD12 LEU A 110     -22.546  46.688 106.210  1.00  0.00           H  
ATOM   1552 HD13 LEU A 110     -23.697  45.423 106.649  1.00  0.00           H  
ATOM   1553  CD2 LEU A 110     -24.498  46.605 109.015  1.00  0.00           C  
ATOM   1554 HD21 LEU A 110     -25.235  47.278 108.580  1.00  0.00           H  
ATOM   1555 HD22 LEU A 110     -24.830  45.570 108.949  1.00  0.00           H  
ATOM   1556 HD23 LEU A 110     -24.342  46.878 110.059  1.00  0.00           H  
ATOM   1557  C   LEU A 110     -20.279  47.501 109.153  1.00  0.00           C  
ATOM   1558  O   LEU A 110     -20.575  47.717 110.325  1.00  0.00           O  
ATOM   1559  N   LEU A 111     -19.551  48.349 108.426  1.00  0.00           N  
ATOM   1560  H   LEU A 111     -19.413  48.152 107.441  1.00  0.00           H  
ATOM   1561  CA  LEU A 111     -18.884  49.531 108.987  1.00  0.00           C  
ATOM   1562  HA  LEU A 111     -19.533  49.958 109.752  1.00  0.00           H  
ATOM   1563  CB  LEU A 111     -17.567  49.064 109.654  1.00  0.00           C  
ATOM   1564  HB2 LEU A 111     -17.752  48.157 110.229  1.00  0.00           H  
ATOM   1565  HB3 LEU A 111     -16.864  48.807 108.864  1.00  0.00           H  
ATOM   1566  CG  LEU A 111     -16.902  50.089 110.591  1.00  0.00           C  
ATOM   1567  HG  LEU A 111     -16.909  51.073 110.129  1.00  0.00           H  
ATOM   1568  CD1 LEU A 111     -17.617  50.154 111.942  1.00  0.00           C  
ATOM   1569 HD11 LEU A 111     -17.122  50.882 112.583  1.00  0.00           H  
ATOM   1570 HD12 LEU A 111     -18.650  50.480 111.810  1.00  0.00           H  
ATOM   1571 HD13 LEU A 111     -17.603  49.181 112.432  1.00  0.00           H  
ATOM   1572  CD2 LEU A 111     -15.447  49.685 110.843  1.00  0.00           C  
ATOM   1573 HD21 LEU A 111     -14.988  50.401 111.522  1.00  0.00           H  
ATOM   1574 HD22 LEU A 111     -15.402  48.690 111.285  1.00  0.00           H  
ATOM   1575 HD23 LEU A 111     -14.899  49.705 109.904  1.00  0.00           H  
ATOM   1576  C   LEU A 111     -18.617  50.583 107.888  1.00  0.00           C  
ATOM   1577  O   LEU A 111     -18.151  50.201 106.809  1.00  0.00           O  
ATOM   1578  N   PRO A 112     -18.881  51.883 108.119  1.00  0.00           N  
ATOM   1579  CD  PRO A 112     -19.578  52.456 109.264  1.00  0.00           C  
ATOM   1580  HD2 PRO A 112     -19.117  52.159 110.206  1.00  0.00           H  
ATOM   1581  HD3 PRO A 112     -20.623  52.146 109.248  1.00  0.00           H  
ATOM   1582  CG  PRO A 112     -19.489  53.974 109.096  1.00  0.00           C  
ATOM   1583  HG2 PRO A 112     -18.602  54.348 109.601  1.00  0.00           H  
ATOM   1584  HG3 PRO A 112     -20.383  54.477 109.468  1.00  0.00           H  
ATOM   1585  CB  PRO A 112     -19.313  54.157 107.591  1.00  0.00           C  
ATOM   1586  HB2 PRO A 112     -18.823  55.100 107.355  1.00  0.00           H  
ATOM   1587  HB3 PRO A 112     -20.284  54.096 107.097  1.00  0.00           H  
ATOM   1588  CA  PRO A 112     -18.464  52.944 107.208  1.00  0.00           C  
ATOM   1589  HA  PRO A 112     -18.695  52.654 106.188  1.00  0.00           H  
ATOM   1590  C   PRO A 112     -16.959  53.238 107.329  1.00  0.00           C  
ATOM   1591  O   PRO A 112     -16.351  53.002 108.374  1.00  0.00           O  
ATOM   1592  N   ILE A 113     -16.348  53.801 106.280  1.00  0.00           N  
ATOM   1593  H   ILE A 113     -16.904  53.957 105.447  1.00  0.00           H  
ATOM   1594  CA  ILE A 113     -14.952  54.284 106.298  1.00  0.00           C  
ATOM   1595  HA  ILE A 113     -14.299  53.443 106.506  1.00  0.00           H  
ATOM   1596  CB  ILE A 113     -14.582  54.855 104.907  1.00  0.00           C  
ATOM   1597  HB  ILE A 113     -15.426  55.445 104.548  1.00  0.00           H  
ATOM   1598  CG2 ILE A 113     -13.337  55.764 104.912  1.00  0.00           C  
ATOM   1599 HG21 ILE A 113     -13.199  56.224 103.936  1.00  0.00           H  
ATOM   1600 HG22 ILE A 113     -13.456  56.571 105.634  1.00  0.00           H  
ATOM   1601 HG23 ILE A 113     -12.447  55.193 105.174  1.00  0.00           H  
ATOM   1602  CG1 ILE A 113     -14.345  53.669 103.945  1.00  0.00           C  
ATOM   1603 HG12 ILE A 113     -13.491  53.098 104.304  1.00  0.00           H  
ATOM   1604 HG13 ILE A 113     -15.211  53.011 103.967  1.00  0.00           H  
ATOM   1605  CD1 ILE A 113     -14.093  54.053 102.483  1.00  0.00           C  
ATOM   1606 HD11 ILE A 113     -14.045  53.147 101.881  1.00  0.00           H  
ATOM   1607 HD12 ILE A 113     -14.906  54.683 102.121  1.00  0.00           H  
ATOM   1608 HD13 ILE A 113     -13.144  54.579 102.381  1.00  0.00           H  
ATOM   1609  C   ILE A 113     -14.736  55.297 107.432  1.00  0.00           C  
ATOM   1610  O   ILE A 113     -13.702  55.290 108.091  1.00  0.00           O  
ATOM   1611  N   GLU A 114     -15.752  56.110 107.698  1.00  0.00           N  
ATOM   1612  H   GLU A 114     -16.533  56.090 107.044  1.00  0.00           H  
ATOM   1613  CA  GLU A 114     -15.826  57.116 108.753  1.00  0.00           C  
ATOM   1614  HA  GLU A 114     -14.978  57.793 108.651  1.00  0.00           H  
ATOM   1615  CB  GLU A 114     -17.123  57.926 108.536  1.00  0.00           C  
ATOM   1616  HB2 GLU A 114     -17.992  57.266 108.568  1.00  0.00           H  
ATOM   1617  HB3 GLU A 114     -17.215  58.624 109.368  1.00  0.00           H  
ATOM   1618  CG  GLU A 114     -17.144  58.765 107.236  1.00  0.00           C  
ATOM   1619  HG2 GLU A 114     -17.749  59.652 107.439  1.00  0.00           H  
ATOM   1620  HG3 GLU A 114     -16.132  59.119 107.025  1.00  0.00           H  
ATOM   1621  CD  GLU A 114     -17.719  58.087 105.970  1.00  0.00           C  
ATOM   1622  OE1 GLU A 114     -17.617  56.844 105.807  1.00  0.00           O  
ATOM   1623  OE2 GLU A 114     -18.233  58.834 105.107  1.00  0.00           O  
ATOM   1624  C   GLU A 114     -15.744  56.552 110.190  1.00  0.00           C  
ATOM   1625  O   GLU A 114     -15.502  57.320 111.116  1.00  0.00           O  
ATOM   1626  N   GLU A 115     -15.889  55.236 110.401  1.00  0.00           N  
ATOM   1627  H   GLU A 115     -16.085  54.636 109.607  1.00  0.00           H  
ATOM   1628  CA  GLU A 115     -15.767  54.589 111.722  1.00  0.00           C  
ATOM   1629  HA  GLU A 115     -15.575  55.357 112.472  1.00  0.00           H  
ATOM   1630  CB  GLU A 115     -17.102  53.922 112.112  1.00  0.00           C  
ATOM   1631  HB2 GLU A 115     -17.392  53.241 111.313  1.00  0.00           H  
ATOM   1632  HB3 GLU A 115     -16.963  53.341 113.025  1.00  0.00           H  
ATOM   1633  CG  GLU A 115     -18.228  54.947 112.372  1.00  0.00           C  
ATOM   1634  HG2 GLU A 115     -17.990  55.495 113.287  1.00  0.00           H  
ATOM   1635  HG3 GLU A 115     -18.256  55.669 111.554  1.00  0.00           H  
ATOM   1636  CD  GLU A 115     -19.629  54.318 112.509  1.00  0.00           C  
ATOM   1637  OE1 GLU A 115     -19.721  53.080 112.670  1.00  0.00           O  
ATOM   1638  OE2 GLU A 115     -20.616  55.086 112.443  1.00  0.00           O  
ATOM   1639  C   GLU A 115     -14.567  53.619 111.823  1.00  0.00           C  
ATOM   1640  O   GLU A 115     -14.417  52.928 112.834  1.00  0.00           O  
ATOM   1641  N   LEU A 116     -13.676  53.579 110.817  1.00  0.00           N  
ATOM   1642  H   LEU A 116     -13.835  54.215 110.042  1.00  0.00           H  
ATOM   1643  CA  LEU A 116     -12.567  52.612 110.691  1.00  0.00           C  
ATOM   1644  HA  LEU A 116     -12.994  51.624 110.528  1.00  0.00           H  
ATOM   1645  CB  LEU A 116     -11.681  52.997 109.487  1.00  0.00           C  
ATOM   1646  HB2 LEU A 116     -11.676  54.083 109.386  1.00  0.00           H  
ATOM   1647  HB3 LEU A 116     -10.654  52.698 109.689  1.00  0.00           H  
ATOM   1648  CG  LEU A 116     -12.102  52.359 108.155  1.00  0.00           C  
ATOM   1649  HG  LEU A 116     -13.172  52.483 108.015  1.00  0.00           H  
ATOM   1650  CD1 LEU A 116     -11.351  53.011 106.993  1.00  0.00           C  
ATOM   1651 HD11 LEU A 116     -11.707  52.607 106.048  1.00  0.00           H  
ATOM   1652 HD12 LEU A 116     -11.530  54.086 107.010  1.00  0.00           H  
ATOM   1653 HD13 LEU A 116     -10.281  52.835 107.096  1.00  0.00           H  
ATOM   1654  CD2 LEU A 116     -11.760  50.866 108.116  1.00  0.00           C  
ATOM   1655 HD21 LEU A 116     -11.941  50.465 107.121  1.00  0.00           H  
ATOM   1656 HD22 LEU A 116     -10.713  50.717 108.382  1.00  0.00           H  
ATOM   1657 HD23 LEU A 116     -12.392  50.333 108.823  1.00  0.00           H  
ATOM   1658  C   LEU A 116     -11.672  52.490 111.932  1.00  0.00           C  
ATOM   1659  O   LEU A 116     -11.187  51.395 112.220  1.00  0.00           O  
ATOM   1660  N   ALA A 117     -11.468  53.569 112.696  1.00  0.00           N  
ATOM   1661  H   ALA A 117     -11.887  54.444 112.414  1.00  0.00           H  
ATOM   1662  CA  ALA A 117     -10.656  53.549 113.917  1.00  0.00           C  
ATOM   1663  HA  ALA A 117      -9.632  53.293 113.644  1.00  0.00           H  
ATOM   1664  CB  ALA A 117     -10.658  54.965 114.504  1.00  0.00           C  
ATOM   1665  HB1 ALA A 117     -10.016  54.995 115.384  1.00  0.00           H  
ATOM   1666  HB2 ALA A 117     -10.274  55.673 113.766  1.00  0.00           H  
ATOM   1667  HB3 ALA A 117     -11.671  55.255 114.786  1.00  0.00           H  
ATOM   1668  C   ALA A 117     -11.131  52.503 114.954  1.00  0.00           C  
ATOM   1669  O   ALA A 117     -10.322  51.972 115.718  1.00  0.00           O  
ATOM   1670  N   THR A 118     -12.419  52.137 114.939  1.00  0.00           N  
ATOM   1671  H   THR A 118     -13.026  52.578 114.255  1.00  0.00           H  
ATOM   1672  CA  THR A 118     -13.003  51.061 115.768  1.00  0.00           C  
ATOM   1673  HA  THR A 118     -12.861  51.315 116.817  1.00  0.00           H  
ATOM   1674  CB  THR A 118     -14.512  50.925 115.509  1.00  0.00           C  
ATOM   1675  HB  THR A 118     -14.884  50.086 116.098  1.00  0.00           H  
ATOM   1676  CG2 THR A 118     -15.310  52.167 115.912  1.00  0.00           C  
ATOM   1677 HG21 THR A 118     -16.365  52.006 115.683  1.00  0.00           H  
ATOM   1678 HG22 THR A 118     -15.203  52.337 116.983  1.00  0.00           H  
ATOM   1679 HG23 THR A 118     -14.963  53.048 115.373  1.00  0.00           H  
ATOM   1680  OG1 THR A 118     -14.755  50.644 114.152  1.00  0.00           O  
ATOM   1681  HG1 THR A 118     -14.760  51.490 113.661  1.00  0.00           H  
ATOM   1682  C   THR A 118     -12.360  49.681 115.552  1.00  0.00           C  
ATOM   1683  O   THR A 118     -12.382  48.851 116.461  1.00  0.00           O  
ATOM   1684  N   LEU A 119     -11.724  49.437 114.395  1.00  0.00           N  
ATOM   1685  H   LEU A 119     -11.756  50.151 113.672  1.00  0.00           H  
ATOM   1686  CA  LEU A 119     -10.983  48.199 114.118  1.00  0.00           C  
ATOM   1687  HA  LEU A 119     -11.625  47.356 114.372  1.00  0.00           H  
ATOM   1688  CB  LEU A 119     -10.623  48.125 112.620  1.00  0.00           C  
ATOM   1689  HB2 LEU A 119     -10.015  48.996 112.368  1.00  0.00           H  
ATOM   1690  HB3 LEU A 119     -10.002  47.243 112.458  1.00  0.00           H  
ATOM   1691  CG  LEU A 119     -11.813  48.051 111.645  1.00  0.00           C  
ATOM   1692  HG  LEU A 119     -12.451  48.926 111.762  1.00  0.00           H  
ATOM   1693  CD1 LEU A 119     -11.266  48.025 110.217  1.00  0.00           C  
ATOM   1694 HD11 LEU A 119     -12.092  47.987 109.508  1.00  0.00           H  
ATOM   1695 HD12 LEU A 119     -10.688  48.931 110.038  1.00  0.00           H  
ATOM   1696 HD13 LEU A 119     -10.621  47.160 110.071  1.00  0.00           H  
ATOM   1697  CD2 LEU A 119     -12.645  46.786 111.859  1.00  0.00           C  
ATOM   1698 HD21 LEU A 119     -13.427  46.733 111.102  1.00  0.00           H  
ATOM   1699 HD22 LEU A 119     -12.017  45.897 111.790  1.00  0.00           H  
ATOM   1700 HD23 LEU A 119     -13.135  46.820 112.832  1.00  0.00           H  
ATOM   1701  C   LEU A 119      -9.705  48.037 114.962  1.00  0.00           C  
ATOM   1702  O   LEU A 119      -9.177  46.921 115.022  1.00  0.00           O  
ATOM   1703  N   GLY A 120      -9.189  49.120 115.564  1.00  0.00           N  
ATOM   1704  H   GLY A 120      -9.686  49.999 115.464  1.00  0.00           H  
ATOM   1705  CA  GLY A 120      -8.041  49.098 116.480  1.00  0.00           C  
ATOM   1706  HA2 GLY A 120      -7.906  50.101 116.885  1.00  0.00           H  
ATOM   1707  HA3 GLY A 120      -8.263  48.422 117.306  1.00  0.00           H  
ATOM   1708  C   GLY A 120      -6.709  48.662 115.855  1.00  0.00           C  
ATOM   1709  O   GLY A 120      -5.856  48.136 116.565  1.00  0.00           O  
ATOM   1710  N   ARG A 121      -6.538  48.822 114.537  1.00  0.00           N  
ATOM   1711  H   ARG A 121      -7.239  49.346 114.029  1.00  0.00           H  
ATOM   1712  CA  ARG A 121      -5.428  48.252 113.751  1.00  0.00           C  
ATOM   1713  HA  ARG A 121      -4.568  48.069 114.398  1.00  0.00           H  
ATOM   1714  CB  ARG A 121      -5.881  46.924 113.115  1.00  0.00           C  
ATOM   1715  HB2 ARG A 121      -6.888  47.048 112.711  1.00  0.00           H  
ATOM   1716  HB3 ARG A 121      -5.218  46.676 112.283  1.00  0.00           H  
ATOM   1717  CG  ARG A 121      -5.849  45.748 114.102  1.00  0.00           C  
ATOM   1718  HG2 ARG A 121      -4.808  45.497 114.310  1.00  0.00           H  
ATOM   1719  HG3 ARG A 121      -6.332  46.018 115.040  1.00  0.00           H  
ATOM   1720  CD  ARG A 121      -6.555  44.518 113.522  1.00  0.00           C  
ATOM   1721  HD2 ARG A 121      -6.241  44.376 112.485  1.00  0.00           H  
ATOM   1722  HD3 ARG A 121      -6.248  43.645 114.102  1.00  0.00           H  
ATOM   1723  NE  ARG A 121      -8.022  44.655 113.607  1.00  0.00           N  
ATOM   1724  HE  ARG A 121      -8.377  45.470 114.098  1.00  0.00           H  
ATOM   1725  CZ  ARG A 121      -8.920  43.789 113.179  1.00  0.00           C  
ATOM   1726  NH1 ARG A 121      -8.580  42.696 112.557  1.00  0.00           N  
ATOM   1727 HH11 ARG A 121      -7.617  42.498 112.380  1.00  0.00           H  
ATOM   1728 HH12 ARG A 121      -9.293  42.012 112.263  1.00  0.00           H  
ATOM   1729  NH2 ARG A 121     -10.182  44.010 113.385  1.00  0.00           N  
ATOM   1730 HH21 ARG A 121     -10.487  44.776 113.954  1.00  0.00           H  
ATOM   1731 HH22 ARG A 121     -10.836  43.306 113.028  1.00  0.00           H  
ATOM   1732  C   ARG A 121      -4.980  49.202 112.645  1.00  0.00           C  
ATOM   1733  O   ARG A 121      -5.820  49.864 112.040  1.00  0.00           O  
ATOM   1734  N   ASP A 122      -3.687  49.175 112.337  1.00  0.00           N  
ATOM   1735  H   ASP A 122      -3.071  48.575 112.866  1.00  0.00           H  
ATOM   1736  CA  ASP A 122      -3.151  49.645 111.061  1.00  0.00           C  
ATOM   1737  HA  ASP A 122      -3.939  50.176 110.527  1.00  0.00           H  
ATOM   1738  CB  ASP A 122      -2.014  50.661 111.280  1.00  0.00           C  
ATOM   1739  HB2 ASP A 122      -1.779  51.116 110.318  1.00  0.00           H  
ATOM   1740  HB3 ASP A 122      -2.379  51.456 111.932  1.00  0.00           H  
ATOM   1741  CG  ASP A 122      -0.713  50.100 111.867  1.00  0.00           C  
ATOM   1742  OD1 ASP A 122      -0.635  48.873 112.111  1.00  0.00           O  
ATOM   1743  OD2 ASP A 122       0.239  50.900 111.991  1.00  0.00           O  
ATOM   1744  C   ASP A 122      -2.748  48.450 110.174  1.00  0.00           C  
ATOM   1745  O   ASP A 122      -2.727  47.292 110.612  1.00  0.00           O  
ATOM   1746  N   PHE A 123      -2.474  48.743 108.902  1.00  0.00           N  
ATOM   1747  H   PHE A 123      -2.546  49.717 108.625  1.00  0.00           H  
ATOM   1748  CA  PHE A 123      -2.350  47.767 107.819  1.00  0.00           C  
ATOM   1749  HA  PHE A 123      -2.161  46.777 108.240  1.00  0.00           H  
ATOM   1750  CB  PHE A 123      -3.676  47.713 107.039  1.00  0.00           C  
ATOM   1751  HB2 PHE A 123      -3.878  48.699 106.620  1.00  0.00           H  
ATOM   1752  HB3 PHE A 123      -3.566  47.024 106.201  1.00  0.00           H  
ATOM   1753  CG  PHE A 123      -4.873  47.278 107.866  1.00  0.00           C  
ATOM   1754  CD1 PHE A 123      -5.639  48.224 108.574  1.00  0.00           C  
ATOM   1755  HD1 PHE A 123      -5.380  49.271 108.526  1.00  0.00           H  
ATOM   1756  CE1 PHE A 123      -6.725  47.810 109.366  1.00  0.00           C  
ATOM   1757  HE1 PHE A 123      -7.288  48.543 109.928  1.00  0.00           H  
ATOM   1758  CZ  PHE A 123      -7.058  46.446 109.442  1.00  0.00           C  
ATOM   1759  HZ  PHE A 123      -7.885  46.123 110.057  1.00  0.00           H  
ATOM   1760  CE2 PHE A 123      -6.302  45.500 108.727  1.00  0.00           C  
ATOM   1761  HE2 PHE A 123      -6.541  44.450 108.786  1.00  0.00           H  
ATOM   1762  CD2 PHE A 123      -5.213  45.916 107.942  1.00  0.00           C  
ATOM   1763  HD2 PHE A 123      -4.633  45.186 107.401  1.00  0.00           H  
ATOM   1764  C   PHE A 123      -1.183  48.104 106.883  1.00  0.00           C  
ATOM   1765  O   PHE A 123      -0.783  49.265 106.744  1.00  0.00           O  
ATOM   1766  N   ASP A 124      -0.646  47.080 106.218  1.00  0.00           N  
ATOM   1767  H   ASP A 124      -1.060  46.156 106.336  1.00  0.00           H  
ATOM   1768  CA  ASP A 124       0.392  47.230 105.191  1.00  0.00           C  
ATOM   1769  HA  ASP A 124       1.126  47.962 105.530  1.00  0.00           H  
ATOM   1770  CB  ASP A 124       1.116  45.893 104.967  1.00  0.00           C  
ATOM   1771  HB2 ASP A 124       0.422  45.204 104.481  1.00  0.00           H  
ATOM   1772  HB3 ASP A 124       1.949  46.064 104.283  1.00  0.00           H  
ATOM   1773  CG  ASP A 124       1.657  45.227 106.238  1.00  0.00           C  
ATOM   1774  OD1 ASP A 124       2.309  45.911 107.061  1.00  0.00           O  
ATOM   1775  OD2 ASP A 124       1.399  44.020 106.424  1.00  0.00           O  
ATOM   1776  C   ASP A 124      -0.196  47.714 103.853  1.00  0.00           C  
ATOM   1777  O   ASP A 124       0.457  48.449 103.112  1.00  0.00           O  
ATOM   1778  N   LEU A 125      -1.438  47.324 103.539  1.00  0.00           N  
ATOM   1779  H   LEU A 125      -1.908  46.706 104.190  1.00  0.00           H  
ATOM   1780  CA  LEU A 125      -2.139  47.662 102.294  1.00  0.00           C  
ATOM   1781  HA  LEU A 125      -1.650  48.525 101.838  1.00  0.00           H  
ATOM   1782  CB  LEU A 125      -2.015  46.461 101.335  1.00  0.00           C  
ATOM   1783  HB2 LEU A 125      -0.959  46.263 101.150  1.00  0.00           H  
ATOM   1784  HB3 LEU A 125      -2.432  45.590 101.839  1.00  0.00           H  
ATOM   1785  CG  LEU A 125      -2.746  46.622  99.989  1.00  0.00           C  
ATOM   1786  HG  LEU A 125      -3.802  46.816 100.168  1.00  0.00           H  
ATOM   1787  CD1 LEU A 125      -2.165  47.769  99.166  1.00  0.00           C  
ATOM   1788 HD11 LEU A 125      -2.619  47.773  98.175  1.00  0.00           H  
ATOM   1789 HD12 LEU A 125      -2.384  48.721  99.642  1.00  0.00           H  
ATOM   1790 HD13 LEU A 125      -1.086  47.653  99.068  1.00  0.00           H  
ATOM   1791  CD2 LEU A 125      -2.633  45.349  99.153  1.00  0.00           C  
ATOM   1792 HD21 LEU A 125      -3.186  45.468  98.221  1.00  0.00           H  
ATOM   1793 HD22 LEU A 125      -1.590  45.143  98.916  1.00  0.00           H  
ATOM   1794 HD23 LEU A 125      -3.047  44.507  99.706  1.00  0.00           H  
ATOM   1795  C   LEU A 125      -3.607  48.034 102.563  1.00  0.00           C  
ATOM   1796  O   LEU A 125      -4.337  47.263 103.182  1.00  0.00           O  
ATOM   1797  N   VAL A 126      -4.054  49.194 102.070  1.00  0.00           N  
ATOM   1798  H   VAL A 126      -3.380  49.802 101.611  1.00  0.00           H  
ATOM   1799  CA  VAL A 126      -5.421  49.713 102.277  1.00  0.00           C  
ATOM   1800  HA  VAL A 126      -6.014  48.970 102.809  1.00  0.00           H  
ATOM   1801  CB  VAL A 126      -5.386  50.977 103.168  1.00  0.00           C  
ATOM   1802  HB  VAL A 126      -4.710  51.703 102.722  1.00  0.00           H  
ATOM   1803  CG1 VAL A 126      -6.774  51.619 103.299  1.00  0.00           C  
ATOM   1804 HG11 VAL A 126      -6.737  52.422 104.037  1.00  0.00           H  
ATOM   1805 HG12 VAL A 126      -7.075  52.058 102.348  1.00  0.00           H  
ATOM   1806 HG13 VAL A 126      -7.508  50.877 103.611  1.00  0.00           H  
ATOM   1807  CG2 VAL A 126      -4.880  50.675 104.586  1.00  0.00           C  
ATOM   1808 HG21 VAL A 126      -4.812  51.600 105.162  1.00  0.00           H  
ATOM   1809 HG22 VAL A 126      -5.550  49.988 105.095  1.00  0.00           H  
ATOM   1810 HG23 VAL A 126      -3.887  50.232 104.545  1.00  0.00           H  
ATOM   1811  C   VAL A 126      -6.108  49.956 100.926  1.00  0.00           C  
ATOM   1812  O   VAL A 126      -5.883  50.975 100.276  1.00  0.00           O  
ATOM   1813  N   VAL A 127      -6.946  49.028 100.462  1.00  0.00           N  
ATOM   1814  H   VAL A 127      -7.126  48.211 101.040  1.00  0.00           H  
ATOM   1815  CA  VAL A 127      -7.597  49.104  99.141  1.00  0.00           C  
ATOM   1816  HA  VAL A 127      -6.972  49.700  98.480  1.00  0.00           H  
ATOM   1817  CB  VAL A 127      -7.721  47.711  98.492  1.00  0.00           C  
ATOM   1818  HB  VAL A 127      -8.442  47.119  99.053  1.00  0.00           H  
ATOM   1819  CG1 VAL A 127      -8.210  47.818  97.042  1.00  0.00           C  
ATOM   1820 HG11 VAL A 127      -8.257  46.825  96.592  1.00  0.00           H  
ATOM   1821 HG12 VAL A 127      -9.205  48.256  97.004  1.00  0.00           H  
ATOM   1822 HG13 VAL A 127      -7.522  48.431  96.459  1.00  0.00           H  
ATOM   1823  CG2 VAL A 127      -6.385  46.958  98.479  1.00  0.00           C  
ATOM   1824 HG21 VAL A 127      -6.519  45.995  97.992  1.00  0.00           H  
ATOM   1825 HG22 VAL A 127      -5.627  47.530  97.943  1.00  0.00           H  
ATOM   1826 HG23 VAL A 127      -6.047  46.767  99.496  1.00  0.00           H  
ATOM   1827  C   VAL A 127      -8.972  49.771  99.232  1.00  0.00           C  
ATOM   1828  O   VAL A 127      -9.883  49.220  99.850  1.00  0.00           O  
ATOM   1829  N   SER A 128      -9.177  50.907  98.558  1.00  0.00           N  
ATOM   1830  H   SER A 128      -8.381  51.306  98.066  1.00  0.00           H  
ATOM   1831  CA  SER A 128     -10.482  51.589  98.459  1.00  0.00           C  
ATOM   1832  HA  SER A 128     -11.251  50.859  98.715  1.00  0.00           H  
ATOM   1833  CB  SER A 128     -10.611  52.706  99.498  1.00  0.00           C  
ATOM   1834  HB2 SER A 128     -10.161  52.386 100.438  1.00  0.00           H  
ATOM   1835  HB3 SER A 128     -10.097  53.603  99.149  1.00  0.00           H  
ATOM   1836  OG  SER A 128     -11.984  52.975  99.711  1.00  0.00           O  
ATOM   1837  HG  SER A 128     -12.401  52.166 100.075  1.00  0.00           H  
ATOM   1838  C   SER A 128     -10.797  52.034  97.023  1.00  0.00           C  
ATOM   1839  O   SER A 128     -10.786  53.210  96.653  1.00  0.00           O  
ATOM   1840  N   THR A 129     -11.034  51.034  96.175  1.00  0.00           N  
ATOM   1841  H   THR A 129     -10.986  50.094  96.538  1.00  0.00           H  
ATOM   1842  CA  THR A 129     -11.370  51.141  94.750  1.00  0.00           C  
ATOM   1843  HA  THR A 129     -10.738  51.906  94.305  1.00  0.00           H  
ATOM   1844  CB  THR A 129     -11.069  49.797  94.056  1.00  0.00           C  
ATOM   1845  HB  THR A 129     -11.541  49.769  93.073  1.00  0.00           H  
ATOM   1846  CG2 THR A 129      -9.568  49.577  93.888  1.00  0.00           C  
ATOM   1847 HG21 THR A 129      -9.394  48.599  93.434  1.00  0.00           H  
ATOM   1848 HG22 THR A 129      -9.152  50.343  93.233  1.00  0.00           H  
ATOM   1849 HG23 THR A 129      -9.064  49.615  94.853  1.00  0.00           H  
ATOM   1850  OG1 THR A 129     -11.555  48.733  94.848  1.00  0.00           O  
ATOM   1851  HG1 THR A 129     -11.135  47.914  94.503  1.00  0.00           H  
ATOM   1852  C   THR A 129     -12.839  51.520  94.524  1.00  0.00           C  
ATOM   1853  O   THR A 129     -13.743  50.748  94.849  1.00  0.00           O  
ATOM   1854  N   GLY A 130     -13.094  52.705  93.955  1.00  0.00           N  
ATOM   1855  H   GLY A 130     -12.327  53.337  93.765  1.00  0.00           H  
ATOM   1856  CA  GLY A 130     -14.432  53.122  93.521  1.00  0.00           C  
ATOM   1857  HA2 GLY A 130     -14.337  54.066  92.984  1.00  0.00           H  
ATOM   1858  HA3 GLY A 130     -14.832  52.374  92.836  1.00  0.00           H  
ATOM   1859  C   GLY A 130     -15.440  53.316  94.660  1.00  0.00           C  
ATOM   1860  O   GLY A 130     -16.590  52.898  94.519  1.00  0.00           O  
ATOM   1861  N   VAL A 131     -14.993  53.880  95.791  1.00  0.00           N  
ATOM   1862  H   VAL A 131     -14.013  54.118  95.818  1.00  0.00           H  
ATOM   1863  CA  VAL A 131     -15.793  54.055  97.023  1.00  0.00           C  
ATOM   1864  HA  VAL A 131     -16.815  53.713  96.854  1.00  0.00           H  
ATOM   1865  CB  VAL A 131     -15.199  53.239  98.191  1.00  0.00           C  
ATOM   1866  HB  VAL A 131     -14.209  53.635  98.409  1.00  0.00           H  
ATOM   1867  CG1 VAL A 131     -16.045  53.361  99.464  1.00  0.00           C  
ATOM   1868 HG11 VAL A 131     -15.673  52.686 100.233  1.00  0.00           H  
ATOM   1869 HG12 VAL A 131     -15.999  54.377  99.854  1.00  0.00           H  
ATOM   1870 HG13 VAL A 131     -17.085  53.122  99.250  1.00  0.00           H  
ATOM   1871  CG2 VAL A 131     -15.024  51.758  97.846  1.00  0.00           C  
ATOM   1872 HG21 VAL A 131     -14.512  51.260  98.661  1.00  0.00           H  
ATOM   1873 HG22 VAL A 131     -15.987  51.285  97.680  1.00  0.00           H  
ATOM   1874 HG23 VAL A 131     -14.391  51.657  96.976  1.00  0.00           H  
ATOM   1875  C   VAL A 131     -15.890  55.522  97.436  1.00  0.00           C  
ATOM   1876  O   VAL A 131     -16.978  56.052  97.618  1.00  0.00           O  
ATOM   1877  N   LEU A 132     -14.748  56.204  97.570  1.00  0.00           N  
ATOM   1878  H   LEU A 132     -13.883  55.699  97.457  1.00  0.00           H  
ATOM   1879  CA  LEU A 132     -14.676  57.517  98.225  1.00  0.00           C  
ATOM   1880  HA  LEU A 132     -14.992  57.407  99.260  1.00  0.00           H  
ATOM   1881  CB  LEU A 132     -13.219  57.992  98.225  1.00  0.00           C  
ATOM   1882  HB2 LEU A 132     -12.869  57.988  97.198  1.00  0.00           H  
ATOM   1883  HB3 LEU A 132     -13.184  59.019  98.593  1.00  0.00           H  
ATOM   1884  CG  LEU A 132     -12.264  57.136  99.073  1.00  0.00           C  
ATOM   1885  HG  LEU A 132     -12.303  56.095  98.750  1.00  0.00           H  
ATOM   1886  CD1 LEU A 132     -10.847  57.661  98.860  1.00  0.00           C  
ATOM   1887 HD11 LEU A 132     -10.145  57.039  99.415  1.00  0.00           H  
ATOM   1888 HD12 LEU A 132     -10.591  57.616  97.801  1.00  0.00           H  
ATOM   1889 HD13 LEU A 132     -10.779  58.689  99.216  1.00  0.00           H  
ATOM   1890  CD2 LEU A 132     -12.591  57.221 100.564  1.00  0.00           C  
ATOM   1891 HD21 LEU A 132     -11.809  56.736 101.145  1.00  0.00           H  
ATOM   1892 HD22 LEU A 132     -12.664  58.265 100.874  1.00  0.00           H  
ATOM   1893 HD23 LEU A 132     -13.531  56.712 100.770  1.00  0.00           H  
ATOM   1894  C   LEU A 132     -15.596  58.588  97.614  1.00  0.00           C  
ATOM   1895  O   LEU A 132     -16.112  59.423  98.341  1.00  0.00           O  
ATOM   1896  N   HIS A 133     -15.872  58.538  96.307  1.00  0.00           N  
ATOM   1897  H   HIS A 133     -15.498  57.770  95.778  1.00  0.00           H  
ATOM   1898  CA  HIS A 133     -16.781  59.474  95.626  1.00  0.00           C  
ATOM   1899  HA  HIS A 133     -16.529  60.484  95.956  1.00  0.00           H  
ATOM   1900  CB  HIS A 133     -16.521  59.396  94.113  1.00  0.00           C  
ATOM   1901  HB2 HIS A 133     -17.181  60.093  93.596  1.00  0.00           H  
ATOM   1902  HB3 HIS A 133     -15.496  59.711  93.924  1.00  0.00           H  
ATOM   1903  CG  HIS A 133     -16.708  58.023  93.517  1.00  0.00           C  
ATOM   1904  ND1 HIS A 133     -15.755  57.298  92.834  1.00  0.00           N  
ATOM   1905  HD1 HIS A 133     -14.851  57.633  92.542  1.00  0.00           H  
ATOM   1906  CE1 HIS A 133     -16.316  56.141  92.448  1.00  0.00           C  
ATOM   1907  HE1 HIS A 133     -15.834  55.384  91.842  1.00  0.00           H  
ATOM   1908  NE2 HIS A 133     -17.603  56.097  92.821  1.00  0.00           N  
ATOM   1909  CD2 HIS A 133     -17.860  57.283  93.509  1.00  0.00           C  
ATOM   1910  HD2 HIS A 133     -18.805  57.568  93.949  1.00  0.00           H  
ATOM   1911  C   HIS A 133     -18.280  59.281  95.961  1.00  0.00           C  
ATOM   1912  O   HIS A 133     -19.121  59.964  95.372  1.00  0.00           O  
ATOM   1913  N   HIS A 134     -18.629  58.318  96.824  1.00  0.00           N  
ATOM   1914  H   HIS A 134     -17.908  57.691  97.164  1.00  0.00           H  
ATOM   1915  CA  HIS A 134     -19.972  58.142  97.400  1.00  0.00           C  
ATOM   1916  HA  HIS A 134     -20.709  58.631  96.764  1.00  0.00           H  
ATOM   1917  CB  HIS A 134     -20.306  56.637  97.478  1.00  0.00           C  
ATOM   1918  HB2 HIS A 134     -19.621  56.162  98.182  1.00  0.00           H  
ATOM   1919  HB3 HIS A 134     -21.314  56.524  97.880  1.00  0.00           H  
ATOM   1920  CG  HIS A 134     -20.244  55.884  96.166  1.00  0.00           C  
ATOM   1921  ND1 HIS A 134     -19.505  54.721  95.930  1.00  0.00           N  
ATOM   1922  CE1 HIS A 134     -19.708  54.406  94.647  1.00  0.00           C  
ATOM   1923  HE1 HIS A 134     -19.219  53.589  94.136  1.00  0.00           H  
ATOM   1924  NE2 HIS A 134     -20.561  55.274  94.079  1.00  0.00           N  
ATOM   1925  HE2 HIS A 134     -20.841  55.253  93.112  1.00  0.00           H  
ATOM   1926  CD2 HIS A 134     -20.911  56.217  95.022  1.00  0.00           C  
ATOM   1927  HD2 HIS A 134     -21.563  57.069  94.899  1.00  0.00           H  
ATOM   1928  C   HIS A 134     -20.121  58.778  98.797  1.00  0.00           C  
ATOM   1929  O   HIS A 134     -21.246  58.970  99.251  1.00  0.00           O  
ATOM   1930  N   LEU A 135     -19.014  59.075  99.488  1.00  0.00           N  
ATOM   1931  H   LEU A 135     -18.122  58.945  99.035  1.00  0.00           H  
ATOM   1932  CA  LEU A 135     -19.002  59.604 100.861  1.00  0.00           C  
ATOM   1933  HA  LEU A 135     -19.726  59.046 101.458  1.00  0.00           H  
ATOM   1934  CB  LEU A 135     -17.608  59.411 101.489  1.00  0.00           C  
ATOM   1935  HB2 LEU A 135     -16.848  59.720 100.772  1.00  0.00           H  
ATOM   1936  HB3 LEU A 135     -17.526  60.083 102.345  1.00  0.00           H  
ATOM   1937  CG  LEU A 135     -17.289  57.999 102.018  1.00  0.00           C  
ATOM   1938  HG  LEU A 135     -17.957  57.776 102.845  1.00  0.00           H  
ATOM   1939  CD1 LEU A 135     -17.445  56.866 101.001  1.00  0.00           C  
ATOM   1940 HD11 LEU A 135     -17.053  55.940 101.416  1.00  0.00           H  
ATOM   1941 HD12 LEU A 135     -18.505  56.717 100.794  1.00  0.00           H  
ATOM   1942 HD13 LEU A 135     -16.935  57.112 100.078  1.00  0.00           H  
ATOM   1943  CD2 LEU A 135     -15.847  58.004 102.529  1.00  0.00           C  
ATOM   1944 HD21 LEU A 135     -15.605  57.027 102.941  1.00  0.00           H  
ATOM   1945 HD22 LEU A 135     -15.162  58.255 101.723  1.00  0.00           H  
ATOM   1946 HD23 LEU A 135     -15.764  58.738 103.332  1.00  0.00           H  
ATOM   1947  C   LEU A 135     -19.398  61.091 100.930  1.00  0.00           C  
ATOM   1948  O   LEU A 135     -19.137  61.862 100.005  1.00  0.00           O  
ATOM   1949  N   ALA A 136     -19.952  61.499 102.079  1.00  0.00           N  
ATOM   1950  H   ALA A 136     -20.092  60.810 102.803  1.00  0.00           H  
ATOM   1951  CA  ALA A 136     -20.348  62.881 102.366  1.00  0.00           C  
ATOM   1952  HA  ALA A 136     -21.010  63.222 101.569  1.00  0.00           H  
ATOM   1953  CB  ALA A 136     -21.131  62.882 103.685  1.00  0.00           C  
ATOM   1954  HB1 ALA A 136     -21.475  63.894 103.904  1.00  0.00           H  
ATOM   1955  HB2 ALA A 136     -21.995  62.222 103.604  1.00  0.00           H  
ATOM   1956  HB3 ALA A 136     -20.491  62.539 104.500  1.00  0.00           H  
ATOM   1957  C   ALA A 136     -19.158  63.865 102.416  1.00  0.00           C  
ATOM   1958  O   ALA A 136     -19.296  65.008 101.982  1.00  0.00           O  
ATOM   1959  N   ASP A 137     -17.985  63.410 102.875  1.00  0.00           N  
ATOM   1960  H   ASP A 137     -17.953  62.470 103.241  1.00  0.00           H  
ATOM   1961  CA  ASP A 137     -16.702  64.062 102.585  1.00  0.00           C  
ATOM   1962  HA  ASP A 137     -16.849  64.731 101.739  1.00  0.00           H  
ATOM   1963  CB  ASP A 137     -16.210  64.971 103.723  1.00  0.00           C  
ATOM   1964  HB2 ASP A 137     -16.927  65.780 103.872  1.00  0.00           H  
ATOM   1965  HB3 ASP A 137     -16.143  64.394 104.646  1.00  0.00           H  
ATOM   1966  CG  ASP A 137     -14.831  65.574 103.389  1.00  0.00           C  
ATOM   1967  OD1 ASP A 137     -14.488  65.703 102.186  1.00  0.00           O  
ATOM   1968  OD2 ASP A 137     -14.042  65.814 104.327  1.00  0.00           O  
ATOM   1969  C   ASP A 137     -15.620  63.024 102.214  1.00  0.00           C  
ATOM   1970  O   ASP A 137     -15.092  62.321 103.082  1.00  0.00           O  
ATOM   1971  N   PRO A 138     -15.204  62.965 100.938  1.00  0.00           N  
ATOM   1972  CD  PRO A 138     -15.880  63.569  99.802  1.00  0.00           C  
ATOM   1973  HD2 PRO A 138     -15.579  64.614  99.709  1.00  0.00           H  
ATOM   1974  HD3 PRO A 138     -16.965  63.494  99.895  1.00  0.00           H  
ATOM   1975  CG  PRO A 138     -15.416  62.778  98.592  1.00  0.00           C  
ATOM   1976  HG2 PRO A 138     -15.434  63.389  97.691  1.00  0.00           H  
ATOM   1977  HG3 PRO A 138     -16.052  61.904  98.473  1.00  0.00           H  
ATOM   1978  CB  PRO A 138     -13.997  62.358  98.988  1.00  0.00           C  
ATOM   1979  HB2 PRO A 138     -13.308  63.174  98.763  1.00  0.00           H  
ATOM   1980  HB3 PRO A 138     -13.691  61.449  98.470  1.00  0.00           H  
ATOM   1981  CA  PRO A 138     -14.078  62.144 100.506  1.00  0.00           C  
ATOM   1982  HA  PRO A 138     -14.323  61.100 100.707  1.00  0.00           H  
ATOM   1983  C   PRO A 138     -12.745  62.485 101.208  1.00  0.00           C  
ATOM   1984  O   PRO A 138     -11.890  61.603 101.326  1.00  0.00           O  
ATOM   1985  N   ARG A 139     -12.537  63.733 101.672  1.00  0.00           N  
ATOM   1986  H   ARG A 139     -13.317  64.396 101.643  1.00  0.00           H  
ATOM   1987  CA  ARG A 139     -11.306  64.157 102.374  1.00  0.00           C  
ATOM   1988  HA  ARG A 139     -10.444  63.736 101.857  1.00  0.00           H  
ATOM   1989  CB  ARG A 139     -11.160  65.692 102.399  1.00  0.00           C  
ATOM   1990  HB2 ARG A 139     -11.938  66.123 103.025  1.00  0.00           H  
ATOM   1991  HB3 ARG A 139     -10.202  65.923 102.867  1.00  0.00           H  
ATOM   1992  CG  ARG A 139     -11.200  66.389 101.030  1.00  0.00           C  
ATOM   1993  HG2 ARG A 139     -10.447  65.952 100.377  1.00  0.00           H  
ATOM   1994  HG3 ARG A 139     -12.185  66.266 100.578  1.00  0.00           H  
ATOM   1995  CD  ARG A 139     -10.903  67.886 101.214  1.00  0.00           C  
ATOM   1996  HD2 ARG A 139     -11.685  68.313 101.847  1.00  0.00           H  
ATOM   1997  HD3 ARG A 139      -9.953  68.002 101.740  1.00  0.00           H  
ATOM   1998  NE  ARG A 139     -10.855  68.635  99.937  1.00  0.00           N  
ATOM   1999  HE  ARG A 139     -11.672  69.175  99.708  1.00  0.00           H  
ATOM   2000  CZ  ARG A 139      -9.840  68.703  99.085  1.00  0.00           C  
ATOM   2001  NH1 ARG A 139      -8.756  68.006  99.252  1.00  0.00           N  
ATOM   2002 HH11 ARG A 139      -8.651  67.416 100.066  1.00  0.00           H  
ATOM   2003 HH12 ARG A 139      -7.970  68.053  98.620  1.00  0.00           H  
ATOM   2004  NH2 ARG A 139      -9.887  69.479  98.036  1.00  0.00           N  
ATOM   2005 HH21 ARG A 139     -10.683  70.065  97.865  1.00  0.00           H  
ATOM   2006 HH22 ARG A 139      -9.085  69.545  97.424  1.00  0.00           H  
ATOM   2007  C   ARG A 139     -11.240  63.613 103.802  1.00  0.00           C  
ATOM   2008  O   ARG A 139     -10.136  63.320 104.266  1.00  0.00           O  
ATOM   2009  N   ALA A 140     -12.371  63.487 104.493  1.00  0.00           N  
ATOM   2010  H   ALA A 140     -13.208  63.926 104.125  1.00  0.00           H  
ATOM   2011  CA  ALA A 140     -12.496  62.726 105.734  1.00  0.00           C  
ATOM   2012  HA  ALA A 140     -11.753  63.078 106.450  1.00  0.00           H  
ATOM   2013  CB  ALA A 140     -13.886  62.962 106.340  1.00  0.00           C  
ATOM   2014  HB1 ALA A 140     -13.966  62.430 107.289  1.00  0.00           H  
ATOM   2015  HB2 ALA A 140     -14.037  64.028 106.517  1.00  0.00           H  
ATOM   2016  HB3 ALA A 140     -14.664  62.601 105.668  1.00  0.00           H  
ATOM   2017  C   ALA A 140     -12.219  61.240 105.467  1.00  0.00           C  
ATOM   2018  O   ALA A 140     -11.286  60.687 106.043  1.00  0.00           O  
ATOM   2019  N   GLY A 141     -12.904  60.637 104.487  1.00  0.00           N  
ATOM   2020  H   GLY A 141     -13.676  61.141 104.056  1.00  0.00           H  
ATOM   2021  CA  GLY A 141     -12.705  59.226 104.139  1.00  0.00           C  
ATOM   2022  HA2 GLY A 141     -13.072  58.617 104.964  1.00  0.00           H  
ATOM   2023  HA3 GLY A 141     -13.288  58.994 103.250  1.00  0.00           H  
ATOM   2024  C   GLY A 141     -11.240  58.852 103.870  1.00  0.00           C  
ATOM   2025  O   GLY A 141     -10.691  57.970 104.527  1.00  0.00           O  
ATOM   2026  N   MET A 142     -10.562  59.581 102.973  1.00  0.00           N  
ATOM   2027  H   MET A 142     -11.070  60.305 102.474  1.00  0.00           H  
ATOM   2028  CA  MET A 142      -9.135  59.377 102.647  1.00  0.00           C  
ATOM   2029  HA  MET A 142      -9.007  58.353 102.298  1.00  0.00           H  
ATOM   2030  CB  MET A 142      -8.758  60.330 101.494  1.00  0.00           C  
ATOM   2031  HB2 MET A 142      -9.438  60.166 100.658  1.00  0.00           H  
ATOM   2032  HB3 MET A 142      -8.891  61.357 101.838  1.00  0.00           H  
ATOM   2033  CG  MET A 142      -7.313  60.179 100.985  1.00  0.00           C  
ATOM   2034  HG2 MET A 142      -7.104  60.990 100.288  1.00  0.00           H  
ATOM   2035  HG3 MET A 142      -6.625  60.299 101.817  1.00  0.00           H  
ATOM   2036  SD  MET A 142      -6.910  58.609 100.174  1.00  0.00           S  
ATOM   2037  CE  MET A 142      -7.540  58.924  98.507  1.00  0.00           C  
ATOM   2038  HE1 MET A 142      -7.405  58.030  97.898  1.00  0.00           H  
ATOM   2039  HE2 MET A 142      -8.597  59.172  98.553  1.00  0.00           H  
ATOM   2040  HE3 MET A 142      -6.994  59.753  98.058  1.00  0.00           H  
ATOM   2041  C   MET A 142      -8.187  59.562 103.852  1.00  0.00           C  
ATOM   2042  O   MET A 142      -7.076  59.037 103.856  1.00  0.00           O  
ATOM   2043  N   LYS A 143      -8.604  60.309 104.880  1.00  0.00           N  
ATOM   2044  H   LYS A 143      -9.560  60.642 104.864  1.00  0.00           H  
ATOM   2045  CA  LYS A 143      -7.819  60.578 106.092  1.00  0.00           C  
ATOM   2046  HA  LYS A 143      -6.762  60.583 105.830  1.00  0.00           H  
ATOM   2047  CB  LYS A 143      -8.186  61.983 106.564  1.00  0.00           C  
ATOM   2048  HB2 LYS A 143      -8.007  62.627 105.705  1.00  0.00           H  
ATOM   2049  HB3 LYS A 143      -9.242  62.024 106.829  1.00  0.00           H  
ATOM   2050  CG  LYS A 143      -7.360  62.518 107.738  1.00  0.00           C  
ATOM   2051  HG2 LYS A 143      -7.803  62.152 108.665  1.00  0.00           H  
ATOM   2052  HG3 LYS A 143      -6.340  62.135 107.674  1.00  0.00           H  
ATOM   2053  CD  LYS A 143      -7.295  64.058 107.772  1.00  0.00           C  
ATOM   2054  HD2 LYS A 143      -6.972  64.341 108.776  1.00  0.00           H  
ATOM   2055  HD3 LYS A 143      -6.522  64.399 107.082  1.00  0.00           H  
ATOM   2056  CE  LYS A 143      -8.617  64.792 107.469  1.00  0.00           C  
ATOM   2057  HE2 LYS A 143      -9.447  64.200 107.871  1.00  0.00           H  
ATOM   2058  HE3 LYS A 143      -8.602  65.743 108.007  1.00  0.00           H  
ATOM   2059  NZ  LYS A 143      -8.811  65.059 106.016  1.00  0.00           N  
ATOM   2060  HZ1 LYS A 143      -9.637  65.620 105.859  1.00  0.00           H  
ATOM   2061  HZ2 LYS A 143      -8.001  65.519 105.608  1.00  0.00           H  
ATOM   2062  HZ3 LYS A 143      -8.973  64.191 105.504  1.00  0.00           H  
ATOM   2063  C   LYS A 143      -7.947  59.476 107.144  1.00  0.00           C  
ATOM   2064  O   LYS A 143      -6.933  59.098 107.719  1.00  0.00           O  
ATOM   2065  N   GLU A 144      -9.097  58.817 107.245  1.00  0.00           N  
ATOM   2066  H   GLU A 144      -9.925  59.206 106.812  1.00  0.00           H  
ATOM   2067  CA  GLU A 144      -9.213  57.565 108.006  1.00  0.00           C  
ATOM   2068  HA  GLU A 144      -8.730  57.700 108.974  1.00  0.00           H  
ATOM   2069  CB  GLU A 144     -10.695  57.240 108.266  1.00  0.00           C  
ATOM   2070  HB2 GLU A 144     -11.194  57.022 107.321  1.00  0.00           H  
ATOM   2071  HB3 GLU A 144     -10.741  56.345 108.887  1.00  0.00           H  
ATOM   2072  CG  GLU A 144     -11.451  58.378 108.985  1.00  0.00           C  
ATOM   2073  HG2 GLU A 144     -11.714  59.140 108.248  1.00  0.00           H  
ATOM   2074  HG3 GLU A 144     -12.386  57.982 109.388  1.00  0.00           H  
ATOM   2075  CD  GLU A 144     -10.625  59.022 110.115  1.00  0.00           C  
ATOM   2076  OE1 GLU A 144     -10.298  58.288 111.075  1.00  0.00           O  
ATOM   2077  OE2 GLU A 144     -10.241  60.212 109.984  1.00  0.00           O  
ATOM   2078  C   GLU A 144      -8.459  56.410 107.319  1.00  0.00           C  
ATOM   2079  O   GLU A 144      -7.814  55.608 107.999  1.00  0.00           O  
ATOM   2080  N   LEU A 145      -8.423  56.377 105.976  1.00  0.00           N  
ATOM   2081  H   LEU A 145      -9.015  57.023 105.465  1.00  0.00           H  
ATOM   2082  CA  LEU A 145      -7.509  55.485 105.241  1.00  0.00           C  
ATOM   2083  HA  LEU A 145      -7.675  54.468 105.599  1.00  0.00           H  
ATOM   2084  CB  LEU A 145      -7.781  55.515 103.721  1.00  0.00           C  
ATOM   2085  HB2 LEU A 145      -7.521  56.504 103.348  1.00  0.00           H  
ATOM   2086  HB3 LEU A 145      -7.097  54.805 103.255  1.00  0.00           H  
ATOM   2087  CG  LEU A 145      -9.208  55.181 103.241  1.00  0.00           C  
ATOM   2088  HG  LEU A 145      -9.889  55.952 103.570  1.00  0.00           H  
ATOM   2089  CD1 LEU A 145      -9.226  55.159 101.712  1.00  0.00           C  
ATOM   2090 HD11 LEU A 145     -10.244  54.995 101.361  1.00  0.00           H  
ATOM   2091 HD12 LEU A 145      -8.869  56.115 101.331  1.00  0.00           H  
ATOM   2092 HD13 LEU A 145      -8.581  54.362 101.345  1.00  0.00           H  
ATOM   2093  CD2 LEU A 145      -9.748  53.839 103.734  1.00  0.00           C  
ATOM   2094 HD21 LEU A 145     -10.769  53.712 103.378  1.00  0.00           H  
ATOM   2095 HD22 LEU A 145      -9.128  53.025 103.372  1.00  0.00           H  
ATOM   2096 HD23 LEU A 145      -9.761  53.831 104.822  1.00  0.00           H  
ATOM   2097  C   LEU A 145      -6.022  55.804 105.517  1.00  0.00           C  
ATOM   2098  O   LEU A 145      -5.198  54.895 105.469  1.00  0.00           O  
ATOM   2099  N   ALA A 146      -5.669  57.060 105.820  1.00  0.00           N  
ATOM   2100  H   ALA A 146      -6.381  57.775 105.813  1.00  0.00           H  
ATOM   2101  CA  ALA A 146      -4.315  57.449 106.220  1.00  0.00           C  
ATOM   2102  HA  ALA A 146      -3.612  56.956 105.547  1.00  0.00           H  
ATOM   2103  CB  ALA A 146      -4.156  58.968 106.052  1.00  0.00           C  
ATOM   2104  HB1 ALA A 146      -3.110  59.243 106.179  1.00  0.00           H  
ATOM   2105  HB2 ALA A 146      -4.498  59.274 105.065  1.00  0.00           H  
ATOM   2106  HB3 ALA A 146      -4.722  59.503 106.810  1.00  0.00           H  
ATOM   2107  C   ALA A 146      -3.955  57.003 107.650  1.00  0.00           C  
ATOM   2108  O   ALA A 146      -2.817  56.594 107.878  1.00  0.00           O  
ATOM   2109  N   HIS A 147      -4.897  57.056 108.603  1.00  0.00           N  
ATOM   2110  H   HIS A 147      -5.777  57.510 108.380  1.00  0.00           H  
ATOM   2111  CA  HIS A 147      -4.674  56.577 109.981  1.00  0.00           C  
ATOM   2112  HA  HIS A 147      -3.712  56.956 110.332  1.00  0.00           H  
ATOM   2113  CB  HIS A 147      -5.751  57.120 110.926  1.00  0.00           C  
ATOM   2114  HB2 HIS A 147      -6.718  56.703 110.637  1.00  0.00           H  
ATOM   2115  HB3 HIS A 147      -5.531  56.779 111.938  1.00  0.00           H  
ATOM   2116  CG  HIS A 147      -5.865  58.622 110.959  1.00  0.00           C  
ATOM   2117  ND1 HIS A 147      -4.818  59.536 111.132  1.00  0.00           N  
ATOM   2118  CE1 HIS A 147      -5.402  60.741 111.209  1.00  0.00           C  
ATOM   2119  HE1 HIS A 147      -4.866  61.668 111.352  1.00  0.00           H  
ATOM   2120  NE2 HIS A 147      -6.737  60.629 111.112  1.00  0.00           N  
ATOM   2121  HE2 HIS A 147      -7.422  61.368 111.157  1.00  0.00           H  
ATOM   2122  CD2 HIS A 147      -7.043  59.303 110.964  1.00  0.00           C  
ATOM   2123  HD2 HIS A 147      -8.034  58.878 110.896  1.00  0.00           H  
ATOM   2124  C   HIS A 147      -4.611  55.045 110.084  1.00  0.00           C  
ATOM   2125  O   HIS A 147      -3.867  54.510 110.902  1.00  0.00           O  
ATOM   2126  N   CYS A 148      -5.319  54.330 109.204  1.00  0.00           N  
ATOM   2127  H   CYS A 148      -5.977  54.828 108.615  1.00  0.00           H  
ATOM   2128  CA  CYS A 148      -5.208  52.876 109.033  1.00  0.00           C  
ATOM   2129  HA  CYS A 148      -5.324  52.400 110.009  1.00  0.00           H  
ATOM   2130  CB  CYS A 148      -6.347  52.403 108.114  1.00  0.00           C  
ATOM   2131  HB2 CYS A 148      -6.328  52.968 107.180  1.00  0.00           H  
ATOM   2132  HB3 CYS A 148      -6.209  51.347 107.883  1.00  0.00           H  
ATOM   2133  SG  CYS A 148      -7.949  52.598 108.932  1.00  0.00           S  
ATOM   2134  HG  CYS A 148      -8.009  53.939 108.838  1.00  0.00           H  
ATOM   2135  C   CYS A 148      -3.857  52.395 108.463  1.00  0.00           C  
ATOM   2136  O   CYS A 148      -3.730  51.205 108.167  1.00  0.00           O  
ATOM   2137  N   LEU A 149      -2.871  53.273 108.247  1.00  0.00           N  
ATOM   2138  H   LEU A 149      -2.994  54.228 108.558  1.00  0.00           H  
ATOM   2139  CA  LEU A 149      -1.677  52.962 107.465  1.00  0.00           C  
ATOM   2140  HA  LEU A 149      -1.821  51.985 107.010  1.00  0.00           H  
ATOM   2141  CB  LEU A 149      -1.549  54.003 106.336  1.00  0.00           C  
ATOM   2142  HB2 LEU A 149      -2.542  54.348 106.044  1.00  0.00           H  
ATOM   2143  HB3 LEU A 149      -1.001  54.867 106.712  1.00  0.00           H  
ATOM   2144  CG  LEU A 149      -0.850  53.449 105.086  1.00  0.00           C  
ATOM   2145  HG  LEU A 149       0.088  52.974 105.363  1.00  0.00           H  
ATOM   2146  CD1 LEU A 149      -1.742  52.427 104.377  1.00  0.00           C  
ATOM   2147 HD11 LEU A 149      -1.318  52.162 103.419  1.00  0.00           H  
ATOM   2148 HD12 LEU A 149      -1.820  51.513 104.966  1.00  0.00           H  
ATOM   2149 HD13 LEU A 149      -2.737  52.843 104.222  1.00  0.00           H  
ATOM   2150  CD2 LEU A 149      -0.547  54.600 104.123  1.00  0.00           C  
ATOM   2151 HD21 LEU A 149      -0.206  54.207 103.167  1.00  0.00           H  
ATOM   2152 HD22 LEU A 149      -1.437  55.210 103.978  1.00  0.00           H  
ATOM   2153 HD23 LEU A 149       0.244  55.211 104.548  1.00  0.00           H  
ATOM   2154  C   LEU A 149      -0.406  52.865 108.317  1.00  0.00           C  
ATOM   2155  O   LEU A 149      -0.015  53.819 109.000  1.00  0.00           O  
ATOM   2156  N   ARG A 150       0.299  51.735 108.190  1.00  0.00           N  
ATOM   2157  H   ARG A 150      -0.104  50.985 107.632  1.00  0.00           H  
ATOM   2158  CA  ARG A 150       1.672  51.560 108.697  1.00  0.00           C  
ATOM   2159  HA  ARG A 150       1.675  51.795 109.767  1.00  0.00           H  
ATOM   2160  CB  ARG A 150       2.100  50.098 108.501  1.00  0.00           C  
ATOM   2161  HB2 ARG A 150       1.863  49.772 107.486  1.00  0.00           H  
ATOM   2162  HB3 ARG A 150       3.171  49.983 108.671  1.00  0.00           H  
ATOM   2163  CG  ARG A 150       1.346  49.253 109.524  1.00  0.00           C  
ATOM   2164  HG2 ARG A 150       1.738  49.467 110.519  1.00  0.00           H  
ATOM   2165  HG3 ARG A 150       0.289  49.510 109.485  1.00  0.00           H  
ATOM   2166  CD  ARG A 150       1.443  47.763 109.279  1.00  0.00           C  
ATOM   2167  HD2 ARG A 150       1.121  47.564 108.260  1.00  0.00           H  
ATOM   2168  HD3 ARG A 150       2.470  47.418 109.414  1.00  0.00           H  
ATOM   2169  NE  ARG A 150       0.543  47.083 110.208  1.00  0.00           N  
ATOM   2170  HE  ARG A 150       0.072  47.659 110.913  1.00  0.00           H  
ATOM   2171  CZ  ARG A 150       0.271  45.798 110.217  1.00  0.00           C  
ATOM   2172  NH1 ARG A 150       0.870  44.926 109.457  1.00  0.00           N  
ATOM   2173 HH11 ARG A 150       1.494  45.224 108.705  1.00  0.00           H  
ATOM   2174 HH12 ARG A 150       0.516  43.975 109.487  1.00  0.00           H  
ATOM   2175  NH2 ARG A 150      -0.657  45.358 111.005  1.00  0.00           N  
ATOM   2176 HH21 ARG A 150      -1.355  46.033 111.300  1.00  0.00           H  
ATOM   2177 HH22 ARG A 150      -0.859  44.358 110.954  1.00  0.00           H  
ATOM   2178  C   ARG A 150       2.638  52.511 107.997  1.00  0.00           C  
ATOM   2179  O   ARG A 150       2.351  52.981 106.899  1.00  0.00           O  
ATOM   2180  N   ARG A 151       3.816  52.755 108.590  1.00  0.00           N  
ATOM   2181  H   ARG A 151       3.979  52.318 109.484  1.00  0.00           H  
ATOM   2182  CA  ARG A 151       4.841  53.675 108.036  1.00  0.00           C  
ATOM   2183  HA  ARG A 151       4.463  54.697 108.071  1.00  0.00           H  
ATOM   2184  CB  ARG A 151       6.128  53.607 108.878  1.00  0.00           C  
ATOM   2185  HB2 ARG A 151       5.876  53.635 109.939  1.00  0.00           H  
ATOM   2186  HB3 ARG A 151       6.634  52.662 108.674  1.00  0.00           H  
ATOM   2187  CG  ARG A 151       7.069  54.790 108.577  1.00  0.00           C  
ATOM   2188  HG2 ARG A 151       7.081  55.007 107.508  1.00  0.00           H  
ATOM   2189  HG3 ARG A 151       6.690  55.667 109.095  1.00  0.00           H  
ATOM   2190  CD  ARG A 151       8.512  54.538 109.030  1.00  0.00           C  
ATOM   2191  HD2 ARG A 151       9.070  55.471 108.935  1.00  0.00           H  
ATOM   2192  HD3 ARG A 151       8.518  54.228 110.076  1.00  0.00           H  
ATOM   2193  NE  ARG A 151       9.136  53.506 108.186  1.00  0.00           N  
ATOM   2194  HE  ARG A 151       8.547  53.090 107.464  1.00  0.00           H  
ATOM   2195  CZ  ARG A 151      10.404  53.190 108.039  1.00  0.00           C  
ATOM   2196  NH1 ARG A 151      11.350  53.774 108.717  1.00  0.00           N  
ATOM   2197 HH11 ARG A 151      11.102  54.540 109.315  1.00  0.00           H  
ATOM   2198 HH12 ARG A 151      12.302  53.567 108.483  1.00  0.00           H  
ATOM   2199  NH2 ARG A 151      10.742  52.277 107.177  1.00  0.00           N  
ATOM   2200 HH21 ARG A 151      10.000  51.867 106.598  1.00  0.00           H  
ATOM   2201 HH22 ARG A 151      11.695  52.081 106.925  1.00  0.00           H  
ATOM   2202  C   ARG A 151       5.136  53.402 106.553  1.00  0.00           C  
ATOM   2203  O   ARG A 151       5.057  54.310 105.735  1.00  0.00           O  
ATOM   2204  N   ASP A 152       5.379  52.138 106.211  1.00  0.00           N  
ATOM   2205  H   ASP A 152       5.449  51.463 106.950  1.00  0.00           H  
ATOM   2206  CA  ASP A 152       5.695  51.699 104.840  1.00  0.00           C  
ATOM   2207  HA  ASP A 152       6.081  52.556 104.293  1.00  0.00           H  
ATOM   2208  CB  ASP A 152       6.814  50.646 104.866  1.00  0.00           C  
ATOM   2209  HB2 ASP A 152       6.450  49.759 105.387  1.00  0.00           H  
ATOM   2210  HB3 ASP A 152       7.061  50.361 103.843  1.00  0.00           H  
ATOM   2211  CG  ASP A 152       8.093  51.127 105.547  1.00  0.00           C  
ATOM   2212  OD1 ASP A 152       8.198  52.297 105.962  1.00  0.00           O  
ATOM   2213  OD2 ASP A 152       9.033  50.317 105.690  1.00  0.00           O  
ATOM   2214  C   ASP A 152       4.466  51.223 104.050  1.00  0.00           C  
ATOM   2215  O   ASP A 152       4.591  50.582 103.006  1.00  0.00           O  
ATOM   2216  N   GLY A 153       3.262  51.494 104.559  1.00  0.00           N  
ATOM   2217  H   GLY A 153       3.197  52.098 105.369  1.00  0.00           H  
ATOM   2218  CA  GLY A 153       2.022  51.065 103.932  1.00  0.00           C  
ATOM   2219  HA2 GLY A 153       2.143  50.025 103.636  1.00  0.00           H  
ATOM   2220  HA3 GLY A 153       1.206  51.117 104.651  1.00  0.00           H  
ATOM   2221  C   GLY A 153       1.648  51.879 102.689  1.00  0.00           C  
ATOM   2222  O   GLY A 153       2.200  52.954 102.421  1.00  0.00           O  
ATOM   2223  N   VAL A 154       0.677  51.346 101.942  1.00  0.00           N  
ATOM   2224  H   VAL A 154       0.295  50.450 102.232  1.00  0.00           H  
ATOM   2225  CA  VAL A 154       0.113  51.978 100.738  1.00  0.00           C  
ATOM   2226  HA  VAL A 154       0.446  53.013 100.701  1.00  0.00           H  
ATOM   2227  CB  VAL A 154       0.628  51.289  99.458  1.00  0.00           C  
ATOM   2228  HB  VAL A 154       0.328  50.240  99.461  1.00  0.00           H  
ATOM   2229  CG1 VAL A 154       0.066  51.956  98.196  1.00  0.00           C  
ATOM   2230 HG11 VAL A 154       0.548  51.542  97.312  1.00  0.00           H  
ATOM   2231 HG12 VAL A 154      -1.005  51.772  98.115  1.00  0.00           H  
ATOM   2232 HG13 VAL A 154       0.253  53.029  98.230  1.00  0.00           H  
ATOM   2233  CG2 VAL A 154       2.152  51.354  99.368  1.00  0.00           C  
ATOM   2234 HG21 VAL A 154       2.481  50.933  98.422  1.00  0.00           H  
ATOM   2235 HG22 VAL A 154       2.465  52.394  99.436  1.00  0.00           H  
ATOM   2236 HG23 VAL A 154       2.610  50.783 100.174  1.00  0.00           H  
ATOM   2237  C   VAL A 154      -1.416  51.977 100.762  1.00  0.00           C  
ATOM   2238  O   VAL A 154      -2.032  50.914 100.815  1.00  0.00           O  
ATOM   2239  N   VAL A 155      -2.041  53.152 100.654  1.00  0.00           N  
ATOM   2240  H   VAL A 155      -1.464  53.983 100.575  1.00  0.00           H  
ATOM   2241  CA  VAL A 155      -3.447  53.262 100.243  1.00  0.00           C  
ATOM   2242  HA  VAL A 155      -4.010  52.457 100.706  1.00  0.00           H  
ATOM   2243  CB  VAL A 155      -4.095  54.594 100.667  1.00  0.00           C  
ATOM   2244  HB  VAL A 155      -3.515  55.421 100.259  1.00  0.00           H  
ATOM   2245  CG1 VAL A 155      -5.540  54.710 100.163  1.00  0.00           C  
ATOM   2246 HG11 VAL A 155      -6.003  55.614 100.559  1.00  0.00           H  
ATOM   2247 HG12 VAL A 155      -5.551  54.771  99.076  1.00  0.00           H  
ATOM   2248 HG13 VAL A 155      -6.117  53.841 100.481  1.00  0.00           H  
ATOM   2249  CG2 VAL A 155      -4.140  54.746 102.188  1.00  0.00           C  
ATOM   2250 HG21 VAL A 155      -4.542  55.723 102.456  1.00  0.00           H  
ATOM   2251 HG22 VAL A 155      -4.766  53.974 102.634  1.00  0.00           H  
ATOM   2252 HG23 VAL A 155      -3.137  54.667 102.598  1.00  0.00           H  
ATOM   2253  C   VAL A 155      -3.509  53.099  98.728  1.00  0.00           C  
ATOM   2254  O   VAL A 155      -2.935  53.903  97.993  1.00  0.00           O  
ATOM   2255  N   ALA A 156      -4.206  52.068  98.260  1.00  0.00           N  
ATOM   2256  H   ALA A 156      -4.705  51.502  98.937  1.00  0.00           H  
ATOM   2257  CA  ALA A 156      -4.475  51.794  96.855  1.00  0.00           C  
ATOM   2258  HA  ALA A 156      -3.795  52.366  96.220  1.00  0.00           H  
ATOM   2259  CB  ALA A 156      -4.220  50.305  96.610  1.00  0.00           C  
ATOM   2260  HB1 ALA A 156      -4.500  50.067  95.591  1.00  0.00           H  
ATOM   2261  HB2 ALA A 156      -3.164  50.077  96.757  1.00  0.00           H  
ATOM   2262  HB3 ALA A 156      -4.820  49.703  97.292  1.00  0.00           H  
ATOM   2263  C   ALA A 156      -5.919  52.211  96.530  1.00  0.00           C  
ATOM   2264  O   ALA A 156      -6.880  51.651  97.066  1.00  0.00           O  
ATOM   2265  N   ALA A 157      -6.092  53.223  95.682  1.00  0.00           N  
ATOM   2266  H   ALA A 157      -5.276  53.616  95.216  1.00  0.00           H  
ATOM   2267  CA  ALA A 157      -7.366  53.918  95.504  1.00  0.00           C  
ATOM   2268  HA  ALA A 157      -8.159  53.339  95.977  1.00  0.00           H  
ATOM   2269  CB  ALA A 157      -7.288  55.264  96.235  1.00  0.00           C  
ATOM   2270  HB1 ALA A 157      -8.224  55.812  96.116  1.00  0.00           H  
ATOM   2271  HB2 ALA A 157      -7.110  55.098  97.298  1.00  0.00           H  
ATOM   2272  HB3 ALA A 157      -6.471  55.853  95.822  1.00  0.00           H  
ATOM   2273  C   ALA A 157      -7.772  54.077  94.031  1.00  0.00           C  
ATOM   2274  O   ALA A 157      -6.944  54.049  93.118  1.00  0.00           O  
ATOM   2275  N   MET A 158      -9.079  54.251  93.817  1.00  0.00           N  
ATOM   2276  H   MET A 158      -9.701  54.282  94.615  1.00  0.00           H  
ATOM   2277  CA  MET A 158      -9.629  54.528  92.493  1.00  0.00           C  
ATOM   2278  HA  MET A 158      -8.844  54.991  91.904  1.00  0.00           H  
ATOM   2279  CB  MET A 158      -9.993  53.218  91.779  1.00  0.00           C  
ATOM   2280  HB2 MET A 158      -9.109  52.587  91.753  1.00  0.00           H  
ATOM   2281  HB3 MET A 158     -10.762  52.689  92.332  1.00  0.00           H  
ATOM   2282  CG  MET A 158     -10.481  53.441  90.343  1.00  0.00           C  
ATOM   2283  HG2 MET A 158      -9.943  54.286  89.911  1.00  0.00           H  
ATOM   2284  HG3 MET A 158     -10.235  52.560  89.750  1.00  0.00           H  
ATOM   2285  SD  MET A 158     -12.269  53.728  90.204  1.00  0.00           S  
ATOM   2286  CE  MET A 158     -12.866  52.026  90.390  1.00  0.00           C  
ATOM   2287  HE1 MET A 158     -13.952  52.020  90.338  1.00  0.00           H  
ATOM   2288  HE2 MET A 158     -12.465  51.408  89.584  1.00  0.00           H  
ATOM   2289  HE3 MET A 158     -12.546  51.614  91.346  1.00  0.00           H  
ATOM   2290  C   MET A 158     -10.783  55.527  92.561  1.00  0.00           C  
ATOM   2291  O   MET A 158     -11.717  55.358  93.350  1.00  0.00           O  
ATOM   2292  N   LEU A 159     -10.705  56.561  91.722  1.00  0.00           N  
ATOM   2293  H   LEU A 159      -9.889  56.614  91.121  1.00  0.00           H  
ATOM   2294  CA  LEU A 159     -11.721  57.594  91.521  1.00  0.00           C  
ATOM   2295  HA  LEU A 159     -12.641  57.296  92.022  1.00  0.00           H  
ATOM   2296  CB  LEU A 159     -11.225  58.930  92.101  1.00  0.00           C  
ATOM   2297  HB2 LEU A 159     -10.293  59.193  91.595  1.00  0.00           H  
ATOM   2298  HB3 LEU A 159     -11.950  59.713  91.873  1.00  0.00           H  
ATOM   2299  CG  LEU A 159     -10.975  58.927  93.615  1.00  0.00           C  
ATOM   2300  HG  LEU A 159     -10.279  58.133  93.883  1.00  0.00           H  
ATOM   2301  CD1 LEU A 159     -10.352  60.256  94.018  1.00  0.00           C  
ATOM   2302 HD11 LEU A 159     -10.135  60.219  95.077  1.00  0.00           H  
ATOM   2303 HD12 LEU A 159      -9.423  60.420  93.475  1.00  0.00           H  
ATOM   2304 HD13 LEU A 159     -11.034  61.078  93.809  1.00  0.00           H  
ATOM   2305  CD2 LEU A 159     -12.267  58.761  94.418  1.00  0.00           C  
ATOM   2306 HD21 LEU A 159     -12.043  58.925  95.468  1.00  0.00           H  
ATOM   2307 HD22 LEU A 159     -13.003  59.499  94.101  1.00  0.00           H  
ATOM   2308 HD23 LEU A 159     -12.658  57.754  94.291  1.00  0.00           H  
ATOM   2309  C   LEU A 159     -12.034  57.748  90.029  1.00  0.00           C  
ATOM   2310  O   LEU A 159     -11.286  57.272  89.176  1.00  0.00           O  
ATOM   2311  N   TYR A 160     -13.147  58.411  89.714  1.00  0.00           N  
ATOM   2312  H   TYR A 160     -13.723  58.801  90.442  1.00  0.00           H  
ATOM   2313  CA  TYR A 160     -13.550  58.645  88.328  1.00  0.00           C  
ATOM   2314  HA  TYR A 160     -13.265  57.767  87.753  1.00  0.00           H  
ATOM   2315  CB  TYR A 160     -15.079  58.828  88.260  1.00  0.00           C  
ATOM   2316  HB2 TYR A 160     -15.400  59.491  89.063  1.00  0.00           H  
ATOM   2317  HB3 TYR A 160     -15.352  59.300  87.327  1.00  0.00           H  
ATOM   2318  CG  TYR A 160     -15.809  57.508  88.368  1.00  0.00           C  
ATOM   2319  CD1 TYR A 160     -15.350  56.422  87.603  1.00  0.00           C  
ATOM   2320  HD1 TYR A 160     -14.608  56.546  86.824  1.00  0.00           H  
ATOM   2321  CE1 TYR A 160     -15.759  55.128  87.920  1.00  0.00           C  
ATOM   2322  HE1 TYR A 160     -15.298  54.306  87.395  1.00  0.00           H  
ATOM   2323  CZ  TYR A 160     -16.738  54.922  88.908  1.00  0.00           C  
ATOM   2324  OH  TYR A 160     -17.063  53.656  89.263  1.00  0.00           O  
ATOM   2325  HH  TYR A 160     -16.755  53.063  88.574  1.00  0.00           H  
ATOM   2326  CE2 TYR A 160     -17.341  56.026  89.544  1.00  0.00           C  
ATOM   2327  HE2 TYR A 160     -18.117  55.862  90.275  1.00  0.00           H  
ATOM   2328  CD2 TYR A 160     -16.844  57.322  89.306  1.00  0.00           C  
ATOM   2329  HD2 TYR A 160     -17.219  58.160  89.878  1.00  0.00           H  
ATOM   2330  C   TYR A 160     -12.786  59.799  87.687  1.00  0.00           C  
ATOM   2331  O   TYR A 160     -12.776  60.902  88.227  1.00  0.00           O  
ATOM   2332  N   GLY A 161     -12.178  59.540  86.527  1.00  0.00           N  
ATOM   2333  H   GLY A 161     -12.311  58.626  86.106  1.00  0.00           H  
ATOM   2334  CA  GLY A 161     -11.454  60.525  85.730  1.00  0.00           C  
ATOM   2335  HA2 GLY A 161     -10.853  61.144  86.388  1.00  0.00           H  
ATOM   2336  HA3 GLY A 161     -10.793  60.025  85.021  1.00  0.00           H  
ATOM   2337  C   GLY A 161     -12.414  61.419  84.957  1.00  0.00           C  
ATOM   2338  O   GLY A 161     -13.296  60.933  84.250  1.00  0.00           O  
ATOM   2339  N   LYS A 162     -12.266  62.734  85.120  1.00  0.00           N  
ATOM   2340  H   LYS A 162     -11.499  63.050  85.710  1.00  0.00           H  
ATOM   2341  CA  LYS A 162     -13.247  63.730  84.673  1.00  0.00           C  
ATOM   2342  HA  LYS A 162     -14.182  63.569  85.206  1.00  0.00           H  
ATOM   2343  CB  LYS A 162     -12.692  65.112  85.040  1.00  0.00           C  
ATOM   2344  HB2 LYS A 162     -12.401  65.098  86.090  1.00  0.00           H  
ATOM   2345  HB3 LYS A 162     -11.806  65.338  84.442  1.00  0.00           H  
ATOM   2346  CG  LYS A 162     -13.743  66.205  84.852  1.00  0.00           C  
ATOM   2347  HG2 LYS A 162     -13.973  66.327  83.793  1.00  0.00           H  
ATOM   2348  HG3 LYS A 162     -14.647  65.893  85.375  1.00  0.00           H  
ATOM   2349  CD  LYS A 162     -13.232  67.536  85.422  1.00  0.00           C  
ATOM   2350  HD2 LYS A 162     -12.792  67.377  86.409  1.00  0.00           H  
ATOM   2351  HD3 LYS A 162     -12.457  67.932  84.764  1.00  0.00           H  
ATOM   2352  CE  LYS A 162     -14.373  68.549  85.541  1.00  0.00           C  
ATOM   2353  HE2 LYS A 162     -13.950  69.510  85.851  1.00  0.00           H  
ATOM   2354  HE3 LYS A 162     -14.836  68.670  84.557  1.00  0.00           H  
ATOM   2355  NZ  LYS A 162     -15.374  68.092  86.541  1.00  0.00           N  
ATOM   2356  HZ1 LYS A 162     -16.144  68.740  86.626  1.00  0.00           H  
ATOM   2357  HZ2 LYS A 162     -15.741  67.180  86.276  1.00  0.00           H  
ATOM   2358  HZ3 LYS A 162     -14.923  67.980  87.444  1.00  0.00           H  
ATOM   2359  C   LYS A 162     -13.590  63.612  83.189  1.00  0.00           C  
ATOM   2360  O   LYS A 162     -14.763  63.566  82.817  1.00  0.00           O  
ATOM   2361  N   TYR A 163     -12.570  63.588  82.336  1.00  0.00           N  
ATOM   2362  H   TYR A 163     -11.629  63.598  82.706  1.00  0.00           H  
ATOM   2363  CA  TYR A 163     -12.770  63.780  80.904  1.00  0.00           C  
ATOM   2364  HA  TYR A 163     -13.576  64.503  80.785  1.00  0.00           H  
ATOM   2365  CB  TYR A 163     -11.520  64.444  80.313  1.00  0.00           C  
ATOM   2366  HB2 TYR A 163     -10.688  63.738  80.345  1.00  0.00           H  
ATOM   2367  HB3 TYR A 163     -11.711  64.691  79.268  1.00  0.00           H  
ATOM   2368  CG  TYR A 163     -11.145  65.721  81.063  1.00  0.00           C  
ATOM   2369  CD1 TYR A 163     -12.017  66.829  81.070  1.00  0.00           C  
ATOM   2370  HD1 TYR A 163     -12.931  66.796  80.497  1.00  0.00           H  
ATOM   2371  CE1 TYR A 163     -11.694  67.986  81.808  1.00  0.00           C  
ATOM   2372  HE1 TYR A 163     -12.350  68.843  81.803  1.00  0.00           H  
ATOM   2373  CZ  TYR A 163     -10.494  68.039  82.548  1.00  0.00           C  
ATOM   2374  OH  TYR A 163     -10.188  69.154  83.256  1.00  0.00           O  
ATOM   2375  HH  TYR A 163      -9.343  69.051  83.703  1.00  0.00           H  
ATOM   2376  CE2 TYR A 163      -9.630  66.924  82.563  1.00  0.00           C  
ATOM   2377  HE2 TYR A 163      -8.721  66.933  83.150  1.00  0.00           H  
ATOM   2378  CD2 TYR A 163      -9.963  65.773  81.824  1.00  0.00           C  
ATOM   2379  HD2 TYR A 163      -9.304  64.918  81.843  1.00  0.00           H  
ATOM   2380  C   TYR A 163     -13.268  62.504  80.204  1.00  0.00           C  
ATOM   2381  O   TYR A 163     -14.216  62.594  79.422  1.00  0.00           O  
ATOM   2382  N   GLY A 164     -12.770  61.316  80.577  1.00  0.00           N  
ATOM   2383  H   GLY A 164     -11.986  61.287  81.213  1.00  0.00           H  
ATOM   2384  CA  GLY A 164     -13.314  60.033  80.106  1.00  0.00           C  
ATOM   2385  HA2 GLY A 164     -13.332  60.031  79.017  1.00  0.00           H  
ATOM   2386  HA3 GLY A 164     -12.662  59.224  80.434  1.00  0.00           H  
ATOM   2387  C   GLY A 164     -14.743  59.738  80.588  1.00  0.00           C  
ATOM   2388  O   GLY A 164     -15.421  58.877  80.031  1.00  0.00           O  
ATOM   2389  N   ARG A 165     -15.241  60.464  81.601  1.00  0.00           N  
ATOM   2390  H   ARG A 165     -14.616  61.121  82.057  1.00  0.00           H  
ATOM   2391  CA  ARG A 165     -16.599  60.315  82.159  1.00  0.00           C  
ATOM   2392  HA  ARG A 165     -16.963  59.314  81.923  1.00  0.00           H  
ATOM   2393  CB  ARG A 165     -16.522  60.458  83.684  1.00  0.00           C  
ATOM   2394  HB2 ARG A 165     -15.958  61.358  83.933  1.00  0.00           H  
ATOM   2395  HB3 ARG A 165     -17.520  60.578  84.105  1.00  0.00           H  
ATOM   2396  CG  ARG A 165     -15.837  59.235  84.317  1.00  0.00           C  
ATOM   2397  HG2 ARG A 165     -14.959  58.957  83.737  1.00  0.00           H  
ATOM   2398  HG3 ARG A 165     -15.480  59.530  85.294  1.00  0.00           H  
ATOM   2399  CD  ARG A 165     -16.742  58.002  84.456  1.00  0.00           C  
ATOM   2400  HD2 ARG A 165     -17.106  57.705  83.470  1.00  0.00           H  
ATOM   2401  HD3 ARG A 165     -16.140  57.184  84.857  1.00  0.00           H  
ATOM   2402  NE  ARG A 165     -17.881  58.263  85.358  1.00  0.00           N  
ATOM   2403  HE  ARG A 165     -18.035  59.223  85.619  1.00  0.00           H  
ATOM   2404  CZ  ARG A 165     -18.727  57.372  85.846  1.00  0.00           C  
ATOM   2405  NH1 ARG A 165     -18.643  56.098  85.590  1.00  0.00           N  
ATOM   2406 HH11 ARG A 165     -17.831  55.718  85.115  1.00  0.00           H  
ATOM   2407 HH12 ARG A 165     -19.320  55.458  85.944  1.00  0.00           H  
ATOM   2408  NH2 ARG A 165     -19.689  57.789  86.622  1.00  0.00           N  
ATOM   2409 HH21 ARG A 165     -19.763  58.766  86.818  1.00  0.00           H  
ATOM   2410 HH22 ARG A 165     -20.349  57.155  87.067  1.00  0.00           H  
ATOM   2411  C   ARG A 165     -17.654  61.254  81.574  1.00  0.00           C  
ATOM   2412  O   ARG A 165     -18.832  61.090  81.906  1.00  0.00           O  
ATOM   2413  N   ILE A 166     -17.279  62.174  80.674  1.00  0.00           N  
ATOM   2414  H   ILE A 166     -16.293  62.220  80.444  1.00  0.00           H  
ATOM   2415  CA  ILE A 166     -18.183  63.191  80.095  1.00  0.00           C  
ATOM   2416  HA  ILE A 166     -18.478  63.879  80.889  1.00  0.00           H  
ATOM   2417  CB  ILE A 166     -17.451  64.004  78.992  1.00  0.00           C  
ATOM   2418  HB  ILE A 166     -16.910  63.298  78.358  1.00  0.00           H  
ATOM   2419  CG2 ILE A 166     -18.415  64.800  78.082  1.00  0.00           C  
ATOM   2420 HG21 ILE A 166     -17.857  65.339  77.319  1.00  0.00           H  
ATOM   2421 HG22 ILE A 166     -19.091  64.131  77.554  1.00  0.00           H  
ATOM   2422 HG23 ILE A 166     -18.995  65.510  78.674  1.00  0.00           H  
ATOM   2423  CG1 ILE A 166     -16.429  64.959  79.648  1.00  0.00           C  
ATOM   2424 HG12 ILE A 166     -16.957  65.777  80.140  1.00  0.00           H  
ATOM   2425 HG13 ILE A 166     -15.875  64.421  80.416  1.00  0.00           H  
ATOM   2426  CD1 ILE A 166     -15.409  65.540  78.662  1.00  0.00           C  
ATOM   2427 HD11 ILE A 166     -14.663  66.114  79.208  1.00  0.00           H  
ATOM   2428 HD12 ILE A 166     -14.913  64.743  78.108  1.00  0.00           H  
ATOM   2429 HD13 ILE A 166     -15.905  66.203  77.965  1.00  0.00           H  
ATOM   2430  C   ILE A 166     -19.472  62.555  79.565  1.00  0.00           C  
ATOM   2431  O   ILE A 166     -20.569  62.974  79.933  1.00  0.00           O  
ATOM   2432  N   GLY A 167     -19.358  61.521  78.725  1.00  0.00           N  
ATOM   2433  H   GLY A 167     -18.429  61.227  78.461  1.00  0.00           H  
ATOM   2434  CA  GLY A 167     -20.512  60.872  78.090  1.00  0.00           C  
ATOM   2435  HA2 GLY A 167     -21.046  61.598  77.479  1.00  0.00           H  
ATOM   2436  HA3 GLY A 167     -20.138  60.084  77.442  1.00  0.00           H  
ATOM   2437  C   GLY A 167     -21.509  60.234  79.067  1.00  0.00           C  
ATOM   2438  O   GLY A 167     -22.709  60.199  78.784  1.00  0.00           O  
ATOM   2439  N   VAL A 168     -21.026  59.767  80.222  1.00  0.00           N  
ATOM   2440  H   VAL A 168     -20.048  59.931  80.422  1.00  0.00           H  
ATOM   2441  CA  VAL A 168     -21.845  59.174  81.292  1.00  0.00           C  
ATOM   2442  HA  VAL A 168     -22.607  58.540  80.846  1.00  0.00           H  
ATOM   2443  CB  VAL A 168     -20.984  58.291  82.224  1.00  0.00           C  
ATOM   2444  HB  VAL A 168     -20.121  58.858  82.573  1.00  0.00           H  
ATOM   2445  CG1 VAL A 168     -21.765  57.825  83.458  1.00  0.00           C  
ATOM   2446 HG11 VAL A 168     -21.195  57.076  84.006  1.00  0.00           H  
ATOM   2447 HG12 VAL A 168     -21.951  58.662  84.129  1.00  0.00           H  
ATOM   2448 HG13 VAL A 168     -22.721  57.394  83.157  1.00  0.00           H  
ATOM   2449  CG2 VAL A 168     -20.477  57.052  81.479  1.00  0.00           C  
ATOM   2450 HG21 VAL A 168     -19.871  56.441  82.149  1.00  0.00           H  
ATOM   2451 HG22 VAL A 168     -21.317  56.453  81.126  1.00  0.00           H  
ATOM   2452 HG23 VAL A 168     -19.859  57.340  80.630  1.00  0.00           H  
ATOM   2453  C   VAL A 168     -22.571  60.265  82.074  1.00  0.00           C  
ATOM   2454  O   VAL A 168     -23.779  60.175  82.288  1.00  0.00           O  
ATOM   2455  N   GLU A 169     -21.853  61.320  82.464  1.00  0.00           N  
ATOM   2456  H   GLU A 169     -20.859  61.330  82.246  1.00  0.00           H  
ATOM   2457  CA  GLU A 169     -22.405  62.455  83.212  1.00  0.00           C  
ATOM   2458  HA  GLU A 169     -22.886  62.074  84.111  1.00  0.00           H  
ATOM   2459  CB  GLU A 169     -21.267  63.394  83.647  1.00  0.00           C  
ATOM   2460  HB2 GLU A 169     -20.681  63.686  82.775  1.00  0.00           H  
ATOM   2461  HB3 GLU A 169     -21.711  64.290  84.083  1.00  0.00           H  
ATOM   2462  CG  GLU A 169     -20.349  62.735  84.694  1.00  0.00           C  
ATOM   2463  HG2 GLU A 169     -20.956  62.462  85.561  1.00  0.00           H  
ATOM   2464  HG3 GLU A 169     -19.930  61.814  84.282  1.00  0.00           H  
ATOM   2465  CD  GLU A 169     -19.201  63.647  85.158  1.00  0.00           C  
ATOM   2466  OE1 GLU A 169     -19.353  64.890  85.124  1.00  0.00           O  
ATOM   2467  OE2 GLU A 169     -18.175  63.095  85.619  1.00  0.00           O  
ATOM   2468  C   GLU A 169     -23.491  63.207  82.423  1.00  0.00           C  
ATOM   2469  O   GLU A 169     -24.525  63.565  82.999  1.00  0.00           O  
ATOM   2470  N   LEU A 170     -23.318  63.352  81.101  1.00  0.00           N  
ATOM   2471  H   LEU A 170     -22.425  63.063  80.712  1.00  0.00           H  
ATOM   2472  CA  LEU A 170     -24.336  63.872  80.182  1.00  0.00           C  
ATOM   2473  HA  LEU A 170     -24.605  64.878  80.501  1.00  0.00           H  
ATOM   2474  CB  LEU A 170     -23.773  63.940  78.748  1.00  0.00           C  
ATOM   2475  HB2 LEU A 170     -23.332  62.971  78.508  1.00  0.00           H  
ATOM   2476  HB3 LEU A 170     -24.598  64.110  78.053  1.00  0.00           H  
ATOM   2477  CG  LEU A 170     -22.718  65.036  78.517  1.00  0.00           C  
ATOM   2478  HG  LEU A 170     -21.950  64.989  79.285  1.00  0.00           H  
ATOM   2479  CD1 LEU A 170     -22.066  64.841  77.149  1.00  0.00           C  
ATOM   2480 HD11 LEU A 170     -21.307  65.608  76.996  1.00  0.00           H  
ATOM   2481 HD12 LEU A 170     -21.589  63.864  77.106  1.00  0.00           H  
ATOM   2482 HD13 LEU A 170     -22.816  64.914  76.360  1.00  0.00           H  
ATOM   2483  CD2 LEU A 170     -23.326  66.437  78.530  1.00  0.00           C  
ATOM   2484 HD21 LEU A 170     -22.546  67.172  78.343  1.00  0.00           H  
ATOM   2485 HD22 LEU A 170     -24.078  66.520  77.747  1.00  0.00           H  
ATOM   2486 HD23 LEU A 170     -23.774  66.651  79.499  1.00  0.00           H  
ATOM   2487  C   LEU A 170     -25.629  63.044  80.211  1.00  0.00           C  
ATOM   2488  O   LEU A 170     -26.674  63.579  80.580  1.00  0.00           O  
ATOM   2489  N   LEU A 171     -25.579  61.747  79.886  1.00  0.00           N  
ATOM   2490  H   LEU A 171     -24.680  61.343  79.655  1.00  0.00           H  
ATOM   2491  CA  LEU A 171     -26.779  60.898  79.819  1.00  0.00           C  
ATOM   2492  HA  LEU A 171     -27.530  61.419  79.225  1.00  0.00           H  
ATOM   2493  CB  LEU A 171     -26.451  59.549  79.144  1.00  0.00           C  
ATOM   2494  HB2 LEU A 171     -25.422  59.269  79.372  1.00  0.00           H  
ATOM   2495  HB3 LEU A 171     -27.091  58.776  79.574  1.00  0.00           H  
ATOM   2496  CG  LEU A 171     -26.661  59.513  77.617  1.00  0.00           C  
ATOM   2497  HG  LEU A 171     -26.345  58.531  77.267  1.00  0.00           H  
ATOM   2498  CD1 LEU A 171     -28.132  59.674  77.233  1.00  0.00           C  
ATOM   2499 HD11 LEU A 171     -28.263  59.460  76.174  1.00  0.00           H  
ATOM   2500 HD12 LEU A 171     -28.737  58.971  77.798  1.00  0.00           H  
ATOM   2501 HD13 LEU A 171     -28.479  60.686  77.437  1.00  0.00           H  
ATOM   2502  CD2 LEU A 171     -25.831  60.567  76.883  1.00  0.00           C  
ATOM   2503 HD21 LEU A 171     -25.918  60.426  75.808  1.00  0.00           H  
ATOM   2504 HD22 LEU A 171     -26.172  61.572  77.132  1.00  0.00           H  
ATOM   2505 HD23 LEU A 171     -24.786  60.457  77.167  1.00  0.00           H  
ATOM   2506  C   LEU A 171     -27.418  60.694  81.197  1.00  0.00           C  
ATOM   2507  O   LEU A 171     -28.637  60.794  81.318  1.00  0.00           O  
ATOM   2508  N   GLY A 172     -26.618  60.521  82.252  1.00  0.00           N  
ATOM   2509  H   GLY A 172     -25.614  60.447  82.098  1.00  0.00           H  
ATOM   2510  CA  GLY A 172     -27.124  60.475  83.621  1.00  0.00           C  
ATOM   2511  HA2 GLY A 172     -27.834  59.653  83.716  1.00  0.00           H  
ATOM   2512  HA3 GLY A 172     -26.288  60.293  84.295  1.00  0.00           H  
ATOM   2513  C   GLY A 172     -27.821  61.775  84.040  1.00  0.00           C  
ATOM   2514  O   GLY A 172     -28.788  61.731  84.799  1.00  0.00           O  
ATOM   2515  N   SER A 173     -27.367  62.943  83.558  1.00  0.00           N  
ATOM   2516  H   SER A 173     -26.543  62.948  82.964  1.00  0.00           H  
ATOM   2517  CA  SER A 173     -28.097  64.202  83.772  1.00  0.00           C  
ATOM   2518  HA  SER A 173     -28.374  64.259  84.820  1.00  0.00           H  
ATOM   2519  CB  SER A 173     -27.225  65.437  83.501  1.00  0.00           C  
ATOM   2520  HB2 SER A 173     -27.737  66.310  83.912  1.00  0.00           H  
ATOM   2521  HB3 SER A 173     -26.275  65.327  84.025  1.00  0.00           H  
ATOM   2522  OG  SER A 173     -26.972  65.679  82.135  1.00  0.00           O  
ATOM   2523  HG  SER A 173     -26.578  64.884  81.726  1.00  0.00           H  
ATOM   2524  C   SER A 173     -29.435  64.210  83.035  1.00  0.00           C  
ATOM   2525  O   SER A 173     -30.448  64.452  83.678  1.00  0.00           O  
ATOM   2526  N   VAL A 174     -29.479  63.828  81.755  1.00  0.00           N  
ATOM   2527  H   VAL A 174     -28.612  63.577  81.293  1.00  0.00           H  
ATOM   2528  CA  VAL A 174     -30.732  63.746  80.978  1.00  0.00           C  
ATOM   2529  HA  VAL A 174     -31.205  64.728  80.983  1.00  0.00           H  
ATOM   2530  CB  VAL A 174     -30.440  63.372  79.510  1.00  0.00           C  
ATOM   2531  HB  VAL A 174     -29.788  62.498  79.487  1.00  0.00           H  
ATOM   2532  CG1 VAL A 174     -31.708  63.028  78.720  1.00  0.00           C  
ATOM   2533 HG11 VAL A 174     -31.471  62.955  77.661  1.00  0.00           H  
ATOM   2534 HG12 VAL A 174     -32.099  62.065  79.047  1.00  0.00           H  
ATOM   2535 HG13 VAL A 174     -32.466  63.798  78.870  1.00  0.00           H  
ATOM   2536  CG2 VAL A 174     -29.717  64.528  78.804  1.00  0.00           C  
ATOM   2537 HG21 VAL A 174     -29.481  64.247  77.778  1.00  0.00           H  
ATOM   2538 HG22 VAL A 174     -30.347  65.417  78.790  1.00  0.00           H  
ATOM   2539 HG23 VAL A 174     -28.784  64.761  79.315  1.00  0.00           H  
ATOM   2540  C   VAL A 174     -31.743  62.786  81.616  1.00  0.00           C  
ATOM   2541  O   VAL A 174     -32.911  63.139  81.737  1.00  0.00           O  
ATOM   2542  N   PHE A 175     -31.309  61.615  82.092  1.00  0.00           N  
ATOM   2543  H   PHE A 175     -30.347  61.346  81.911  1.00  0.00           H  
ATOM   2544  CA  PHE A 175     -32.184  60.647  82.764  1.00  0.00           C  
ATOM   2545  HA  PHE A 175     -33.066  60.477  82.145  1.00  0.00           H  
ATOM   2546  CB  PHE A 175     -31.439  59.318  82.933  1.00  0.00           C  
ATOM   2547  HB2 PHE A 175     -30.569  59.495  83.569  1.00  0.00           H  
ATOM   2548  HB3 PHE A 175     -32.091  58.626  83.463  1.00  0.00           H  
ATOM   2549  CG  PHE A 175     -30.969  58.620  81.665  1.00  0.00           C  
ATOM   2550  CD1 PHE A 175     -31.583  58.832  80.413  1.00  0.00           C  
ATOM   2551  HD1 PHE A 175     -32.424  59.499  80.313  1.00  0.00           H  
ATOM   2552  CE1 PHE A 175     -31.112  58.158  79.274  1.00  0.00           C  
ATOM   2553  HE1 PHE A 175     -31.593  58.326  78.321  1.00  0.00           H  
ATOM   2554  CZ  PHE A 175     -30.037  57.257  79.377  1.00  0.00           C  
ATOM   2555  HZ  PHE A 175     -29.690  56.725  78.502  1.00  0.00           H  
ATOM   2556  CE2 PHE A 175     -29.432  57.030  80.624  1.00  0.00           C  
ATOM   2557  HE2 PHE A 175     -28.614  56.328  80.707  1.00  0.00           H  
ATOM   2558  CD2 PHE A 175     -29.905  57.708  81.762  1.00  0.00           C  
ATOM   2559  HD2 PHE A 175     -29.464  57.530  82.728  1.00  0.00           H  
ATOM   2560  C   PHE A 175     -32.707  61.137  84.120  1.00  0.00           C  
ATOM   2561  O   PHE A 175     -33.874  60.916  84.429  1.00  0.00           O  
ATOM   2562  N   ARG A 176     -31.888  61.834  84.922  1.00  0.00           N  
ATOM   2563  H   ARG A 176     -30.938  61.999  84.609  1.00  0.00           H  
ATOM   2564  CA  ARG A 176     -32.330  62.409  86.207  1.00  0.00           C  
ATOM   2565  HA  ARG A 176     -32.892  61.656  86.766  1.00  0.00           H  
ATOM   2566  CB  ARG A 176     -31.117  62.860  87.023  1.00  0.00           C  
ATOM   2567  HB2 ARG A 176     -30.413  63.383  86.373  1.00  0.00           H  
ATOM   2568  HB3 ARG A 176     -31.448  63.549  87.802  1.00  0.00           H  
ATOM   2569  CG  ARG A 176     -30.442  61.660  87.693  1.00  0.00           C  
ATOM   2570  HG2 ARG A 176     -31.143  61.217  88.402  1.00  0.00           H  
ATOM   2571  HG3 ARG A 176     -30.189  60.903  86.949  1.00  0.00           H  
ATOM   2572  CD  ARG A 176     -29.188  62.113  88.449  1.00  0.00           C  
ATOM   2573  HD2 ARG A 176     -29.171  63.200  88.534  1.00  0.00           H  
ATOM   2574  HD3 ARG A 176     -29.247  61.710  89.460  1.00  0.00           H  
ATOM   2575  NE  ARG A 176     -27.954  61.614  87.818  1.00  0.00           N  
ATOM   2576  HE  ARG A 176     -27.794  60.615  87.877  1.00  0.00           H  
ATOM   2577  CZ  ARG A 176     -27.025  62.276  87.158  1.00  0.00           C  
ATOM   2578  NH1 ARG A 176     -27.136  63.538  86.855  1.00  0.00           N  
ATOM   2579 HH11 ARG A 176     -28.073  63.907  86.826  1.00  0.00           H  
ATOM   2580 HH12 ARG A 176     -26.431  63.951  86.269  1.00  0.00           H  
ATOM   2581  NH2 ARG A 176     -25.937  61.663  86.799  1.00  0.00           N  
ATOM   2582 HH21 ARG A 176     -25.814  60.703  87.111  1.00  0.00           H  
ATOM   2583 HH22 ARG A 176     -25.221  62.114  86.259  1.00  0.00           H  
ATOM   2584  C   ARG A 176     -33.291  63.577  86.025  1.00  0.00           C  
ATOM   2585  O   ARG A 176     -34.221  63.716  86.809  1.00  0.00           O  
ATOM   2586  N   ASP A 177     -33.066  64.393  85.004  1.00  0.00           N  
ATOM   2587  H   ASP A 177     -32.225  64.253  84.458  1.00  0.00           H  
ATOM   2588  CA  ASP A 177     -33.916  65.536  84.667  1.00  0.00           C  
ATOM   2589  HA  ASP A 177     -34.197  66.039  85.593  1.00  0.00           H  
ATOM   2590  CB  ASP A 177     -33.114  66.537  83.815  1.00  0.00           C  
ATOM   2591  HB2 ASP A 177     -32.919  66.072  82.846  1.00  0.00           H  
ATOM   2592  HB3 ASP A 177     -33.749  67.407  83.632  1.00  0.00           H  
ATOM   2593  CG  ASP A 177     -31.764  67.046  84.370  1.00  0.00           C  
ATOM   2594  OD1 ASP A 177     -31.350  66.736  85.517  1.00  0.00           O  
ATOM   2595  OD2 ASP A 177     -31.128  67.804  83.593  1.00  0.00           O  
ATOM   2596  C   ASP A 177     -35.233  65.099  83.972  1.00  0.00           C  
ATOM   2597  O   ASP A 177     -36.213  65.841  83.986  1.00  0.00           O  
ATOM   2598  N   LEU A 178     -35.270  63.870  83.428  1.00  0.00           N  
ATOM   2599  H   LEU A 178     -34.387  63.383  83.338  1.00  0.00           H  
ATOM   2600  CA  LEU A 178     -36.472  63.098  83.057  1.00  0.00           C  
ATOM   2601  HA  LEU A 178     -37.258  63.793  82.760  1.00  0.00           H  
ATOM   2602  CB  LEU A 178     -36.127  62.179  81.862  1.00  0.00           C  
ATOM   2603  HB2 LEU A 178     -35.210  61.644  82.104  1.00  0.00           H  
ATOM   2604  HB3 LEU A 178     -36.910  61.428  81.741  1.00  0.00           H  
ATOM   2605  CG  LEU A 178     -35.954  62.894  80.511  1.00  0.00           C  
ATOM   2606  HG  LEU A 178     -35.327  63.779  80.624  1.00  0.00           H  
ATOM   2607  CD1 LEU A 178     -35.295  61.943  79.511  1.00  0.00           C  
ATOM   2608 HD11 LEU A 178     -35.155  62.449  78.558  1.00  0.00           H  
ATOM   2609 HD12 LEU A 178     -34.325  61.634  79.892  1.00  0.00           H  
ATOM   2610 HD13 LEU A 178     -35.925  61.065  79.366  1.00  0.00           H  
ATOM   2611  CD2 LEU A 178     -37.301  63.299  79.911  1.00  0.00           C  
ATOM   2612 HD21 LEU A 178     -37.148  63.807  78.961  1.00  0.00           H  
ATOM   2613 HD22 LEU A 178     -37.925  62.418  79.756  1.00  0.00           H  
ATOM   2614 HD23 LEU A 178     -37.821  63.977  80.586  1.00  0.00           H  
ATOM   2615  C   LEU A 178     -37.061  62.254  84.215  1.00  0.00           C  
ATOM   2616  O   LEU A 178     -38.030  61.527  84.005  1.00  0.00           O  
ATOM   2617  N   GLY A 179     -36.491  62.321  85.425  1.00  0.00           N  
ATOM   2618  H   GLY A 179     -35.710  62.950  85.547  1.00  0.00           H  
ATOM   2619  CA  GLY A 179     -36.995  61.623  86.618  1.00  0.00           C  
ATOM   2620  HA2 GLY A 179     -36.441  61.980  87.484  1.00  0.00           H  
ATOM   2621  HA3 GLY A 179     -38.045  61.882  86.755  1.00  0.00           H  
ATOM   2622  C   GLY A 179     -36.896  60.087  86.610  1.00  0.00           C  
ATOM   2623  O   GLY A 179     -37.604  59.443  87.381  1.00  0.00           O  
ATOM   2624  N   LEU A 180     -36.060  59.495  85.749  1.00  0.00           N  
ATOM   2625  H   LEU A 180     -35.475  60.081  85.168  1.00  0.00           H  
ATOM   2626  CA  LEU A 180     -35.959  58.040  85.583  1.00  0.00           C  
ATOM   2627  HA  LEU A 180     -36.969  57.656  85.432  1.00  0.00           H  
ATOM   2628  CB  LEU A 180     -35.126  57.698  84.333  1.00  0.00           C  
ATOM   2629  HB2 LEU A 180     -34.116  58.077  84.482  1.00  0.00           H  
ATOM   2630  HB3 LEU A 180     -35.059  56.616  84.268  1.00  0.00           H  
ATOM   2631  CG  LEU A 180     -35.658  58.226  82.986  1.00  0.00           C  
ATOM   2632  HG  LEU A 180     -35.515  59.304  82.935  1.00  0.00           H  
ATOM   2633  CD1 LEU A 180     -34.869  57.576  81.845  1.00  0.00           C  
ATOM   2634 HD11 LEU A 180     -35.192  57.989  80.891  1.00  0.00           H  
ATOM   2635 HD12 LEU A 180     -33.807  57.770  81.974  1.00  0.00           H  
ATOM   2636 HD13 LEU A 180     -35.032  56.497  81.848  1.00  0.00           H  
ATOM   2637  CD2 LEU A 180     -37.137  57.917  82.759  1.00  0.00           C  
ATOM   2638 HD21 LEU A 180     -37.421  58.173  81.739  1.00  0.00           H  
ATOM   2639 HD22 LEU A 180     -37.333  56.860  82.940  1.00  0.00           H  
ATOM   2640 HD23 LEU A 180     -37.746  58.518  83.436  1.00  0.00           H  
ATOM   2641  C   LEU A 180     -35.398  57.323  86.827  1.00  0.00           C  
ATOM   2642  O   LEU A 180     -34.444  57.783  87.462  1.00  0.00           O  
ATOM   2643  N   GLY A 181     -35.971  56.153  87.126  1.00  0.00           N  
ATOM   2644  H   GLY A 181     -36.695  55.823  86.497  1.00  0.00           H  
ATOM   2645  CA  GLY A 181     -35.599  55.254  88.220  1.00  0.00           C  
ATOM   2646  HA2 GLY A 181     -34.992  55.787  88.952  1.00  0.00           H  
ATOM   2647  HA3 GLY A 181     -36.516  54.931  88.713  1.00  0.00           H  
ATOM   2648  C   GLY A 181     -34.829  54.005  87.769  1.00  0.00           C  
ATOM   2649  O   GLY A 181     -34.164  53.994  86.736  1.00  0.00           O  
ATOM   2650  N   GLN A 182     -34.901  52.944  88.577  1.00  0.00           N  
ATOM   2651  H   GLN A 182     -35.482  53.024  89.396  1.00  0.00           H  
ATOM   2652  CA  GLN A 182     -34.191  51.665  88.364  1.00  0.00           C  
ATOM   2653  HA  GLN A 182     -33.448  51.808  87.578  1.00  0.00           H  
ATOM   2654  CB  GLN A 182     -33.428  51.280  89.650  1.00  0.00           C  
ATOM   2655  HB2 GLN A 182     -34.134  51.003  90.434  1.00  0.00           H  
ATOM   2656  HB3 GLN A 182     -32.795  50.419  89.429  1.00  0.00           H  
ATOM   2657  CG  GLN A 182     -32.545  52.439  90.146  1.00  0.00           C  
ATOM   2658  HG2 GLN A 182     -32.035  52.876  89.286  1.00  0.00           H  
ATOM   2659  HG3 GLN A 182     -33.170  53.217  90.585  1.00  0.00           H  
ATOM   2660  CD  GLN A 182     -31.485  52.057  91.173  1.00  0.00           C  
ATOM   2661  OE1 GLN A 182     -31.487  50.999  91.789  1.00  0.00           O  
ATOM   2662  NE2 GLN A 182     -30.540  52.941  91.393  1.00  0.00           N  
ATOM   2663 HE21 GLN A 182     -30.506  53.754  90.789  1.00  0.00           H  
ATOM   2664 HE22 GLN A 182     -29.787  52.695  92.025  1.00  0.00           H  
ATOM   2665  C   GLN A 182     -35.117  50.535  87.863  1.00  0.00           C  
ATOM   2666  O   GLN A 182     -34.725  49.370  87.790  1.00  0.00           O  
ATOM   2667  N   ASP A 183     -36.365  50.870  87.549  1.00  0.00           N  
ATOM   2668  H   ASP A 183     -36.604  51.857  87.552  1.00  0.00           H  
ATOM   2669  CA  ASP A 183     -37.387  49.990  86.983  1.00  0.00           C  
ATOM   2670  HA  ASP A 183     -37.394  49.045  87.527  1.00  0.00           H  
ATOM   2671  CB  ASP A 183     -38.750  50.670  87.166  1.00  0.00           C  
ATOM   2672  HB2 ASP A 183     -39.544  50.009  86.813  1.00  0.00           H  
ATOM   2673  HB3 ASP A 183     -38.920  50.871  88.225  1.00  0.00           H  
ATOM   2674  CG  ASP A 183     -38.774  51.979  86.384  1.00  0.00           C  
ATOM   2675  OD1 ASP A 183     -38.168  52.962  86.868  1.00  0.00           O  
ATOM   2676  OD2 ASP A 183     -39.242  51.955  85.226  1.00  0.00           O  
ATOM   2677  C   ASP A 183     -37.149  49.694  85.488  1.00  0.00           C  
ATOM   2678  O   ASP A 183     -36.337  50.324  84.806  1.00  0.00           O  
ATOM   2679  N   ASP A 184     -37.887  48.717  84.963  1.00  0.00           N  
ATOM   2680  H   ASP A 184     -38.558  48.239  85.549  1.00  0.00           H  
ATOM   2681  CA  ASP A 184     -37.724  48.239  83.585  1.00  0.00           C  
ATOM   2682  HA  ASP A 184     -36.664  48.048  83.419  1.00  0.00           H  
ATOM   2683  CB  ASP A 184     -38.454  46.897  83.436  1.00  0.00           C  
ATOM   2684  HB2 ASP A 184     -39.527  47.047  83.579  1.00  0.00           H  
ATOM   2685  HB3 ASP A 184     -38.285  46.499  82.435  1.00  0.00           H  
ATOM   2686  CG  ASP A 184     -37.921  45.908  84.468  1.00  0.00           C  
ATOM   2687  OD1 ASP A 184     -36.685  45.740  84.539  1.00  0.00           O  
ATOM   2688  OD2 ASP A 184     -38.684  45.440  85.336  1.00  0.00           O  
ATOM   2689  C   ASP A 184     -38.158  49.241  82.506  1.00  0.00           C  
ATOM   2690  O   ASP A 184     -37.622  49.196  81.397  1.00  0.00           O  
ATOM   2691  N   ALA A 185     -39.072  50.174  82.802  1.00  0.00           N  
ATOM   2692  H   ALA A 185     -39.357  50.298  83.769  1.00  0.00           H  
ATOM   2693  CA  ALA A 185     -39.451  51.220  81.853  1.00  0.00           C  
ATOM   2694  HA  ALA A 185     -39.559  50.773  80.864  1.00  0.00           H  
ATOM   2695  CB  ALA A 185     -40.811  51.809  82.250  1.00  0.00           C  
ATOM   2696  HB1 ALA A 185     -41.120  52.543  81.506  1.00  0.00           H  
ATOM   2697  HB2 ALA A 185     -41.557  51.016  82.300  1.00  0.00           H  
ATOM   2698  HB3 ALA A 185     -40.744  52.301  83.220  1.00  0.00           H  
ATOM   2699  C   ALA A 185     -38.347  52.287  81.754  1.00  0.00           C  
ATOM   2700  O   ALA A 185     -37.915  52.626  80.650  1.00  0.00           O  
ATOM   2701  N   SER A 186     -37.819  52.744  82.893  1.00  0.00           N  
ATOM   2702  H   SER A 186     -38.262  52.466  83.771  1.00  0.00           H  
ATOM   2703  CA  SER A 186     -36.647  53.625  82.963  1.00  0.00           C  
ATOM   2704  HA  SER A 186     -36.879  54.565  82.463  1.00  0.00           H  
ATOM   2705  CB  SER A 186     -36.300  53.927  84.424  1.00  0.00           C  
ATOM   2706  HB2 SER A 186     -36.134  52.993  84.963  1.00  0.00           H  
ATOM   2707  HB3 SER A 186     -35.380  54.507  84.456  1.00  0.00           H  
ATOM   2708  OG  SER A 186     -37.338  54.655  85.056  1.00  0.00           O  
ATOM   2709  HG  SER A 186     -37.818  54.019  85.642  1.00  0.00           H  
ATOM   2710  C   SER A 186     -35.430  53.009  82.266  1.00  0.00           C  
ATOM   2711  O   SER A 186     -34.769  53.679  81.469  1.00  0.00           O  
ATOM   2712  N   ILE A 187     -35.166  51.714  82.494  1.00  0.00           N  
ATOM   2713  H   ILE A 187     -35.712  51.235  83.208  1.00  0.00           H  
ATOM   2714  CA  ILE A 187     -34.098  50.960  81.820  1.00  0.00           C  
ATOM   2715  HA  ILE A 187     -33.163  51.508  81.944  1.00  0.00           H  
ATOM   2716  CB  ILE A 187     -33.926  49.574  82.486  1.00  0.00           C  
ATOM   2717  HB  ILE A 187     -34.916  49.137  82.613  1.00  0.00           H  
ATOM   2718  CG2 ILE A 187     -33.095  48.601  81.626  1.00  0.00           C  
ATOM   2719 HG21 ILE A 187     -32.953  47.658  82.154  1.00  0.00           H  
ATOM   2720 HG22 ILE A 187     -33.624  48.373  80.702  1.00  0.00           H  
ATOM   2721 HG23 ILE A 187     -32.124  49.041  81.403  1.00  0.00           H  
ATOM   2722  CG1 ILE A 187     -33.272  49.747  83.877  1.00  0.00           C  
ATOM   2723 HG12 ILE A 187     -32.216  49.995  83.761  1.00  0.00           H  
ATOM   2724 HG13 ILE A 187     -33.746  50.573  84.407  1.00  0.00           H  
ATOM   2725  CD1 ILE A 187     -33.406  48.504  84.763  1.00  0.00           C  
ATOM   2726 HD11 ILE A 187     -33.077  48.748  85.771  1.00  0.00           H  
ATOM   2727 HD12 ILE A 187     -34.447  48.184  84.800  1.00  0.00           H  
ATOM   2728 HD13 ILE A 187     -32.788  47.693  84.379  1.00  0.00           H  
ATOM   2729  C   ILE A 187     -34.342  50.852  80.307  1.00  0.00           C  
ATOM   2730  O   ILE A 187     -33.381  50.986  79.543  1.00  0.00           O  
ATOM   2731  N   LYS A 188     -35.587  50.631  79.846  1.00  0.00           N  
ATOM   2732  H   LYS A 188     -36.336  50.477  80.518  1.00  0.00           H  
ATOM   2733  CA  LYS A 188     -35.925  50.626  78.409  1.00  0.00           C  
ATOM   2734  HA  LYS A 188     -35.288  49.895  77.911  1.00  0.00           H  
ATOM   2735  CB  LYS A 188     -37.400  50.225  78.183  1.00  0.00           C  
ATOM   2736  HB2 LYS A 188     -37.606  49.280  78.690  1.00  0.00           H  
ATOM   2737  HB3 LYS A 188     -38.051  50.991  78.607  1.00  0.00           H  
ATOM   2738  CG  LYS A 188     -37.717  50.061  76.682  1.00  0.00           C  
ATOM   2739  HG2 LYS A 188     -37.304  50.904  76.128  1.00  0.00           H  
ATOM   2740  HG3 LYS A 188     -37.241  49.150  76.316  1.00  0.00           H  
ATOM   2741  CD  LYS A 188     -39.221  50.014  76.370  1.00  0.00           C  
ATOM   2742  HD2 LYS A 188     -39.676  49.139  76.836  1.00  0.00           H  
ATOM   2743  HD3 LYS A 188     -39.691  50.919  76.761  1.00  0.00           H  
ATOM   2744  CE  LYS A 188     -39.400  49.967  74.843  1.00  0.00           C  
ATOM   2745  HE2 LYS A 188     -38.751  50.732  74.399  1.00  0.00           H  
ATOM   2746  HE3 LYS A 188     -39.076  48.991  74.475  1.00  0.00           H  
ATOM   2747  NZ  LYS A 188     -40.794  50.246  74.424  1.00  0.00           N  
ATOM   2748  HZ1 LYS A 188     -40.905  50.242  73.421  1.00  0.00           H  
ATOM   2749  HZ2 LYS A 188     -41.485  49.666  74.870  1.00  0.00           H  
ATOM   2750  HZ3 LYS A 188     -41.046  51.211  74.667  1.00  0.00           H  
ATOM   2751  C   LYS A 188     -35.624  51.984  77.771  1.00  0.00           C  
ATOM   2752  O   LYS A 188     -34.916  52.026  76.770  1.00  0.00           O  
ATOM   2753  N   LEU A 189     -36.106  53.077  78.363  1.00  0.00           N  
ATOM   2754  H   LEU A 189     -36.673  52.951  79.197  1.00  0.00           H  
ATOM   2755  CA  LEU A 189     -35.908  54.439  77.852  1.00  0.00           C  
ATOM   2756  HA  LEU A 189     -36.271  54.489  76.825  1.00  0.00           H  
ATOM   2757  CB  LEU A 189     -36.721  55.415  78.723  1.00  0.00           C  
ATOM   2758  HB2 LEU A 189     -36.445  55.249  79.766  1.00  0.00           H  
ATOM   2759  HB3 LEU A 189     -36.447  56.440  78.469  1.00  0.00           H  
ATOM   2760  CG  LEU A 189     -38.248  55.258  78.577  1.00  0.00           C  
ATOM   2761  HG  LEU A 189     -38.521  54.204  78.602  1.00  0.00           H  
ATOM   2762  CD1 LEU A 189     -38.949  55.961  79.738  1.00  0.00           C  
ATOM   2763 HD11 LEU A 189     -40.027  55.839  79.642  1.00  0.00           H  
ATOM   2764 HD12 LEU A 189     -38.634  55.513  80.681  1.00  0.00           H  
ATOM   2765 HD13 LEU A 189     -38.703  57.023  79.743  1.00  0.00           H  
ATOM   2766  CD2 LEU A 189     -38.759  55.861  77.270  1.00  0.00           C  
ATOM   2767 HD21 LEU A 189     -39.837  55.713  77.196  1.00  0.00           H  
ATOM   2768 HD22 LEU A 189     -38.548  56.928  77.242  1.00  0.00           H  
ATOM   2769 HD23 LEU A 189     -38.295  55.373  76.413  1.00  0.00           H  
ATOM   2770  C   LEU A 189     -34.420  54.825  77.821  1.00  0.00           C  
ATOM   2771  O   LEU A 189     -33.950  55.413  76.850  1.00  0.00           O  
ATOM   2772  N   ALA A 190     -33.661  54.430  78.848  1.00  0.00           N  
ATOM   2773  H   ALA A 190     -34.127  54.010  79.645  1.00  0.00           H  
ATOM   2774  CA  ALA A 190     -32.212  54.608  78.915  1.00  0.00           C  
ATOM   2775  HA  ALA A 190     -32.000  55.662  78.751  1.00  0.00           H  
ATOM   2776  CB  ALA A 190     -31.734  54.227  80.322  1.00  0.00           C  
ATOM   2777  HB1 ALA A 190     -30.654  54.356  80.392  1.00  0.00           H  
ATOM   2778  HB2 ALA A 190     -32.215  54.873  81.057  1.00  0.00           H  
ATOM   2779  HB3 ALA A 190     -31.985  53.189  80.538  1.00  0.00           H  
ATOM   2780  C   ALA A 190     -31.464  53.817  77.827  1.00  0.00           C  
ATOM   2781  O   ALA A 190     -30.556  54.354  77.192  1.00  0.00           O  
ATOM   2782  N   LYS A 191     -31.868  52.569  77.549  1.00  0.00           N  
ATOM   2783  H   LYS A 191     -32.599  52.165  78.130  1.00  0.00           H  
ATOM   2784  CA  LYS A 191     -31.341  51.776  76.423  1.00  0.00           C  
ATOM   2785  HA  LYS A 191     -30.251  51.794  76.458  1.00  0.00           H  
ATOM   2786  CB  LYS A 191     -31.819  50.321  76.548  1.00  0.00           C  
ATOM   2787  HB2 LYS A 191     -32.891  50.307  76.748  1.00  0.00           H  
ATOM   2788  HB3 LYS A 191     -31.641  49.804  75.603  1.00  0.00           H  
ATOM   2789  CG  LYS A 191     -31.069  49.569  77.658  1.00  0.00           C  
ATOM   2790  HG2 LYS A 191     -30.038  49.404  77.339  1.00  0.00           H  
ATOM   2791  HG3 LYS A 191     -31.056  50.160  78.574  1.00  0.00           H  
ATOM   2792  CD  LYS A 191     -31.742  48.223  77.948  1.00  0.00           C  
ATOM   2793  HD2 LYS A 191     -32.737  48.404  78.358  1.00  0.00           H  
ATOM   2794  HD3 LYS A 191     -31.831  47.652  77.022  1.00  0.00           H  
ATOM   2795  CE  LYS A 191     -30.903  47.434  78.955  1.00  0.00           C  
ATOM   2796  HE2 LYS A 191     -29.920  47.230  78.521  1.00  0.00           H  
ATOM   2797  HE3 LYS A 191     -30.747  48.045  79.849  1.00  0.00           H  
ATOM   2798  NZ  LYS A 191     -31.548  46.161  79.342  1.00  0.00           N  
ATOM   2799  HZ1 LYS A 191     -30.898  45.615  79.921  1.00  0.00           H  
ATOM   2800  HZ2 LYS A 191     -32.297  46.286  80.019  1.00  0.00           H  
ATOM   2801  HZ3 LYS A 191     -31.839  45.581  78.575  1.00  0.00           H  
ATOM   2802  C   LYS A 191     -31.731  52.368  75.064  1.00  0.00           C  
ATOM   2803  O   LYS A 191     -30.881  52.444  74.183  1.00  0.00           O  
ATOM   2804  N   GLU A 192     -32.973  52.818  74.894  1.00  0.00           N  
ATOM   2805  H   GLU A 192     -33.637  52.668  75.647  1.00  0.00           H  
ATOM   2806  CA  GLU A 192     -33.470  53.459  73.668  1.00  0.00           C  
ATOM   2807  HA  GLU A 192     -33.287  52.787  72.829  1.00  0.00           H  
ATOM   2808  CB  GLU A 192     -34.995  53.660  73.777  1.00  0.00           C  
ATOM   2809  HB2 GLU A 192     -35.437  52.693  74.018  1.00  0.00           H  
ATOM   2810  HB3 GLU A 192     -35.213  54.349  74.593  1.00  0.00           H  
ATOM   2811  CG  GLU A 192     -35.643  54.195  72.485  1.00  0.00           C  
ATOM   2812  HG2 GLU A 192     -35.255  55.196  72.288  1.00  0.00           H  
ATOM   2813  HG3 GLU A 192     -35.351  53.549  71.654  1.00  0.00           H  
ATOM   2814  CD  GLU A 192     -37.183  54.243  72.559  1.00  0.00           C  
ATOM   2815  OE1 GLU A 192     -37.769  53.290  73.126  1.00  0.00           O  
ATOM   2816  OE2 GLU A 192     -37.763  55.245  72.059  1.00  0.00           O  
ATOM   2817  C   GLU A 192     -32.705  54.762  73.383  1.00  0.00           C  
ATOM   2818  O   GLU A 192     -32.145  54.916  72.299  1.00  0.00           O  
ATOM   2819  N   ALA A 193     -32.530  55.627  74.385  1.00  0.00           N  
ATOM   2820  H   ALA A 193     -33.027  55.466  75.256  1.00  0.00           H  
ATOM   2821  CA  ALA A 193     -31.694  56.821  74.298  1.00  0.00           C  
ATOM   2822  HA  ALA A 193     -32.108  57.482  73.535  1.00  0.00           H  
ATOM   2823  CB  ALA A 193     -31.744  57.538  75.648  1.00  0.00           C  
ATOM   2824  HB1 ALA A 193     -31.195  58.478  75.589  1.00  0.00           H  
ATOM   2825  HB2 ALA A 193     -32.778  57.743  75.913  1.00  0.00           H  
ATOM   2826  HB3 ALA A 193     -31.302  56.909  76.421  1.00  0.00           H  
ATOM   2827  C   ALA A 193     -30.240  56.501  73.916  1.00  0.00           C  
ATOM   2828  O   ALA A 193     -29.700  57.113  72.997  1.00  0.00           O  
ATOM   2829  N   ILE A 194     -29.601  55.517  74.566  1.00  0.00           N  
ATOM   2830  H   ILE A 194     -30.083  55.043  75.324  1.00  0.00           H  
ATOM   2831  CA  ILE A 194     -28.226  55.101  74.228  1.00  0.00           C  
ATOM   2832  HA  ILE A 194     -27.596  55.990  74.239  1.00  0.00           H  
ATOM   2833  CB  ILE A 194     -27.681  54.124  75.301  1.00  0.00           C  
ATOM   2834  HB  ILE A 194     -28.444  53.366  75.493  1.00  0.00           H  
ATOM   2835  CG2 ILE A 194     -26.395  53.400  74.850  1.00  0.00           C  
ATOM   2836 HG21 ILE A 194     -26.026  52.748  75.640  1.00  0.00           H  
ATOM   2837 HG22 ILE A 194     -26.600  52.774  73.982  1.00  0.00           H  
ATOM   2838 HG23 ILE A 194     -25.624  54.129  74.599  1.00  0.00           H  
ATOM   2839  CG1 ILE A 194     -27.407  54.907  76.609  1.00  0.00           C  
ATOM   2840 HG12 ILE A 194     -26.526  55.535  76.476  1.00  0.00           H  
ATOM   2841 HG13 ILE A 194     -28.246  55.569  76.820  1.00  0.00           H  
ATOM   2842  CD1 ILE A 194     -27.208  54.021  77.847  1.00  0.00           C  
ATOM   2843 HD11 ILE A 194     -27.139  54.653  78.732  1.00  0.00           H  
ATOM   2844 HD12 ILE A 194     -28.055  53.345  77.962  1.00  0.00           H  
ATOM   2845 HD13 ILE A 194     -26.288  53.444  77.763  1.00  0.00           H  
ATOM   2846  C   ILE A 194     -28.146  54.544  72.794  1.00  0.00           C  
ATOM   2847  O   ILE A 194     -27.116  54.713  72.127  1.00  0.00           O  
ATOM   2848  N   SER A 195     -29.220  53.938  72.276  1.00  0.00           N  
ATOM   2849  H   SER A 195     -30.026  53.781  72.875  1.00  0.00           H  
ATOM   2850  CA  SER A 195     -29.299  53.538  70.865  1.00  0.00           C  
ATOM   2851  HA  SER A 195     -28.371  53.023  70.618  1.00  0.00           H  
ATOM   2852  CB  SER A 195     -30.425  52.517  70.638  1.00  0.00           C  
ATOM   2853  HB2 SER A 195     -30.189  51.943  69.741  1.00  0.00           H  
ATOM   2854  HB3 SER A 195     -30.465  51.826  71.481  1.00  0.00           H  
ATOM   2855  OG  SER A 195     -31.693  53.106  70.447  1.00  0.00           O  
ATOM   2856  HG  SER A 195     -31.875  53.753  71.157  1.00  0.00           H  
ATOM   2857  C   SER A 195     -29.405  54.740  69.915  1.00  0.00           C  
ATOM   2858  O   SER A 195     -28.746  54.733  68.880  1.00  0.00           O  
ATOM   2859  N   LEU A 196     -30.125  55.806  70.291  1.00  0.00           N  
ATOM   2860  H   LEU A 196     -30.610  55.753  71.180  1.00  0.00           H  
ATOM   2861  CA  LEU A 196     -30.416  56.965  69.431  1.00  0.00           C  
ATOM   2862  HA  LEU A 196     -30.556  56.604  68.413  1.00  0.00           H  
ATOM   2863  CB  LEU A 196     -31.731  57.621  69.906  1.00  0.00           C  
ATOM   2864  HB2 LEU A 196     -31.664  57.789  70.982  1.00  0.00           H  
ATOM   2865  HB3 LEU A 196     -31.840  58.596  69.429  1.00  0.00           H  
ATOM   2866  CG  LEU A 196     -32.996  56.797  69.600  1.00  0.00           C  
ATOM   2867  HG  LEU A 196     -32.864  55.773  69.942  1.00  0.00           H  
ATOM   2868  CD1 LEU A 196     -34.206  57.395  70.319  1.00  0.00           C  
ATOM   2869 HD11 LEU A 196     -35.086  56.778  70.134  1.00  0.00           H  
ATOM   2870 HD12 LEU A 196     -34.023  57.414  71.393  1.00  0.00           H  
ATOM   2871 HD13 LEU A 196     -34.399  58.408  69.966  1.00  0.00           H  
ATOM   2872  CD2 LEU A 196     -33.314  56.775  68.104  1.00  0.00           C  
ATOM   2873 HD21 LEU A 196     -34.219  56.191  67.937  1.00  0.00           H  
ATOM   2874 HD22 LEU A 196     -33.460  57.792  67.742  1.00  0.00           H  
ATOM   2875 HD23 LEU A 196     -32.505  56.305  67.550  1.00  0.00           H  
ATOM   2876  C   LEU A 196     -29.296  58.019  69.328  1.00  0.00           C  
ATOM   2877  O   LEU A 196     -29.353  58.855  68.431  1.00  0.00           O  
ATOM   2878  N   LEU A 197     -28.277  58.005  70.198  1.00  0.00           N  
ATOM   2879  H   LEU A 197     -28.335  57.353  70.968  1.00  0.00           H  
ATOM   2880  CA  LEU A 197     -27.206  59.022  70.183  1.00  0.00           C  
ATOM   2881  HA  LEU A 197     -27.683  59.980  70.386  1.00  0.00           H  
ATOM   2882  CB  LEU A 197     -26.155  58.746  71.280  1.00  0.00           C  
ATOM   2883  HB2 LEU A 197     -25.697  57.780  71.091  1.00  0.00           H  
ATOM   2884  HB3 LEU A 197     -25.370  59.497  71.201  1.00  0.00           H  
ATOM   2885  CG  LEU A 197     -26.679  58.750  72.719  1.00  0.00           C  
ATOM   2886  HG  LEU A 197     -27.474  58.023  72.807  1.00  0.00           H  
ATOM   2887  CD1 LEU A 197     -25.573  58.327  73.686  1.00  0.00           C  
ATOM   2888 HD11 LEU A 197     -25.980  58.291  74.695  1.00  0.00           H  
ATOM   2889 HD12 LEU A 197     -25.210  57.336  73.417  1.00  0.00           H  
ATOM   2890 HD13 LEU A 197     -24.753  59.045  73.648  1.00  0.00           H  
ATOM   2891  CD2 LEU A 197     -27.200  60.127  73.123  1.00  0.00           C  
ATOM   2892 HD21 LEU A 197     -27.517  60.105  74.160  1.00  0.00           H  
ATOM   2893 HD22 LEU A 197     -26.423  60.881  73.000  1.00  0.00           H  
ATOM   2894 HD23 LEU A 197     -28.062  60.396  72.515  1.00  0.00           H  
ATOM   2895  C   LEU A 197     -26.493  59.144  68.814  1.00  0.00           C  
ATOM   2896  O   LEU A 197     -26.210  58.122  68.176  1.00  0.00           O  
ATOM   2897  N   PRO A 198     -26.091  60.352  68.381  1.00  0.00           N  
ATOM   2898  CD  PRO A 198     -26.294  61.638  69.035  1.00  0.00           C  
ATOM   2899  HD2 PRO A 198     -26.077  61.586  70.102  1.00  0.00           H  
ATOM   2900  HD3 PRO A 198     -27.322  61.967  68.877  1.00  0.00           H  
ATOM   2901  CG  PRO A 198     -25.331  62.613  68.358  1.00  0.00           C  
ATOM   2902  HG2 PRO A 198     -24.368  62.604  68.868  1.00  0.00           H  
ATOM   2903  HG3 PRO A 198     -25.736  63.625  68.329  1.00  0.00           H  
ATOM   2904  CB  PRO A 198     -25.171  62.028  66.957  1.00  0.00           C  
ATOM   2905  HB2 PRO A 198     -24.211  62.292  66.518  1.00  0.00           H  
ATOM   2906  HB3 PRO A 198     -25.989  62.380  66.325  1.00  0.00           H  
ATOM   2907  CA  PRO A 198     -25.299  60.518  67.166  1.00  0.00           C  
ATOM   2908  HA  PRO A 198     -25.846  60.095  66.322  1.00  0.00           H  
ATOM   2909  C   PRO A 198     -23.937  59.811  67.268  1.00  0.00           C  
ATOM   2910  O   PRO A 198     -23.426  59.529  68.355  1.00  0.00           O  
ATOM   2911  N   THR A 199     -23.332  59.502  66.118  1.00  0.00           N  
ATOM   2912  H   THR A 199     -23.759  59.793  65.250  1.00  0.00           H  
ATOM   2913  CA  THR A 199     -22.082  58.718  66.038  1.00  0.00           C  
ATOM   2914  HA  THR A 199     -22.245  57.758  66.522  1.00  0.00           H  
ATOM   2915  CB  THR A 199     -21.683  58.441  64.578  1.00  0.00           C  
ATOM   2916  HB  THR A 199     -20.732  57.908  64.571  1.00  0.00           H  
ATOM   2917  CG2 THR A 199     -22.715  57.585  63.843  1.00  0.00           C  
ATOM   2918 HG21 THR A 199     -22.354  57.347  62.843  1.00  0.00           H  
ATOM   2919 HG22 THR A 199     -22.869  56.652  64.387  1.00  0.00           H  
ATOM   2920 HG23 THR A 199     -23.666  58.113  63.764  1.00  0.00           H  
ATOM   2921  OG1 THR A 199     -21.537  59.638  63.848  1.00  0.00           O  
ATOM   2922  HG1 THR A 199     -21.282  59.391  62.954  1.00  0.00           H  
ATOM   2923  C   THR A 199     -20.908  59.381  66.765  1.00  0.00           C  
ATOM   2924  O   THR A 199     -20.021  58.682  67.251  1.00  0.00           O  
ATOM   2925  N   TYR A 200     -20.919  60.709  66.875  1.00  0.00           N  
ATOM   2926  H   TYR A 200     -21.690  61.206  66.452  1.00  0.00           H  
ATOM   2927  CA  TYR A 200     -19.897  61.529  67.530  1.00  0.00           C  
ATOM   2928  HA  TYR A 200     -18.949  60.992  67.516  1.00  0.00           H  
ATOM   2929  CB  TYR A 200     -19.727  62.806  66.704  1.00  0.00           C  
ATOM   2930  HB2 TYR A 200     -19.101  63.511  67.249  1.00  0.00           H  
ATOM   2931  HB3 TYR A 200     -19.197  62.540  65.791  1.00  0.00           H  
ATOM   2932  CG  TYR A 200     -21.031  63.485  66.327  1.00  0.00           C  
ATOM   2933  CD1 TYR A 200     -21.733  64.268  67.266  1.00  0.00           C  
ATOM   2934  HD1 TYR A 200     -21.331  64.423  68.258  1.00  0.00           H  
ATOM   2935  CE1 TYR A 200     -22.946  64.884  66.899  1.00  0.00           C  
ATOM   2936  HE1 TYR A 200     -23.481  65.515  67.595  1.00  0.00           H  
ATOM   2937  CZ  TYR A 200     -23.447  64.724  65.589  1.00  0.00           C  
ATOM   2938  OH  TYR A 200     -24.598  65.313  65.190  1.00  0.00           O  
ATOM   2939  HH  TYR A 200     -25.099  65.706  65.950  1.00  0.00           H  
ATOM   2940  CE2 TYR A 200     -22.756  63.918  64.665  1.00  0.00           C  
ATOM   2941  HE2 TYR A 200     -23.171  63.790  63.679  1.00  0.00           H  
ATOM   2942  CD2 TYR A 200     -21.553  63.294  65.033  1.00  0.00           C  
ATOM   2943  HD2 TYR A 200     -21.031  62.671  64.321  1.00  0.00           H  
ATOM   2944  C   TYR A 200     -20.177  61.862  69.006  1.00  0.00           C  
ATOM   2945  O   TYR A 200     -19.398  62.596  69.610  1.00  0.00           O  
ATOM   2946  N   HIS A 201     -21.259  61.354  69.609  1.00  0.00           N  
ATOM   2947  H   HIS A 201     -21.861  60.727  69.091  1.00  0.00           H  
ATOM   2948  CA  HIS A 201     -21.537  61.614  71.029  1.00  0.00           C  
ATOM   2949  HA  HIS A 201     -21.556  62.696  71.157  1.00  0.00           H  
ATOM   2950  CB  HIS A 201     -22.915  61.082  71.440  1.00  0.00           C  
ATOM   2951  HB2 HIS A 201     -23.662  61.438  70.732  1.00  0.00           H  
ATOM   2952  HB3 HIS A 201     -22.913  59.992  71.409  1.00  0.00           H  
ATOM   2953  CG  HIS A 201     -23.314  61.536  72.826  1.00  0.00           C  
ATOM   2954  ND1 HIS A 201     -22.806  61.046  74.034  1.00  0.00           N  
ATOM   2955  CE1 HIS A 201     -23.361  61.804  74.996  1.00  0.00           C  
ATOM   2956  HE1 HIS A 201     -23.164  61.695  76.055  1.00  0.00           H  
ATOM   2957  NE2 HIS A 201     -24.176  62.730  74.462  1.00  0.00           N  
ATOM   2958  HE2 HIS A 201     -24.687  63.455  74.971  1.00  0.00           H  
ATOM   2959  CD2 HIS A 201     -24.143  62.583  73.094  1.00  0.00           C  
ATOM   2960  HD2 HIS A 201     -24.636  63.210  72.365  1.00  0.00           H  
ATOM   2961  C   HIS A 201     -20.438  61.003  71.921  1.00  0.00           C  
ATOM   2962  O   HIS A 201     -20.151  59.809  71.766  1.00  0.00           O  
ATOM   2963  N   PRO A 202     -19.859  61.738  72.897  1.00  0.00           N  
ATOM   2964  CD  PRO A 202     -20.067  63.161  73.140  1.00  0.00           C  
ATOM   2965  HD2 PRO A 202     -21.007  63.312  73.674  1.00  0.00           H  
ATOM   2966  HD3 PRO A 202     -20.065  63.727  72.208  1.00  0.00           H  
ATOM   2967  CG  PRO A 202     -18.894  63.623  74.000  1.00  0.00           C  
ATOM   2968  HG2 PRO A 202     -19.179  64.433  74.671  1.00  0.00           H  
ATOM   2969  HG3 PRO A 202     -18.066  63.926  73.357  1.00  0.00           H  
ATOM   2970  CB  PRO A 202     -18.513  62.358  74.763  1.00  0.00           C  
ATOM   2971  HB2 PRO A 202     -19.180  62.239  75.618  1.00  0.00           H  
ATOM   2972  HB3 PRO A 202     -17.472  62.378  75.088  1.00  0.00           H  
ATOM   2973  CA  PRO A 202     -18.764  61.246  73.740  1.00  0.00           C  
ATOM   2974  HA  PRO A 202     -17.877  61.133  73.113  1.00  0.00           H  
ATOM   2975  C   PRO A 202     -19.031  59.914  74.452  1.00  0.00           C  
ATOM   2976  O   PRO A 202     -18.101  59.143  74.692  1.00  0.00           O  
ATOM   2977  N   LEU A 203     -20.289  59.571  74.754  1.00  0.00           N  
ATOM   2978  H   LEU A 203     -21.050  60.194  74.491  1.00  0.00           H  
ATOM   2979  CA  LEU A 203     -20.602  58.271  75.353  1.00  0.00           C  
ATOM   2980  HA  LEU A 203     -19.957  58.160  76.224  1.00  0.00           H  
ATOM   2981  CB  LEU A 203     -22.066  58.242  75.821  1.00  0.00           C  
ATOM   2982  HB2 LEU A 203     -22.254  59.103  76.460  1.00  0.00           H  
ATOM   2983  HB3 LEU A 203     -22.711  58.331  74.946  1.00  0.00           H  
ATOM   2984  CG  LEU A 203     -22.447  56.958  76.583  1.00  0.00           C  
ATOM   2985  HG  LEU A 203     -22.316  56.105  75.923  1.00  0.00           H  
ATOM   2986  CD1 LEU A 203     -21.630  56.733  77.859  1.00  0.00           C  
ATOM   2987 HD11 LEU A 203     -21.908  55.785  78.311  1.00  0.00           H  
ATOM   2988 HD12 LEU A 203     -20.568  56.682  77.640  1.00  0.00           H  
ATOM   2989 HD13 LEU A 203     -21.815  57.530  78.575  1.00  0.00           H  
ATOM   2990  CD2 LEU A 203     -23.914  57.013  76.985  1.00  0.00           C  
ATOM   2991 HD21 LEU A 203     -24.198  56.088  77.486  1.00  0.00           H  
ATOM   2992 HD22 LEU A 203     -24.083  57.859  77.651  1.00  0.00           H  
ATOM   2993 HD23 LEU A 203     -24.534  57.120  76.098  1.00  0.00           H  
ATOM   2994  C   LEU A 203     -20.272  57.099  74.416  1.00  0.00           C  
ATOM   2995  O   LEU A 203     -19.923  56.022  74.894  1.00  0.00           O  
ATOM   2996  N   ARG A 204     -20.303  57.285  73.089  1.00  0.00           N  
ATOM   2997  H   ARG A 204     -20.505  58.220  72.736  1.00  0.00           H  
ATOM   2998  CA  ARG A 204     -19.875  56.245  72.137  1.00  0.00           C  
ATOM   2999  HA  ARG A 204     -20.277  55.290  72.480  1.00  0.00           H  
ATOM   3000  CB  ARG A 204     -20.441  56.520  70.732  1.00  0.00           C  
ATOM   3001  HB2 ARG A 204     -20.044  57.460  70.344  1.00  0.00           H  
ATOM   3002  HB3 ARG A 204     -20.108  55.714  70.075  1.00  0.00           H  
ATOM   3003  CG  ARG A 204     -21.981  56.568  70.722  1.00  0.00           C  
ATOM   3004  HG2 ARG A 204     -22.367  55.820  71.415  1.00  0.00           H  
ATOM   3005  HG3 ARG A 204     -22.315  57.554  71.047  1.00  0.00           H  
ATOM   3006  CD  ARG A 204     -22.527  56.276  69.316  1.00  0.00           C  
ATOM   3007  HD2 ARG A 204     -22.095  57.007  68.630  1.00  0.00           H  
ATOM   3008  HD3 ARG A 204     -22.200  55.284  68.999  1.00  0.00           H  
ATOM   3009  NE  ARG A 204     -24.000  56.358  69.218  1.00  0.00           N  
ATOM   3010  HE  ARG A 204     -24.374  57.119  68.660  1.00  0.00           H  
ATOM   3011  CZ  ARG A 204     -24.923  55.563  69.735  1.00  0.00           C  
ATOM   3012  NH1 ARG A 204     -24.674  54.605  70.576  1.00  0.00           N  
ATOM   3013 HH11 ARG A 204     -23.734  54.434  70.862  1.00  0.00           H  
ATOM   3014 HH12 ARG A 204     -25.460  54.285  71.130  1.00  0.00           H  
ATOM   3015  NH2 ARG A 204     -26.165  55.737  69.425  1.00  0.00           N  
ATOM   3016 HH21 ARG A 204     -26.425  56.493  68.799  1.00  0.00           H  
ATOM   3017 HH22 ARG A 204     -26.901  55.118  69.731  1.00  0.00           H  
ATOM   3018  C   ARG A 204     -18.354  56.043  72.116  1.00  0.00           C  
ATOM   3019  O   ARG A 204     -17.887  55.028  71.606  1.00  0.00           O  
ATOM   3020  N   ASN A 205     -17.553  56.941  72.697  1.00  0.00           N  
ATOM   3021  H   ASN A 205     -17.972  57.759  73.127  1.00  0.00           H  
ATOM   3022  CA  ASN A 205     -16.121  56.697  72.924  1.00  0.00           C  
ATOM   3023  HA  ASN A 205     -15.717  56.170  72.060  1.00  0.00           H  
ATOM   3024  CB  ASN A 205     -15.366  58.037  73.039  1.00  0.00           C  
ATOM   3025  HB2 ASN A 205     -15.708  58.579  73.921  1.00  0.00           H  
ATOM   3026  HB3 ASN A 205     -14.304  57.835  73.172  1.00  0.00           H  
ATOM   3027  CG  ASN A 205     -15.507  58.967  71.837  1.00  0.00           C  
ATOM   3028  OD1 ASN A 205     -15.404  60.169  71.945  1.00  0.00           O  
ATOM   3029  ND2 ASN A 205     -15.790  58.477  70.649  1.00  0.00           N  
ATOM   3030 HD21 ASN A 205     -15.956  59.186  69.954  1.00  0.00           H  
ATOM   3031 HD22 ASN A 205     -16.010  57.515  70.504  1.00  0.00           H  
ATOM   3032  C   ASN A 205     -15.901  55.770  74.137  1.00  0.00           C  
ATOM   3033  O   ASN A 205     -15.153  54.801  74.024  1.00  0.00           O  
ATOM   3034  N   TYR A 206     -16.622  56.012  75.230  1.00  0.00           N  
ATOM   3035  H   TYR A 206     -17.186  56.850  75.248  1.00  0.00           H  
ATOM   3036  CA  TYR A 206     -16.669  55.154  76.418  1.00  0.00           C  
ATOM   3037  HA  TYR A 206     -15.660  55.032  76.818  1.00  0.00           H  
ATOM   3038  CB  TYR A 206     -17.516  55.917  77.449  1.00  0.00           C  
ATOM   3039  HB2 TYR A 206     -17.108  56.926  77.540  1.00  0.00           H  
ATOM   3040  HB3 TYR A 206     -18.522  56.030  77.056  1.00  0.00           H  
ATOM   3041  CG  TYR A 206     -17.624  55.346  78.845  1.00  0.00           C  
ATOM   3042  CD2 TYR A 206     -16.770  55.828  79.853  1.00  0.00           C  
ATOM   3043  HD2 TYR A 206     -15.979  56.526  79.612  1.00  0.00           H  
ATOM   3044  CE2 TYR A 206     -16.952  55.416  81.184  1.00  0.00           C  
ATOM   3045  HE2 TYR A 206     -16.304  55.780  81.959  1.00  0.00           H  
ATOM   3046  CZ  TYR A 206     -17.955  54.486  81.507  1.00  0.00           C  
ATOM   3047  OH  TYR A 206     -18.104  54.102  82.797  1.00  0.00           O  
ATOM   3048  HH  TYR A 206     -17.894  53.147  82.870  1.00  0.00           H  
ATOM   3049  CE1 TYR A 206     -18.798  53.980  80.495  1.00  0.00           C  
ATOM   3050  HE1 TYR A 206     -19.550  53.248  80.746  1.00  0.00           H  
ATOM   3051  CD1 TYR A 206     -18.642  54.427  79.167  1.00  0.00           C  
ATOM   3052  HD1 TYR A 206     -19.302  54.054  78.400  1.00  0.00           H  
ATOM   3053  C   TYR A 206     -17.211  53.750  76.072  1.00  0.00           C  
ATOM   3054  O   TYR A 206     -16.476  52.770  76.105  1.00  0.00           O  
ATOM   3055  N   LEU A 207     -18.446  53.651  75.560  1.00  0.00           N  
ATOM   3056  H   LEU A 207     -18.989  54.503  75.488  1.00  0.00           H  
ATOM   3057  CA  LEU A 207     -19.117  52.386  75.189  1.00  0.00           C  
ATOM   3058  HA  LEU A 207     -18.961  51.678  76.005  1.00  0.00           H  
ATOM   3059  CB  LEU A 207     -20.637  52.626  75.037  1.00  0.00           C  
ATOM   3060  HB2 LEU A 207     -20.790  53.344  74.231  1.00  0.00           H  
ATOM   3061  HB3 LEU A 207     -21.109  51.689  74.736  1.00  0.00           H  
ATOM   3062  CG  LEU A 207     -21.379  53.123  76.287  1.00  0.00           C  
ATOM   3063  HG  LEU A 207     -20.961  54.076  76.607  1.00  0.00           H  
ATOM   3064  CD1 LEU A 207     -22.857  53.325  75.943  1.00  0.00           C  
ATOM   3065 HD11 LEU A 207     -23.385  53.724  76.809  1.00  0.00           H  
ATOM   3066 HD12 LEU A 207     -22.955  54.024  75.113  1.00  0.00           H  
ATOM   3067 HD13 LEU A 207     -23.306  52.372  75.663  1.00  0.00           H  
ATOM   3068  CD2 LEU A 207     -21.313  52.133  77.449  1.00  0.00           C  
ATOM   3069 HD21 LEU A 207     -21.889  52.510  78.293  1.00  0.00           H  
ATOM   3070 HD22 LEU A 207     -21.713  51.164  77.148  1.00  0.00           H  
ATOM   3071 HD23 LEU A 207     -20.283  51.992  77.775  1.00  0.00           H  
ATOM   3072  C   LEU A 207     -18.551  51.677  73.935  1.00  0.00           C  
ATOM   3073  O   LEU A 207     -19.224  50.838  73.333  1.00  0.00           O  
ATOM   3074  N   THR A 208     -17.345  52.020  73.475  1.00  0.00           N  
ATOM   3075  H   THR A 208     -16.817  52.676  74.042  1.00  0.00           H  
ATOM   3076  CA  THR A 208     -16.640  51.229  72.444  1.00  0.00           C  
ATOM   3077  HA  THR A 208     -17.247  50.363  72.195  1.00  0.00           H  
ATOM   3078  CB  THR A 208     -16.425  52.008  71.135  1.00  0.00           C  
ATOM   3079  HB  THR A 208     -15.743  51.436  70.505  1.00  0.00           H  
ATOM   3080  CG2 THR A 208     -17.729  52.171  70.357  1.00  0.00           C  
ATOM   3081 HG21 THR A 208     -17.564  52.812  69.490  1.00  0.00           H  
ATOM   3082 HG22 THR A 208     -18.072  51.197  70.013  1.00  0.00           H  
ATOM   3083 HG23 THR A 208     -18.502  52.608  70.989  1.00  0.00           H  
ATOM   3084  OG1 THR A 208     -15.849  53.282  71.344  1.00  0.00           O  
ATOM   3085  HG1 THR A 208     -16.611  53.866  71.536  1.00  0.00           H  
ATOM   3086  C   THR A 208     -15.328  50.627  72.928  1.00  0.00           C  
ATOM   3087  O   THR A 208     -14.876  49.653  72.318  1.00  0.00           O  
ATOM   3088  N   LYS A 209     -14.737  51.183  73.990  1.00  0.00           N  
ATOM   3089  H   LYS A 209     -15.258  51.887  74.506  1.00  0.00           H  
ATOM   3090  CA  LYS A 209     -13.518  50.709  74.649  1.00  0.00           C  
ATOM   3091  HA  LYS A 209     -13.368  49.647  74.473  1.00  0.00           H  
ATOM   3092  CB  LYS A 209     -12.293  51.474  74.126  1.00  0.00           C  
ATOM   3093  HB2 LYS A 209     -12.472  52.541  74.222  1.00  0.00           H  
ATOM   3094  HB3 LYS A 209     -11.473  51.239  74.797  1.00  0.00           H  
ATOM   3095  CG  LYS A 209     -11.814  51.132  72.707  1.00  0.00           C  
ATOM   3096  HG2 LYS A 209     -10.728  51.240  72.692  1.00  0.00           H  
ATOM   3097  HG3 LYS A 209     -12.036  50.086  72.495  1.00  0.00           H  
ATOM   3098  CD  LYS A 209     -12.370  52.008  71.573  1.00  0.00           C  
ATOM   3099  HD2 LYS A 209     -11.907  51.666  70.645  1.00  0.00           H  
ATOM   3100  HD3 LYS A 209     -13.442  51.856  71.468  1.00  0.00           H  
ATOM   3101  CE  LYS A 209     -12.050  53.501  71.735  1.00  0.00           C  
ATOM   3102  HE2 LYS A 209     -11.184  53.618  72.394  1.00  0.00           H  
ATOM   3103  HE3 LYS A 209     -11.780  53.900  70.754  1.00  0.00           H  
ATOM   3104  NZ  LYS A 209     -13.210  54.254  72.261  1.00  0.00           N  
ATOM   3105  HZ1 LYS A 209     -13.049  55.249  72.266  1.00  0.00           H  
ATOM   3106  HZ2 LYS A 209     -14.063  54.037  71.749  1.00  0.00           H  
ATOM   3107  HZ3 LYS A 209     -13.436  53.996  73.221  1.00  0.00           H  
ATOM   3108  C   LYS A 209     -13.669  50.959  76.162  1.00  0.00           C  
ATOM   3109  O   LYS A 209     -13.575  52.113  76.549  1.00  0.00           O  
ATOM   3110  N   ALA A 210     -13.885  49.957  77.011  1.00  0.00           N  
ATOM   3111  H   ALA A 210     -14.059  50.226  77.965  1.00  0.00           H  
ATOM   3112  CA  ALA A 210     -13.917  48.524  76.723  1.00  0.00           C  
ATOM   3113  HA  ALA A 210     -13.033  48.266  76.143  1.00  0.00           H  
ATOM   3114  CB  ALA A 210     -13.776  47.788  78.058  1.00  0.00           C  
ATOM   3115  HB1 ALA A 210     -13.982  46.723  77.951  1.00  0.00           H  
ATOM   3116  HB2 ALA A 210     -12.764  47.912  78.433  1.00  0.00           H  
ATOM   3117  HB3 ALA A 210     -14.454  48.212  78.798  1.00  0.00           H  
ATOM   3118  C   ALA A 210     -15.132  48.092  75.873  1.00  0.00           C  
ATOM   3119  O   ALA A 210     -16.009  48.884  75.518  1.00  0.00           O  
ATOM   3120  N   ARG A 211     -15.112  46.844  75.390  1.00  0.00           N  
ATOM   3121  H   ARG A 211     -14.421  46.218  75.780  1.00  0.00           H  
ATOM   3122  CA  ARG A 211     -16.149  46.277  74.502  1.00  0.00           C  
ATOM   3123  HA  ARG A 211     -16.609  47.085  73.937  1.00  0.00           H  
ATOM   3124  CB  ARG A 211     -15.517  45.277  73.511  1.00  0.00           C  
ATOM   3125  HB2 ARG A 211     -15.023  44.495  74.092  1.00  0.00           H  
ATOM   3126  HB3 ARG A 211     -16.307  44.796  72.932  1.00  0.00           H  
ATOM   3127  CG  ARG A 211     -14.482  45.896  72.547  1.00  0.00           C  
ATOM   3128  HG2 ARG A 211     -14.142  46.868  72.911  1.00  0.00           H  
ATOM   3129  HG3 ARG A 211     -13.614  45.236  72.528  1.00  0.00           H  
ATOM   3130  CD  ARG A 211     -14.980  46.034  71.100  1.00  0.00           C  
ATOM   3131  HD2 ARG A 211     -14.126  46.284  70.468  1.00  0.00           H  
ATOM   3132  HD3 ARG A 211     -15.374  45.067  70.781  1.00  0.00           H  
ATOM   3133  NE  ARG A 211     -16.002  47.088  70.952  1.00  0.00           N  
ATOM   3134  HE  ARG A 211     -15.944  47.850  71.619  1.00  0.00           H  
ATOM   3135  CZ  ARG A 211     -16.957  47.131  70.039  1.00  0.00           C  
ATOM   3136  NH1 ARG A 211     -17.043  46.257  69.072  1.00  0.00           N  
ATOM   3137 HH11 ARG A 211     -16.361  45.520  69.021  1.00  0.00           H  
ATOM   3138 HH12 ARG A 211     -17.783  46.307  68.399  1.00  0.00           H  
ATOM   3139  NH2 ARG A 211     -17.872  48.055  70.089  1.00  0.00           N  
ATOM   3140 HH21 ARG A 211     -17.914  48.655  70.895  1.00  0.00           H  
ATOM   3141 HH22 ARG A 211     -18.647  48.020  69.455  1.00  0.00           H  
ATOM   3142  C   ARG A 211     -17.289  45.674  75.341  1.00  0.00           C  
ATOM   3143  O   ARG A 211     -17.605  44.496  75.203  1.00  0.00           O  
ATOM   3144  N   ASP A 212     -17.842  46.487  76.236  1.00  0.00           N  
ATOM   3145  H   ASP A 212     -17.452  47.416  76.322  1.00  0.00           H  
ATOM   3146  CA  ASP A 212     -18.685  46.044  77.352  1.00  0.00           C  
ATOM   3147  HA  ASP A 212     -18.125  45.274  77.887  1.00  0.00           H  
ATOM   3148  CB  ASP A 212     -18.913  47.202  78.339  1.00  0.00           C  
ATOM   3149  HB2 ASP A 212     -19.336  48.052  77.800  1.00  0.00           H  
ATOM   3150  HB3 ASP A 212     -19.639  46.884  79.088  1.00  0.00           H  
ATOM   3151  CG  ASP A 212     -17.642  47.645  79.064  1.00  0.00           C  
ATOM   3152  OD1 ASP A 212     -16.576  47.067  78.767  1.00  0.00           O  
ATOM   3153  OD2 ASP A 212     -17.755  48.566  79.900  1.00  0.00           O  
ATOM   3154  C   ASP A 212     -20.037  45.431  76.967  1.00  0.00           C  
ATOM   3155  O   ASP A 212     -20.698  45.827  76.005  1.00  0.00           O  
ATOM   3156  N   LEU A 213     -20.496  44.499  77.807  1.00  0.00           N  
ATOM   3157  H   LEU A 213     -19.906  44.248  78.588  1.00  0.00           H  
ATOM   3158  CA  LEU A 213     -21.853  43.952  77.763  1.00  0.00           C  
ATOM   3159  HA  LEU A 213     -22.158  43.921  76.718  1.00  0.00           H  
ATOM   3160  CB  LEU A 213     -21.781  42.508  78.307  1.00  0.00           C  
ATOM   3161  HB2 LEU A 213     -20.891  42.039  77.882  1.00  0.00           H  
ATOM   3162  HB3 LEU A 213     -21.628  42.546  79.387  1.00  0.00           H  
ATOM   3163  CG  LEU A 213     -22.952  41.552  78.005  1.00  0.00           C  
ATOM   3164  HG  LEU A 213     -22.639  40.562  78.338  1.00  0.00           H  
ATOM   3165  CD1 LEU A 213     -24.242  41.885  78.758  1.00  0.00           C  
ATOM   3166 HD11 LEU A 213     -24.907  41.022  78.718  1.00  0.00           H  
ATOM   3167 HD12 LEU A 213     -24.013  42.101  79.802  1.00  0.00           H  
ATOM   3168 HD13 LEU A 213     -24.754  42.727  78.300  1.00  0.00           H  
ATOM   3169  CD2 LEU A 213     -23.257  41.460  76.508  1.00  0.00           C  
ATOM   3170 HD21 LEU A 213     -23.966  40.651  76.333  1.00  0.00           H  
ATOM   3171 HD22 LEU A 213     -23.684  42.391  76.140  1.00  0.00           H  
ATOM   3172 HD23 LEU A 213     -22.337  41.244  75.964  1.00  0.00           H  
ATOM   3173  C   LEU A 213     -22.831  44.865  78.537  1.00  0.00           C  
ATOM   3174  O   LEU A 213     -22.556  45.230  79.675  1.00  0.00           O  
ATOM   3175  N   LEU A 214     -23.999  45.180  77.954  1.00  0.00           N  
ATOM   3176  H   LEU A 214     -24.141  44.854  77.012  1.00  0.00           H  
ATOM   3177  CA  LEU A 214     -24.964  46.165  78.491  1.00  0.00           C  
ATOM   3178  HA  LEU A 214     -24.530  47.161  78.376  1.00  0.00           H  
ATOM   3179  CB  LEU A 214     -26.292  46.106  77.709  1.00  0.00           C  
ATOM   3180  HB2 LEU A 214     -26.639  45.072  77.647  1.00  0.00           H  
ATOM   3181  HB3 LEU A 214     -27.032  46.642  78.309  1.00  0.00           H  
ATOM   3182  CG  LEU A 214     -26.269  46.753  76.312  1.00  0.00           C  
ATOM   3183  HG  LEU A 214     -25.443  47.461  76.241  1.00  0.00           H  
ATOM   3184  CD1 LEU A 214     -26.130  45.696  75.214  1.00  0.00           C  
ATOM   3185 HD11 LEU A 214     -26.109  46.183  74.239  1.00  0.00           H  
ATOM   3186 HD12 LEU A 214     -25.199  45.147  75.344  1.00  0.00           H  
ATOM   3187 HD13 LEU A 214     -26.967  44.999  75.248  1.00  0.00           H  
ATOM   3188  CD2 LEU A 214     -27.580  47.513  76.071  1.00  0.00           C  
ATOM   3189 HD21 LEU A 214     -27.565  47.957  75.076  1.00  0.00           H  
ATOM   3190 HD22 LEU A 214     -28.432  46.836  76.151  1.00  0.00           H  
ATOM   3191 HD23 LEU A 214     -27.676  48.314  76.804  1.00  0.00           H  
ATOM   3192  C   LEU A 214     -25.318  46.031  79.985  1.00  0.00           C  
ATOM   3193  O   LEU A 214     -25.590  47.054  80.599  1.00  0.00           O  
ATOM   3194  N   SER A 215     -25.363  44.799  80.513  1.00  0.00           N  
ATOM   3195  H   SER A 215     -25.118  44.056  79.880  1.00  0.00           H  
ATOM   3196  CA  SER A 215     -25.451  44.434  81.939  1.00  0.00           C  
ATOM   3197  HA  SER A 215     -25.890  43.441  82.003  1.00  0.00           H  
ATOM   3198  CB  SER A 215     -24.032  44.328  82.503  1.00  0.00           C  
ATOM   3199  HB2 SER A 215     -23.452  43.630  81.897  1.00  0.00           H  
ATOM   3200  HB3 SER A 215     -23.548  45.305  82.460  1.00  0.00           H  
ATOM   3201  OG  SER A 215     -24.068  43.864  83.840  1.00  0.00           O  
ATOM   3202  HG  SER A 215     -23.161  43.904  84.160  1.00  0.00           H  
ATOM   3203  C   SER A 215     -26.317  45.365  82.805  1.00  0.00           C  
ATOM   3204  O   SER A 215     -25.832  46.346  83.363  1.00  0.00           O  
ATOM   3205  N   ASP A 216     -27.613  45.069  82.952  1.00  0.00           N  
ATOM   3206  H   ASP A 216     -27.993  44.326  82.384  1.00  0.00           H  
ATOM   3207  CA  ASP A 216     -28.588  46.027  83.504  1.00  0.00           C  
ATOM   3208  HA  ASP A 216     -28.582  46.895  82.846  1.00  0.00           H  
ATOM   3209  CB  ASP A 216     -30.015  45.448  83.458  1.00  0.00           C  
ATOM   3210  HB2 ASP A 216     -30.039  44.511  84.017  1.00  0.00           H  
ATOM   3211  HB3 ASP A 216     -30.687  46.152  83.951  1.00  0.00           H  
ATOM   3212  CG  ASP A 216     -30.542  45.200  82.038  1.00  0.00           C  
ATOM   3213  OD1 ASP A 216     -29.749  45.054  81.078  1.00  0.00           O  
ATOM   3214  OD2 ASP A 216     -31.771  45.250  81.825  1.00  0.00           O  
ATOM   3215  C   ASP A 216     -28.259  46.561  84.914  1.00  0.00           C  
ATOM   3216  O   ASP A 216     -28.517  47.734  85.180  1.00  0.00           O  
ATOM   3217  N   SER A 217     -27.639  45.755  85.790  1.00  0.00           N  
ATOM   3218  H   SER A 217     -27.439  44.812  85.494  1.00  0.00           H  
ATOM   3219  CA  SER A 217     -27.113  46.231  87.085  1.00  0.00           C  
ATOM   3220  HA  SER A 217     -27.926  46.683  87.652  1.00  0.00           H  
ATOM   3221  CB  SER A 217     -26.544  45.067  87.914  1.00  0.00           C  
ATOM   3222  HB2 SER A 217     -27.361  44.407  88.213  1.00  0.00           H  
ATOM   3223  HB3 SER A 217     -25.835  44.498  87.310  1.00  0.00           H  
ATOM   3224  OG  SER A 217     -25.875  45.560  89.065  1.00  0.00           O  
ATOM   3225  HG  SER A 217     -25.774  44.863  89.737  1.00  0.00           H  
ATOM   3226  C   SER A 217     -26.041  47.310  86.895  1.00  0.00           C  
ATOM   3227  O   SER A 217     -26.118  48.376  87.500  1.00  0.00           O  
ATOM   3228  N   ALA A 218     -25.077  47.061  86.006  1.00  0.00           N  
ATOM   3229  H   ALA A 218     -25.164  46.232  85.436  1.00  0.00           H  
ATOM   3230  CA  ALA A 218     -24.015  47.995  85.658  1.00  0.00           C  
ATOM   3231  HA  ALA A 218     -23.541  48.339  86.578  1.00  0.00           H  
ATOM   3232  CB  ALA A 218     -22.969  47.230  84.850  1.00  0.00           C  
ATOM   3233  HB1 ALA A 218     -22.064  47.823  84.832  1.00  0.00           H  
ATOM   3234  HB2 ALA A 218     -22.745  46.272  85.319  1.00  0.00           H  
ATOM   3235  HB3 ALA A 218     -23.315  47.071  83.829  1.00  0.00           H  
ATOM   3236  C   ALA A 218     -24.525  49.231  84.892  1.00  0.00           C  
ATOM   3237  O   ALA A 218     -23.987  50.321  85.076  1.00  0.00           O  
ATOM   3238  N   LEU A 219     -25.574  49.099  84.073  1.00  0.00           N  
ATOM   3239  H   LEU A 219     -25.892  48.153  83.876  1.00  0.00           H  
ATOM   3240  CA  LEU A 219     -26.265  50.222  83.426  1.00  0.00           C  
ATOM   3241  HA  LEU A 219     -25.521  50.836  82.916  1.00  0.00           H  
ATOM   3242  CB  LEU A 219     -27.231  49.654  82.367  1.00  0.00           C  
ATOM   3243  HB2 LEU A 219     -26.646  49.014  81.711  1.00  0.00           H  
ATOM   3244  HB3 LEU A 219     -27.963  49.019  82.861  1.00  0.00           H  
ATOM   3245  CG  LEU A 219     -27.960  50.711  81.507  1.00  0.00           C  
ATOM   3246  HG  LEU A 219     -27.519  51.692  81.667  1.00  0.00           H  
ATOM   3247  CD1 LEU A 219     -27.846  50.380  80.015  1.00  0.00           C  
ATOM   3248 HD11 LEU A 219     -28.395  51.114  79.426  1.00  0.00           H  
ATOM   3249 HD12 LEU A 219     -26.795  50.407  79.721  1.00  0.00           H  
ATOM   3250 HD13 LEU A 219     -28.238  49.382  79.825  1.00  0.00           H  
ATOM   3251  CD2 LEU A 219     -29.449  50.775  81.860  1.00  0.00           C  
ATOM   3252 HD21 LEU A 219     -29.946  51.533  81.254  1.00  0.00           H  
ATOM   3253 HD22 LEU A 219     -29.914  49.806  81.687  1.00  0.00           H  
ATOM   3254 HD23 LEU A 219     -29.563  51.042  82.911  1.00  0.00           H  
ATOM   3255  C   LEU A 219     -26.971  51.112  84.463  1.00  0.00           C  
ATOM   3256  O   LEU A 219     -26.793  52.332  84.458  1.00  0.00           O  
ATOM   3257  N   VAL A 220     -27.709  50.515  85.403  1.00  0.00           N  
ATOM   3258  H   VAL A 220     -27.813  49.503  85.369  1.00  0.00           H  
ATOM   3259  CA  VAL A 220     -28.337  51.240  86.517  1.00  0.00           C  
ATOM   3260  HA  VAL A 220     -28.961  52.019  86.091  1.00  0.00           H  
ATOM   3261  CB  VAL A 220     -29.241  50.299  87.344  1.00  0.00           C  
ATOM   3262  HB  VAL A 220     -28.734  49.345  87.492  1.00  0.00           H  
ATOM   3263  CG1 VAL A 220     -29.596  50.857  88.724  1.00  0.00           C  
ATOM   3264 HG11 VAL A 220     -30.319  50.203  89.212  1.00  0.00           H  
ATOM   3265 HG12 VAL A 220     -28.707  50.894  89.351  1.00  0.00           H  
ATOM   3266 HG13 VAL A 220     -30.012  51.858  88.620  1.00  0.00           H  
ATOM   3267  CG2 VAL A 220     -30.563  50.052  86.608  1.00  0.00           C  
ATOM   3268 HG21 VAL A 220     -31.180  49.364  87.183  1.00  0.00           H  
ATOM   3269 HG22 VAL A 220     -31.106  50.988  86.477  1.00  0.00           H  
ATOM   3270 HG23 VAL A 220     -30.367  49.609  85.631  1.00  0.00           H  
ATOM   3271  C   VAL A 220     -27.283  51.945  87.375  1.00  0.00           C  
ATOM   3272  O   VAL A 220     -27.401  53.138  87.625  1.00  0.00           O  
ATOM   3273  N   ASP A 221     -26.221  51.245  87.757  1.00  0.00           N  
ATOM   3274  H   ASP A 221     -26.211  50.255  87.529  1.00  0.00           H  
ATOM   3275  CA  ASP A 221     -25.074  51.751  88.517  1.00  0.00           C  
ATOM   3276  HA  ASP A 221     -25.421  52.149  89.469  1.00  0.00           H  
ATOM   3277  CB  ASP A 221     -24.221  50.508  88.813  1.00  0.00           C  
ATOM   3278  HB2 ASP A 221     -24.751  49.880  89.532  1.00  0.00           H  
ATOM   3279  HB3 ASP A 221     -24.117  49.943  87.889  1.00  0.00           H  
ATOM   3280  CG  ASP A 221     -22.820  50.766  89.332  1.00  0.00           C  
ATOM   3281  OD1 ASP A 221     -22.618  51.284  90.453  1.00  0.00           O  
ATOM   3282  OD2 ASP A 221     -21.863  50.457  88.594  1.00  0.00           O  
ATOM   3283  C   ASP A 221     -24.320  52.894  87.787  1.00  0.00           C  
ATOM   3284  O   ASP A 221     -23.992  53.910  88.406  1.00  0.00           O  
ATOM   3285  N   THR A 222     -24.127  52.797  86.466  1.00  0.00           N  
ATOM   3286  H   THR A 222     -24.406  51.933  86.016  1.00  0.00           H  
ATOM   3287  CA  THR A 222     -23.481  53.831  85.633  1.00  0.00           C  
ATOM   3288  HA  THR A 222     -22.560  54.140  86.118  1.00  0.00           H  
ATOM   3289  CB  THR A 222     -23.114  53.278  84.239  1.00  0.00           C  
ATOM   3290  HB  THR A 222     -24.019  52.962  83.721  1.00  0.00           H  
ATOM   3291  CG2 THR A 222     -22.352  54.271  83.364  1.00  0.00           C  
ATOM   3292 HG21 THR A 222     -22.022  53.774  82.451  1.00  0.00           H  
ATOM   3293 HG22 THR A 222     -23.003  55.097  83.086  1.00  0.00           H  
ATOM   3294 HG23 THR A 222     -21.480  54.645  83.899  1.00  0.00           H  
ATOM   3295  OG1 THR A 222     -22.249  52.176  84.348  1.00  0.00           O  
ATOM   3296  HG1 THR A 222     -22.804  51.411  84.592  1.00  0.00           H  
ATOM   3297  C   THR A 222     -24.334  55.091  85.458  1.00  0.00           C  
ATOM   3298  O   THR A 222     -23.796  56.198  85.500  1.00  0.00           O  
ATOM   3299  N   PHE A 223     -25.647  54.950  85.241  1.00  0.00           N  
ATOM   3300  H   PHE A 223     -26.021  54.005  85.216  1.00  0.00           H  
ATOM   3301  CA  PHE A 223     -26.494  56.057  84.767  1.00  0.00           C  
ATOM   3302  HA  PHE A 223     -25.894  56.964  84.679  1.00  0.00           H  
ATOM   3303  CB  PHE A 223     -27.030  55.738  83.363  1.00  0.00           C  
ATOM   3304  HB2 PHE A 223     -27.704  54.882  83.424  1.00  0.00           H  
ATOM   3305  HB3 PHE A 223     -27.615  56.592  83.042  1.00  0.00           H  
ATOM   3306  CG  PHE A 223     -26.004  55.474  82.277  1.00  0.00           C  
ATOM   3307  CD1 PHE A 223     -25.391  56.543  81.595  1.00  0.00           C  
ATOM   3308  HD1 PHE A 223     -25.625  57.563  81.864  1.00  0.00           H  
ATOM   3309  CE1 PHE A 223     -24.485  56.280  80.552  1.00  0.00           C  
ATOM   3310  HE1 PHE A 223     -24.024  57.097  80.020  1.00  0.00           H  
ATOM   3311  CZ  PHE A 223     -24.183  54.953  80.196  1.00  0.00           C  
ATOM   3312  HZ  PHE A 223     -23.483  54.738  79.406  1.00  0.00           H  
ATOM   3313  CE2 PHE A 223     -24.798  53.888  80.869  1.00  0.00           C  
ATOM   3314  HE2 PHE A 223     -24.566  52.867  80.597  1.00  0.00           H  
ATOM   3315  CD2 PHE A 223     -25.714  54.153  81.896  1.00  0.00           C  
ATOM   3316  HD2 PHE A 223     -26.201  53.334  82.390  1.00  0.00           H  
ATOM   3317  C   PHE A 223     -27.665  56.410  85.697  1.00  0.00           C  
ATOM   3318  O   PHE A 223     -27.940  57.595  85.894  1.00  0.00           O  
ATOM   3319  N   LEU A 224     -28.349  55.408  86.264  1.00  0.00           N  
ATOM   3320  H   LEU A 224     -27.986  54.468  86.149  1.00  0.00           H  
ATOM   3321  CA  LEU A 224     -29.628  55.524  86.990  1.00  0.00           C  
ATOM   3322  HA  LEU A 224     -30.026  56.524  86.821  1.00  0.00           H  
ATOM   3323  CB  LEU A 224     -30.653  54.522  86.406  1.00  0.00           C  
ATOM   3324  HB2 LEU A 224     -30.319  53.518  86.652  1.00  0.00           H  
ATOM   3325  HB3 LEU A 224     -31.608  54.664  86.912  1.00  0.00           H  
ATOM   3326  CG  LEU A 224     -30.895  54.618  84.880  1.00  0.00           C  
ATOM   3327  HG  LEU A 224     -29.944  54.700  84.357  1.00  0.00           H  
ATOM   3328  CD1 LEU A 224     -31.588  53.361  84.351  1.00  0.00           C  
ATOM   3329 HD11 LEU A 224     -31.779  53.466  83.283  1.00  0.00           H  
ATOM   3330 HD12 LEU A 224     -30.951  52.493  84.513  1.00  0.00           H  
ATOM   3331 HD13 LEU A 224     -32.535  53.213  84.869  1.00  0.00           H  
ATOM   3332  CD2 LEU A 224     -31.749  55.835  84.522  1.00  0.00           C  
ATOM   3333 HD21 LEU A 224     -31.872  55.898  83.440  1.00  0.00           H  
ATOM   3334 HD22 LEU A 224     -32.730  55.745  84.990  1.00  0.00           H  
ATOM   3335 HD23 LEU A 224     -31.265  56.743  84.876  1.00  0.00           H  
ATOM   3336  C   LEU A 224     -29.467  55.391  88.524  1.00  0.00           C  
ATOM   3337  O   LEU A 224     -30.414  55.074  89.245  1.00  0.00           O  
ATOM   3338  N   HIS A 225     -28.256  55.635  89.040  1.00  0.00           N  
ATOM   3339  H   HIS A 225     -27.496  55.720  88.382  1.00  0.00           H  
ATOM   3340  CA  HIS A 225     -27.934  55.581  90.475  1.00  0.00           C  
ATOM   3341  HA  HIS A 225     -28.819  55.210  90.992  1.00  0.00           H  
ATOM   3342  CB  HIS A 225     -26.805  54.573  90.743  1.00  0.00           C  
ATOM   3343  HB2 HIS A 225     -26.702  53.898  89.899  1.00  0.00           H  
ATOM   3344  HB3 HIS A 225     -25.853  55.086  90.884  1.00  0.00           H  
ATOM   3345  CG  HIS A 225     -27.138  53.758  91.959  1.00  0.00           C  
ATOM   3346  ND1 HIS A 225     -27.422  54.263  93.207  1.00  0.00           N  
ATOM   3347  HD1 HIS A 225     -27.262  55.219  93.502  1.00  0.00           H  
ATOM   3348  CE1 HIS A 225     -27.999  53.292  93.929  1.00  0.00           C  
ATOM   3349  HE1 HIS A 225     -28.333  53.387  94.954  1.00  0.00           H  
ATOM   3350  NE2 HIS A 225     -28.154  52.194  93.174  1.00  0.00           N  
ATOM   3351  CD2 HIS A 225     -27.564  52.462  91.939  1.00  0.00           C  
ATOM   3352  HD2 HIS A 225     -27.579  51.814  91.074  1.00  0.00           H  
ATOM   3353  C   HIS A 225     -27.647  56.947  91.124  1.00  0.00           C  
ATOM   3354  O   HIS A 225     -27.212  57.027  92.274  1.00  0.00           O  
ATOM   3355  N   GLY A 226     -27.857  58.040  90.387  1.00  0.00           N  
ATOM   3356  H   GLY A 226     -28.198  57.898  89.447  1.00  0.00           H  
ATOM   3357  CA  GLY A 226     -27.532  59.401  90.821  1.00  0.00           C  
ATOM   3358  HA2 GLY A 226     -28.401  60.037  90.669  1.00  0.00           H  
ATOM   3359  HA3 GLY A 226     -27.305  59.409  91.889  1.00  0.00           H  
ATOM   3360  C   GLY A 226     -26.346  60.002  90.062  1.00  0.00           C  
ATOM   3361  O   GLY A 226     -26.146  59.718  88.879  1.00  0.00           O  
ATOM   3362  N   ARG A 227     -25.609  60.910  90.714  1.00  0.00           N  
ATOM   3363  H   ARG A 227     -25.783  61.031  91.705  1.00  0.00           H  
ATOM   3364  CA  ARG A 227     -24.493  61.673  90.130  1.00  0.00           C  
ATOM   3365  HA  ARG A 227     -24.289  61.302  89.125  1.00  0.00           H  
ATOM   3366  CB  ARG A 227     -24.864  63.176  89.980  1.00  0.00           C  
ATOM   3367  HB2 ARG A 227     -23.981  63.709  89.621  1.00  0.00           H  
ATOM   3368  HB3 ARG A 227     -25.623  63.258  89.207  1.00  0.00           H  
ATOM   3369  CG  ARG A 227     -25.404  63.908  91.230  1.00  0.00           C  
ATOM   3370  HG2 ARG A 227     -26.278  63.387  91.621  1.00  0.00           H  
ATOM   3371  HG3 ARG A 227     -24.635  63.900  92.001  1.00  0.00           H  
ATOM   3372  CD  ARG A 227     -25.774  65.383  90.967  1.00  0.00           C  
ATOM   3373  HD2 ARG A 227     -25.828  65.880  91.938  1.00  0.00           H  
ATOM   3374  HD3 ARG A 227     -24.975  65.855  90.391  1.00  0.00           H  
ATOM   3375  NE  ARG A 227     -27.075  65.556  90.274  1.00  0.00           N  
ATOM   3376  HE  ARG A 227     -27.506  64.723  89.918  1.00  0.00           H  
ATOM   3377  CZ  ARG A 227     -27.734  66.698  90.117  1.00  0.00           C  
ATOM   3378  NH1 ARG A 227     -27.259  67.834  90.550  1.00  0.00           N  
ATOM   3379 HH11 ARG A 227     -26.365  67.852  91.009  1.00  0.00           H  
ATOM   3380 HH12 ARG A 227     -27.792  68.680  90.452  1.00  0.00           H  
ATOM   3381  NH2 ARG A 227     -28.893  66.726  89.516  1.00  0.00           N  
ATOM   3382 HH21 ARG A 227     -29.344  65.891  89.191  1.00  0.00           H  
ATOM   3383 HH22 ARG A 227     -29.358  67.603  89.346  1.00  0.00           H  
ATOM   3384  C   ARG A 227     -23.207  61.409  90.920  1.00  0.00           C  
ATOM   3385  O   ARG A 227     -22.958  62.066  91.920  1.00  0.00           O  
ATOM   3386  N   GLN A 228     -22.412  60.420  90.504  1.00  0.00           N  
ATOM   3387  H   GLN A 228     -22.648  59.919  89.663  1.00  0.00           H  
ATOM   3388  CA  GLN A 228     -21.100  60.154  91.115  1.00  0.00           C  
ATOM   3389  HA  GLN A 228     -21.218  60.081  92.198  1.00  0.00           H  
ATOM   3390  CB  GLN A 228     -20.511  58.830  90.596  1.00  0.00           C  
ATOM   3391  HB2 GLN A 228     -20.371  58.909  89.518  1.00  0.00           H  
ATOM   3392  HB3 GLN A 228     -19.520  58.705  91.038  1.00  0.00           H  
ATOM   3393  CG  GLN A 228     -21.353  57.587  90.965  1.00  0.00           C  
ATOM   3394  HG2 GLN A 228     -20.724  56.908  91.540  1.00  0.00           H  
ATOM   3395  HG3 GLN A 228     -22.180  57.880  91.613  1.00  0.00           H  
ATOM   3396  CD  GLN A 228     -21.909  56.800  89.775  1.00  0.00           C  
ATOM   3397  OE1 GLN A 228     -21.448  56.897  88.646  1.00  0.00           O  
ATOM   3398  NE2 GLN A 228     -22.901  55.965  90.004  1.00  0.00           N  
ATOM   3399 HE21 GLN A 228     -23.260  55.801  90.926  1.00  0.00           H  
ATOM   3400 HE22 GLN A 228     -23.245  55.396  89.226  1.00  0.00           H  
ATOM   3401  C   GLN A 228     -20.126  61.303  90.820  1.00  0.00           C  
ATOM   3402  O   GLN A 228     -20.146  61.853  89.718  1.00  0.00           O  
ATOM   3403  N   ARG A 229     -19.261  61.652  91.780  1.00  0.00           N  
ATOM   3404  H   ARG A 229     -19.310  61.182  92.675  1.00  0.00           H  
ATOM   3405  CA  ARG A 229     -18.233  62.686  91.590  1.00  0.00           C  
ATOM   3406  HA  ARG A 229     -18.680  63.508  91.027  1.00  0.00           H  
ATOM   3407  CB  ARG A 229     -17.802  63.215  92.969  1.00  0.00           C  
ATOM   3408  HB2 ARG A 229     -18.674  63.307  93.620  1.00  0.00           H  
ATOM   3409  HB3 ARG A 229     -17.111  62.505  93.428  1.00  0.00           H  
ATOM   3410  CG  ARG A 229     -17.135  64.592  92.866  1.00  0.00           C  
ATOM   3411  HG2 ARG A 229     -16.412  64.588  92.056  1.00  0.00           H  
ATOM   3412  HG3 ARG A 229     -17.896  65.344  92.653  1.00  0.00           H  
ATOM   3413  CD  ARG A 229     -16.411  64.939  94.171  1.00  0.00           C  
ATOM   3414  HD2 ARG A 229     -17.106  64.810  95.004  1.00  0.00           H  
ATOM   3415  HD3 ARG A 229     -15.586  64.243  94.313  1.00  0.00           H  
ATOM   3416  NE  ARG A 229     -15.903  66.323  94.186  1.00  0.00           N  
ATOM   3417  HE  ARG A 229     -16.374  66.964  94.802  1.00  0.00           H  
ATOM   3418  CZ  ARG A 229     -14.856  66.800  93.530  1.00  0.00           C  
ATOM   3419  NH1 ARG A 229     -14.178  66.148  92.637  1.00  0.00           N  
ATOM   3420 HH11 ARG A 229     -14.486  65.275  92.239  1.00  0.00           H  
ATOM   3421 HH12 ARG A 229     -13.437  66.659  92.152  1.00  0.00           H  
ATOM   3422  NH2 ARG A 229     -14.444  68.011  93.744  1.00  0.00           N  
ATOM   3423 HH21 ARG A 229     -14.889  68.637  94.380  1.00  0.00           H  
ATOM   3424 HH22 ARG A 229     -13.668  68.315  93.140  1.00  0.00           H  
ATOM   3425  C   ARG A 229     -17.026  62.164  90.788  1.00  0.00           C  
ATOM   3426  O   ARG A 229     -16.384  61.199  91.203  1.00  0.00           O  
ATOM   3427  N   SER A 230     -16.687  62.833  89.689  1.00  0.00           N  
ATOM   3428  H   SER A 230     -17.267  63.598  89.386  1.00  0.00           H  
ATOM   3429  CA  SER A 230     -15.407  62.680  88.985  1.00  0.00           C  
ATOM   3430  HA  SER A 230     -14.998  61.697  89.207  1.00  0.00           H  
ATOM   3431  CB  SER A 230     -15.634  62.731  87.471  1.00  0.00           C  
ATOM   3432  HB2 SER A 230     -14.688  62.562  86.961  1.00  0.00           H  
ATOM   3433  HB3 SER A 230     -16.315  61.925  87.191  1.00  0.00           H  
ATOM   3434  OG  SER A 230     -16.192  63.964  87.062  1.00  0.00           O  
ATOM   3435  HG  SER A 230     -16.942  63.733  86.448  1.00  0.00           H  
ATOM   3436  C   SER A 230     -14.368  63.707  89.468  1.00  0.00           C  
ATOM   3437  O   SER A 230     -14.683  64.604  90.254  1.00  0.00           O  
ATOM   3438  N   TYR A 231     -13.113  63.527  89.065  1.00  0.00           N  
ATOM   3439  H   TYR A 231     -12.918  62.757  88.433  1.00  0.00           H  
ATOM   3440  CA  TYR A 231     -11.930  64.226  89.562  1.00  0.00           C  
ATOM   3441  HA  TYR A 231     -12.205  65.191  89.988  1.00  0.00           H  
ATOM   3442  CB  TYR A 231     -11.235  63.369  90.640  1.00  0.00           C  
ATOM   3443  HB2 TYR A 231     -11.065  62.370  90.237  1.00  0.00           H  
ATOM   3444  HB3 TYR A 231     -10.252  63.803  90.825  1.00  0.00           H  
ATOM   3445  CG  TYR A 231     -11.944  63.230  91.978  1.00  0.00           C  
ATOM   3446  CD1 TYR A 231     -13.095  62.428  92.109  1.00  0.00           C  
ATOM   3447  HD1 TYR A 231     -13.486  61.901  91.252  1.00  0.00           H  
ATOM   3448  CE1 TYR A 231     -13.741  62.312  93.352  1.00  0.00           C  
ATOM   3449  HE1 TYR A 231     -14.638  61.722  93.448  1.00  0.00           H  
ATOM   3450  CZ  TYR A 231     -13.213  62.965  94.484  1.00  0.00           C  
ATOM   3451  OH  TYR A 231     -13.835  62.842  95.681  1.00  0.00           O  
ATOM   3452  HH  TYR A 231     -13.388  63.352  96.358  1.00  0.00           H  
ATOM   3453  CE2 TYR A 231     -12.044  63.746  94.367  1.00  0.00           C  
ATOM   3454  HE2 TYR A 231     -11.623  64.242  95.228  1.00  0.00           H  
ATOM   3455  CD2 TYR A 231     -11.412  63.867  93.116  1.00  0.00           C  
ATOM   3456  HD2 TYR A 231     -10.498  64.436  93.034  1.00  0.00           H  
ATOM   3457  C   TYR A 231     -10.954  64.451  88.401  1.00  0.00           C  
ATOM   3458  O   TYR A 231     -10.802  63.569  87.551  1.00  0.00           O  
ATOM   3459  N   THR A 232     -10.267  65.592  88.381  1.00  0.00           N  
ATOM   3460  H   THR A 232     -10.517  66.334  89.033  1.00  0.00           H  
ATOM   3461  CA  THR A 232      -9.003  65.698  87.637  1.00  0.00           C  
ATOM   3462  HA  THR A 232      -9.127  65.196  86.678  1.00  0.00           H  
ATOM   3463  CB  THR A 232      -8.608  67.153  87.325  1.00  0.00           C  
ATOM   3464  HB  THR A 232      -7.760  67.140  86.640  1.00  0.00           H  
ATOM   3465  CG2 THR A 232      -9.733  67.947  86.659  1.00  0.00           C  
ATOM   3466 HG21 THR A 232      -9.362  68.926  86.360  1.00  0.00           H  
ATOM   3467 HG22 THR A 232     -10.073  67.410  85.773  1.00  0.00           H  
ATOM   3468 HG23 THR A 232     -10.565  68.075  87.353  1.00  0.00           H  
ATOM   3469  OG1 THR A 232      -8.212  67.844  88.487  1.00  0.00           O  
ATOM   3470  HG1 THR A 232      -7.995  68.747  88.234  1.00  0.00           H  
ATOM   3471  C   THR A 232      -7.857  64.990  88.372  1.00  0.00           C  
ATOM   3472  O   THR A 232      -7.937  64.665  89.565  1.00  0.00           O  
ATOM   3473  N   VAL A 233      -6.744  64.822  87.661  1.00  0.00           N  
ATOM   3474  H   VAL A 233      -6.812  65.010  86.659  1.00  0.00           H  
ATOM   3475  CA  VAL A 233      -5.422  64.484  88.205  1.00  0.00           C  
ATOM   3476  HA  VAL A 233      -5.420  63.445  88.532  1.00  0.00           H  
ATOM   3477  CB  VAL A 233      -4.376  64.666  87.084  1.00  0.00           C  
ATOM   3478  HB  VAL A 233      -4.634  65.549  86.497  1.00  0.00           H  
ATOM   3479  CG1 VAL A 233      -2.942  64.867  87.583  1.00  0.00           C  
ATOM   3480 HG11 VAL A 233      -2.277  64.896  86.730  1.00  0.00           H  
ATOM   3481 HG12 VAL A 233      -2.844  65.821  88.099  1.00  0.00           H  
ATOM   3482 HG13 VAL A 233      -2.660  64.062  88.257  1.00  0.00           H  
ATOM   3483  CG2 VAL A 233      -4.394  63.449  86.155  1.00  0.00           C  
ATOM   3484 HG21 VAL A 233      -3.697  63.600  85.331  1.00  0.00           H  
ATOM   3485 HG22 VAL A 233      -4.114  62.552  86.705  1.00  0.00           H  
ATOM   3486 HG23 VAL A 233      -5.393  63.320  85.743  1.00  0.00           H  
ATOM   3487  C   VAL A 233      -5.067  65.337  89.427  1.00  0.00           C  
ATOM   3488  O   VAL A 233      -4.682  64.801  90.465  1.00  0.00           O  
ATOM   3489  N   GLU A 234      -5.214  66.659  89.328  1.00  0.00           N  
ATOM   3490  H   GLU A 234      -5.592  67.040  88.475  1.00  0.00           H  
ATOM   3491  CA  GLU A 234      -4.873  67.581  90.415  1.00  0.00           C  
ATOM   3492  HA  GLU A 234      -3.910  67.283  90.833  1.00  0.00           H  
ATOM   3493  CB  GLU A 234      -4.708  69.006  89.854  1.00  0.00           C  
ATOM   3494  HB2 GLU A 234      -5.485  69.194  89.111  1.00  0.00           H  
ATOM   3495  HB3 GLU A 234      -4.806  69.738  90.657  1.00  0.00           H  
ATOM   3496  CG  GLU A 234      -3.303  69.140  89.231  1.00  0.00           C  
ATOM   3497  HG2 GLU A 234      -2.585  69.294  90.040  1.00  0.00           H  
ATOM   3498  HG3 GLU A 234      -3.036  68.203  88.737  1.00  0.00           H  
ATOM   3499  CD  GLU A 234      -3.157  70.252  88.186  1.00  0.00           C  
ATOM   3500  OE1 GLU A 234      -3.943  70.268  87.214  1.00  0.00           O  
ATOM   3501  OE2 GLU A 234      -2.174  71.026  88.284  1.00  0.00           O  
ATOM   3502  C   GLU A 234      -5.855  67.477  91.590  1.00  0.00           C  
ATOM   3503  O   GLU A 234      -5.406  67.410  92.729  1.00  0.00           O  
ATOM   3504  N   GLU A 235      -7.162  67.294  91.357  1.00  0.00           N  
ATOM   3505  H   GLU A 235      -7.503  67.326  90.402  1.00  0.00           H  
ATOM   3506  CA  GLU A 235      -8.110  66.997  92.442  1.00  0.00           C  
ATOM   3507  HA  GLU A 235      -8.055  67.800  93.179  1.00  0.00           H  
ATOM   3508  CB  GLU A 235      -9.548  66.923  91.909  1.00  0.00           C  
ATOM   3509  HB2 GLU A 235      -9.599  66.183  91.112  1.00  0.00           H  
ATOM   3510  HB3 GLU A 235     -10.187  66.588  92.726  1.00  0.00           H  
ATOM   3511  CG  GLU A 235     -10.132  68.247  91.411  1.00  0.00           C  
ATOM   3512  HG2 GLU A 235     -10.094  68.983  92.218  1.00  0.00           H  
ATOM   3513  HG3 GLU A 235      -9.551  68.630  90.572  1.00  0.00           H  
ATOM   3514  CD  GLU A 235     -11.586  68.017  90.989  1.00  0.00           C  
ATOM   3515  OE1 GLU A 235     -11.821  67.611  89.827  1.00  0.00           O  
ATOM   3516  OE2 GLU A 235     -12.482  68.148  91.861  1.00  0.00           O  
ATOM   3517  C   GLU A 235      -7.783  65.685  93.183  1.00  0.00           C  
ATOM   3518  O   GLU A 235      -8.068  65.569  94.376  1.00  0.00           O  
ATOM   3519  N   CYS A 236      -7.179  64.692  92.515  1.00  0.00           N  
ATOM   3520  H   CYS A 236      -6.995  64.818  91.524  1.00  0.00           H  
ATOM   3521  CA  CYS A 236      -6.688  63.476  93.178  1.00  0.00           C  
ATOM   3522  HA  CYS A 236      -7.464  63.119  93.854  1.00  0.00           H  
ATOM   3523  CB  CYS A 236      -6.431  62.371  92.141  1.00  0.00           C  
ATOM   3524  HB2 CYS A 236      -5.710  62.714  91.397  1.00  0.00           H  
ATOM   3525  HB3 CYS A 236      -6.019  61.496  92.646  1.00  0.00           H  
ATOM   3526  SG  CYS A 236      -7.983  61.900  91.320  1.00  0.00           S  
ATOM   3527  HG  CYS A 236      -8.067  63.001  90.549  1.00  0.00           H  
ATOM   3528  C   CYS A 236      -5.433  63.732  94.039  1.00  0.00           C  
ATOM   3529  O   CYS A 236      -5.338  63.216  95.158  1.00  0.00           O  
ATOM   3530  N   VAL A 237      -4.487  64.546  93.562  1.00  0.00           N  
ATOM   3531  H   VAL A 237      -4.634  64.969  92.652  1.00  0.00           H  
ATOM   3532  CA  VAL A 237      -3.284  64.926  94.325  1.00  0.00           C  
ATOM   3533  HA  VAL A 237      -2.841  64.022  94.740  1.00  0.00           H  
ATOM   3534  CB  VAL A 237      -2.234  65.568  93.392  1.00  0.00           C  
ATOM   3535  HB  VAL A 237      -2.683  66.410  92.864  1.00  0.00           H  
ATOM   3536  CG1 VAL A 237      -1.002  66.069  94.156  1.00  0.00           C  
ATOM   3537 HG11 VAL A 237      -0.263  66.455  93.454  1.00  0.00           H  
ATOM   3538 HG12 VAL A 237      -1.286  66.884  94.823  1.00  0.00           H  
ATOM   3539 HG13 VAL A 237      -0.562  65.257  94.734  1.00  0.00           H  
ATOM   3540  CG2 VAL A 237      -1.730  64.547  92.359  1.00  0.00           C  
ATOM   3541 HG21 VAL A 237      -1.020  65.024  91.686  1.00  0.00           H  
ATOM   3542 HG22 VAL A 237      -1.248  63.707  92.858  1.00  0.00           H  
ATOM   3543 HG23 VAL A 237      -2.557  64.170  91.759  1.00  0.00           H  
ATOM   3544  C   VAL A 237      -3.652  65.823  95.518  1.00  0.00           C  
ATOM   3545  O   VAL A 237      -3.146  65.620  96.626  1.00  0.00           O  
ATOM   3546  N   ASP A 238      -4.604  66.740  95.342  1.00  0.00           N  
ATOM   3547  H   ASP A 238      -4.904  66.932  94.388  1.00  0.00           H  
ATOM   3548  CA  ASP A 238      -5.185  67.586  96.389  1.00  0.00           C  
ATOM   3549  HA  ASP A 238      -4.383  68.079  96.937  1.00  0.00           H  
ATOM   3550  CB  ASP A 238      -6.059  68.683  95.760  1.00  0.00           C  
ATOM   3551  HB2 ASP A 238      -6.810  68.217  95.120  1.00  0.00           H  
ATOM   3552  HB3 ASP A 238      -6.590  69.198  96.564  1.00  0.00           H  
ATOM   3553  CG  ASP A 238      -5.288  69.741  94.958  1.00  0.00           C  
ATOM   3554  OD1 ASP A 238      -4.035  69.719  94.997  1.00  0.00           O  
ATOM   3555  OD2 ASP A 238      -5.985  70.622  94.403  1.00  0.00           O  
ATOM   3556  C   ASP A 238      -6.030  66.788  97.388  1.00  0.00           C  
ATOM   3557  O   ASP A 238      -6.087  67.125  98.575  1.00  0.00           O  
ATOM   3558  N   LEU A 239      -6.706  65.718  96.954  1.00  0.00           N  
ATOM   3559  H   LEU A 239      -6.745  65.542  95.953  1.00  0.00           H  
ATOM   3560  CA  LEU A 239      -7.382  64.803  97.871  1.00  0.00           C  
ATOM   3561  HA  LEU A 239      -8.041  65.391  98.508  1.00  0.00           H  
ATOM   3562  CB  LEU A 239      -8.246  63.793  97.098  1.00  0.00           C  
ATOM   3563  HB2 LEU A 239      -8.997  64.332  96.520  1.00  0.00           H  
ATOM   3564  HB3 LEU A 239      -7.612  63.251  96.397  1.00  0.00           H  
ATOM   3565  CG  LEU A 239      -8.947  62.774  98.016  1.00  0.00           C  
ATOM   3566  HG  LEU A 239      -8.212  62.259  98.633  1.00  0.00           H  
ATOM   3567  CD1 LEU A 239      -9.982  63.428  98.928  1.00  0.00           C  
ATOM   3568 HD11 LEU A 239     -10.528  62.654  99.460  1.00  0.00           H  
ATOM   3569 HD12 LEU A 239      -9.470  64.051  99.659  1.00  0.00           H  
ATOM   3570 HD13 LEU A 239     -10.680  64.026  98.343  1.00  0.00           H  
ATOM   3571  CD2 LEU A 239      -9.643  61.721  97.166  1.00  0.00           C  
ATOM   3572 HD21 LEU A 239     -10.167  61.009  97.802  1.00  0.00           H  
ATOM   3573 HD22 LEU A 239     -10.352  62.196  96.488  1.00  0.00           H  
ATOM   3574 HD23 LEU A 239      -8.884  61.191  96.592  1.00  0.00           H  
ATOM   3575  C   LEU A 239      -6.359  64.116  98.778  1.00  0.00           C  
ATOM   3576  O   LEU A 239      -6.445  64.264  99.998  1.00  0.00           O  
ATOM   3577  N   VAL A 240      -5.375  63.421  98.201  1.00  0.00           N  
ATOM   3578  H   VAL A 240      -5.362  63.372  97.183  1.00  0.00           H  
ATOM   3579  CA  VAL A 240      -4.340  62.677  98.937  1.00  0.00           C  
ATOM   3580  HA  VAL A 240      -4.825  61.932  99.569  1.00  0.00           H  
ATOM   3581  CB  VAL A 240      -3.439  61.936  97.928  1.00  0.00           C  
ATOM   3582  HB  VAL A 240      -3.152  62.619  97.128  1.00  0.00           H  
ATOM   3583  CG1 VAL A 240      -2.159  61.371  98.547  1.00  0.00           C  
ATOM   3584 HG11 VAL A 240      -1.619  60.797  97.799  1.00  0.00           H  
ATOM   3585 HG12 VAL A 240      -1.511  62.175  98.895  1.00  0.00           H  
ATOM   3586 HG13 VAL A 240      -2.419  60.718  99.375  1.00  0.00           H  
ATOM   3587  CG2 VAL A 240      -4.216  60.757  97.328  1.00  0.00           C  
ATOM   3588 HG21 VAL A 240      -3.598  60.234  96.599  1.00  0.00           H  
ATOM   3589 HG22 VAL A 240      -4.498  60.056  98.114  1.00  0.00           H  
ATOM   3590 HG23 VAL A 240      -5.112  61.113  96.820  1.00  0.00           H  
ATOM   3591  C   VAL A 240      -3.533  63.580  99.876  1.00  0.00           C  
ATOM   3592  O   VAL A 240      -3.322  63.232 101.040  1.00  0.00           O  
ATOM   3593  N   THR A 241      -3.115  64.762  99.427  1.00  0.00           N  
ATOM   3594  H   THR A 241      -3.304  65.027  98.463  1.00  0.00           H  
ATOM   3595  CA  THR A 241      -2.340  65.682 100.275  1.00  0.00           C  
ATOM   3596  HA  THR A 241      -1.546  65.107 100.749  1.00  0.00           H  
ATOM   3597  CB  THR A 241      -1.667  66.783  99.452  1.00  0.00           C  
ATOM   3598  HB  THR A 241      -1.228  67.506 100.141  1.00  0.00           H  
ATOM   3599  CG2 THR A 241      -0.546  66.247  98.560  1.00  0.00           C  
ATOM   3600 HG21 THR A 241      -0.141  67.061  97.958  1.00  0.00           H  
ATOM   3601 HG22 THR A 241       0.249  65.834  99.180  1.00  0.00           H  
ATOM   3602 HG23 THR A 241      -0.918  65.465  97.899  1.00  0.00           H  
ATOM   3603  OG1 THR A 241      -2.618  67.447  98.668  1.00  0.00           O  
ATOM   3604  HG1 THR A 241      -2.700  66.981  97.818  1.00  0.00           H  
ATOM   3605  C   THR A 241      -3.170  66.287 101.413  1.00  0.00           C  
ATOM   3606  O   THR A 241      -2.625  66.463 102.505  1.00  0.00           O  
ATOM   3607  N   SER A 242      -4.486  66.496 101.241  1.00  0.00           N  
ATOM   3608  H   SER A 242      -4.842  66.426 100.291  1.00  0.00           H  
ATOM   3609  CA  SER A 242      -5.424  66.909 102.314  1.00  0.00           C  
ATOM   3610  HA  SER A 242      -4.959  67.730 102.860  1.00  0.00           H  
ATOM   3611  CB  SER A 242      -6.723  67.443 101.705  1.00  0.00           C  
ATOM   3612  HB2 SER A 242      -7.245  68.029 102.463  1.00  0.00           H  
ATOM   3613  HB3 SER A 242      -6.486  68.105 100.873  1.00  0.00           H  
ATOM   3614  OG  SER A 242      -7.588  66.398 101.278  1.00  0.00           O  
ATOM   3615  HG  SER A 242      -7.068  65.747 100.763  1.00  0.00           H  
ATOM   3616  C   SER A 242      -5.760  65.818 103.351  1.00  0.00           C  
ATOM   3617  O   SER A 242      -6.388  66.091 104.382  1.00  0.00           O  
ATOM   3618  N   ALA A 243      -5.337  64.577 103.096  1.00  0.00           N  
ATOM   3619  H   ALA A 243      -4.913  64.387 102.194  1.00  0.00           H  
ATOM   3620  CA  ALA A 243      -5.275  63.512 104.094  1.00  0.00           C  
ATOM   3621  HA  ALA A 243      -6.020  63.694 104.866  1.00  0.00           H  
ATOM   3622  CB  ALA A 243      -5.642  62.196 103.407  1.00  0.00           C  
ATOM   3623  HB1 ALA A 243      -5.587  61.376 104.123  1.00  0.00           H  
ATOM   3624  HB2 ALA A 243      -6.659  62.263 103.019  1.00  0.00           H  
ATOM   3625  HB3 ALA A 243      -4.954  61.984 102.590  1.00  0.00           H  
ATOM   3626  C   ALA A 243      -3.911  63.444 104.811  1.00  0.00           C  
ATOM   3627  O   ALA A 243      -3.709  62.580 105.654  1.00  0.00           O  
ATOM   3628  N   GLY A 244      -2.956  64.325 104.480  1.00  0.00           N  
ATOM   3629  H   GLY A 244      -3.153  65.020 103.769  1.00  0.00           H  
ATOM   3630  CA  GLY A 244      -1.602  64.295 105.041  1.00  0.00           C  
ATOM   3631  HA2 GLY A 244      -1.163  65.286 104.948  1.00  0.00           H  
ATOM   3632  HA3 GLY A 244      -1.660  64.044 106.102  1.00  0.00           H  
ATOM   3633  C   GLY A 244      -0.660  63.284 104.374  1.00  0.00           C  
ATOM   3634  O   GLY A 244       0.517  63.240 104.722  1.00  0.00           O  
ATOM   3635  N   LEU A 245      -1.131  62.500 103.399  1.00  0.00           N  
ATOM   3636  H   LEU A 245      -2.090  62.620 103.105  1.00  0.00           H  
ATOM   3637  CA  LEU A 245      -0.329  61.512 102.668  1.00  0.00           C  
ATOM   3638  HA  LEU A 245       0.394  61.064 103.350  1.00  0.00           H  
ATOM   3639  CB  LEU A 245      -1.247  60.394 102.138  1.00  0.00           C  
ATOM   3640  HB2 LEU A 245      -2.007  60.859 101.514  1.00  0.00           H  
ATOM   3641  HB3 LEU A 245      -0.661  59.719 101.514  1.00  0.00           H  
ATOM   3642  CG  LEU A 245      -1.968  59.556 103.210  1.00  0.00           C  
ATOM   3643  HG  LEU A 245      -2.592  60.212 103.816  1.00  0.00           H  
ATOM   3644  CD1 LEU A 245      -2.868  58.524 102.528  1.00  0.00           C  
ATOM   3645 HD11 LEU A 245      -3.430  57.967 103.277  1.00  0.00           H  
ATOM   3646 HD12 LEU A 245      -3.582  59.026 101.876  1.00  0.00           H  
ATOM   3647 HD13 LEU A 245      -2.272  57.826 101.940  1.00  0.00           H  
ATOM   3648  CD2 LEU A 245      -1.002  58.797 104.122  1.00  0.00           C  
ATOM   3649 HD21 LEU A 245      -1.564  58.165 104.810  1.00  0.00           H  
ATOM   3650 HD22 LEU A 245      -0.357  58.162 103.522  1.00  0.00           H  
ATOM   3651 HD23 LEU A 245      -0.410  59.497 104.709  1.00  0.00           H  
ATOM   3652  C   LEU A 245       0.482  62.146 101.525  1.00  0.00           C  
ATOM   3653  O   LEU A 245       0.210  63.261 101.069  1.00  0.00           O  
ATOM   3654  N   VAL A 246       1.518  61.437 101.077  1.00  0.00           N  
ATOM   3655  H   VAL A 246       1.685  60.538 101.521  1.00  0.00           H  
ATOM   3656  CA  VAL A 246       2.222  61.633  99.802  1.00  0.00           C  
ATOM   3657  HA  VAL A 246       2.208  62.686  99.523  1.00  0.00           H  
ATOM   3658  CB  VAL A 246       3.692  61.164  99.914  1.00  0.00           C  
ATOM   3659  HB  VAL A 246       3.711  60.123 100.237  1.00  0.00           H  
ATOM   3660  CG1 VAL A 246       4.450  61.267  98.586  1.00  0.00           C  
ATOM   3661 HG11 VAL A 246       5.497  61.001  98.738  1.00  0.00           H  
ATOM   3662 HG12 VAL A 246       4.043  60.560  97.864  1.00  0.00           H  
ATOM   3663 HG13 VAL A 246       4.392  62.278  98.182  1.00  0.00           H  
ATOM   3664  CG2 VAL A 246       4.464  61.997 100.946  1.00  0.00           C  
ATOM   3665 HG21 VAL A 246       5.491  61.633 101.011  1.00  0.00           H  
ATOM   3666 HG22 VAL A 246       4.470  63.047 100.657  1.00  0.00           H  
ATOM   3667 HG23 VAL A 246       4.007  61.870 101.924  1.00  0.00           H  
ATOM   3668  C   VAL A 246       1.503  60.826  98.718  1.00  0.00           C  
ATOM   3669  O   VAL A 246       1.187  59.656  98.931  1.00  0.00           O  
ATOM   3670  N   PHE A 247       1.278  61.429  97.549  1.00  0.00           N  
ATOM   3671  H   PHE A 247       1.558  62.390  97.434  1.00  0.00           H  
ATOM   3672  CA  PHE A 247       0.878  60.704  96.340  1.00  0.00           C  
ATOM   3673  HA  PHE A 247       0.083  59.998  96.580  1.00  0.00           H  
ATOM   3674  CB  PHE A 247       0.332  61.731  95.335  1.00  0.00           C  
ATOM   3675  HB2 PHE A 247      -0.368  62.387  95.854  1.00  0.00           H  
ATOM   3676  HB3 PHE A 247       1.151  62.359  94.980  1.00  0.00           H  
ATOM   3677  CG  PHE A 247      -0.386  61.141  94.138  1.00  0.00           C  
ATOM   3678  CD1 PHE A 247       0.337  60.755  92.994  1.00  0.00           C  
ATOM   3679  HD1 PHE A 247       1.413  60.854  92.974  1.00  0.00           H  
ATOM   3680  CE1 PHE A 247      -0.345  60.275  91.860  1.00  0.00           C  
ATOM   3681  HE1 PHE A 247       0.198  60.020  90.961  1.00  0.00           H  
ATOM   3682  CZ  PHE A 247      -1.744  60.170  91.874  1.00  0.00           C  
ATOM   3683  HZ  PHE A 247      -2.266  59.812  91.000  1.00  0.00           H  
ATOM   3684  CE2 PHE A 247      -2.468  60.549  93.015  1.00  0.00           C  
ATOM   3685  HE2 PHE A 247      -3.547  60.484  93.012  1.00  0.00           H  
ATOM   3686  CD2 PHE A 247      -1.791  61.035  94.146  1.00  0.00           C  
ATOM   3687  HD2 PHE A 247      -2.358  61.355  95.006  1.00  0.00           H  
ATOM   3688  C   PHE A 247       2.084  59.913  95.801  1.00  0.00           C  
ATOM   3689  O   PHE A 247       3.060  60.507  95.350  1.00  0.00           O  
ATOM   3690  N   GLN A 248       2.052  58.580  95.898  1.00  0.00           N  
ATOM   3691  H   GLN A 248       1.199  58.138  96.218  1.00  0.00           H  
ATOM   3692  CA  GLN A 248       3.163  57.714  95.473  1.00  0.00           C  
ATOM   3693  HA  GLN A 248       4.101  58.153  95.821  1.00  0.00           H  
ATOM   3694  CB  GLN A 248       3.019  56.317  96.116  1.00  0.00           C  
ATOM   3695  HB2 GLN A 248       3.197  56.415  97.188  1.00  0.00           H  
ATOM   3696  HB3 GLN A 248       2.002  55.959  95.974  1.00  0.00           H  
ATOM   3697  CG  GLN A 248       3.982  55.260  95.529  1.00  0.00           C  
ATOM   3698  HG2 GLN A 248       3.744  55.097  94.479  1.00  0.00           H  
ATOM   3699  HG3 GLN A 248       5.003  55.632  95.592  1.00  0.00           H  
ATOM   3700  CD  GLN A 248       3.924  53.904  96.224  1.00  0.00           C  
ATOM   3701  OE1 GLN A 248       3.380  53.747  97.304  1.00  0.00           O  
ATOM   3702  NE2 GLN A 248       4.496  52.866  95.659  1.00  0.00           N  
ATOM   3703 HE21 GLN A 248       4.914  52.925  94.746  1.00  0.00           H  
ATOM   3704 HE22 GLN A 248       4.402  51.976  96.134  1.00  0.00           H  
ATOM   3705  C   GLN A 248       3.263  57.618  93.945  1.00  0.00           C  
ATOM   3706  O   GLN A 248       4.364  57.491  93.417  1.00  0.00           O  
ATOM   3707  N   GLY A 249       2.128  57.633  93.241  1.00  0.00           N  
ATOM   3708  H   GLY A 249       1.250  57.684  93.743  1.00  0.00           H  
ATOM   3709  CA  GLY A 249       2.078  57.536  91.783  1.00  0.00           C  
ATOM   3710  HA2 GLY A 249       1.929  58.531  91.364  1.00  0.00           H  
ATOM   3711  HA3 GLY A 249       3.027  57.159  91.400  1.00  0.00           H  
ATOM   3712  C   GLY A 249       0.970  56.616  91.275  1.00  0.00           C  
ATOM   3713  O   GLY A 249       0.169  56.074  92.039  1.00  0.00           O  
ATOM   3714  N   TRP A 250       0.930  56.446  89.955  1.00  0.00           N  
ATOM   3715  H   TRP A 250       1.599  56.952  89.396  1.00  0.00           H  
ATOM   3716  CA  TRP A 250      -0.132  55.723  89.247  1.00  0.00           C  
ATOM   3717  HA  TRP A 250      -1.073  55.900  89.770  1.00  0.00           H  
ATOM   3718  CB  TRP A 250      -0.281  56.320  87.846  1.00  0.00           C  
ATOM   3719  HB2 TRP A 250       0.596  56.084  87.247  1.00  0.00           H  
ATOM   3720  HB3 TRP A 250      -1.152  55.866  87.379  1.00  0.00           H  
ATOM   3721  CG  TRP A 250      -0.483  57.799  87.827  1.00  0.00           C  
ATOM   3722  CD1 TRP A 250       0.440  58.732  87.498  1.00  0.00           C  
ATOM   3723  HD1 TRP A 250       1.452  58.531  87.173  1.00  0.00           H  
ATOM   3724  NE1 TRP A 250      -0.109  59.989  87.641  1.00  0.00           N  
ATOM   3725  HE1 TRP A 250       0.391  60.848  87.432  1.00  0.00           H  
ATOM   3726  CE2 TRP A 250      -1.419  59.929  88.055  1.00  0.00           C  
ATOM   3727  CZ2 TRP A 250      -2.381  60.908  88.330  1.00  0.00           C  
ATOM   3728  HZ2 TRP A 250      -2.126  61.947  88.224  1.00  0.00           H  
ATOM   3729  CH2 TRP A 250      -3.674  60.513  88.716  1.00  0.00           C  
ATOM   3730  HH2 TRP A 250      -4.436  61.256  88.912  1.00  0.00           H  
ATOM   3731  CZ3 TRP A 250      -3.976  59.145  88.827  1.00  0.00           C  
ATOM   3732  HZ3 TRP A 250      -4.974  58.837  89.081  1.00  0.00           H  
ATOM   3733  CE3 TRP A 250      -2.997  58.167  88.565  1.00  0.00           C  
ATOM   3734  HE3 TRP A 250      -3.252  57.120  88.626  1.00  0.00           H  
ATOM   3735  CD2 TRP A 250      -1.693  58.536  88.173  1.00  0.00           C  
ATOM   3736  C   TRP A 250       0.088  54.205  89.182  1.00  0.00           C  
ATOM   3737  O   TRP A 250       1.226  53.719  89.114  1.00  0.00           O  
ATOM   3738  N   PHE A 251      -1.002  53.431  89.146  1.00  0.00           N  
ATOM   3739  H   PHE A 251      -1.913  53.876  89.215  1.00  0.00           H  
ATOM   3740  CA  PHE A 251      -0.938  51.999  88.848  1.00  0.00           C  
ATOM   3741  HA  PHE A 251      -0.099  51.573  89.400  1.00  0.00           H  
ATOM   3742  CB  PHE A 251      -2.198  51.268  89.312  1.00  0.00           C  
ATOM   3743  HB2 PHE A 251      -2.356  51.453  90.374  1.00  0.00           H  
ATOM   3744  HB3 PHE A 251      -3.057  51.650  88.764  1.00  0.00           H  
ATOM   3745  CG  PHE A 251      -2.067  49.779  89.074  1.00  0.00           C  
ATOM   3746  CD1 PHE A 251      -1.224  49.014  89.901  1.00  0.00           C  
ATOM   3747  HD1 PHE A 251      -0.750  49.460  90.762  1.00  0.00           H  
ATOM   3748  CE1 PHE A 251      -1.003  47.659  89.610  1.00  0.00           C  
ATOM   3749  HE1 PHE A 251      -0.379  47.063  90.257  1.00  0.00           H  
ATOM   3750  CZ  PHE A 251      -1.625  47.059  88.501  1.00  0.00           C  
ATOM   3751  HZ  PHE A 251      -1.487  46.003  88.314  1.00  0.00           H  
ATOM   3752  CE2 PHE A 251      -2.477  47.818  87.682  1.00  0.00           C  
ATOM   3753  HE2 PHE A 251      -2.996  47.353  86.855  1.00  0.00           H  
ATOM   3754  CD2 PHE A 251      -2.698  49.175  87.972  1.00  0.00           C  
ATOM   3755  HD2 PHE A 251      -3.368  49.749  87.350  1.00  0.00           H  
ATOM   3756  C   PHE A 251      -0.658  51.762  87.357  1.00  0.00           C  
ATOM   3757  O   PHE A 251       0.411  51.246  87.014  1.00  0.00           O  
ATOM   3758  N   HIS A 252      -1.545  52.204  86.461  1.00  0.00           N  
ATOM   3759  H   HIS A 252      -2.431  52.569  86.787  1.00  0.00           H  
ATOM   3760  CA  HIS A 252      -1.230  52.419  85.043  1.00  0.00           C  
ATOM   3761  HA  HIS A 252      -0.482  51.700  84.717  1.00  0.00           H  
ATOM   3762  CB  HIS A 252      -2.471  52.209  84.167  1.00  0.00           C  
ATOM   3763  HB2 HIS A 252      -3.232  52.943  84.437  1.00  0.00           H  
ATOM   3764  HB3 HIS A 252      -2.200  52.383  83.125  1.00  0.00           H  
ATOM   3765  CG  HIS A 252      -3.079  50.835  84.279  1.00  0.00           C  
ATOM   3766  ND1 HIS A 252      -4.196  50.524  85.049  1.00  0.00           N  
ATOM   3767  CE1 HIS A 252      -4.473  49.237  84.797  1.00  0.00           C  
ATOM   3768  HE1 HIS A 252      -5.329  48.708  85.194  1.00  0.00           H  
ATOM   3769  NE2 HIS A 252      -3.564  48.716  83.955  1.00  0.00           N  
ATOM   3770  HE2 HIS A 252      -3.621  47.782  83.568  1.00  0.00           H  
ATOM   3771  CD2 HIS A 252      -2.672  49.715  83.612  1.00  0.00           C  
ATOM   3772  HD2 HIS A 252      -1.860  49.659  82.901  1.00  0.00           H  
ATOM   3773  C   HIS A 252      -0.668  53.830  84.848  1.00  0.00           C  
ATOM   3774  O   HIS A 252      -1.344  54.804  85.147  1.00  0.00           O  
ATOM   3775  N   LYS A 253       0.578  53.959  84.395  1.00  0.00           N  
ATOM   3776  H   LYS A 253       1.041  53.102  84.089  1.00  0.00           H  
ATOM   3777  CA  LYS A 253       1.210  55.229  84.020  1.00  0.00           C  
ATOM   3778  HA  LYS A 253       0.864  56.019  84.689  1.00  0.00           H  
ATOM   3779  CB  LYS A 253       2.744  55.123  84.121  1.00  0.00           C  
ATOM   3780  HB2 LYS A 253       3.081  54.141  83.787  1.00  0.00           H  
ATOM   3781  HB3 LYS A 253       3.180  55.860  83.447  1.00  0.00           H  
ATOM   3782  CG  LYS A 253       3.299  55.436  85.519  1.00  0.00           C  
ATOM   3783  HG2 LYS A 253       4.384  55.502  85.454  1.00  0.00           H  
ATOM   3784  HG3 LYS A 253       2.915  56.398  85.846  1.00  0.00           H  
ATOM   3785  CD  LYS A 253       2.926  54.453  86.614  1.00  0.00           C  
ATOM   3786  HD2 LYS A 253       3.240  54.873  87.571  1.00  0.00           H  
ATOM   3787  HD3 LYS A 253       1.845  54.335  86.633  1.00  0.00           H  
ATOM   3788  CE  LYS A 253       3.581  53.094  86.433  1.00  0.00           C  
ATOM   3789  HE2 LYS A 253       3.393  52.729  85.416  1.00  0.00           H  
ATOM   3790  HE3 LYS A 253       4.662  53.205  86.566  1.00  0.00           H  
ATOM   3791  NZ  LYS A 253       3.001  52.178  87.433  1.00  0.00           N  
ATOM   3792  HZ1 LYS A 253       3.491  51.300  87.457  1.00  0.00           H  
ATOM   3793  HZ2 LYS A 253       2.964  52.620  88.348  1.00  0.00           H  
ATOM   3794  HZ3 LYS A 253       2.029  51.997  87.190  1.00  0.00           H  
ATOM   3795  C   LYS A 253       0.812  55.682  82.613  1.00  0.00           C  
ATOM   3796  O   LYS A 253       0.872  56.883  82.365  1.00  0.00           O  
ATOM   3797  N   ALA A 254       0.369  54.788  81.724  1.00  0.00           N  
ATOM   3798  H   ALA A 254       0.344  53.804  81.989  1.00  0.00           H  
ATOM   3799  CA  ALA A 254       0.174  55.110  80.307  1.00  0.00           C  
ATOM   3800  HA  ALA A 254       1.153  55.387  79.911  1.00  0.00           H  
ATOM   3801  CB  ALA A 254      -0.259  53.839  79.564  1.00  0.00           C  
ATOM   3802  HB1 ALA A 254      -0.308  54.041  78.494  1.00  0.00           H  
ATOM   3803  HB2 ALA A 254       0.467  53.043  79.740  1.00  0.00           H  
ATOM   3804  HB3 ALA A 254      -1.237  53.508  79.910  1.00  0.00           H  
ATOM   3805  C   ALA A 254      -0.755  56.319  80.015  1.00  0.00           C  
ATOM   3806  O   ALA A 254      -0.450  57.049  79.073  1.00  0.00           O  
ATOM   3807  N   PRO A 255      -1.832  56.604  80.786  1.00  0.00           N  
ATOM   3808  CD  PRO A 255      -2.497  55.713  81.730  1.00  0.00           C  
ATOM   3809  HD2 PRO A 255      -2.145  55.921  82.742  1.00  0.00           H  
ATOM   3810  HD3 PRO A 255      -2.341  54.662  81.489  1.00  0.00           H  
ATOM   3811  CG  PRO A 255      -3.980  56.050  81.626  1.00  0.00           C  
ATOM   3812  HG2 PRO A 255      -4.521  55.785  82.534  1.00  0.00           H  
ATOM   3813  HG3 PRO A 255      -4.413  55.556  80.754  1.00  0.00           H  
ATOM   3814  CB  PRO A 255      -3.946  57.560  81.402  1.00  0.00           C  
ATOM   3815  HB2 PRO A 255      -3.868  58.062  82.367  1.00  0.00           H  
ATOM   3816  HB3 PRO A 255      -4.832  57.906  80.871  1.00  0.00           H  
ATOM   3817  CA  PRO A 255      -2.670  57.799  80.582  1.00  0.00           C  
ATOM   3818  HA  PRO A 255      -2.939  57.851  79.527  1.00  0.00           H  
ATOM   3819  C   PRO A 255      -2.028  59.144  80.983  1.00  0.00           C  
ATOM   3820  O   PRO A 255      -2.630  60.197  80.777  1.00  0.00           O  
ATOM   3821  N   TYR A 256      -0.838  59.141  81.594  1.00  0.00           N  
ATOM   3822  H   TYR A 256      -0.386  58.249  81.759  1.00  0.00           H  
ATOM   3823  CA  TYR A 256      -0.307  60.307  82.321  1.00  0.00           C  
ATOM   3824  HA  TYR A 256      -1.011  61.133  82.218  1.00  0.00           H  
ATOM   3825  CB  TYR A 256      -0.258  59.975  83.818  1.00  0.00           C  
ATOM   3826  HB2 TYR A 256       0.509  59.220  83.993  1.00  0.00           H  
ATOM   3827  HB3 TYR A 256       0.024  60.870  84.371  1.00  0.00           H  
ATOM   3828  CG  TYR A 256      -1.586  59.483  84.359  1.00  0.00           C  
ATOM   3829  CD1 TYR A 256      -2.654  60.387  84.520  1.00  0.00           C  
ATOM   3830  HD1 TYR A 256      -2.520  61.431  84.271  1.00  0.00           H  
ATOM   3831  CE1 TYR A 256      -3.898  59.928  84.992  1.00  0.00           C  
ATOM   3832  HE1 TYR A 256      -4.715  60.616  85.123  1.00  0.00           H  
ATOM   3833  CZ  TYR A 256      -4.077  58.561  85.293  1.00  0.00           C  
ATOM   3834  OH  TYR A 256      -5.273  58.108  85.738  1.00  0.00           O  
ATOM   3835  HH  TYR A 256      -5.858  58.825  86.039  1.00  0.00           H  
ATOM   3836  CE2 TYR A 256      -3.018  57.652  85.100  1.00  0.00           C  
ATOM   3837  HE2 TYR A 256      -3.176  56.607  85.315  1.00  0.00           H  
ATOM   3838  CD2 TYR A 256      -1.773  58.117  84.640  1.00  0.00           C  
ATOM   3839  HD2 TYR A 256      -0.965  57.417  84.502  1.00  0.00           H  
ATOM   3840  C   TYR A 256       1.034  60.846  81.801  1.00  0.00           C  
ATOM   3841  O   TYR A 256       1.506  61.871  82.283  1.00  0.00           O  
ATOM   3842  N   TYR A 257       1.637  60.218  80.790  1.00  0.00           N  
ATOM   3843  H   TYR A 257       1.157  59.439  80.359  1.00  0.00           H  
ATOM   3844  CA  TYR A 257       2.858  60.706  80.136  1.00  0.00           C  
ATOM   3845  HA  TYR A 257       3.051  61.728  80.458  1.00  0.00           H  
ATOM   3846  CB  TYR A 257       4.077  59.851  80.510  1.00  0.00           C  
ATOM   3847  HB2 TYR A 257       3.931  58.843  80.118  1.00  0.00           H  
ATOM   3848  HB3 TYR A 257       4.963  60.258  80.022  1.00  0.00           H  
ATOM   3849  CG  TYR A 257       4.346  59.760  81.994  1.00  0.00           C  
ATOM   3850  CD1 TYR A 257       3.658  58.794  82.742  1.00  0.00           C  
ATOM   3851  HD1 TYR A 257       2.955  58.136  82.252  1.00  0.00           H  
ATOM   3852  CE1 TYR A 257       3.848  58.723  84.127  1.00  0.00           C  
ATOM   3853  HE1 TYR A 257       3.263  58.049  84.715  1.00  0.00           H  
ATOM   3854  CZ  TYR A 257       4.776  59.563  84.767  1.00  0.00           C  
ATOM   3855  OH  TYR A 257       4.938  59.443  86.108  1.00  0.00           O  
ATOM   3856  HH  TYR A 257       5.673  60.014  86.456  1.00  0.00           H  
ATOM   3857  CE2 TYR A 257       5.472  60.537  84.016  1.00  0.00           C  
ATOM   3858  HE2 TYR A 257       6.148  61.214  84.518  1.00  0.00           H  
ATOM   3859  CD2 TYR A 257       5.236  60.648  82.629  1.00  0.00           C  
ATOM   3860  HD2 TYR A 257       5.718  61.427  82.054  1.00  0.00           H  
ATOM   3861  C   TYR A 257       2.685  60.699  78.618  1.00  0.00           C  
ATOM   3862  O   TYR A 257       1.911  59.890  78.104  1.00  0.00           O  
ATOM   3863  N   PRO A 258       3.445  61.526  77.880  1.00  0.00           N  
ATOM   3864  CD  PRO A 258       4.247  62.650  78.344  1.00  0.00           C  
ATOM   3865  HD2 PRO A 258       5.175  62.284  78.786  1.00  0.00           H  
ATOM   3866  HD3 PRO A 258       3.700  63.269  79.056  1.00  0.00           H  
ATOM   3867  CG  PRO A 258       4.557  63.457  77.088  1.00  0.00           C  
ATOM   3868  HG2 PRO A 258       5.478  64.031  77.188  1.00  0.00           H  
ATOM   3869  HG3 PRO A 258       3.717  64.110  76.850  1.00  0.00           H  
ATOM   3870  CB  PRO A 258       4.670  62.362  76.031  1.00  0.00           C  
ATOM   3871  HB2 PRO A 258       5.667  61.919  76.070  1.00  0.00           H  
ATOM   3872  HB3 PRO A 258       4.459  62.747  75.042  1.00  0.00           H  
ATOM   3873  CA  PRO A 258       3.609  61.343  76.445  1.00  0.00           C  
ATOM   3874  HA  PRO A 258       2.665  61.574  75.949  1.00  0.00           H  
ATOM   3875  C   PRO A 258       4.043  59.912  76.102  1.00  0.00           C  
ATOM   3876  O   PRO A 258       4.829  59.300  76.823  1.00  0.00           O  
ATOM   3877  N   HIS A 259       3.561  59.369  74.983  1.00  0.00           N  
ATOM   3878  H   HIS A 259       2.903  59.898  74.433  1.00  0.00           H  
ATOM   3879  CA  HIS A 259       3.975  58.044  74.499  1.00  0.00           C  
ATOM   3880  HA  HIS A 259       4.252  57.423  75.353  1.00  0.00           H  
ATOM   3881  CB  HIS A 259       2.806  57.333  73.797  1.00  0.00           C  
ATOM   3882  HB2 HIS A 259       2.488  57.921  72.935  1.00  0.00           H  
ATOM   3883  HB3 HIS A 259       3.172  56.373  73.437  1.00  0.00           H  
ATOM   3884  CG  HIS A 259       1.594  57.060  74.664  1.00  0.00           C  
ATOM   3885  ND1 HIS A 259       0.397  56.501  74.205  1.00  0.00           N  
ATOM   3886  CE1 HIS A 259      -0.410  56.435  75.275  1.00  0.00           C  
ATOM   3887  HE1 HIS A 259      -1.428  56.065  75.258  1.00  0.00           H  
ATOM   3888  NE2 HIS A 259       0.217  56.903  76.365  1.00  0.00           N  
ATOM   3889  HE2 HIS A 259      -0.181  56.989  77.301  1.00  0.00           H  
ATOM   3890  CD2 HIS A 259       1.486  57.283  76.008  1.00  0.00           C  
ATOM   3891  HD2 HIS A 259       2.236  57.697  76.669  1.00  0.00           H  
ATOM   3892  C   HIS A 259       5.238  58.165  73.638  1.00  0.00           C  
ATOM   3893  O   HIS A 259       5.228  57.880  72.442  1.00  0.00           O  
ATOM   3894  N   ASP A 260       6.334  58.618  74.250  1.00  0.00           N  
ATOM   3895  H   ASP A 260       6.300  58.760  75.260  1.00  0.00           H  
ATOM   3896  CA  ASP A 260       7.606  58.935  73.580  1.00  0.00           C  
ATOM   3897  HA  ASP A 260       7.368  59.575  72.728  1.00  0.00           H  
ATOM   3898  CB  ASP A 260       8.546  59.759  74.500  1.00  0.00           C  
ATOM   3899  HB2 ASP A 260       9.578  59.448  74.330  1.00  0.00           H  
ATOM   3900  HB3 ASP A 260       8.479  60.798  74.170  1.00  0.00           H  
ATOM   3901  CG  ASP A 260       8.282  59.736  76.019  1.00  0.00           C  
ATOM   3902  OD1 ASP A 260       7.975  58.666  76.593  1.00  0.00           O  
ATOM   3903  OD2 ASP A 260       8.405  60.817  76.640  1.00  0.00           O  
ATOM   3904  C   ASP A 260       8.316  57.710  72.961  1.00  0.00           C  
ATOM   3905  O   ASP A 260       9.170  57.859  72.090  1.00  0.00           O  
ATOM   3906  N   PHE A 261       7.917  56.494  73.351  1.00  0.00           N  
ATOM   3907  H   PHE A 261       7.279  56.451  74.130  1.00  0.00           H  
ATOM   3908  CA  PHE A 261       8.289  55.243  72.675  1.00  0.00           C  
ATOM   3909  HA  PHE A 261       9.364  55.245  72.489  1.00  0.00           H  
ATOM   3910  CB  PHE A 261       7.950  54.080  73.616  1.00  0.00           C  
ATOM   3911  HB2 PHE A 261       8.459  54.224  74.564  1.00  0.00           H  
ATOM   3912  HB3 PHE A 261       6.883  54.121  73.809  1.00  0.00           H  
ATOM   3913  CG  PHE A 261       8.299  52.693  73.108  1.00  0.00           C  
ATOM   3914  CD1 PHE A 261       9.636  52.253  73.123  1.00  0.00           C  
ATOM   3915  HD1 PHE A 261      10.413  52.908  73.488  1.00  0.00           H  
ATOM   3916  CE1 PHE A 261       9.957  50.961  72.669  1.00  0.00           C  
ATOM   3917  HE1 PHE A 261      10.980  50.619  72.687  1.00  0.00           H  
ATOM   3918  CZ  PHE A 261       8.946  50.108  72.195  1.00  0.00           C  
ATOM   3919  HZ  PHE A 261       9.191  49.116  71.842  1.00  0.00           H  
ATOM   3920  CE2 PHE A 261       7.608  50.539  72.193  1.00  0.00           C  
ATOM   3921  HE2 PHE A 261       6.829  49.877  71.842  1.00  0.00           H  
ATOM   3922  CD2 PHE A 261       7.287  51.828  72.653  1.00  0.00           C  
ATOM   3923  HD2 PHE A 261       6.260  52.155  72.661  1.00  0.00           H  
ATOM   3924  C   PHE A 261       7.587  55.045  71.317  1.00  0.00           C  
ATOM   3925  O   PHE A 261       8.189  54.494  70.397  1.00  0.00           O  
ATOM   3926  N   PHE A 262       6.327  55.480  71.182  1.00  0.00           N  
ATOM   3927  H   PHE A 262       5.914  56.000  71.945  1.00  0.00           H  
ATOM   3928  CA  PHE A 262       5.566  55.393  69.925  1.00  0.00           C  
ATOM   3929  HA  PHE A 262       5.901  54.525  69.356  1.00  0.00           H  
ATOM   3930  CB  PHE A 262       4.061  55.240  70.211  1.00  0.00           C  
ATOM   3931  HB2 PHE A 262       3.719  56.149  70.708  1.00  0.00           H  
ATOM   3932  HB3 PHE A 262       3.540  55.183  69.254  1.00  0.00           H  
ATOM   3933  CG  PHE A 262       3.618  54.044  71.041  1.00  0.00           C  
ATOM   3934  CD1 PHE A 262       4.258  52.792  70.935  1.00  0.00           C  
ATOM   3935  HD1 PHE A 262       5.094  52.658  70.264  1.00  0.00           H  
ATOM   3936  CE1 PHE A 262       3.814  51.702  71.706  1.00  0.00           C  
ATOM   3937  HE1 PHE A 262       4.312  50.748  71.630  1.00  0.00           H  
ATOM   3938  CZ  PHE A 262       2.728  51.852  72.584  1.00  0.00           C  
ATOM   3939  HZ  PHE A 262       2.393  51.014  73.182  1.00  0.00           H  
ATOM   3940  CE2 PHE A 262       2.074  53.091  72.677  1.00  0.00           C  
ATOM   3941  HE2 PHE A 262       1.233  53.214  73.346  1.00  0.00           H  
ATOM   3942  CD2 PHE A 262       2.509  54.177  71.899  1.00  0.00           C  
ATOM   3943  HD2 PHE A 262       1.979  55.118  71.961  1.00  0.00           H  
ATOM   3944  C   PHE A 262       5.790  56.615  69.028  1.00  0.00           C  
ATOM   3945  O   PHE A 262       5.814  56.477  67.807  1.00  0.00           O  
ATOM   3946  N   VAL A 263       5.952  57.803  69.618  1.00  0.00           N  
ATOM   3947  H   VAL A 263       5.868  57.847  70.627  1.00  0.00           H  
ATOM   3948  CA  VAL A 263       6.209  59.063  68.904  1.00  0.00           C  
ATOM   3949  HA  VAL A 263       6.408  58.844  67.856  1.00  0.00           H  
ATOM   3950  CB  VAL A 263       4.980  59.995  68.917  1.00  0.00           C  
ATOM   3951  HB  VAL A 263       4.844  60.386  69.922  1.00  0.00           H  
ATOM   3952  CG1 VAL A 263       5.197  61.169  67.956  1.00  0.00           C  
ATOM   3953 HG11 VAL A 263       4.389  61.886  68.074  1.00  0.00           H  
ATOM   3954 HG12 VAL A 263       6.128  61.685  68.184  1.00  0.00           H  
ATOM   3955 HG13 VAL A 263       5.227  60.817  66.925  1.00  0.00           H  
ATOM   3956  CG2 VAL A 263       3.677  59.287  68.507  1.00  0.00           C  
ATOM   3957 HG21 VAL A 263       2.866  60.011  68.439  1.00  0.00           H  
ATOM   3958 HG22 VAL A 263       3.811  58.798  67.541  1.00  0.00           H  
ATOM   3959 HG23 VAL A 263       3.408  58.540  69.253  1.00  0.00           H  
ATOM   3960  C   VAL A 263       7.471  59.727  69.478  1.00  0.00           C  
ATOM   3961  O   VAL A 263       7.381  60.684  70.253  1.00  0.00           O  
ATOM   3962  N   PRO A 264       8.670  59.209  69.151  1.00  0.00           N  
ATOM   3963  CD  PRO A 264       8.928  58.011  68.362  1.00  0.00           C  
ATOM   3964  HD2 PRO A 264       8.321  57.977  67.457  1.00  0.00           H  
ATOM   3965  HD3 PRO A 264       8.740  57.129  68.976  1.00  0.00           H  
ATOM   3966  CG  PRO A 264      10.408  58.072  67.991  1.00  0.00           C  
ATOM   3967  HG2 PRO A 264      10.532  58.645  67.070  1.00  0.00           H  
ATOM   3968  HG3 PRO A 264      10.839  57.075  67.888  1.00  0.00           H  
ATOM   3969  CB  PRO A 264      11.019  58.838  69.163  1.00  0.00           C  
ATOM   3970  HB2 PRO A 264      11.959  59.318  68.888  1.00  0.00           H  
ATOM   3971  HB3 PRO A 264      11.172  58.156  70.002  1.00  0.00           H  
ATOM   3972  CA  PRO A 264       9.927  59.849  69.523  1.00  0.00           C  
ATOM   3973  HA  PRO A 264       9.942  60.027  70.600  1.00  0.00           H  
ATOM   3974  C   PRO A 264      10.115  61.187  68.792  1.00  0.00           C  
ATOM   3975  O   PRO A 264       9.524  61.437  67.742  1.00  0.00           O  
ATOM   3976  N   ASN A 265      11.001  62.027  69.330  1.00  0.00           N  
ATOM   3977  H   ASN A 265      11.506  61.700  70.139  1.00  0.00           H  
ATOM   3978  CA  ASN A 265      11.447  63.308  68.757  1.00  0.00           C  
ATOM   3979  HA  ASN A 265      12.113  63.751  69.498  1.00  0.00           H  
ATOM   3980  CB  ASN A 265      12.312  63.062  67.501  1.00  0.00           C  
ATOM   3981  HB2 ASN A 265      11.659  62.724  66.697  1.00  0.00           H  
ATOM   3982  HB3 ASN A 265      12.761  64.004  67.188  1.00  0.00           H  
ATOM   3983  CG  ASN A 265      13.431  62.045  67.679  1.00  0.00           C  
ATOM   3984  OD1 ASN A 265      13.864  61.703  68.770  1.00  0.00           O  
ATOM   3985  ND2 ASN A 265      13.935  61.504  66.593  1.00  0.00           N  
ATOM   3986 HD21 ASN A 265      14.658  60.820  66.714  1.00  0.00           H  
ATOM   3987 HD22 ASN A 265      13.574  61.773  65.696  1.00  0.00           H  
ATOM   3988  C   ASN A 265      10.364  64.392  68.532  1.00  0.00           C  
ATOM   3989  O   ASN A 265      10.689  65.447  67.993  1.00  0.00           O  
ATOM   3990  N   SER A 266       9.115  64.180  68.960  1.00  0.00           N  
ATOM   3991  H   SER A 266       8.882  63.263  69.305  1.00  0.00           H  
ATOM   3992  CA  SER A 266       8.066  65.208  68.979  1.00  0.00           C  
ATOM   3993  HA  SER A 266       7.913  65.566  67.960  1.00  0.00           H  
ATOM   3994  CB  SER A 266       6.752  64.573  69.455  1.00  0.00           C  
ATOM   3995  HB2 SER A 266       6.333  63.974  68.646  1.00  0.00           H  
ATOM   3996  HB3 SER A 266       6.948  63.917  70.301  1.00  0.00           H  
ATOM   3997  OG  SER A 266       5.819  65.561  69.832  1.00  0.00           O  
ATOM   3998  HG  SER A 266       5.680  66.103  69.008  1.00  0.00           H  
ATOM   3999  C   SER A 266       8.461  66.411  69.853  1.00  0.00           C  
ATOM   4000  O   SER A 266       8.737  66.256  71.048  1.00  0.00           O  
ATOM   4001  N   GLU A 267       8.472  67.620  69.273  1.00  0.00           N  
ATOM   4002  H   GLU A 267       8.132  67.699  68.322  1.00  0.00           H  
ATOM   4003  CA  GLU A 267       8.798  68.861  69.994  1.00  0.00           C  
ATOM   4004  HA  GLU A 267       9.769  68.751  70.479  1.00  0.00           H  
ATOM   4005  CB  GLU A 267       8.864  70.066  69.032  1.00  0.00           C  
ATOM   4006  HB2 GLU A 267       7.919  70.130  68.494  1.00  0.00           H  
ATOM   4007  HB3 GLU A 267       8.975  70.972  69.628  1.00  0.00           H  
ATOM   4008  CG  GLU A 267      10.017  70.030  68.011  1.00  0.00           C  
ATOM   4009  HG2 GLU A 267      10.966  70.075  68.551  1.00  0.00           H  
ATOM   4010  HG3 GLU A 267       9.979  69.082  67.468  1.00  0.00           H  
ATOM   4011  CD  GLU A 267       9.955  71.183  66.983  1.00  0.00           C  
ATOM   4012  OE1 GLU A 267      10.780  71.222  66.041  1.00  0.00           O  
ATOM   4013  OE2 GLU A 267       9.032  72.032  67.010  1.00  0.00           O  
ATOM   4014  C   GLU A 267       7.760  69.135  71.093  1.00  0.00           C  
ATOM   4015  O   GLU A 267       8.117  69.474  72.223  1.00  0.00           O  
ATOM   4016  N   PHE A 268       6.478  68.916  70.791  1.00  0.00           N  
ATOM   4017  H   PHE A 268       6.243  68.727  69.814  1.00  0.00           H  
ATOM   4018  CA  PHE A 268       5.377  69.051  71.739  1.00  0.00           C  
ATOM   4019  HA  PHE A 268       5.420  70.050  72.173  1.00  0.00           H  
ATOM   4020  CB  PHE A 268       4.060  68.920  70.968  1.00  0.00           C  
ATOM   4021  HB2 PHE A 268       4.030  69.679  70.184  1.00  0.00           H  
ATOM   4022  HB3 PHE A 268       4.019  67.942  70.484  1.00  0.00           H  
ATOM   4023  CG  PHE A 268       2.849  69.100  71.851  1.00  0.00           C  
ATOM   4024  CD1 PHE A 268       2.490  70.388  72.284  1.00  0.00           C  
ATOM   4025  HD1 PHE A 268       3.056  71.247  71.953  1.00  0.00           H  
ATOM   4026  CE1 PHE A 268       1.389  70.562  73.140  1.00  0.00           C  
ATOM   4027  HE1 PHE A 268       1.099  71.556  73.447  1.00  0.00           H  
ATOM   4028  CZ  PHE A 268       0.664  69.442  73.583  1.00  0.00           C  
ATOM   4029  HZ  PHE A 268      -0.175  69.572  74.249  1.00  0.00           H  
ATOM   4030  CE2 PHE A 268       1.024  68.153  73.150  1.00  0.00           C  
ATOM   4031  HE2 PHE A 268       0.469  67.291  73.483  1.00  0.00           H  
ATOM   4032  CD2 PHE A 268       2.111  67.982  72.277  1.00  0.00           C  
ATOM   4033  HD2 PHE A 268       2.385  66.993  71.940  1.00  0.00           H  
ATOM   4034  C   PHE A 268       5.460  68.052  72.906  1.00  0.00           C  
ATOM   4035  O   PHE A 268       5.264  68.433  74.060  1.00  0.00           O  
ATOM   4036  N   TYR A 269       5.814  66.788  72.656  1.00  0.00           N  
ATOM   4037  H   TYR A 269       5.943  66.492  71.692  1.00  0.00           H  
ATOM   4038  CA  TYR A 269       6.058  65.828  73.739  1.00  0.00           C  
ATOM   4039  HA  TYR A 269       5.245  65.896  74.460  1.00  0.00           H  
ATOM   4040  CB  TYR A 269       6.078  64.398  73.189  1.00  0.00           C  
ATOM   4041  HB2 TYR A 269       6.779  64.355  72.359  1.00  0.00           H  
ATOM   4042  HB3 TYR A 269       6.478  63.748  73.968  1.00  0.00           H  
ATOM   4043  CG  TYR A 269       4.739  63.800  72.760  1.00  0.00           C  
ATOM   4044  CD1 TYR A 269       3.506  64.460  72.987  1.00  0.00           C  
ATOM   4045  HD1 TYR A 269       3.475  65.464  73.383  1.00  0.00           H  
ATOM   4046  CE1 TYR A 269       2.289  63.808  72.715  1.00  0.00           C  
ATOM   4047  HE1 TYR A 269       1.346  64.308  72.882  1.00  0.00           H  
ATOM   4048  CZ  TYR A 269       2.291  62.490  72.214  1.00  0.00           C  
ATOM   4049  OH  TYR A 269       1.111  61.870  71.962  1.00  0.00           O  
ATOM   4050  HH  TYR A 269       1.209  61.048  71.478  1.00  0.00           H  
ATOM   4051  CE2 TYR A 269       3.512  61.827  71.986  1.00  0.00           C  
ATOM   4052  HE2 TYR A 269       3.516  60.815  71.616  1.00  0.00           H  
ATOM   4053  CD2 TYR A 269       4.729  62.486  72.251  1.00  0.00           C  
ATOM   4054  HD2 TYR A 269       5.667  61.971  72.081  1.00  0.00           H  
ATOM   4055  C   TYR A 269       7.324  66.146  74.546  1.00  0.00           C  
ATOM   4056  O   TYR A 269       7.338  65.887  75.751  1.00  0.00           O  
ATOM   4057  N   ALA A 270       8.359  66.752  73.956  1.00  0.00           N  
ATOM   4058  H   ALA A 270       8.342  66.895  72.949  1.00  0.00           H  
ATOM   4059  CA  ALA A 270       9.490  67.290  74.719  1.00  0.00           C  
ATOM   4060  HA  ALA A 270       9.865  66.509  75.380  1.00  0.00           H  
ATOM   4061  CB  ALA A 270      10.620  67.662  73.751  1.00  0.00           C  
ATOM   4062  HB1 ALA A 270      11.487  68.004  74.317  1.00  0.00           H  
ATOM   4063  HB2 ALA A 270      10.901  66.791  73.158  1.00  0.00           H  
ATOM   4064  HB3 ALA A 270      10.303  68.459  73.081  1.00  0.00           H  
ATOM   4065  C   ALA A 270       9.068  68.478  75.611  1.00  0.00           C  
ATOM   4066  O   ALA A 270       9.467  68.546  76.775  1.00  0.00           O  
ATOM   4067  N   ALA A 271       8.205  69.367  75.111  1.00  0.00           N  
ATOM   4068  H   ALA A 271       7.971  69.303  74.124  1.00  0.00           H  
ATOM   4069  CA  ALA A 271       7.645  70.480  75.878  1.00  0.00           C  
ATOM   4070  HA  ALA A 271       8.470  71.047  76.315  1.00  0.00           H  
ATOM   4071  CB  ALA A 271       6.891  71.413  74.922  1.00  0.00           C  
ATOM   4072  HB1 ALA A 271       6.542  72.291  75.467  1.00  0.00           H  
ATOM   4073  HB2 ALA A 271       7.557  71.738  74.121  1.00  0.00           H  
ATOM   4074  HB3 ALA A 271       6.033  70.902  74.486  1.00  0.00           H  
ATOM   4075  C   ALA A 271       6.759  69.993  77.041  1.00  0.00           C  
ATOM   4076  O   ALA A 271       6.904  70.475  78.161  1.00  0.00           O  
ATOM   4077  N   VAL A 272       5.920  68.968  76.840  1.00  0.00           N  
ATOM   4078  H   VAL A 272       5.780  68.647  75.885  1.00  0.00           H  
ATOM   4079  CA  VAL A 272       5.149  68.343  77.936  1.00  0.00           C  
ATOM   4080  HA  VAL A 272       4.651  69.135  78.494  1.00  0.00           H  
ATOM   4081  CB  VAL A 272       4.050  67.408  77.390  1.00  0.00           C  
ATOM   4082  HB  VAL A 272       4.500  66.672  76.724  1.00  0.00           H  
ATOM   4083  CG1 VAL A 272       3.304  66.666  78.509  1.00  0.00           C  
ATOM   4084 HG11 VAL A 272       2.479  66.094  78.088  1.00  0.00           H  
ATOM   4085 HG12 VAL A 272       3.971  65.971  79.017  1.00  0.00           H  
ATOM   4086 HG13 VAL A 272       2.906  67.377  79.234  1.00  0.00           H  
ATOM   4087  CG2 VAL A 272       2.997  68.206  76.613  1.00  0.00           C  
ATOM   4088 HG21 VAL A 272       2.227  67.538  76.228  1.00  0.00           H  
ATOM   4089 HG22 VAL A 272       2.544  68.950  77.264  1.00  0.00           H  
ATOM   4090 HG23 VAL A 272       3.450  68.722  75.769  1.00  0.00           H  
ATOM   4091  C   VAL A 272       6.058  67.628  78.947  1.00  0.00           C  
ATOM   4092  O   VAL A 272       5.844  67.758  80.149  1.00  0.00           O  
ATOM   4093  N   ASN A 273       7.106  66.929  78.500  1.00  0.00           N  
ATOM   4094  H   ASN A 273       7.234  66.820  77.499  1.00  0.00           H  
ATOM   4095  CA  ASN A 273       8.101  66.329  79.401  1.00  0.00           C  
ATOM   4096  HA  ASN A 273       7.574  65.751  80.164  1.00  0.00           H  
ATOM   4097  CB  ASN A 273       8.996  65.377  78.593  1.00  0.00           C  
ATOM   4098  HB2 ASN A 273       9.276  65.836  77.647  1.00  0.00           H  
ATOM   4099  HB3 ASN A 273       9.916  65.201  79.151  1.00  0.00           H  
ATOM   4100  CG  ASN A 273       8.372  64.015  78.364  1.00  0.00           C  
ATOM   4101  OD1 ASN A 273       8.045  63.316  79.311  1.00  0.00           O  
ATOM   4102  ND2 ASN A 273       8.287  63.568  77.135  1.00  0.00           N  
ATOM   4103 HD21 ASN A 273       8.140  62.568  76.960  1.00  0.00           H  
ATOM   4104 HD22 ASN A 273       8.425  64.205  76.369  1.00  0.00           H  
ATOM   4105  C   ASN A 273       8.957  67.358  80.174  1.00  0.00           C  
ATOM   4106  O   ASN A 273       9.604  66.990  81.149  1.00  0.00           O  
ATOM   4107  N   THR A 274       8.967  68.628  79.753  1.00  0.00           N  
ATOM   4108  H   THR A 274       8.450  68.851  78.913  1.00  0.00           H  
ATOM   4109  CA  THR A 274       9.630  69.740  80.463  1.00  0.00           C  
ATOM   4110  HA  THR A 274      10.605  69.400  80.813  1.00  0.00           H  
ATOM   4111  CB  THR A 274       9.863  70.910  79.480  1.00  0.00           C  
ATOM   4112  HB  THR A 274       8.906  71.267  79.113  1.00  0.00           H  
ATOM   4113  CG2 THR A 274      10.600  72.116  80.059  1.00  0.00           C  
ATOM   4114 HG21 THR A 274      10.867  72.802  79.255  1.00  0.00           H  
ATOM   4115 HG22 THR A 274       9.956  72.648  80.759  1.00  0.00           H  
ATOM   4116 HG23 THR A 274      11.505  71.788  80.570  1.00  0.00           H  
ATOM   4117  OG1 THR A 274      10.641  70.488  78.377  1.00  0.00           O  
ATOM   4118  HG1 THR A 274      10.168  69.787  77.901  1.00  0.00           H  
ATOM   4119  C   THR A 274       8.846  70.206  81.708  1.00  0.00           C  
ATOM   4120  O   THR A 274       9.391  70.918  82.553  1.00  0.00           O  
ATOM   4121  N   LEU A 275       7.566  69.829  81.850  1.00  0.00           N  
ATOM   4122  H   LEU A 275       7.172  69.188  81.173  1.00  0.00           H  
ATOM   4123  CA  LEU A 275       6.716  70.235  82.977  1.00  0.00           C  
ATOM   4124  HA  LEU A 275       6.936  71.279  83.184  1.00  0.00           H  
ATOM   4125  CB  LEU A 275       5.229  70.122  82.590  1.00  0.00           C  
ATOM   4126  HB2 LEU A 275       5.026  69.085  82.326  1.00  0.00           H  
ATOM   4127  HB3 LEU A 275       4.627  70.360  83.466  1.00  0.00           H  
ATOM   4128  CG  LEU A 275       4.762  71.017  81.428  1.00  0.00           C  
ATOM   4129  HG  LEU A 275       5.347  70.804  80.535  1.00  0.00           H  
ATOM   4130  CD1 LEU A 275       3.293  70.705  81.134  1.00  0.00           C  
ATOM   4131 HD11 LEU A 275       2.932  71.358  80.340  1.00  0.00           H  
ATOM   4132 HD12 LEU A 275       3.196  69.669  80.808  1.00  0.00           H  
ATOM   4133 HD13 LEU A 275       2.683  70.868  82.022  1.00  0.00           H  
ATOM   4134  CD2 LEU A 275       4.877  72.506  81.764  1.00  0.00           C  
ATOM   4135 HD21 LEU A 275       4.459  73.102  80.952  1.00  0.00           H  
ATOM   4136 HD22 LEU A 275       4.326  72.735  82.675  1.00  0.00           H  
ATOM   4137 HD23 LEU A 275       5.923  72.784  81.881  1.00  0.00           H  
ATOM   4138  C   LEU A 275       6.973  69.415  84.265  1.00  0.00           C  
ATOM   4139  O   LEU A 275       7.194  68.205  84.188  1.00  0.00           O  
ATOM   4140  N   PRO A 276       6.839  70.019  85.468  1.00  0.00           N  
ATOM   4141  CD  PRO A 276       6.701  71.447  85.712  1.00  0.00           C  
ATOM   4142  HD2 PRO A 276       5.672  71.752  85.516  1.00  0.00           H  
ATOM   4143  HD3 PRO A 276       7.395  72.027  85.102  1.00  0.00           H  
ATOM   4144  CG  PRO A 276       7.036  71.640  87.188  1.00  0.00           C  
ATOM   4145  HG2 PRO A 276       6.533  72.513  87.606  1.00  0.00           H  
ATOM   4146  HG3 PRO A 276       8.117  71.725  87.308  1.00  0.00           H  
ATOM   4147  CB  PRO A 276       6.549  70.340  87.825  1.00  0.00           C  
ATOM   4148  HB2 PRO A 276       5.480  70.420  88.028  1.00  0.00           H  
ATOM   4149  HB3 PRO A 276       7.094  70.113  88.742  1.00  0.00           H  
ATOM   4150  CA  PRO A 276       6.806  69.286  86.739  1.00  0.00           C  
ATOM   4151  HA  PRO A 276       7.781  68.824  86.898  1.00  0.00           H  
ATOM   4152  C   PRO A 276       5.715  68.205  86.742  1.00  0.00           C  
ATOM   4153  O   PRO A 276       4.626  68.433  86.215  1.00  0.00           O  
ATOM   4154  N   GLU A 277       5.964  67.046  87.355  1.00  0.00           N  
ATOM   4155  H   GLU A 277       6.873  66.926  87.775  1.00  0.00           H  
ATOM   4156  CA  GLU A 277       5.231  65.813  87.006  1.00  0.00           C  
ATOM   4157  HA  GLU A 277       5.442  65.623  85.952  1.00  0.00           H  
ATOM   4158  CB  GLU A 277       5.783  64.624  87.819  1.00  0.00           C  
ATOM   4159  HB2 GLU A 277       6.739  64.888  88.275  1.00  0.00           H  
ATOM   4160  HB3 GLU A 277       5.076  64.373  88.611  1.00  0.00           H  
ATOM   4161  CG  GLU A 277       6.006  63.416  86.894  1.00  0.00           C  
ATOM   4162  HG2 GLU A 277       5.106  63.264  86.298  1.00  0.00           H  
ATOM   4163  HG3 GLU A 277       6.814  63.662  86.199  1.00  0.00           H  
ATOM   4164  CD  GLU A 277       6.346  62.102  87.617  1.00  0.00           C  
ATOM   4165  OE1 GLU A 277       6.194  62.029  88.853  1.00  0.00           O  
ATOM   4166  OE2 GLU A 277       6.684  61.134  86.892  1.00  0.00           O  
ATOM   4167  C   GLU A 277       3.694  65.913  87.117  1.00  0.00           C  
ATOM   4168  O   GLU A 277       2.988  65.572  86.173  1.00  0.00           O  
ATOM   4169  N   VAL A 278       3.152  66.506  88.187  1.00  0.00           N  
ATOM   4170  H   VAL A 278       3.765  66.746  88.950  1.00  0.00           H  
ATOM   4171  CA  VAL A 278       1.692  66.703  88.348  1.00  0.00           C  
ATOM   4172  HA  VAL A 278       1.214  65.727  88.279  1.00  0.00           H  
ATOM   4173  CB  VAL A 278       1.374  67.289  89.743  1.00  0.00           C  
ATOM   4174  HB  VAL A 278       1.921  68.226  89.861  1.00  0.00           H  
ATOM   4175  CG1 VAL A 278      -0.117  67.580  89.961  1.00  0.00           C  
ATOM   4176 HG11 VAL A 278      -0.299  67.895  90.990  1.00  0.00           H  
ATOM   4177 HG12 VAL A 278      -0.444  68.381  89.298  1.00  0.00           H  
ATOM   4178 HG13 VAL A 278      -0.706  66.686  89.753  1.00  0.00           H  
ATOM   4179  CG2 VAL A 278       1.821  66.329  90.854  1.00  0.00           C  
ATOM   4180 HG21 VAL A 278       1.605  66.761  91.831  1.00  0.00           H  
ATOM   4181 HG22 VAL A 278       1.290  65.382  90.758  1.00  0.00           H  
ATOM   4182 HG23 VAL A 278       2.891  66.137  90.792  1.00  0.00           H  
ATOM   4183  C   VAL A 278       1.077  67.564  87.229  1.00  0.00           C  
ATOM   4184  O   VAL A 278      -0.060  67.325  86.826  1.00  0.00           O  
ATOM   4185  N   LYS A 279       1.825  68.541  86.695  1.00  0.00           N  
ATOM   4186  H   LYS A 279       2.797  68.578  86.979  1.00  0.00           H  
ATOM   4187  CA  LYS A 279       1.419  69.388  85.561  1.00  0.00           C  
ATOM   4188  HA  LYS A 279       0.366  69.649  85.671  1.00  0.00           H  
ATOM   4189  CB  LYS A 279       2.247  70.690  85.544  1.00  0.00           C  
ATOM   4190  HB2 LYS A 279       3.307  70.441  85.518  1.00  0.00           H  
ATOM   4191  HB3 LYS A 279       2.027  71.240  84.626  1.00  0.00           H  
ATOM   4192  CG  LYS A 279       1.989  71.617  86.750  1.00  0.00           C  
ATOM   4193  HG2 LYS A 279       1.997  71.039  87.674  1.00  0.00           H  
ATOM   4194  HG3 LYS A 279       2.800  72.345  86.799  1.00  0.00           H  
ATOM   4195  CD  LYS A 279       0.662  72.385  86.621  1.00  0.00           C  
ATOM   4196  HD2 LYS A 279       0.704  72.992  85.715  1.00  0.00           H  
ATOM   4197  HD3 LYS A 279      -0.173  71.690  86.511  1.00  0.00           H  
ATOM   4198  CE  LYS A 279       0.393  73.323  87.809  1.00  0.00           C  
ATOM   4199  HE2 LYS A 279       1.311  73.857  88.066  1.00  0.00           H  
ATOM   4200  HE3 LYS A 279      -0.350  74.058  87.481  1.00  0.00           H  
ATOM   4201  NZ  LYS A 279      -0.150  72.596  88.982  1.00  0.00           N  
ATOM   4202  HZ1 LYS A 279      -0.432  73.215  89.727  1.00  0.00           H  
ATOM   4203  HZ2 LYS A 279      -0.997  72.092  88.695  1.00  0.00           H  
ATOM   4204  HZ3 LYS A 279       0.478  71.887  89.321  1.00  0.00           H  
ATOM   4205  C   LYS A 279       1.528  68.632  84.231  1.00  0.00           C  
ATOM   4206  O   LYS A 279       0.646  68.780  83.392  1.00  0.00           O  
ATOM   4207  N   ALA A 280       2.546  67.784  84.057  1.00  0.00           N  
ATOM   4208  H   ALA A 280       3.248  67.720  84.784  1.00  0.00           H  
ATOM   4209  CA  ALA A 280       2.658  66.893  82.897  1.00  0.00           C  
ATOM   4210  HA  ALA A 280       2.623  67.500  81.991  1.00  0.00           H  
ATOM   4211  CB  ALA A 280       4.018  66.177  82.934  1.00  0.00           C  
ATOM   4212  HB1 ALA A 280       4.155  65.606  82.014  1.00  0.00           H  
ATOM   4213  HB2 ALA A 280       4.828  66.903  83.014  1.00  0.00           H  
ATOM   4214  HB3 ALA A 280       4.070  65.495  83.783  1.00  0.00           H  
ATOM   4215  C   ALA A 280       1.476  65.901  82.837  1.00  0.00           C  
ATOM   4216  O   ALA A 280       0.748  65.876  81.845  1.00  0.00           O  
ATOM   4217  N   TRP A 281       1.210  65.193  83.944  1.00  0.00           N  
ATOM   4218  H   TRP A 281       1.867  65.247  84.718  1.00  0.00           H  
ATOM   4219  CA  TRP A 281       0.017  64.359  84.139  1.00  0.00           C  
ATOM   4220  HA  TRP A 281       0.051  63.504  83.464  1.00  0.00           H  
ATOM   4221  CB  TRP A 281      -0.022  63.855  85.594  1.00  0.00           C  
ATOM   4222  HB2 TRP A 281      -0.117  64.724  86.242  1.00  0.00           H  
ATOM   4223  HB3 TRP A 281      -0.926  63.256  85.711  1.00  0.00           H  
ATOM   4224  CG  TRP A 281       1.105  63.044  86.167  1.00  0.00           C  
ATOM   4225  CD1 TRP A 281       2.094  62.410  85.496  1.00  0.00           C  
ATOM   4226  HD1 TRP A 281       2.234  62.426  84.424  1.00  0.00           H  
ATOM   4227  NE1 TRP A 281       2.899  61.730  86.386  1.00  0.00           N  
ATOM   4228  HE1 TRP A 281       3.714  61.192  86.112  1.00  0.00           H  
ATOM   4229  CE2 TRP A 281       2.506  61.927  87.686  1.00  0.00           C  
ATOM   4230  CZ2 TRP A 281       3.004  61.474  88.912  1.00  0.00           C  
ATOM   4231  HZ2 TRP A 281       3.906  60.875  88.947  1.00  0.00           H  
ATOM   4232  CH2 TRP A 281       2.348  61.849  90.094  1.00  0.00           C  
ATOM   4233  HH2 TRP A 281       2.738  61.530  91.052  1.00  0.00           H  
ATOM   4234  CZ3 TRP A 281       1.191  62.645  90.028  1.00  0.00           C  
ATOM   4235  HZ3 TRP A 281       0.676  62.914  90.942  1.00  0.00           H  
ATOM   4236  CE3 TRP A 281       0.695  63.090  88.787  1.00  0.00           C  
ATOM   4237  HE3 TRP A 281      -0.197  63.696  88.752  1.00  0.00           H  
ATOM   4238  CD2 TRP A 281       1.349  62.755  87.580  1.00  0.00           C  
ATOM   4239  C   TRP A 281      -1.283  65.135  83.844  1.00  0.00           C  
ATOM   4240  O   TRP A 281      -2.149  64.644  83.125  1.00  0.00           O  
ATOM   4241  N   SER A 282      -1.425  66.352  84.387  1.00  0.00           N  
ATOM   4242  H   SER A 282      -0.716  66.677  85.036  1.00  0.00           H  
ATOM   4243  CA  SER A 282      -2.620  67.196  84.211  1.00  0.00           C  
ATOM   4244  HA  SER A 282      -3.502  66.631  84.512  1.00  0.00           H  
ATOM   4245  CB  SER A 282      -2.511  68.419  85.120  1.00  0.00           C  
ATOM   4246  HB2 SER A 282      -2.558  68.095  86.160  1.00  0.00           H  
ATOM   4247  HB3 SER A 282      -1.562  68.922  84.946  1.00  0.00           H  
ATOM   4248  OG  SER A 282      -3.558  69.330  84.863  1.00  0.00           O  
ATOM   4249  HG  SER A 282      -3.781  69.749  85.740  1.00  0.00           H  
ATOM   4250  C   SER A 282      -2.838  67.642  82.763  1.00  0.00           C  
ATOM   4251  O   SER A 282      -3.981  67.758  82.316  1.00  0.00           O  
ATOM   4252  N   VAL A 283      -1.763  67.864  82.002  1.00  0.00           N  
ATOM   4253  H   VAL A 283      -0.848  67.837  82.441  1.00  0.00           H  
ATOM   4254  CA  VAL A 283      -1.833  68.080  80.551  1.00  0.00           C  
ATOM   4255  HA  VAL A 283      -2.598  68.829  80.348  1.00  0.00           H  
ATOM   4256  CB  VAL A 283      -0.488  68.614  80.012  1.00  0.00           C  
ATOM   4257  HB  VAL A 283       0.338  68.084  80.485  1.00  0.00           H  
ATOM   4258  CG1 VAL A 283      -0.347  68.444  78.496  1.00  0.00           C  
ATOM   4259 HG11 VAL A 283       0.471  69.057  78.124  1.00  0.00           H  
ATOM   4260 HG12 VAL A 283      -0.130  67.402  78.257  1.00  0.00           H  
ATOM   4261 HG13 VAL A 283      -1.271  68.733  78.001  1.00  0.00           H  
ATOM   4262  CG2 VAL A 283      -0.361  70.105  80.345  1.00  0.00           C  
ATOM   4263 HG21 VAL A 283       0.597  70.486  79.994  1.00  0.00           H  
ATOM   4264 HG22 VAL A 283      -1.163  70.670  79.873  1.00  0.00           H  
ATOM   4265 HG23 VAL A 283      -0.413  70.252  81.424  1.00  0.00           H  
ATOM   4266  C   VAL A 283      -2.272  66.805  79.832  1.00  0.00           C  
ATOM   4267  O   VAL A 283      -3.139  66.872  78.960  1.00  0.00           O  
ATOM   4268  N   MET A 284      -1.706  65.645  80.186  1.00  0.00           N  
ATOM   4269  H   MET A 284      -0.998  65.640  80.914  1.00  0.00           H  
ATOM   4270  CA  MET A 284      -2.039  64.382  79.521  1.00  0.00           C  
ATOM   4271  HA  MET A 284      -1.965  64.550  78.446  1.00  0.00           H  
ATOM   4272  CB  MET A 284      -1.041  63.273  79.880  1.00  0.00           C  
ATOM   4273  HB2 MET A 284      -1.000  63.159  80.964  1.00  0.00           H  
ATOM   4274  HB3 MET A 284      -1.393  62.332  79.456  1.00  0.00           H  
ATOM   4275  CG  MET A 284       0.374  63.545  79.347  1.00  0.00           C  
ATOM   4276  HG2 MET A 284       0.798  64.382  79.898  1.00  0.00           H  
ATOM   4277  HG3 MET A 284       0.983  62.674  79.573  1.00  0.00           H  
ATOM   4278  SD  MET A 284       0.560  63.913  77.573  1.00  0.00           S  
ATOM   4279  CE  MET A 284      -0.217  62.464  76.806  1.00  0.00           C  
ATOM   4280  HE1 MET A 284      -0.091  62.514  75.724  1.00  0.00           H  
ATOM   4281  HE2 MET A 284       0.247  61.551  77.177  1.00  0.00           H  
ATOM   4282  HE3 MET A 284      -1.282  62.442  77.040  1.00  0.00           H  
ATOM   4283  C   MET A 284      -3.488  63.936  79.758  1.00  0.00           C  
ATOM   4284  O   MET A 284      -4.103  63.490  78.796  1.00  0.00           O  
ATOM   4285  N   GLU A 285      -4.094  64.178  80.929  1.00  0.00           N  
ATOM   4286  H   GLU A 285      -3.528  64.528  81.697  1.00  0.00           H  
ATOM   4287  CA  GLU A 285      -5.533  63.915  81.172  1.00  0.00           C  
ATOM   4288  HA  GLU A 285      -5.722  62.852  81.001  1.00  0.00           H  
ATOM   4289  CB  GLU A 285      -5.879  64.254  82.640  1.00  0.00           C  
ATOM   4290  HB2 GLU A 285      -5.037  63.999  83.284  1.00  0.00           H  
ATOM   4291  HB3 GLU A 285      -6.046  65.329  82.711  1.00  0.00           H  
ATOM   4292  CG  GLU A 285      -7.118  63.487  83.148  1.00  0.00           C  
ATOM   4293  HG2 GLU A 285      -7.836  63.377  82.337  1.00  0.00           H  
ATOM   4294  HG3 GLU A 285      -6.798  62.477  83.404  1.00  0.00           H  
ATOM   4295  CD  GLU A 285      -7.855  64.119  84.348  1.00  0.00           C  
ATOM   4296  OE1 GLU A 285      -7.390  65.138  84.915  1.00  0.00           O  
ATOM   4297  OE2 GLU A 285      -8.911  63.564  84.744  1.00  0.00           O  
ATOM   4298  C   GLU A 285      -6.462  64.705  80.220  1.00  0.00           C  
ATOM   4299  O   GLU A 285      -7.618  64.345  79.997  1.00  0.00           O  
ATOM   4300  N   ARG A 286      -5.963  65.802  79.636  1.00  0.00           N  
ATOM   4301  H   ARG A 286      -5.000  66.039  79.848  1.00  0.00           H  
ATOM   4302  CA  ARG A 286      -6.691  66.648  78.675  1.00  0.00           C  
ATOM   4303  HA  ARG A 286      -7.757  66.457  78.798  1.00  0.00           H  
ATOM   4304  CB  ARG A 286      -6.430  68.119  79.024  1.00  0.00           C  
ATOM   4305  HB2 ARG A 286      -5.355  68.293  79.080  1.00  0.00           H  
ATOM   4306  HB3 ARG A 286      -6.845  68.760  78.244  1.00  0.00           H  
ATOM   4307  CG  ARG A 286      -7.087  68.491  80.365  1.00  0.00           C  
ATOM   4308  HG2 ARG A 286      -8.167  68.410  80.268  1.00  0.00           H  
ATOM   4309  HG3 ARG A 286      -6.772  67.810  81.157  1.00  0.00           H  
ATOM   4310  CD  ARG A 286      -6.738  69.924  80.763  1.00  0.00           C  
ATOM   4311  HD2 ARG A 286      -6.703  70.544  79.867  1.00  0.00           H  
ATOM   4312  HD3 ARG A 286      -7.521  70.303  81.422  1.00  0.00           H  
ATOM   4313  NE  ARG A 286      -5.459  69.973  81.483  1.00  0.00           N  
ATOM   4314  HE  ARG A 286      -5.120  69.107  81.898  1.00  0.00           H  
ATOM   4315  CZ  ARG A 286      -4.696  71.027  81.693  1.00  0.00           C  
ATOM   4316  NH1 ARG A 286      -4.898  72.177  81.123  1.00  0.00           N  
ATOM   4317 HH11 ARG A 286      -5.673  72.312  80.490  1.00  0.00           H  
ATOM   4318 HH12 ARG A 286      -4.271  72.932  81.421  1.00  0.00           H  
ATOM   4319  NH2 ARG A 286      -3.705  70.976  82.524  1.00  0.00           N  
ATOM   4320 HH21 ARG A 286      -3.607  70.195  83.166  1.00  0.00           H  
ATOM   4321 HH22 ARG A 286      -3.238  71.862  82.726  1.00  0.00           H  
ATOM   4322  C   ARG A 286      -6.395  66.312  77.207  1.00  0.00           C  
ATOM   4323  O   ARG A 286      -6.969  66.943  76.315  1.00  0.00           O  
ATOM   4324  N   LEU A 287      -5.552  65.305  76.948  1.00  0.00           N  
ATOM   4325  H   LEU A 287      -5.166  64.826  77.754  1.00  0.00           H  
ATOM   4326  CA  LEU A 287      -5.141  64.812  75.624  1.00  0.00           C  
ATOM   4327  HA  LEU A 287      -5.690  65.346  74.849  1.00  0.00           H  
ATOM   4328  CB  LEU A 287      -3.633  65.075  75.422  1.00  0.00           C  
ATOM   4329  HB2 LEU A 287      -3.086  64.521  76.187  1.00  0.00           H  
ATOM   4330  HB3 LEU A 287      -3.342  64.671  74.451  1.00  0.00           H  
ATOM   4331  CG  LEU A 287      -3.189  66.550  75.490  1.00  0.00           C  
ATOM   4332  HG  LEU A 287      -3.483  66.985  76.441  1.00  0.00           H  
ATOM   4333  CD1 LEU A 287      -1.667  66.631  75.370  1.00  0.00           C  
ATOM   4334 HD11 LEU A 287      -1.338  67.665  75.465  1.00  0.00           H  
ATOM   4335 HD12 LEU A 287      -1.205  66.050  76.170  1.00  0.00           H  
ATOM   4336 HD13 LEU A 287      -1.350  66.228  74.409  1.00  0.00           H  
ATOM   4337  CD2 LEU A 287      -3.798  67.391  74.370  1.00  0.00           C  
ATOM   4338 HD21 LEU A 287      -3.400  68.403  74.421  1.00  0.00           H  
ATOM   4339 HD22 LEU A 287      -3.547  66.956  73.403  1.00  0.00           H  
ATOM   4340 HD23 LEU A 287      -4.881  67.436  74.484  1.00  0.00           H  
ATOM   4341  C   LEU A 287      -5.466  63.316  75.438  1.00  0.00           C  
ATOM   4342  O   LEU A 287      -6.120  62.942  74.466  1.00  0.00           O  
ATOM   4343  N   GLU A 288      -5.083  62.463  76.388  1.00  0.00           N  
ATOM   4344  H   GLU A 288      -4.584  62.826  77.193  1.00  0.00           H  
ATOM   4345  CA  GLU A 288      -5.618  61.106  76.532  1.00  0.00           C  
ATOM   4346  HA  GLU A 288      -5.835  60.720  75.536  1.00  0.00           H  
ATOM   4347  CB  GLU A 288      -4.566  60.169  77.156  1.00  0.00           C  
ATOM   4348  HB2 GLU A 288      -3.766  60.050  76.424  1.00  0.00           H  
ATOM   4349  HB3 GLU A 288      -4.127  60.654  78.030  1.00  0.00           H  
ATOM   4350  CG  GLU A 288      -5.034  58.757  77.580  1.00  0.00           C  
ATOM   4351  HG2 GLU A 288      -4.215  58.055  77.414  1.00  0.00           H  
ATOM   4352  HG3 GLU A 288      -5.214  58.783  78.656  1.00  0.00           H  
ATOM   4353  CD  GLU A 288      -6.304  58.225  76.893  1.00  0.00           C  
ATOM   4354  OE1 GLU A 288      -6.499  58.452  75.675  1.00  0.00           O  
ATOM   4355  OE2 GLU A 288      -7.132  57.593  77.579  1.00  0.00           O  
ATOM   4356  C   GLU A 288      -6.938  61.157  77.317  1.00  0.00           C  
ATOM   4357  O   GLU A 288      -6.973  61.115  78.544  1.00  0.00           O  
ATOM   4358  N   THR A 289      -8.037  61.278  76.572  1.00  0.00           N  
ATOM   4359  H   THR A 289      -7.903  61.257  75.574  1.00  0.00           H  
ATOM   4360  CA  THR A 289      -9.392  61.485  77.117  1.00  0.00           C  
ATOM   4361  HA  THR A 289      -9.297  61.793  78.160  1.00  0.00           H  
ATOM   4362  CB  THR A 289     -10.107  62.627  76.377  1.00  0.00           C  
ATOM   4363  HB  THR A 289     -11.142  62.696  76.713  1.00  0.00           H  
ATOM   4364  CG2 THR A 289      -9.447  63.986  76.609  1.00  0.00           C  
ATOM   4365 HG21 THR A 289      -9.977  64.743  76.034  1.00  0.00           H  
ATOM   4366 HG22 THR A 289      -9.500  64.238  77.668  1.00  0.00           H  
ATOM   4367 HG23 THR A 289      -8.401  63.962  76.305  1.00  0.00           H  
ATOM   4368  OG1 THR A 289     -10.088  62.403  74.984  1.00  0.00           O  
ATOM   4369  HG1 THR A 289      -9.165  62.382  74.722  1.00  0.00           H  
ATOM   4370  C   THR A 289     -10.272  60.229  77.140  1.00  0.00           C  
ATOM   4371  O   THR A 289     -11.445  60.340  77.487  1.00  0.00           O  
ATOM   4372  N   LEU A 290      -9.766  59.041  76.776  1.00  0.00           N  
ATOM   4373  H   LEU A 290      -8.771  58.964  76.587  1.00  0.00           H  
ATOM   4374  CA  LEU A 290     -10.541  57.795  76.884  1.00  0.00           C  
ATOM   4375  HA  LEU A 290     -11.582  58.014  76.643  1.00  0.00           H  
ATOM   4376  CB  LEU A 290     -10.017  56.791  75.846  1.00  0.00           C  
ATOM   4377  HB2 LEU A 290     -10.166  57.238  74.870  1.00  0.00           H  
ATOM   4378  HB3 LEU A 290      -8.947  56.647  76.005  1.00  0.00           H  
ATOM   4379  CG  LEU A 290     -10.693  55.411  75.816  1.00  0.00           C  
ATOM   4380  HG  LEU A 290     -10.556  54.897  76.766  1.00  0.00           H  
ATOM   4381  CD1 LEU A 290     -12.188  55.506  75.492  1.00  0.00           C  
ATOM   4382 HD11 LEU A 290     -12.625  54.508  75.471  1.00  0.00           H  
ATOM   4383 HD12 LEU A 290     -12.690  56.050  76.293  1.00  0.00           H  
ATOM   4384 HD13 LEU A 290     -12.344  56.030  74.553  1.00  0.00           H  
ATOM   4385  CD2 LEU A 290     -10.034  54.587  74.708  1.00  0.00           C  
ATOM   4386 HD21 LEU A 290     -10.539  53.632  74.635  1.00  0.00           H  
ATOM   4387 HD22 LEU A 290     -10.087  55.123  73.762  1.00  0.00           H  
ATOM   4388 HD23 LEU A 290      -8.986  54.426  74.964  1.00  0.00           H  
ATOM   4389  C   LEU A 290     -10.536  57.226  78.309  1.00  0.00           C  
ATOM   4390  O   LEU A 290     -11.530  56.647  78.733  1.00  0.00           O  
ATOM   4391  N   ASN A 291      -9.455  57.403  79.065  1.00  0.00           N  
ATOM   4392  H   ASN A 291      -8.613  57.751  78.607  1.00  0.00           H  
ATOM   4393  CA  ASN A 291      -9.316  56.919  80.432  1.00  0.00           C  
ATOM   4394  HA  ASN A 291      -9.471  55.838  80.425  1.00  0.00           H  
ATOM   4395  CB  ASN A 291      -7.873  57.183  80.888  1.00  0.00           C  
ATOM   4396  HB2 ASN A 291      -7.176  56.626  80.262  1.00  0.00           H  
ATOM   4397  HB3 ASN A 291      -7.656  58.248  80.792  1.00  0.00           H  
ATOM   4398  CG  ASN A 291      -7.682  56.762  82.331  1.00  0.00           C  
ATOM   4399  OD1 ASN A 291      -8.300  55.821  82.806  1.00  0.00           O  
ATOM   4400  ND2 ASN A 291      -6.888  57.482  83.083  1.00  0.00           N  
ATOM   4401 HD21 ASN A 291      -6.921  57.264  84.075  1.00  0.00           H  
ATOM   4402 HD22 ASN A 291      -6.431  58.295  82.719  1.00  0.00           H  
ATOM   4403  C   ASN A 291     -10.353  57.536  81.397  1.00  0.00           C  
ATOM   4404  O   ASN A 291     -10.248  58.690  81.820  1.00  0.00           O  
ATOM   4405  N   ALA A 292     -11.347  56.737  81.786  1.00  0.00           N  
ATOM   4406  H   ALA A 292     -11.410  55.829  81.349  1.00  0.00           H  
ATOM   4407  CA  ALA A 292     -12.391  57.128  82.732  1.00  0.00           C  
ATOM   4408  HA  ALA A 292     -12.582  58.194  82.601  1.00  0.00           H  
ATOM   4409  CB  ALA A 292     -13.672  56.383  82.353  1.00  0.00           C  
ATOM   4410  HB1 ALA A 292     -14.498  56.757  82.955  1.00  0.00           H  
ATOM   4411  HB2 ALA A 292     -13.898  56.539  81.296  1.00  0.00           H  
ATOM   4412  HB3 ALA A 292     -13.556  55.319  82.549  1.00  0.00           H  
ATOM   4413  C   ALA A 292     -12.040  56.939  84.226  1.00  0.00           C  
ATOM   4414  O   ALA A 292     -12.901  57.207  85.075  1.00  0.00           O  
ATOM   4415  N   THR A 293     -10.824  56.508  84.599  1.00  0.00           N  
ATOM   4416  H   THR A 293     -10.124  56.283  83.895  1.00  0.00           H  
ATOM   4417  CA  THR A 293     -10.442  56.282  86.008  1.00  0.00           C  
ATOM   4418  HA  THR A 293     -11.144  56.812  86.645  1.00  0.00           H  
ATOM   4419  CB  THR A 293     -10.519  54.804  86.419  1.00  0.00           C  
ATOM   4420  HB  THR A 293     -10.309  54.731  87.486  1.00  0.00           H  
ATOM   4421  CG2 THR A 293     -11.869  54.166  86.173  1.00  0.00           C  
ATOM   4422 HG21 THR A 293     -11.874  53.172  86.619  1.00  0.00           H  
ATOM   4423 HG22 THR A 293     -12.650  54.765  86.638  1.00  0.00           H  
ATOM   4424 HG23 THR A 293     -12.064  54.082  85.103  1.00  0.00           H  
ATOM   4425  OG1 THR A 293      -9.561  54.050  85.733  1.00  0.00           O  
ATOM   4426  HG1 THR A 293      -9.851  53.135  85.661  1.00  0.00           H  
ATOM   4427  C   THR A 293      -9.058  56.809  86.382  1.00  0.00           C  
ATOM   4428  O   THR A 293      -8.147  56.946  85.573  1.00  0.00           O  
ATOM   4429  N   HIS A 294      -8.901  57.072  87.677  1.00  0.00           N  
ATOM   4430  H   HIS A 294      -9.722  56.989  88.261  1.00  0.00           H  
ATOM   4431  CA  HIS A 294      -7.651  57.439  88.328  1.00  0.00           C  
ATOM   4432  HA  HIS A 294      -6.854  57.506  87.586  1.00  0.00           H  
ATOM   4433  CB  HIS A 294      -7.831  58.833  88.964  1.00  0.00           C  
ATOM   4434  HB2 HIS A 294      -8.754  58.851  89.545  1.00  0.00           H  
ATOM   4435  HB3 HIS A 294      -7.015  59.043  89.649  1.00  0.00           H  
ATOM   4436  CG  HIS A 294      -7.872  59.933  87.931  1.00  0.00           C  
ATOM   4437  ND1 HIS A 294      -7.026  59.998  86.823  1.00  0.00           N  
ATOM   4438  CE1 HIS A 294      -7.396  61.089  86.143  1.00  0.00           C  
ATOM   4439  HE1 HIS A 294      -6.972  61.399  85.202  1.00  0.00           H  
ATOM   4440  NE2 HIS A 294      -8.388  61.726  86.776  1.00  0.00           N  
ATOM   4441  HE2 HIS A 294      -8.869  62.546  86.390  1.00  0.00           H  
ATOM   4442  CD2 HIS A 294      -8.703  61.017  87.914  1.00  0.00           C  
ATOM   4443  HD2 HIS A 294      -9.476  61.254  88.630  1.00  0.00           H  
ATOM   4444  C   HIS A 294      -7.253  56.340  89.316  1.00  0.00           C  
ATOM   4445  O   HIS A 294      -7.642  56.394  90.479  1.00  0.00           O  
ATOM   4446  N   LEU A 295      -6.507  55.330  88.851  1.00  0.00           N  
ATOM   4447  H   LEU A 295      -6.257  55.355  87.870  1.00  0.00           H  
ATOM   4448  CA  LEU A 295      -5.950  54.235  89.666  1.00  0.00           C  
ATOM   4449  HA  LEU A 295      -6.627  54.010  90.492  1.00  0.00           H  
ATOM   4450  CB  LEU A 295      -5.789  52.973  88.788  1.00  0.00           C  
ATOM   4451  HB2 LEU A 295      -5.320  53.264  87.847  1.00  0.00           H  
ATOM   4452  HB3 LEU A 295      -5.116  52.280  89.290  1.00  0.00           H  
ATOM   4453  CG  LEU A 295      -7.099  52.222  88.493  1.00  0.00           C  
ATOM   4454  HG  LEU A 295      -7.909  52.937  88.348  1.00  0.00           H  
ATOM   4455  CD1 LEU A 295      -6.966  51.366  87.237  1.00  0.00           C  
ATOM   4456 HD11 LEU A 295      -7.896  50.825  87.057  1.00  0.00           H  
ATOM   4457 HD12 LEU A 295      -6.775  51.999  86.370  1.00  0.00           H  
ATOM   4458 HD13 LEU A 295      -6.152  50.648  87.338  1.00  0.00           H  
ATOM   4459  CD2 LEU A 295      -7.439  51.298  89.664  1.00  0.00           C  
ATOM   4460 HD21 LEU A 295      -8.431  50.874  89.514  1.00  0.00           H  
ATOM   4461 HD22 LEU A 295      -6.713  50.486  89.719  1.00  0.00           H  
ATOM   4462 HD23 LEU A 295      -7.412  51.856  90.595  1.00  0.00           H  
ATOM   4463  C   LEU A 295      -4.594  54.653  90.262  1.00  0.00           C  
ATOM   4464  O   LEU A 295      -3.581  54.652  89.555  1.00  0.00           O  
ATOM   4465  N   PHE A 296      -4.564  55.024  91.543  1.00  0.00           N  
ATOM   4466  H   PHE A 296      -5.409  54.922  92.099  1.00  0.00           H  
ATOM   4467  CA  PHE A 296      -3.392  55.645  92.173  1.00  0.00           C  
ATOM   4468  HA  PHE A 296      -2.517  55.446  91.554  1.00  0.00           H  
ATOM   4469  CB  PHE A 296      -3.545  57.174  92.236  1.00  0.00           C  
ATOM   4470  HB2 PHE A 296      -2.614  57.596  92.612  1.00  0.00           H  
ATOM   4471  HB3 PHE A 296      -3.668  57.549  91.221  1.00  0.00           H  
ATOM   4472  CG  PHE A 296      -4.685  57.696  93.094  1.00  0.00           C  
ATOM   4473  CD1 PHE A 296      -4.535  57.859  94.485  1.00  0.00           C  
ATOM   4474  HD1 PHE A 296      -3.601  57.598  94.964  1.00  0.00           H  
ATOM   4475  CE1 PHE A 296      -5.603  58.356  95.254  1.00  0.00           C  
ATOM   4476  HE1 PHE A 296      -5.488  58.455  96.323  1.00  0.00           H  
ATOM   4477  CZ  PHE A 296      -6.822  58.699  94.641  1.00  0.00           C  
ATOM   4478  HZ  PHE A 296      -7.641  59.082  95.232  1.00  0.00           H  
ATOM   4479  CE2 PHE A 296      -6.967  58.548  93.252  1.00  0.00           C  
ATOM   4480  HE2 PHE A 296      -7.891  58.814  92.760  1.00  0.00           H  
ATOM   4481  CD2 PHE A 296      -5.897  58.057  92.487  1.00  0.00           C  
ATOM   4482  HD2 PHE A 296      -6.001  57.958  91.420  1.00  0.00           H  
ATOM   4483  C   PHE A 296      -3.059  55.069  93.545  1.00  0.00           C  
ATOM   4484  O   PHE A 296      -3.864  54.398  94.194  1.00  0.00           O  
ATOM   4485  N   MET A 297      -1.833  55.341  93.981  1.00  0.00           N  
ATOM   4486  H   MET A 297      -1.235  55.912  93.389  1.00  0.00           H  
ATOM   4487  CA  MET A 297      -1.254  54.881  95.241  1.00  0.00           C  
ATOM   4488  HA  MET A 297      -1.988  54.292  95.789  1.00  0.00           H  
ATOM   4489  CB  MET A 297      -0.035  53.999  94.950  1.00  0.00           C  
ATOM   4490  HB2 MET A 297       0.705  54.603  94.427  1.00  0.00           H  
ATOM   4491  HB3 MET A 297       0.402  53.661  95.889  1.00  0.00           H  
ATOM   4492  CG  MET A 297      -0.390  52.777  94.095  1.00  0.00           C  
ATOM   4493  HG2 MET A 297      -1.090  52.156  94.656  1.00  0.00           H  
ATOM   4494  HG3 MET A 297      -0.881  53.101  93.178  1.00  0.00           H  
ATOM   4495  SD  MET A 297       1.028  51.759  93.622  1.00  0.00           S  
ATOM   4496  CE  MET A 297       1.949  52.917  92.572  1.00  0.00           C  
ATOM   4497  HE1 MET A 297       2.819  52.411  92.153  1.00  0.00           H  
ATOM   4498  HE2 MET A 297       1.307  53.272  91.765  1.00  0.00           H  
ATOM   4499  HE3 MET A 297       2.292  53.766  93.161  1.00  0.00           H  
ATOM   4500  C   MET A 297      -0.835  56.071  96.103  1.00  0.00           C  
ATOM   4501  O   MET A 297      -0.357  57.080  95.581  1.00  0.00           O  
ATOM   4502  N   ALA A 298      -0.957  55.955  97.422  1.00  0.00           N  
ATOM   4503  H   ALA A 298      -1.382  55.110  97.794  1.00  0.00           H  
ATOM   4504  CA  ALA A 298      -0.545  56.978  98.382  1.00  0.00           C  
ATOM   4505  HA  ALA A 298       0.205  57.617  97.919  1.00  0.00           H  
ATOM   4506  CB  ALA A 298      -1.760  57.846  98.732  1.00  0.00           C  
ATOM   4507  HB1 ALA A 298      -1.460  58.619  99.438  1.00  0.00           H  
ATOM   4508  HB2 ALA A 298      -2.150  58.317  97.829  1.00  0.00           H  
ATOM   4509  HB3 ALA A 298      -2.541  57.234  99.181  1.00  0.00           H  
ATOM   4510  C   ALA A 298       0.104  56.352  99.624  1.00  0.00           C  
ATOM   4511  O   ALA A 298      -0.208  55.220  99.987  1.00  0.00           O  
ATOM   4512  N   CYS A 299       0.994  57.079 100.297  1.00  0.00           N  
ATOM   4513  H   CYS A 299       1.212  58.015  99.967  1.00  0.00           H  
ATOM   4514  CA  CYS A 299       1.752  56.579 101.451  1.00  0.00           C  
ATOM   4515  HA  CYS A 299       1.138  55.856 101.988  1.00  0.00           H  
ATOM   4516  CB  CYS A 299       3.005  55.848 100.945  1.00  0.00           C  
ATOM   4517  HB2 CYS A 299       3.504  55.363 101.786  1.00  0.00           H  
ATOM   4518  HB3 CYS A 299       2.697  55.080 100.231  1.00  0.00           H  
ATOM   4519  SG  CYS A 299       4.138  57.024 100.142  1.00  0.00           S  
ATOM   4520  HG  CYS A 299       5.053  56.152  99.706  1.00  0.00           H  
ATOM   4521  C   CYS A 299       2.084  57.707 102.442  1.00  0.00           C  
ATOM   4522  O   CYS A 299       1.898  58.889 102.144  1.00  0.00           O  
ATOM   4523  N   ARG A 300       2.518  57.369 103.662  1.00  0.00           N  
ATOM   4524  H   ARG A 300       2.744  56.399 103.845  1.00  0.00           H  
ATOM   4525  CA  ARG A 300       2.808  58.372 104.703  1.00  0.00           C  
ATOM   4526  HA  ARG A 300       1.988  59.088 104.734  1.00  0.00           H  
ATOM   4527  CB  ARG A 300       2.921  57.697 106.071  1.00  0.00           C  
ATOM   4528  HB2 ARG A 300       3.582  56.831 105.994  1.00  0.00           H  
ATOM   4529  HB3 ARG A 300       3.356  58.417 106.759  1.00  0.00           H  
ATOM   4530  CG  ARG A 300       1.566  57.294 106.665  1.00  0.00           C  
ATOM   4531  HG2 ARG A 300       1.086  58.177 107.089  1.00  0.00           H  
ATOM   4532  HG3 ARG A 300       0.916  56.900 105.886  1.00  0.00           H  
ATOM   4533  CD  ARG A 300       1.711  56.227 107.753  1.00  0.00           C  
ATOM   4534  HD2 ARG A 300       0.735  56.106 108.227  1.00  0.00           H  
ATOM   4535  HD3 ARG A 300       1.972  55.291 107.267  1.00  0.00           H  
ATOM   4536  NE  ARG A 300       2.741  56.547 108.765  1.00  0.00           N  
ATOM   4537  HE  ARG A 300       3.544  57.111 108.478  1.00  0.00           H  
ATOM   4538  CZ  ARG A 300       2.767  56.103 110.006  1.00  0.00           C  
ATOM   4539  NH1 ARG A 300       1.864  55.294 110.492  1.00  0.00           N  
ATOM   4540 HH11 ARG A 300       1.109  54.954 109.892  1.00  0.00           H  
ATOM   4541 HH12 ARG A 300       1.847  55.052 111.462  1.00  0.00           H  
ATOM   4542  NH2 ARG A 300       3.725  56.460 110.807  1.00  0.00           N  
ATOM   4543 HH21 ARG A 300       4.480  57.073 110.472  1.00  0.00           H  
ATOM   4544 HH22 ARG A 300       3.745  56.152 111.752  1.00  0.00           H  
ATOM   4545  C   ARG A 300       4.077  59.171 104.405  1.00  0.00           C  
ATOM   4546  O   ARG A 300       4.983  58.689 103.731  1.00  0.00           O  
ATOM   4547  N   ARG A 301       4.164  60.395 104.951  1.00  0.00           N  
ATOM   4548  H   ARG A 301       3.393  60.713 105.519  1.00  0.00           H  
ATOM   4549  CA  ARG A 301       5.349  61.271 104.792  1.00  0.00           C  
ATOM   4550  HA  ARG A 301       5.601  61.310 103.731  1.00  0.00           H  
ATOM   4551  CB  ARG A 301       5.079  62.706 105.290  1.00  0.00           C  
ATOM   4552  HB2 ARG A 301       5.068  62.712 106.382  1.00  0.00           H  
ATOM   4553  HB3 ARG A 301       5.924  63.320 104.970  1.00  0.00           H  
ATOM   4554  CG  ARG A 301       3.775  63.352 104.789  1.00  0.00           C  
ATOM   4555  HG2 ARG A 301       3.512  62.944 103.816  1.00  0.00           H  
ATOM   4556  HG3 ARG A 301       2.980  63.110 105.495  1.00  0.00           H  
ATOM   4557  CD  ARG A 301       3.922  64.882 104.677  1.00  0.00           C  
ATOM   4558  HD2 ARG A 301       4.326  65.257 105.620  1.00  0.00           H  
ATOM   4559  HD3 ARG A 301       4.642  65.116 103.891  1.00  0.00           H  
ATOM   4560  NE  ARG A 301       2.648  65.586 104.407  1.00  0.00           N  
ATOM   4561  HE  ARG A 301       2.290  66.141 105.166  1.00  0.00           H  
ATOM   4562  CZ  ARG A 301       1.886  65.521 103.325  1.00  0.00           C  
ATOM   4563  NH1 ARG A 301       2.184  64.772 102.302  1.00  0.00           N  
ATOM   4564 HH11 ARG A 301       2.985  64.178 102.372  1.00  0.00           H  
ATOM   4565 HH12 ARG A 301       1.454  64.527 101.641  1.00  0.00           H  
ATOM   4566  NH2 ARG A 301       0.797  66.239 103.241  1.00  0.00           N  
ATOM   4567 HH21 ARG A 301       0.544  66.864 103.984  1.00  0.00           H  
ATOM   4568 HH22 ARG A 301       0.229  66.189 102.413  1.00  0.00           H  
ATOM   4569  C   ARG A 301       6.621  60.735 105.469  1.00  0.00           C  
ATOM   4570  O   ARG A 301       7.710  61.163 105.104  1.00  0.00           O  
ATOM   4571  N   ASP A 302       6.479  59.838 106.446  1.00  0.00           N  
ATOM   4572  H   ASP A 302       5.551  59.538 106.711  1.00  0.00           H  
ATOM   4573  CA  ASP A 302       7.590  59.183 107.146  1.00  0.00           C  
ATOM   4574  HA  ASP A 302       8.476  59.810 107.044  1.00  0.00           H  
ATOM   4575  CB  ASP A 302       7.289  59.091 108.653  1.00  0.00           C  
ATOM   4576  HB2 ASP A 302       8.164  58.680 109.159  1.00  0.00           H  
ATOM   4577  HB3 ASP A 302       7.145  60.104 109.032  1.00  0.00           H  
ATOM   4578  CG  ASP A 302       6.061  58.258 109.040  1.00  0.00           C  
ATOM   4579  OD1 ASP A 302       5.212  57.920 108.184  1.00  0.00           O  
ATOM   4580  OD2 ASP A 302       5.920  57.945 110.241  1.00  0.00           O  
ATOM   4581  C   ASP A 302       7.987  57.816 106.550  1.00  0.00           C  
ATOM   4582  O   ASP A 302       8.904  57.178 107.071  1.00  0.00           O  
ATOM   4583  N   ARG A 303       7.363  57.374 105.445  1.00  0.00           N  
ATOM   4584  H   ARG A 303       6.607  57.923 105.059  1.00  0.00           H  
ATOM   4585  CA  ARG A 303       7.913  56.294 104.609  1.00  0.00           C  
ATOM   4586  HA  ARG A 303       8.087  55.425 105.242  1.00  0.00           H  
ATOM   4587  CB  ARG A 303       6.920  55.894 103.504  1.00  0.00           C  
ATOM   4588  HB2 ARG A 303       5.943  55.714 103.945  1.00  0.00           H  
ATOM   4589  HB3 ARG A 303       6.811  56.712 102.790  1.00  0.00           H  
ATOM   4590  CG  ARG A 303       7.384  54.627 102.759  1.00  0.00           C  
ATOM   4591  HG2 ARG A 303       8.290  54.843 102.195  1.00  0.00           H  
ATOM   4592  HG3 ARG A 303       7.608  53.841 103.479  1.00  0.00           H  
ATOM   4593  CD  ARG A 303       6.298  54.146 101.790  1.00  0.00           C  
ATOM   4594  HD2 ARG A 303       5.398  53.906 102.360  1.00  0.00           H  
ATOM   4595  HD3 ARG A 303       6.074  54.962 101.103  1.00  0.00           H  
ATOM   4596  NE  ARG A 303       6.717  52.958 101.018  1.00  0.00           N  
ATOM   4597  HE  ARG A 303       7.536  52.455 101.362  1.00  0.00           H  
ATOM   4598  CZ  ARG A 303       6.119  52.470  99.942  1.00  0.00           C  
ATOM   4599  NH1 ARG A 303       5.046  53.028  99.470  1.00  0.00           N  
ATOM   4600 HH11 ARG A 303       4.620  53.753 100.005  1.00  0.00           H  
ATOM   4601 HH12 ARG A 303       4.604  52.717  98.614  1.00  0.00           H  
ATOM   4602  NH2 ARG A 303       6.573  51.427  99.305  1.00  0.00           N  
ATOM   4603 HH21 ARG A 303       7.433  50.994  99.603  1.00  0.00           H  
ATOM   4604 HH22 ARG A 303       6.019  51.045  98.549  1.00  0.00           H  
ATOM   4605  C   ARG A 303       9.229  56.774 103.980  1.00  0.00           C  
ATOM   4606  O   ARG A 303       9.199  57.822 103.325  1.00  0.00           O  
ATOM   4607  N   PRO A 304      10.348  56.041 104.099  1.00  0.00           N  
ATOM   4608  CD  PRO A 304      10.557  54.829 104.870  1.00  0.00           C  
ATOM   4609  HD2 PRO A 304      10.264  53.960 104.279  1.00  0.00           H  
ATOM   4610  HD3 PRO A 304      10.017  54.854 105.815  1.00  0.00           H  
ATOM   4611  CG  PRO A 304      12.058  54.800 105.134  1.00  0.00           C  
ATOM   4612  HG2 PRO A 304      12.425  53.790 105.305  1.00  0.00           H  
ATOM   4613  HG3 PRO A 304      12.284  55.431 105.994  1.00  0.00           H  
ATOM   4614  CB  PRO A 304      12.652  55.433 103.874  1.00  0.00           C  
ATOM   4615  HB2 PRO A 304      12.820  54.692 103.098  1.00  0.00           H  
ATOM   4616  HB3 PRO A 304      13.581  55.947 104.116  1.00  0.00           H  
ATOM   4617  CA  PRO A 304      11.577  56.415 103.411  1.00  0.00           C  
ATOM   4618  HA  PRO A 304      11.865  57.417 103.730  1.00  0.00           H  
ATOM   4619  C   PRO A 304      11.342  56.415 101.896  1.00  0.00           C  
ATOM   4620  O   PRO A 304      10.617  55.579 101.347  1.00  0.00           O  
ATOM   4621  N   LYS A 305      11.860  57.433 101.209  1.00  0.00           N  
ATOM   4622  H   LYS A 305      12.602  57.968 101.646  1.00  0.00           H  
ATOM   4623  CA  LYS A 305      11.519  57.703  99.802  1.00  0.00           C  
ATOM   4624  HA  LYS A 305      10.446  57.586  99.662  1.00  0.00           H  
ATOM   4625  CB  LYS A 305      11.929  59.141  99.469  1.00  0.00           C  
ATOM   4626  HB2 LYS A 305      12.801  59.425 100.061  1.00  0.00           H  
ATOM   4627  HB3 LYS A 305      12.204  59.205  98.417  1.00  0.00           H  
ATOM   4628  CG  LYS A 305      10.762  60.102  99.743  1.00  0.00           C  
ATOM   4629  HG2 LYS A 305      10.000  59.956  98.977  1.00  0.00           H  
ATOM   4630  HG3 LYS A 305      10.323  59.875 100.716  1.00  0.00           H  
ATOM   4631  CD  LYS A 305      11.201  61.571  99.746  1.00  0.00           C  
ATOM   4632  HD2 LYS A 305      10.310  62.194  99.842  1.00  0.00           H  
ATOM   4633  HD3 LYS A 305      11.841  61.737 100.615  1.00  0.00           H  
ATOM   4634  CE  LYS A 305      11.961  61.938  98.466  1.00  0.00           C  
ATOM   4635  HE2 LYS A 305      12.835  61.285  98.380  1.00  0.00           H  
ATOM   4636  HE3 LYS A 305      11.317  61.738  97.603  1.00  0.00           H  
ATOM   4637  NZ  LYS A 305      12.395  63.356  98.481  1.00  0.00           N  
ATOM   4638  HZ1 LYS A 305      12.912  63.564  97.635  1.00  0.00           H  
ATOM   4639  HZ2 LYS A 305      11.588  63.965  98.525  1.00  0.00           H  
ATOM   4640  HZ3 LYS A 305      12.995  63.527  99.279  1.00  0.00           H  
ATOM   4641  C   LYS A 305      12.169  56.698  98.864  1.00  0.00           C  
ATOM   4642  O   LYS A 305      11.668  56.447  97.770  1.00  0.00           O  
ATOM   4643  N   GLU A 306      13.276  56.130  99.310  1.00  0.00           N  
ATOM   4644  H   GLU A 306      13.578  56.430 100.230  1.00  0.00           H  
ATOM   4645  CA  GLU A 306      14.126  55.176  98.611  1.00  0.00           C  
ATOM   4646  HA  GLU A 306      14.455  55.620  97.672  1.00  0.00           H  
ATOM   4647  CB  GLU A 306      15.378  54.879  99.469  1.00  0.00           C  
ATOM   4648  HB2 GLU A 306      15.091  54.260 100.321  1.00  0.00           H  
ATOM   4649  HB3 GLU A 306      16.068  54.294  98.859  1.00  0.00           H  
ATOM   4650  CG  GLU A 306      16.133  56.130  99.983  1.00  0.00           C  
ATOM   4651  HG2 GLU A 306      17.097  55.810 100.384  1.00  0.00           H  
ATOM   4652  HG3 GLU A 306      16.332  56.794  99.138  1.00  0.00           H  
ATOM   4653  CD  GLU A 306      15.364  56.886 101.085  1.00  0.00           C  
ATOM   4654  OE1 GLU A 306      15.027  56.251 102.098  1.00  0.00           O  
ATOM   4655  OE2 GLU A 306      14.907  58.027 100.832  1.00  0.00           O  
ATOM   4656  C   GLU A 306      13.350  53.897  98.264  1.00  0.00           C  
ATOM   4657  O   GLU A 306      13.618  53.298  97.228  1.00  0.00           O  
ATOM   4658  N   GLN A 307      12.316  53.548  99.045  1.00  0.00           N  
ATOM   4659  H   GLN A 307      12.164  54.075  99.895  1.00  0.00           H  
ATOM   4660  CA  GLN A 307      11.443  52.393  98.792  1.00  0.00           C  
ATOM   4661  HA  GLN A 307      12.065  51.503  98.734  1.00  0.00           H  
ATOM   4662  CB  GLN A 307      10.431  52.222  99.937  1.00  0.00           C  
ATOM   4663  HB2 GLN A 307       9.745  53.064  99.947  1.00  0.00           H  
ATOM   4664  HB3 GLN A 307       9.857  51.313  99.749  1.00  0.00           H  
ATOM   4665  CG  GLN A 307      11.075  52.112 101.314  1.00  0.00           C  
ATOM   4666  HG2 GLN A 307      11.921  51.427 101.248  1.00  0.00           H  
ATOM   4667  HG3 GLN A 307      11.447  53.089 101.613  1.00  0.00           H  
ATOM   4668  CD  GLN A 307      10.123  51.608 102.394  1.00  0.00           C  
ATOM   4669  OE1 GLN A 307       8.901  51.679 102.279  1.00  0.00           O  
ATOM   4670  NE2 GLN A 307      10.623  51.029 103.464  1.00  0.00           N  
ATOM   4671 HE21 GLN A 307      11.655  51.071 103.552  1.00  0.00           H  
ATOM   4672 HE22 GLN A 307      10.042  50.910 104.279  1.00  0.00           H  
ATOM   4673  C   GLN A 307      10.607  52.492  97.511  1.00  0.00           C  
ATOM   4674  O   GLN A 307      10.102  51.475  97.031  1.00  0.00           O  
ATOM   4675  N   TYR A 308      10.339  53.708  97.019  1.00  0.00           N  
ATOM   4676  H   TYR A 308      10.762  54.500  97.486  1.00  0.00           H  
ATOM   4677  CA  TYR A 308       9.289  53.947  96.019  1.00  0.00           C  
ATOM   4678  HA  TYR A 308       9.178  53.042  95.422  1.00  0.00           H  
ATOM   4679  CB  TYR A 308       7.951  54.203  96.736  1.00  0.00           C  
ATOM   4680  HB2 TYR A 308       7.157  54.166  95.990  1.00  0.00           H  
ATOM   4681  HB3 TYR A 308       7.763  53.382  97.429  1.00  0.00           H  
ATOM   4682  CG  TYR A 308       7.832  55.523  97.488  1.00  0.00           C  
ATOM   4683  CD1 TYR A 308       7.396  56.693  96.828  1.00  0.00           C  
ATOM   4684  HD1 TYR A 308       7.186  56.674  95.766  1.00  0.00           H  
ATOM   4685  CE1 TYR A 308       7.233  57.895  97.550  1.00  0.00           C  
ATOM   4686  HE1 TYR A 308       6.893  58.791  97.053  1.00  0.00           H  
ATOM   4687  CZ  TYR A 308       7.520  57.937  98.932  1.00  0.00           C  
ATOM   4688  OH  TYR A 308       7.358  59.081  99.651  1.00  0.00           O  
ATOM   4689  HH  TYR A 308       7.494  58.912 100.588  1.00  0.00           H  
ATOM   4690  CE2 TYR A 308       7.973  56.772  99.586  1.00  0.00           C  
ATOM   4691  HE2 TYR A 308       8.221  56.799 100.638  1.00  0.00           H  
ATOM   4692  CD2 TYR A 308       8.128  55.576  98.864  1.00  0.00           C  
ATOM   4693  HD2 TYR A 308       8.483  54.693  99.374  1.00  0.00           H  
ATOM   4694  C   TYR A 308       9.572  55.069  95.016  1.00  0.00           C  
ATOM   4695  O   TYR A 308       8.828  55.194  94.044  1.00  0.00           O  
ATOM   4696  N   THR A 309      10.602  55.895  95.224  1.00  0.00           N  
ATOM   4697  H   THR A 309      11.189  55.736  96.034  1.00  0.00           H  
ATOM   4698  CA  THR A 309      10.931  57.005  94.314  1.00  0.00           C  
ATOM   4699  HA  THR A 309      10.003  57.494  94.017  1.00  0.00           H  
ATOM   4700  CB  THR A 309      11.810  58.075  94.981  1.00  0.00           C  
ATOM   4701  HB  THR A 309      12.769  57.642  95.267  1.00  0.00           H  
ATOM   4702  CG2 THR A 309      12.047  59.287  94.078  1.00  0.00           C  
ATOM   4703 HG21 THR A 309      12.591  60.049  94.634  1.00  0.00           H  
ATOM   4704 HG22 THR A 309      12.645  59.001  93.212  1.00  0.00           H  
ATOM   4705 HG23 THR A 309      11.093  59.695  93.744  1.00  0.00           H  
ATOM   4706  OG1 THR A 309      11.172  58.569  96.137  1.00  0.00           O  
ATOM   4707  HG1 THR A 309      11.141  57.814  96.752  1.00  0.00           H  
ATOM   4708  C   THR A 309      11.614  56.466  93.062  1.00  0.00           C  
ATOM   4709  O   THR A 309      12.798  56.150  93.075  1.00  0.00           O  
ATOM   4710  N   ILE A 310      10.858  56.365  91.971  1.00  0.00           N  
ATOM   4711  H   ILE A 310       9.877  56.594  92.042  1.00  0.00           H  
ATOM   4712  CA  ILE A 310      11.354  55.928  90.664  1.00  0.00           C  
ATOM   4713  HA  ILE A 310      12.296  55.390  90.787  1.00  0.00           H  
ATOM   4714  CB  ILE A 310      10.337  54.952  90.014  1.00  0.00           C  
ATOM   4715  HB  ILE A 310       9.368  55.452  89.963  1.00  0.00           H  
ATOM   4716  CG2 ILE A 310      10.753  54.558  88.581  1.00  0.00           C  
ATOM   4717 HG21 ILE A 310      10.046  53.849  88.156  1.00  0.00           H  
ATOM   4718 HG22 ILE A 310      10.763  55.436  87.937  1.00  0.00           H  
ATOM   4719 HG23 ILE A 310      11.747  54.111  88.587  1.00  0.00           H  
ATOM   4720  CG1 ILE A 310      10.191  53.679  90.885  1.00  0.00           C  
ATOM   4721 HG12 ILE A 310      11.077  53.054  90.769  1.00  0.00           H  
ATOM   4722 HG13 ILE A 310      10.122  53.949  91.938  1.00  0.00           H  
ATOM   4723  CD1 ILE A 310       8.939  52.851  90.573  1.00  0.00           C  
ATOM   4724 HD11 ILE A 310       8.887  52.009  91.263  1.00  0.00           H  
ATOM   4725 HD12 ILE A 310       8.048  53.467  90.695  1.00  0.00           H  
ATOM   4726 HD13 ILE A 310       8.984  52.462  89.560  1.00  0.00           H  
ATOM   4727  C   ILE A 310      11.636  57.175  89.818  1.00  0.00           C  
ATOM   4728  O   ILE A 310      10.731  57.703  89.183  1.00  0.00           O  
ATOM   4729  N   ASP A 311      12.883  57.645  89.790  1.00  0.00           N  
ATOM   4730  H   ASP A 311      13.578  57.191  90.374  1.00  0.00           H  
ATOM   4731  CA  ASP A 311      13.320  58.660  88.825  1.00  0.00           C  
ATOM   4732  HA  ASP A 311      12.467  58.977  88.221  1.00  0.00           H  
ATOM   4733  CB  ASP A 311      13.826  59.925  89.524  1.00  0.00           C  
ATOM   4734  HB2 ASP A 311      13.029  60.331  90.149  1.00  0.00           H  
ATOM   4735  HB3 ASP A 311      14.673  59.669  90.163  1.00  0.00           H  
ATOM   4736  CG  ASP A 311      14.257  60.986  88.505  1.00  0.00           C  
ATOM   4737  OD1 ASP A 311      13.873  60.887  87.309  1.00  0.00           O  
ATOM   4738  OD2 ASP A 311      15.041  61.872  88.892  1.00  0.00           O  
ATOM   4739  C   ASP A 311      14.369  58.081  87.869  1.00  0.00           C  
ATOM   4740  O   ASP A 311      15.481  57.731  88.273  1.00  0.00           O  
ATOM   4741  N   PHE A 312      14.017  57.975  86.590  1.00  0.00           N  
ATOM   4742  H   PHE A 312      13.114  58.334  86.320  1.00  0.00           H  
ATOM   4743  CA  PHE A 312      14.942  57.517  85.556  1.00  0.00           C  
ATOM   4744  HA  PHE A 312      15.484  56.660  85.943  1.00  0.00           H  
ATOM   4745  CB  PHE A 312      14.159  57.042  84.334  1.00  0.00           C  
ATOM   4746  HB2 PHE A 312      13.408  57.789  84.082  1.00  0.00           H  
ATOM   4747  HB3 PHE A 312      14.845  56.966  83.489  1.00  0.00           H  
ATOM   4748  CG  PHE A 312      13.498  55.692  84.520  1.00  0.00           C  
ATOM   4749  CD1 PHE A 312      14.192  54.517  84.171  1.00  0.00           C  
ATOM   4750  HD1 PHE A 312      15.199  54.575  83.779  1.00  0.00           H  
ATOM   4751  CE1 PHE A 312      13.576  53.263  84.321  1.00  0.00           C  
ATOM   4752  HE1 PHE A 312      14.109  52.364  84.051  1.00  0.00           H  
ATOM   4753  CZ  PHE A 312      12.265  53.180  84.820  1.00  0.00           C  
ATOM   4754  HZ  PHE A 312      11.783  52.218  84.925  1.00  0.00           H  
ATOM   4755  CE2 PHE A 312      11.577  54.350  85.180  1.00  0.00           C  
ATOM   4756  HE2 PHE A 312      10.570  54.290  85.569  1.00  0.00           H  
ATOM   4757  CD2 PHE A 312      12.190  55.605  85.031  1.00  0.00           C  
ATOM   4758  HD2 PHE A 312      11.652  56.501  85.309  1.00  0.00           H  
ATOM   4759  C   PHE A 312      15.982  58.573  85.160  1.00  0.00           C  
ATOM   4760  O   PHE A 312      16.903  58.253  84.412  1.00  0.00           O  
ATOM   4761  N   SER A 313      15.851  59.826  85.600  1.00  0.00           N  
ATOM   4762  H   SER A 313      15.063  60.052  86.207  1.00  0.00           H  
ATOM   4763  CA  SER A 313      16.686  60.960  85.177  1.00  0.00           C  
ATOM   4764  HA  SER A 313      16.776  60.941  84.096  1.00  0.00           H  
ATOM   4765  CB  SER A 313      15.999  62.282  85.542  1.00  0.00           C  
ATOM   4766  HB2 SER A 313      16.079  62.458  86.615  1.00  0.00           H  
ATOM   4767  HB3 SER A 313      16.489  63.102  85.014  1.00  0.00           H  
ATOM   4768  OG  SER A 313      14.632  62.231  85.177  1.00  0.00           O  
ATOM   4769  HG  SER A 313      14.168  61.839  85.958  1.00  0.00           H  
ATOM   4770  C   SER A 313      18.104  60.951  85.760  1.00  0.00           C  
ATOM   4771  O   SER A 313      18.976  61.624  85.217  1.00  0.00           O  
ATOM   4772  N   THR A 314      18.340  60.203  86.844  1.00  0.00           N  
ATOM   4773  H   THR A 314      17.574  59.653  87.204  1.00  0.00           H  
ATOM   4774  CA  THR A 314      19.616  60.181  87.584  1.00  0.00           C  
ATOM   4775  HA  THR A 314      20.231  61.011  87.236  1.00  0.00           H  
ATOM   4776  CB  THR A 314      19.411  60.377  89.096  1.00  0.00           C  
ATOM   4777  HB  THR A 314      20.386  60.591  89.536  1.00  0.00           H  
ATOM   4778  CG2 THR A 314      18.473  61.520  89.468  1.00  0.00           C  
ATOM   4779 HG21 THR A 314      18.465  61.649  90.550  1.00  0.00           H  
ATOM   4780 HG22 THR A 314      18.812  62.445  89.001  1.00  0.00           H  
ATOM   4781 HG23 THR A 314      17.460  61.305  89.133  1.00  0.00           H  
ATOM   4782  OG1 THR A 314      18.927  59.200  89.694  1.00  0.00           O  
ATOM   4783  HG1 THR A 314      17.970  59.166  89.573  1.00  0.00           H  
ATOM   4784  C   THR A 314      20.421  58.898  87.358  1.00  0.00           C  
ATOM   4785  O   THR A 314      19.894  57.887  86.900  1.00  0.00           O  
ATOM   4786  N   VAL A 315      21.698  58.910  87.760  1.00  0.00           N  
ATOM   4787  H   VAL A 315      22.070  59.770  88.131  1.00  0.00           H  
ATOM   4788  CA  VAL A 315      22.604  57.746  87.693  1.00  0.00           C  
ATOM   4789  HA  VAL A 315      22.685  57.451  86.646  1.00  0.00           H  
ATOM   4790  CB  VAL A 315      24.014  58.163  88.169  1.00  0.00           C  
ATOM   4791  HB  VAL A 315      24.293  59.064  87.620  1.00  0.00           H  
ATOM   4792  CG1 VAL A 315      24.075  58.499  89.667  1.00  0.00           C  
ATOM   4793 HG11 VAL A 315      25.068  58.874  89.915  1.00  0.00           H  
ATOM   4794 HG12 VAL A 315      23.344  59.267  89.918  1.00  0.00           H  
ATOM   4795 HG13 VAL A 315      23.882  57.608  90.267  1.00  0.00           H  
ATOM   4796  CG2 VAL A 315      25.080  57.105  87.867  1.00  0.00           C  
ATOM   4797 HG21 VAL A 315      26.061  57.476  88.165  1.00  0.00           H  
ATOM   4798 HG22 VAL A 315      24.875  56.181  88.409  1.00  0.00           H  
ATOM   4799 HG23 VAL A 315      25.100  56.904  86.797  1.00  0.00           H  
ATOM   4800  C   VAL A 315      22.086  56.511  88.451  1.00  0.00           C  
ATOM   4801  O   VAL A 315      22.375  55.395  88.034  1.00  0.00           O  
ATOM   4802  N   ALA A 316      21.278  56.683  89.506  1.00  0.00           N  
ATOM   4803  H   ALA A 316      20.999  57.615  89.766  1.00  0.00           H  
ATOM   4804  CA  ALA A 316      20.712  55.574  90.284  1.00  0.00           C  
ATOM   4805  HA  ALA A 316      21.524  54.913  90.597  1.00  0.00           H  
ATOM   4806  CB  ALA A 316      20.050  56.155  91.539  1.00  0.00           C  
ATOM   4807  HB1 ALA A 316      19.666  55.339  92.154  1.00  0.00           H  
ATOM   4808  HB2 ALA A 316      20.785  56.711  92.121  1.00  0.00           H  
ATOM   4809  HB3 ALA A 316      19.224  56.812  91.264  1.00  0.00           H  
ATOM   4810  C   ALA A 316      19.720  54.721  89.469  1.00  0.00           C  
ATOM   4811  O   ALA A 316      19.500  53.552  89.776  1.00  0.00           O  
ATOM   4812  N   ALA A 317      19.174  55.264  88.375  1.00  0.00           N  
ATOM   4813  H   ALA A 317      19.397  56.224  88.143  1.00  0.00           H  
ATOM   4814  CA  ALA A 317      18.335  54.517  87.444  1.00  0.00           C  
ATOM   4815  HA  ALA A 317      17.489  54.113  87.994  1.00  0.00           H  
ATOM   4816  CB  ALA A 317      17.827  55.496  86.388  1.00  0.00           C  
ATOM   4817  HB1 ALA A 317      17.079  55.005  85.766  1.00  0.00           H  
ATOM   4818  HB2 ALA A 317      17.389  56.362  86.884  1.00  0.00           H  
ATOM   4819  HB3 ALA A 317      18.653  55.829  85.759  1.00  0.00           H  
ATOM   4820  C   ALA A 317      19.065  53.334  86.789  1.00  0.00           C  
ATOM   4821  O   ALA A 317      18.445  52.341  86.423  1.00  0.00           O  
ATOM   4822  N   LEU A 318      20.393  53.407  86.671  1.00  0.00           N  
ATOM   4823  H   LEU A 318      20.865  54.227  87.037  1.00  0.00           H  
ATOM   4824  CA  LEU A 318      21.223  52.311  86.170  1.00  0.00           C  
ATOM   4825  HA  LEU A 318      20.776  51.915  85.260  1.00  0.00           H  
ATOM   4826  CB  LEU A 318      22.603  52.886  85.830  1.00  0.00           C  
ATOM   4827  HB2 LEU A 318      23.012  53.313  86.741  1.00  0.00           H  
ATOM   4828  HB3 LEU A 318      23.261  52.081  85.511  1.00  0.00           H  
ATOM   4829  CG  LEU A 318      22.582  53.969  84.738  1.00  0.00           C  
ATOM   4830  HG  LEU A 318      21.819  54.716  84.956  1.00  0.00           H  
ATOM   4831  CD1 LEU A 318      23.927  54.687  84.725  1.00  0.00           C  
ATOM   4832 HD11 LEU A 318      23.943  55.429  83.928  1.00  0.00           H  
ATOM   4833 HD12 LEU A 318      24.082  55.182  85.680  1.00  0.00           H  
ATOM   4834 HD13 LEU A 318      24.729  53.971  84.555  1.00  0.00           H  
ATOM   4835  CD2 LEU A 318      22.286  53.359  83.368  1.00  0.00           C  
ATOM   4836 HD21 LEU A 318      22.335  54.136  82.606  1.00  0.00           H  
ATOM   4837 HD22 LEU A 318      23.026  52.591  83.139  1.00  0.00           H  
ATOM   4838 HD23 LEU A 318      21.289  52.926  83.353  1.00  0.00           H  
ATOM   4839  C   LEU A 318      21.325  51.136  87.162  1.00  0.00           C  
ATOM   4840  O   LEU A 318      21.683  50.032  86.753  1.00  0.00           O  
ATOM   4841  N   ASP A 319      20.995  51.373  88.437  1.00  0.00           N  
ATOM   4842  H   ASP A 319      20.698  52.310  88.681  1.00  0.00           H  
ATOM   4843  CA  ASP A 319      20.937  50.387  89.526  1.00  0.00           C  
ATOM   4844  HA  ASP A 319      21.644  49.585  89.309  1.00  0.00           H  
ATOM   4845  CB  ASP A 319      21.354  51.040  90.865  1.00  0.00           C  
ATOM   4846  HB2 ASP A 319      20.515  51.631  91.237  1.00  0.00           H  
ATOM   4847  HB3 ASP A 319      21.531  50.245  91.591  1.00  0.00           H  
ATOM   4848  CG  ASP A 319      22.601  51.942  90.830  1.00  0.00           C  
ATOM   4849  OD1 ASP A 319      23.520  51.688  90.010  1.00  0.00           O  
ATOM   4850  OD2 ASP A 319      22.657  52.886  91.646  1.00  0.00           O  
ATOM   4851  C   ASP A 319      19.539  49.741  89.672  1.00  0.00           C  
ATOM   4852  O   ASP A 319      19.365  48.802  90.446  1.00  0.00           O  
ATOM   4853  N   TYR A 320      18.528  50.232  88.940  1.00  0.00           N  
ATOM   4854  H   TYR A 320      18.729  51.004  88.321  1.00  0.00           H  
ATOM   4855  CA  TYR A 320      17.186  49.632  88.894  1.00  0.00           C  
ATOM   4856  HA  TYR A 320      16.833  49.469  89.913  1.00  0.00           H  
ATOM   4857  CB  TYR A 320      16.190  50.552  88.160  1.00  0.00           C  
ATOM   4858  HB2 TYR A 320      16.534  50.668  87.131  1.00  0.00           H  
ATOM   4859  HB3 TYR A 320      15.237  50.030  88.111  1.00  0.00           H  
ATOM   4860  CG  TYR A 320      15.910  51.941  88.718  1.00  0.00           C  
ATOM   4861  CD1 TYR A 320      16.399  52.356  89.975  1.00  0.00           C  
ATOM   4862  HD1 TYR A 320      17.004  51.697  90.579  1.00  0.00           H  
ATOM   4863  CE1 TYR A 320      16.130  53.654  90.446  1.00  0.00           C  
ATOM   4864  HE1 TYR A 320      16.518  53.982  91.399  1.00  0.00           H  
ATOM   4865  CZ  TYR A 320      15.374  54.546  89.663  1.00  0.00           C  
ATOM   4866  OH  TYR A 320      15.186  55.814  90.101  1.00  0.00           O  
ATOM   4867  HH  TYR A 320      15.342  56.472  89.401  1.00  0.00           H  
ATOM   4868  CE2 TYR A 320      14.865  54.135  88.411  1.00  0.00           C  
ATOM   4869  HE2 TYR A 320      14.290  54.822  87.810  1.00  0.00           H  
ATOM   4870  CD2 TYR A 320      15.134  52.832  87.947  1.00  0.00           C  
ATOM   4871  HD2 TYR A 320      14.767  52.523  86.979  1.00  0.00           H  
ATOM   4872  C   TYR A 320      17.211  48.276  88.175  1.00  0.00           C  
ATOM   4873  O   TYR A 320      17.869  48.136  87.143  1.00  0.00           O  
ATOM   4874  N   VAL A 321      16.425  47.308  88.652  1.00  0.00           N  
ATOM   4875  H   VAL A 321      15.905  47.494  89.506  1.00  0.00           H  
ATOM   4876  CA  VAL A 321      16.251  45.991  88.005  1.00  0.00           C  
ATOM   4877  HA  VAL A 321      17.042  45.819  87.280  1.00  0.00           H  
ATOM   4878  CB  VAL A 321      16.378  44.873  89.059  1.00  0.00           C  
ATOM   4879  HB  VAL A 321      15.759  45.137  89.911  1.00  0.00           H  
ATOM   4880  CG1 VAL A 321      15.933  43.494  88.560  1.00  0.00           C  
ATOM   4881 HG11 VAL A 321      16.107  42.755  89.343  1.00  0.00           H  
ATOM   4882 HG12 VAL A 321      14.868  43.490  88.331  1.00  0.00           H  
ATOM   4883 HG13 VAL A 321      16.496  43.217  87.671  1.00  0.00           H  
ATOM   4884  CG2 VAL A 321      17.816  44.764  89.575  1.00  0.00           C  
ATOM   4885 HG21 VAL A 321      17.877  43.995  90.345  1.00  0.00           H  
ATOM   4886 HG22 VAL A 321      18.490  44.496  88.764  1.00  0.00           H  
ATOM   4887 HG23 VAL A 321      18.131  45.711  90.014  1.00  0.00           H  
ATOM   4888  C   VAL A 321      14.902  45.939  87.273  1.00  0.00           C  
ATOM   4889  O   VAL A 321      13.867  45.940  87.941  1.00  0.00           O  
ATOM   4890  N   PRO A 322      14.841  45.928  85.925  1.00  0.00           N  
ATOM   4891  CD  PRO A 322      15.912  46.194  84.978  1.00  0.00           C  
ATOM   4892  HD2 PRO A 322      16.351  45.250  84.650  1.00  0.00           H  
ATOM   4893  HD3 PRO A 322      16.681  46.844  85.390  1.00  0.00           H  
ATOM   4894  CG  PRO A 322      15.221  46.884  83.804  1.00  0.00           C  
ATOM   4895  HG2 PRO A 322      15.786  46.785  82.878  1.00  0.00           H  
ATOM   4896  HG3 PRO A 322      15.051  47.934  84.044  1.00  0.00           H  
ATOM   4897  CB  PRO A 322      13.884  46.150  83.735  1.00  0.00           C  
ATOM   4898  HB2 PRO A 322      14.013  45.233  83.160  1.00  0.00           H  
ATOM   4899  HB3 PRO A 322      13.108  46.772  83.288  1.00  0.00           H  
ATOM   4900  CA  PRO A 322      13.573  45.818  85.202  1.00  0.00           C  
ATOM   4901  HA  PRO A 322      12.883  46.567  85.593  1.00  0.00           H  
ATOM   4902  C   PRO A 322      12.942  44.425  85.334  1.00  0.00           C  
ATOM   4903  O   PRO A 322      13.635  43.407  85.311  1.00  0.00           O  
ATOM   4904  N   LEU A 323      11.609  44.371  85.373  1.00  0.00           N  
ATOM   4905  H   LEU A 323      11.099  45.247  85.433  1.00  0.00           H  
ATOM   4906  CA  LEU A 323      10.814  43.136  85.338  1.00  0.00           C  
ATOM   4907  HA  LEU A 323      11.398  42.366  84.832  1.00  0.00           H  
ATOM   4908  CB  LEU A 323      10.534  42.634  86.772  1.00  0.00           C  
ATOM   4909  HB2 LEU A 323       9.949  41.718  86.687  1.00  0.00           H  
ATOM   4910  HB3 LEU A 323      11.481  42.356  87.236  1.00  0.00           H  
ATOM   4911  CG  LEU A 323       9.787  43.632  87.690  1.00  0.00           C  
ATOM   4912  HG  LEU A 323       9.379  44.449  87.101  1.00  0.00           H  
ATOM   4913  CD1 LEU A 323       8.621  42.959  88.420  1.00  0.00           C  
ATOM   4914 HD11 LEU A 323       8.110  43.683  89.052  1.00  0.00           H  
ATOM   4915 HD12 LEU A 323       7.913  42.566  87.689  1.00  0.00           H  
ATOM   4916 HD13 LEU A 323       8.992  42.138  89.036  1.00  0.00           H  
ATOM   4917  CD2 LEU A 323      10.719  44.229  88.745  1.00  0.00           C  
ATOM   4918 HD21 LEU A 323      10.186  44.968  89.343  1.00  0.00           H  
ATOM   4919 HD22 LEU A 323      11.104  43.446  89.397  1.00  0.00           H  
ATOM   4920 HD23 LEU A 323      11.557  44.718  88.249  1.00  0.00           H  
ATOM   4921  C   LEU A 323       9.524  43.340  84.527  1.00  0.00           C  
ATOM   4922  O   LEU A 323       8.921  44.413  84.586  1.00  0.00           O  
ATOM   4923  N   MET A 324       9.096  42.328  83.767  1.00  0.00           N  
ATOM   4924  H   MET A 324       9.590  41.451  83.810  1.00  0.00           H  
ATOM   4925  CA  MET A 324       7.853  42.380  82.983  1.00  0.00           C  
ATOM   4926  HA  MET A 324       7.864  43.274  82.356  1.00  0.00           H  
ATOM   4927  CB  MET A 324       7.707  41.147  82.076  1.00  0.00           C  
ATOM   4928  HB2 MET A 324       7.571  40.261  82.700  1.00  0.00           H  
ATOM   4929  HB3 MET A 324       6.813  41.266  81.461  1.00  0.00           H  
ATOM   4930  CG  MET A 324       8.906  40.902  81.155  1.00  0.00           C  
ATOM   4931  HG2 MET A 324       9.789  40.698  81.761  1.00  0.00           H  
ATOM   4932  HG3 MET A 324       8.696  40.007  80.568  1.00  0.00           H  
ATOM   4933  SD  MET A 324       9.290  42.252  80.010  1.00  0.00           S  
ATOM   4934  CE  MET A 324      10.561  41.406  79.034  1.00  0.00           C  
ATOM   4935  HE1 MET A 324      11.087  42.123  78.403  1.00  0.00           H  
ATOM   4936  HE2 MET A 324      11.273  40.923  79.702  1.00  0.00           H  
ATOM   4937  HE3 MET A 324      10.097  40.640  78.416  1.00  0.00           H  
ATOM   4938  C   MET A 324       6.641  42.460  83.914  1.00  0.00           C  
ATOM   4939  O   MET A 324       6.609  41.776  84.937  1.00  0.00           O  
ATOM   4940  N   ARG A 325       5.644  43.287  83.588  1.00  0.00           N  
ATOM   4941  H   ARG A 325       5.716  43.823  82.725  1.00  0.00           H  
ATOM   4942  CA  ARG A 325       4.402  43.362  84.375  1.00  0.00           C  
ATOM   4943  HA  ARG A 325       4.661  43.183  85.421  1.00  0.00           H  
ATOM   4944  CB  ARG A 325       3.791  44.765  84.263  1.00  0.00           C  
ATOM   4945  HB2 ARG A 325       3.858  45.126  83.234  1.00  0.00           H  
ATOM   4946  HB3 ARG A 325       2.743  44.746  84.563  1.00  0.00           H  
ATOM   4947  CG  ARG A 325       4.574  45.678  85.215  1.00  0.00           C  
ATOM   4948  HG2 ARG A 325       4.416  45.348  86.243  1.00  0.00           H  
ATOM   4949  HG3 ARG A 325       5.633  45.581  84.990  1.00  0.00           H  
ATOM   4950  CD  ARG A 325       4.200  47.153  85.108  1.00  0.00           C  
ATOM   4951  HD2 ARG A 325       4.844  47.713  85.788  1.00  0.00           H  
ATOM   4952  HD3 ARG A 325       4.414  47.492  84.095  1.00  0.00           H  
ATOM   4953  NE  ARG A 325       2.783  47.405  85.447  1.00  0.00           N  
ATOM   4954  HE  ARG A 325       2.160  46.614  85.440  1.00  0.00           H  
ATOM   4955  CZ  ARG A 325       2.244  48.597  85.617  1.00  0.00           C  
ATOM   4956  NH1 ARG A 325       2.984  49.666  85.531  1.00  0.00           N  
ATOM   4957 HH11 ARG A 325       3.897  49.525  85.133  1.00  0.00           H
[truncated: 639,929 more chars]
