# Supplementary material for: The Mycobacterium tuberculosis methyltransferase Rv2067c manipulates host epigenetic programming to promote its own survival
Source: Nat Commun. 2023 Dec 21;14:8497. doi: 10.1038/s41467-023-43940-6 (PMC10739865; doi:10.1038/s41467-023-43940-6)
Supplement: Supplementary file 10 — Supplementary Software File 1 [file 41467_2023_43940_MOESM10_ESM.txt]

#!/usr/bin/env python3
# -*- coding: utf-8 -*-

"""
Created on Wed Nov  2 10:05:17 2022

@author: venkatareddy
"""

"""
This Python script plots the elution profile of Rv2067c 
obtained by analytical gel filtration chromatography.
It takes the input files from Source Data 3 folder
"""

import xml.etree.ElementTree as ET
import pandas as pd
import seaborn as sns
import numpy as np
import matplotlib.pyplot as plt
from mpl_toolkits.axes_grid1.inset_locator import inset_axes


def pzfx2df(pzfx_file):    
    tree = ET.parse(pzfx_file)
    root = tree.getroot()
    x = []
    y = []
    for child1 in root:
       if child1.tag == '{http://graphpad.com/prism/Prism.htm}Table':
           for child2 in child1:
               if child2.tag == '{http://graphpad.com/prism/Prism.htm}XColumn':
                   for child3 in child2:
                       if child3.tag == '{http://graphpad.com/prism/Prism.htm}Subcolumn':
                           for child4 in child3:
                               x.append(float(child4.text))
               if child2.tag == '{http://graphpad.com/prism/Prism.htm}YColumn':
                   for child3 in child2:
                       if child3.tag == '{http://graphpad.com/prism/Prism.htm}Subcolumn':
                           for child4 in child3:
                               y.append(float(child4.text))
    df = pd.DataFrame(list(zip(x,y)), columns = ['elution(ml)', 'A280(mAU)'])
    return df     
    
# =============================================================================
# rv2067c = pzfx2df('Rv2067c.pzfx')
# blu = pzfx2df('blue_dextran.pzfx')
# ald = pzfx2df('Aldolase.pzfx')
# con = pzfx2df('Conalbumin.pzfx')
# ova = pzfx2df('Ovalbumin.pzfx')
# rib = pzfx2df('Ribonuclease.pzfx')
# fer = pzfx2df('Ferritin.pzfx')
# 
# suffix = '_gelfiltration_superdex200_24ml_elution_profile_A280.csv'
# profiles = ['Rv2067c', 'BlueDextran', 'Aldolase', 
#             'Conalbumin', 'Ovalbumin', 'Ribonuclease', 'Ferritin']
# df_list = [rv2067c, blu, ald, con, ova, rib, fer]
# 
# for profile, df in zip(profiles, df_list):
#     df.to_csv(profile + suffix, index=False, sep='\t')   
# ============================================================================= 

rv2067c = pd.read_csv('Rv2067c_gelfiltration_superdex200_24ml_elution_profile_A280.csv', sep='\t')
blu = pd.read_csv('BlueDextran_gelfiltration_superdex200_24ml_elution_profile_A280.csv', sep='\t')
ald = pd.read_csv('Aldolase_gelfiltration_superdex200_24ml_elution_profile_A280.csv', sep='\t')
con = pd.read_csv('Conalbumin_gelfiltration_superdex200_24ml_elution_profile_A280.csv', sep='\t')
ova = pd.read_csv('Ovalbumin_gelfiltration_superdex200_24ml_elution_profile_A280.csv', sep='\t')
rib = pd.read_csv('Ribonuclease_gelfiltration_superdex200_24ml_elution_profile_A280.csv', sep='\t')
fer = pd.read_csv('Ferritin_gelfiltration_superdex200_24ml_elution_profile_A280.csv', sep='\t')


rib_above17_ind = rib[rib['elution(ml)'] < 17.0].index
rib.drop(rib_above17_ind, inplace = True)

Vo = blu.loc[blu['A280(mAU)'].idxmax()]['elution(ml)']
rv2067c_Ve = rv2067c.loc[rv2067c['A280(mAU)'].idxmax()]['elution(ml)']

markerProtein_dfs = [fer, ald, con, ova, rib]
markerProtein_names = ['fer', 'ald', 'con', 'ova', 'rib']

markerProtein_Ve = []
for ptn in markerProtein_dfs:
    Ve = ptn.loc[ptn['A280(mAU)'].idxmax()]['elution(ml)']
    markerProtein_Ve.append(Ve)

markerProtein_MW = [440000, 158000, 75000, 44000, 13700]

Ve_df = pd.DataFrame(list(zip(markerProtein_names, markerProtein_MW)), columns = ['markerProtein_name', 'MW(KDa)'])
Ve_df['log(MW)'] = np.log10(Ve_df['MW(KDa)'])
Ve_df['Ve(ml)'] = markerProtein_Ve
Ve_df['Ve/Vo'] = Ve_df['Ve(ml)']/Vo
Vc = 24.0 # superdex 200 column volume
Ve_df['Kav'] = (Ve_df['Ve(ml)'] - Vo)/(Vc - Vo)

m, c = np.polyfit(Ve_df['Kav'], Ve_df['log(MW)'], 1)

x = Ve_df['Kav']
y = Ve_df['log(MW)']

rv2067c_Kav = (rv2067c_Ve - Vo)/(Vc - Vo)
y_intercept = m*rv2067c_Kav + c
Cal_MW_rv2067c = 10**y_intercept
print('Rv2067c Mr:', Cal_MW_rv2067c.round(3))


fig = plt.figure(figsize=[4.2, 2.4], dpi = 300)
ax1 = fig.add_axes([0.12, 0.15, 0.85, 0.8])
ax1.plot(rv2067c['elution(ml)'], rv2067c['A280(mAU)'], color='royalblue')
ax1_fontsize = 8
ax1.set_xlabel('Elution volume (ml)', fontsize=ax1_fontsize)
ax1.set_ylabel('A280 (mAU)', fontsize=ax1_fontsize)
ax1.xaxis.set_tick_params(labelsize=ax1_fontsize)
ax1.yaxis.set_tick_params(labelsize=ax1_fontsize)
ax1.set_xlim(0,24)
ax1.set_ylim(0,350)
ax1.text(12.3, 310, 'Rv2067c \n  dimer', fontsize = 7)
ax1.text(15.5, 250, r'Rv2067c M$_r$: 94108.45', fontsize = 7)

ax2 = fig.add_axes([0.22, 0.55, 0.3, 0.3])
ax2.plot(x, y, 'ro', markersize=2.5) 
ax2.plot(x, m*x+c, '-k', alpha= 0.7, linewidth=1)
ax2_fontsize = 6
ax2.xaxis.set_tick_params(labelsize=ax2_fontsize)
ax2.yaxis.set_tick_params(labelsize=ax2_fontsize)
ax2.set_xlabel(r'K$_{av}$', fontsize = ax2_fontsize)
ax2.set_ylabel(r'log M$_r$', fontsize = ax2_fontsize)
#ax2.set_xlim(0.05, 0.65)
#ax2.set_ylim(3.75, 5.75)
ax2.tick_params(direction='in')
ax2.set_title('Standard curve', fontsize=ax2_fontsize)
ax2.axvline(x=rv2067c_Kav, ymin=0, ymax=0.545, linewidth=0.5, color='royalblue')
ax2.axhline(y=y_intercept, xmin=0, xmax= 0.455, linewidth=0.5, color='royalblue')
#ax2.plot([rv2067c_Kav, rv2067c_Kav], [4.0,y_intercept], '-y', linewidth = 0.5)
#ax2.set_ylim(ax2.get_ylim()[0], ax2.get_ylim()[1])
plt.savefig('Rv2067c_gelfiltration_plot.pdf', transparent=True)
plt.savefig('Rv2067c_gelfiltration_plot.png', transparent=True)
