# Supplementary material for: The Mycobacterium tuberculosis methyltransferase Rv2067c manipulates host epigenetic programming to promote its own survival
Source: Nat Commun. 2023 Dec 21;14:8497. doi: 10.1038/s41467-023-43940-6 (PMC10739865; doi:10.1038/s41467-023-43940-6)
Supplement: Supplementary file 11 — Supplementary Software File 2 [file 41467_2023_43940_MOESM11_ESM.txt]

#!/usr/bin/env python3
# -*- coding: utf-8 -*-
"""
Created on Mon Mar 13 17:02:01 2023

@author: venkatareddy
"""

"""
This python script plots the temperature factors of active site
residues of Rv2067c crytal structure.
It takes the Rv2067c PDB file as input.
"""

import numpy as np
import matplotlib.pyplot as plt
import pandas as pd
import seaborn as sns
from sklearn.preprocessing import normalize


#pdb44 = '44_mt67-mt67_h3pep_i3c_w1_1_xyzout_prosmart_refmac.pdb'
pdb44 = "Supplementary_Data_1.pdb"


f1 = open(pdb44, 'r')

atomlines = []
for l1 in f1.readlines():
    if l1.startswith(('ATOM', 'HETATM')):
        atomlines.append(l1.strip('\n'))
        
f1.close()        

chain_a = {}
chain_b = {}

sc_atombfac = []
for line in atomlines:
    if int(line[22:26]) == 20:
        if line[21] == 'A':
            if not line[12:16].strip() in ['CA', 'C', 'O', 'N']:
                sc_atombfac.append(float(line[60:66]))
  
sc_atombfac_array = np.array(sc_atombfac)           
sc_bfact = np.sum(sc_atombfac_array)/len(sc_atombfac_array)


def sc_bfac(resi, chain_id):
    sc_atombfac = []
    for line in atomlines:
        if int(line[22:26]) == resi:
            if line[21] == chain_id:
                if not line[12:16].strip() in ['CA', 'C', 'O', 'N']:
                    sc_atombfac.append(float(line[60:66]))
      
    sc_atombfac_array = np.array(sc_atombfac)           
    sc_bfac = np.sum(sc_atombfac_array)/len(sc_atombfac_array)
    return round(sc_bfac, 2)

#print(sc_bfac(20, 'B'))
resnum = [20, 133, 134, 160, 165, 221, 222, 228]
chains = ['A', 'B']
resi_name = ['Y20', 'H133', 'H134', 'Y160', 'R165', 'D221', 'T222', 'Q228']
chainA = ['A']*len(resnum)
chainB = ['B']*len(resnum)

sc_bfac_A = []
sc_bfac_B = []
for ria in resnum:
    sc_bfac_A.append(sc_bfac(ria, 'A'))

for rib in resnum:
    sc_bfac_B.append(sc_bfac(rib, 'B'))

fig = plt.figure()
ax = fig.add_axes([0.1, 0.1, 0.8, 0.8])
barwidth = 0.25

bar1pos = np.arange(len(resi_name))
bar2pos = [x + barwidth for x in bar1pos]

fontsize = 7.0
ax.bar(bar1pos, sc_bfac_A, width = barwidth, label = 'Monomer A', color='olivedrab', linewidth=0, edgecolor='black')
ax.bar(bar2pos, sc_bfac_B, width = barwidth, label = 'Monomer B', color='darkseagreen', linewidth=0, edgecolor='black')
ax.set_xticks(bar1pos+barwidth/2)
ax.set_xticklabels(resi_name, fontsize=fontsize)
ax.tick_params(axis='y', labelsize=fontsize)

#angstrom = "\u212B"
ax.set_ylabel(r'Temperature factor ($\mathrm{\AA}^2$)/Side chain', fontsize = fontsize)
ax.set_xlabel('Residues', fontsize=fontsize)
ax.legend(frameon=False, fontsize=fontsize)
ax.axhline(y=72.2, color = 'darkolivegreen', linestyle='--', lw=0.5)
plt.savefig('Rv2067c_activesite_temperature_factors_plot.pdf', transparent=True, dpi=300)
plt.savefig('Rv2067c_activesite_temperature_factors_plot.png', transparent=True, dpi=300)
#plt.show()

'''

dfA = pd.DataFrame()
dfB = pd.DataFrame()
dfA['Residue'] = resi_name
dfA['B-factor'] = sc_bfac_A
dfA['chain_ID'] = chainA

dfB['Residue'] = resi_name
dfB['B-factor'] = sc_bfac_B
dfB['chain_ID'] = chainB

dfAB = pd.concat([dfA, dfB], ignore_index=True) 

ax = sns.barplot(data=dfAB, x='Residue', y='B-factor', hue='chain_ID')
ax.axhline(y=73, color = 'red')
plt.show()

plt.bar(resi_name, sc_bfac_A)


        
def sc_bfac_allres(pdblines, chain_id):   
    resids_inchain = []
    for line6 in pdblines:
        if line6.startswith('ATOM'):
            if line6[21] == chain_id:
                if not int(line6[22:26]) in resids_inchain:
                    resids_inchain.append(int(line6[22:26]))
    resi_scbfacs = []   
    for a1 in np.arange(1, 408, 1):
        resi_atomwise_bfac = []
        if a1 in resids_inchain:            
            for line3 in pdblines:
                if line3.startswith('ATOM'):
                    if line3[21] == chain_id:
                        ri = int(line3[22:26])                        
                        if a1 == ri:
                            if not line3[12:16].strip() in ['CA', 'C', 'O', 'N']:
                                resi_atomwise_bfac.append(float(line3[60:66]))    
        
        resi_atomwise_bfac_arr = np.array(resi_atomwise_bfac)
        if resi_atomwise_bfac_arr.size == 0:
            np.append(resi_atomwise_bfac_arr, 1)
        else:
            resi_atomwise_bfac_arr
            
        resi_scbfac_avr = resi_atomwise_bfac_arr.mean()
        resi_scbfacs.append(resi_scbfac_avr)
        
    resi_scbfacs_arr = np.array(resi_scbfacs).round(2)
    
    
    #mask = np.isnan(resi_scbfacs_arr)
    #resi_scbfacs_arr = resi_scbfacs_arr[~mask]
    len407 = np.arange(1, 408, 1)
    resi_scbfac_dict = dict(zip(len407, resi_scbfacs_arr))
    return resi_scbfac_dict #resids_inchain, resi_scbfacs_arr 
    
#resids_inchainA, resi_bfacs_chainA = sc_bfac_allres(atomlines, 'A')
#resids_inchainB, resi_bfacs_chainB = sc_bfac_allres(atomlines, 'B')
             
resi_scbfac_dict_A = sc_bfac_allres(atomlines, 'A')
resi_scbfac_dict_B = sc_bfac_allres(atomlines, 'B')

len407a = np.arange(1,408,1)

A = np.array(list(resi_scbfac_dict_A.values()))
mask = np.isnan(A)
Ax = A[~mask]
Axmean = Ax.mean()
A_avrout = A - Axmean
A_avrout_dict = dict(zip(len407a, A_avrout))
B = np.array(list(resi_scbfac_dict_B.values()))
mask = np.isnan(B)
Bx = B[~mask]
Bxmean = Bx.mean()
B_avrout = B - Bxmean
B_avrout_dict = dict(zip(len407a, B_avrout))

sns.barplot(len407a, A_avrout)
plt.show()

as_res = [20, 133, 134, 160, 165, 221, 222, 228]

for asi in as_res:
    print(asi, resi_scbfac_dict_A[asi])

def normalize_bfac(bfac_array):    
    min_val = min(bfac_array)
    max_val = max(bfac_array)    
    # Shift the data to have a minimum value of 0
    shifted_data = [x - min_val for x in bfac_array]    
    # Scale the data to have a range of 0 to 1
    normalized_bfac = [x / (max_val - min_val) for x in shifted_data]    
    return normalized_bfac

Anormal = normalize_bfac(A)
###############################################################################
'''
    
