# Supplementary material for: The Mycobacterium tuberculosis methyltransferase Rv2067c manipulates host epigenetic programming to promote its own survival
Source: Nat Commun. 2023 Dec 21;14:8497. doi: 10.1038/s41467-023-43940-6 (PMC10739865; doi:10.1038/s41467-023-43940-6)
Supplement: Supplementary file 12 — Supplementary Software File 3 [file 41467_2023_43940_MOESM12_ESM.txt]

#!/usr/bin/env python3
# -*- coding: utf-8 -*-
"""
Created on Tue Oct 18 16:24:05 2022

@author: venkatareddy
"""
"""
This Python script plots RMSF data obtained from Rv2067c-SAM 
MD simulations.
It takes input from Source Data 4 folder.
"""

import matplotlib.pyplot as plt
import matplotlib
import numpy as np
import pandas as pd

font = {'family' : 'sans-serif',
        'weight' : 'normal',
        'size'   : 7}

matplotlib.rc('font', **font)
#read xvg files
f_Aw = open('Rv2067c_rmsf_A_CA.dat', 'r')
f_A7bs = open('Rv2067c_rmsf_A_7BS_CA.dat', 'r')
f_A7bsldd = open('Rv2067c_rmsf_A_7BS_LDpart_CA.dat', 'r')


res_num3 = [] # makes a list of residue number of rmsf data
rmsf_Aw = [] # rmsf values; whole chain A aligned C-alpha
rmsf_A7bs = [] # rmsf values; only 7betastrands alined C-alpha
rmsf_A7bsldd = [] # rmsf values; only 7betastrands+large dimerization domain partly
                            # alined C-alpha
# residue and rmsf values listed
for lAw in f_Aw.readlines():
    if lAw.startswith(' '):
        res_num3.append(int(float(lAw[:10].strip())))
        rmsf_Aw.append(float(lAw[11:].strip()))
        

for lA7bs in f_A7bs.readlines():
    if lA7bs.startswith(' '):
        rmsf_A7bs.append(float(lA7bs[11:].strip()))
        
for lA7bsldd in f_A7bsldd.readlines():
    if lA7bsldd.startswith(' '):
        rmsf_A7bsldd.append(float(lA7bsldd[11:].strip()))

# conver values to array; multiplication with 10 converts rmsf from nm to Angstroms
res_num_3a = np.array(res_num3)      
rmsf_Aw_a = np.array(rmsf_Aw)
rmsf_A7bs_a = np.array(rmsf_A7bs)
rmsf_A7bsldd_a = np.array(rmsf_A7bsldd)

fig = plt.figure(dpi=300)

linewidth = 1.5
alpha = 1.0
ax = fig.add_axes([0.1,0.1,0.8,0.6])
for axis in ['top','bottom','left','right']:
    ax.spines[axis].set_linewidth(0.6)
ax.tick_params(width=0.6)    
ax.plot(res_num_3a, rmsf_Aw_a, linewidth=linewidth, label='407-aa', color = 'gold', alpha=alpha)
ax.plot(res_num_3a, rmsf_A7bs_a, linewidth=linewidth, label='7BS-aa', color = 'orange', alpha=alpha)
ax.plot(res_num_3a, rmsf_A7bsldd_a, linewidth=linewidth, label='7BS-aa+part LSD', color = 'tomato', alpha=alpha)
ax.set_xlabel('Residue number')
ax.set_ylabel('RMSF ($\AA$)')
#ax.set_title('RMSF chain A')

ymax = 5.0
ax.set_xlim(1, 407)
ax.set_ylim(0, ymax)
ax.legend(loc = (0.71, 0.81),frameon=False)

# 7 beta strand list; bsbr = beta strand begin residue
# bsbr = beta strand end residue

bsbr = [58,80,106,125,154,245,293]
bser = [62,85,110,129,160,250,300]
bs = zip(bsbr, bser)

# vertical mark for beta strands
for i, j in bs:
    ax.fill_between([ij for ij in range(i,j+1)], y1 = 0, y2 = 5.28, color = 'gray', alpha=0.2, linewidth=0)
    
#ax.axvspan(0, 18, facecolor='gray', alpha = 0.5)    
#ax.axvspan(18.001, 208, facecolor='green', alpha = 0.5)    
x_ntail = res_num_3a[0:19] # n-ter tail 
x_sam1 = res_num_3a[18:161] # SAM-binding domain
x_sam2 = res_num_3a[231:257] # SAM-binding domain
x_sam3 = res_num_3a[292:310] # SAM-binding domain
x_sam = np.concatenate((x_sam1, x_sam2, x_sam3))
x_ldd = res_num_3a[162:231] # large subdomain of dimerization domain
x_sdd = res_num_3a[251:293] # small subdomain of dimeriztaiotn domain
x_ctd = res_num_3a[309:408] # c-ter domain
#ax.fill_between(x_fill, y1_fill, 5.5, alpha=0.5, color='red')

ax2 = fig.add_axes([0.1, 0.705, 0.8, 0.05])
ax2.set_xlim(1, 407)
ax2.set_ylim(0,1)
ax2.axis('off')
up = 1.0 
bottom = 0.2
ax2.fill_between(x_ntail, up, bottom, color = '#C0C0C0', alpha = 1.0, linewidth=0)
ax2.fill_between(x_sam, up, bottom, color = ['#3CB371'], alpha = 1.0, linewidth=0)
ax2.fill_between(x_ldd, up, bottom, color = ['#DA70D6'], alpha = 1.0, linewidth=0)
ax2.fill_between(x_sdd, up, bottom, color = ['#BA55D3'], alpha = 1.0, linewidth=0)
ax2.fill_between(x_ctd, up, bottom, color = ['#BDB76B'], alpha = 1.0, linewidth=0)

colors = ['orange', 'blue', 'yellow', 'blue', 'yellow', 'blue', 'red']
c_colors =[]
for c in colors:
    c_colors.append(c)


domains_start = [0,18, 231,292, 162, 251, 309]
domains_end = [18, 161, 256, 308, 230, 291, 405 ]

rn = res_num_3a
helix_start = [27,40,68,88,138,166,184,203,216,233,267,277,346,361,379]
helix_end = [33,47,75,101,146,177,196,208,223,242,274,287,352,369,394]

strand_start = [58,80,106,125,154,245,293,321,329,334,340,399]
strand_end = [62,85,110,129,160,250,300,324,331,337,342,402]
for u, v in zip(helix_start, helix_end):
    ax2.fill_between([xh for xh in range(u, v+1)], 0, 0.2, color=['blue'],alpha=1, linewidth=0)        

for m, n in zip(strand_start, strand_end):
    ax2.fill_between([xs for xs in range(m, n+1)], 0, 0.2, color= ['red'], alpha = 1, linewidth=0)
    
ss_H = list(rn[27:34])
#ax.fill_between([r for r in range(216, 223+1)], y1= 0, y2  = 4, color= 'red', alpha= 0.2, linewidth=0)
ax.fill_between([r for r in range(209, 215+1)], y1= 0, y2  = ymax, color= 'green', alpha= 0.5, linewidth=0)
pocket_res = [20,160,165,221,228]
for pr in pocket_res:
    ax.vlines(pr, 0, ymax, color='crimson', linestyle='dashed', linewidth=0.5)
start = 0.45
ax2.text(81, start, 'CD')
ax2.text(193, start, 'LSD')
ax2.text(237, start, 'CD')
ax2.text(265, start, 'SSD')
ax2.text(296, start, 'CD')
ax2.text(348, start, 'CTD')
ax2.set_xlabel('Domains')


# =============================================================================
# ax.fill_between([328, 340], y1=4.9, y2=5.0, color='black', linewidth=0)
# ax.fill_between([328, 340], y1=4.7, y2=4.8, color='gray', alpha=0.5, linewidth=0)
# ax.text(345, 4.9, 'Helix')
# ax.text(345, 4.7, 'Strand')
# =============================================================================

ssep = []
ssel = []

'''poc_res = [20, 160, 165, 206, 213, 221, 222, 228]
#poc_res_lab = ['20', '160', '165',  ]
for k in poc_res:
    ax.axvline(k, color = 'r', linewidth=0.5)'''
#plt.show()
plt.savefig('Rv2067c_rmsf_chainA_2_plot.pdf', facecolor='none', dpi=300, transparent=True)  
plt.savefig('Rv2067c_rmsf_chainA_2_plot.png', facecolor='none', dpi=300, transparent=True)  

f_Aw.close()
f_A7bs.close()
f_A7bsldd.close()
