# Supplementary material for: The Mycobacterium tuberculosis methyltransferase Rv2067c manipulates host epigenetic programming to promote its own survival
Source: Nat Commun. 2023 Dec 21;14:8497. doi: 10.1038/s41467-023-43940-6 (PMC10739865; doi:10.1038/s41467-023-43940-6)
Supplement: Supplementary file 13 — Source Data [file 41467_2023_43940_MOESM13_ESM.zip]

Archive with 25 entries (22 files):
- Source data File/
- Source data File/~$Source data 2 - uncropped and unprocessed versions of blots with markers blots for main and supplementary figures.pptx
- __MACOSX/Source data File/._~$Source data 2 - uncropped and unprocessed versions of blots with markers blots for main and supplementary figures.pptx
- Source data File/.DS_Store
- __MACOSX/Source data File/._.DS_Store
- Source data File/Source Data 4 - The Calpha RMSF data of Rv2067c MD simulations /
- Source data File/Source Data 3 - Analytical Gel filtration chromotography/
- Source data File/Source data 2 - uncropped and unprocessed versions of blots with markers blots for main and supplementary figures.pdf
- __MACOSX/Source data File/._Source data 2 - uncropped and unprocessed versions of blots with markers blots for main and supplementary figures.pdf
- Source data File/Source data 5 - Analysed Transcriptomic data.xlsx
- __MACOSX/Source data File/._Source data 5 - Analysed Transcriptomic data.xlsx
- Source data File/Source data 1 - Mean and standard deviation for graphs in main and supplementary figures. xlsx.xlsx
- __MACOSX/Source data File/._Source data 1 - Mean and standard deviation for graphs in main and supplementary figures. xlsx.xlsx
- Source data File/Source Data 4 - The Calpha RMSF data of Rv2067c MD simulations /Rv2067c_rmsf_A_7BS_LDpart_CA.dat
- Source data File/Source Data 4 - The Calpha RMSF data of Rv2067c MD simulations /Rv2067c_rmsf_A_CA.dat
- Source data File/Source Data 4 - The Calpha RMSF data of Rv2067c MD simulations /Rv2067c_rmsf_A_7BS_CA.dat
- Source data File/Source Data 3 - Analytical Gel filtration chromotography/Conalbumin_gelfiltration_superdex200_24ml_elution_profile_A280.csv
- Source data File/Source Data 3 - Analytical Gel filtration chromotography/Rv2067c_gelfiltration_superdex200_24ml_elution_profile_A280.csv
- Source data File/Source Data 3 - Analytical Gel filtration chromotography/Ribonuclease_gelfiltration_superdex200_24ml_elution_profile_A280.csv
- Source data File/Source Data 3 - Analytical Gel filtration chromotography/Ovalbumin_gelfiltration_superdex200_24ml_elution_profile_A280.csv
- Source data File/Source Data 3 - Analytical Gel filtration chromotography/Aldolase_gelfiltration_superdex200_24ml_elution_profile_A280.csv
- __MACOSX/Source data File/Source Data 3 - Analytical Gel filtration chromotography/._Aldolase_gelfiltration_superdex200_24ml_elution_profile_A280.csv
- Source data File/Source Data 3 - Analytical Gel filtration chromotography/BlueDextran_gelfiltration_superdex200_24ml_elution_profile_A280.csv
- __MACOSX/Source data File/Source Data 3 - Analytical Gel filtration chromotography/._BlueDextran_gelfiltration_superdex200_24ml_elution_profile_A280.csv
- Source data File/Source Data 3 - Analytical Gel filtration chromotography/Ferritin_gelfiltration_superdex200_24ml_elution_profile_A280.csv
