# Supplementary material for: The Mycobacterium tuberculosis methyltransferase Rv2067c manipulates host epigenetic programming to promote its own survival
Source: Nat Commun. 2023 Dec 21;14:8497. doi: 10.1038/s41467-023-43940-6 (PMC10739865; doi:10.1038/s41467-023-43940-6)
Supplement: Supplementary file 13 — Source Data [file 41467_2023_43940_MOESM13_ESM.zip › Source data File/Source data 5 - Analysed Transcriptomic data.xlsx]

## Sheet: Differentially Regulated Genes
Id	baseMean	FC	log2FoldChange	pvalue	padj	gene_name	gene_description	gene_biotype	ENTREZID
ENSG00000262265.1	28.93	26.139	4.708	6.79522e-11	2.38079e-07	RP5-867C24.4	-	sense_intronic	-
ENSG00000196104.10	47.13	26.094	4.706	1.98692e-07	5.26066e-05	SPOCK3	SPARC/osteonectin, cwcv and kazal like domains proteoglycan 3	protein_coding	50859
ENSG00000183454.15	44.44	25.696	4.683	1.20869e-11	7.25374e-08	GRIN2A	glutamate ionotropic receptor NMDA type subunit 2A	protein_coding	2903
ENSG00000182256.12	57.61	20.234	4.339	4.2202e-09	3.79903e-06	GABRG3	gamma-aminobutyric acid type A receptor gamma3 subunit	protein_coding	2567
ENSG00000183580.9	44.35	17.307	4.113	9.00429e-07	0.000140968	FBXL7	F-box and leucine rich repeat protein 7	protein_coding	23194
ENSG00000115252.18	33.36	17.129	4.098	8.39196e-10	1.16222e-06	PDE1A	phosphodiesterase 1A	protein_coding	5136
ENSG00000273118.1	41.58	16.477	4.042	1.11897e-08	6.49866e-06	AC079610.1	-	sense_overlapping	-
ENSG00000165061.14	42.29	16.069	4.006	5.19154e-09	4.06385e-06	ZMAT4	zinc finger matrin-type 4	protein_coding	79698
ENSG00000116117.17	99.41	16.031	4.003	4.90658e-07	9.48297e-05	PARD3B	par-3 family cell polarity regulator beta	protein_coding	117583
ENSG00000264853.1	38.61	15.767	3.979	3.45847e-10	6.91847e-07	RP11-16C1.2	-	sense_intronic	-
ENSG00000176771.15	79	15.764	3.979	9.82892e-07	0.000146471	NCKAP5	NCK associated protein 5	protein_coding	344148
ENSG00000259196.1	43.67	15.418	3.947	1.25971e-07	3.91032e-05	HMBOX1-IT1	-	sense_intronic	-
ENSG00000233891.7	41.28	15.232	3.929	1.8953e-07	5.09298e-05	AC007131.2	-	lincRNA	-
ENSG00000136267.13	74.53	14.642	3.872	1.20597e-07	3.87718e-05	DGKB	diacylglycerol kinase beta	protein_coding	1607
ENSG00000184672.11	71.38	14.39	3.847	2.88254e-07	6.65349e-05	RALYL	RALY RNA binding protein like	protein_coding	138046
ENSG00000204442.3	63.29	14.347	3.843	1.29576e-07	3.95404e-05	FAM155A	family with sequence similarity 155 member A	protein_coding	728215
ENSG00000107518.16	76.78	14.205	3.828	4.65511e-08	1.99549e-05	ATRNL1	attractin like 1	protein_coding	26033
ENSG00000237844.1	61.45	14.056	3.813	5.25118e-10	8.59475e-07	AC092684.1	-	lincRNA	-
ENSG00000154678.16	49.09	13.939	3.801	6.09734e-07	0.000105554	PDE1C	phosphodiesterase 1C	protein_coding	5137
ENSG00000241956.9	80.25	13.905	3.797	1.42263e-07	4.06555e-05	CTC-340A15.2	uncharacterized LOC102546299	antisense	102546299
ENSG00000151572.16	34.52	13.894	3.796	6.83641e-08	2.73517e-05	ANO4	anoctamin 4	protein_coding	121601
ENSG00000254879.1	64.87	13.579	3.763	2.08546e-06	0.000236142	PTPRJ-AS1	-	antisense	-
ENSG00000237838.1	47.21	13.555	3.761	2.97719e-08	1.41056e-05	AC133680.1	-	lincRNA	-
ENSG00000164627.17	49.4	13.188	3.721	4.79709e-07	9.3877e-05	KIF6	kinesin family member 6	protein_coding	221458
ENSG00000164588.6	40.81	13.031	3.704	1.59201e-06	0.000200949	HCN1	hyperpolarization activated cyclic nucleotide gated potassium channel 1	protein_coding	348980
ENSG00000151276.23	80.63	13.016	3.702	5.11511e-09	4.06385e-06	MAGI1	membrane associated guanylate kinase, WW and PDZ domain containing 1	protein_coding	9223
ENSG00000271955.1	76.87	12.969	3.697	5.62518e-06	0.000496449	RP11-444A22.1	-	lincRNA	-
ENSG00000169760.17	84.61	12.921	3.692	1.00808e-08	6.25844e-06	NLGN1	neuroligin 1	protein_coding	22871
ENSG00000253553.5	46.46	12.896	3.689	4.0423e-06	0.000385066	RP11-586K2.1	-	antisense	-
ENSG00000150760.12	61.36	12.884	3.688	5.76553e-07	0.000103803	DOCK1	dedicator of cytokinesis 1	protein_coding	1793
ENSG00000155511.17	27.36	12.872	3.686	1.16656e-08	6.50847e-06	GRIA1	glutamate ionotropic receptor AMPA type subunit 1	protein_coding	2890
ENSG00000153707.16	208.44	12.74	3.671	3.14874e-09	3.14944e-06	PTPRD	protein tyrosine phosphatase, receptor type D	protein_coding	5789
ENSG00000251629.6	47.39	12.739	3.671	7.62388e-08	2.85959e-05	RP11-774D14.1	-	lincRNA	-
ENSG00000196277.15	93.41	12.547	3.649	1.81888e-06	0.000217114	GRM7	glutamate metabotropic receptor 7	protein_coding	2917
ENSG00000243444.7	48.89	12.446	3.638	8.96167e-09	5.78794e-06	PALM2	paralemmin 2	protein_coding	114299
ENSG00000168843.13	85.09	12.397	3.632	3.94288e-09	3.73619e-06	FSTL5	follistatin like 5	protein_coding	56884
ENSG00000253554.5	70.98	12.212	3.61	7.44188e-08	2.85072e-05	RP11-32K4.1	uncharacterized LOC102724623	antisense	102724623
ENSG00000264895.1	85.1	12.183	3.607	1.19015e-05	0.000853687	RP11-421E14.2	-	sense_intronic	-
ENSG00000251574.6	94.73	12.008	3.586	1.71788e-05	0.00108507	RP11-6N13.1	uncharacterized LOC105379109	lincRNA	105379109
ENSG00000179915.22	120.4	11.976	3.582	7.26126e-06	0.000602749	NRXN1	neurexin 1	protein_coding	9378
ENSG00000156218.12	46.68	11.92	3.575	8.72667e-08	3.09096e-05	ADAMTSL3	ADAMTS like 3	protein_coding	57188
ENSG00000266371.1	36.67	11.867	3.569	1.67079e-06	0.000201886	RP11-142O6.1	-	sense_intronic	-
ENSG00000170624.13	90	11.568	3.532	1.83301e-06	0.000217115	SGCD	sarcoglycan delta	protein_coding	6444
ENSG00000263708.2	54.27	11.567	3.532	1.04067e-06	0.000151518	RP11-85B7.4	-	antisense	-
ENSG00000187323.11	103.88	11.542	3.529	1.40186e-05	0.000936892	DCC	DCC netrin 1 receptor	protein_coding	1630
ENSG00000041515.15	46.85	11.337	3.503	3.65615e-07	7.93076e-05	MYO16	myosin XVI	protein_coding	23026
ENSG00000078295.16	64.66	11.247	3.491	7.63649e-07	0.000125855	ADCY2	adenylate cyclase 2	protein_coding	108
ENSG00000152932.7	30.37	11.234	3.49	5.59527e-06	0.000496242	RAB3C	RAB3C, member RAS oncogene family	protein_coding	115827
ENSG00000185053.13	107.63	11.09	3.471	5.18793e-07	9.65367e-05	SGCZ	sarcoglycan zeta	protein_coding	137868
ENSG00000164741.14	54.51	10.985	3.457	1.38359e-05	0.000932964	DLC1	DLC1 Rho GTPase activating protein	protein_coding	10395
ENSG00000173482.16	80.03	10.979	3.457	4.6932e-05	0.00220043	PTPRM	protein tyrosine phosphatase, receptor type M	protein_coding	5797
ENSG00000225761.1	77.25	10.885	3.444	7.38534e-10	1.10805e-06	RP11-417O11.5	-	sense_intronic	-
ENSG00000242808.7	111.23	10.883	3.444	1.77279e-08	9.11923e-06	SOX2-OT	SOX2 overlapping transcript	sense_overlapping	347689
ENSG00000163618.17	42.43	10.867	3.442	3.42372e-05	0.00175116	CADPS	calcium dependent secretion activator	protein_coding	8618
ENSG00000248515.1	43.38	10.708	3.421	0.000184178	0.00605097	RP11-608O21.1	-	lincRNA	-
ENSG00000243538.1	30	10.679	3.417	5.2011e-07	9.65367e-05	RPS26P28	-	processed_pseudogene	-
ENSG00000197826.11	57.99	10.643	3.412	2.64558e-05	0.00145661	C4orf22	chromosome 4 open reading frame 22	protein_coding	255119
ENSG00000172987.12	79.16	10.612	3.408	3.90879e-07	7.99704e-05	HPSE2	heparanase 2 (inactive)	protein_coding	60495
ENSG00000186487.17	54.34	10.611	3.407	8.46286e-08	3.09096e-05	MYT1L	myelin transcription factor 1 like	protein_coding	23040
ENSG00000153283.12	55.68	10.591	3.405	2.18011e-08	1.0903e-05	CD96	CD96 molecule	protein_coding	10225
ENSG00000163689.19	44.61	10.566	3.401	1.15046e-07	3.76597e-05	C3orf67	chromosome 3 open reading frame 67	protein_coding	200844
ENSG00000165973.18	92.65	10.555	3.4	1.01528e-07	3.44888e-05	NELL1	neural EGFL like 1	protein_coding	4745
ENSG00000233674.2	33.79	10.522	3.395	1.66302e-08	8.80617e-06	RP11-184I16.3	-	processed_pseudogene	-
ENSG00000258932.5	54.95	10.497	3.392	3.73251e-06	0.000363074	CTD-3006G17.2	-	transcribed_processed_pseudogene	-
ENSG00000078328.19	187.74	10.487	3.391	9.40335e-07	0.000143473	RBFOX1	RNA binding fox-1 homolog 1	protein_coding	54715
ENSG00000271860.6	122.16	10.468	3.388	6.15494e-08	2.51849e-05	RP11-436D23.1	uncharacterized LOC101927314	lincRNA	101927314
ENSG00000241462.1	54.24	10.421	3.381	2.27937e-06	0.000251781	RP11-579O24.1	-	processed_pseudogene	-
ENSG00000145526.11	117.62	10.404	3.379	1.2479e-07	3.91032e-05	CDH18	cadherin 18	protein_coding	1016
ENSG00000233005.1	78.38	10.374	3.375	5.76349e-07	0.000103803	AC067959.1	-	lincRNA	-
ENSG00000144278.14	56.43	10.287	3.363	2.14222e-05	0.00124705	GALNT13	polypeptide N-acetylgalactosaminyltransferase 13	protein_coding	114805
ENSG00000261645.5	72.31	10.18	3.348	3.8171e-07	7.99105e-05	DISC1FP1	DISC1 fusion partner 1 (non-protein coding)	processed_transcript	101929222
ENSG00000253582.1	768.17	10.178	3.347	1.1643e-14	2.09621e-10	RP11-649G15.2	uncharacterized LOC105375700	antisense	105375700
ENSG00000150361.11	38.62	10.172	3.346	4.76381e-06	0.000435369	KLHL1	kelch like family member 1	protein_coding	57626
ENSG00000158321.15	133.55	10.171	3.346	3.79178e-08	1.66505e-05	AUTS2	AUTS2, activator of transcription and developmental regulator	protein_coding	26053
ENSG00000230068.2	72.81	10.167	3.346	2.79827e-07	6.54286e-05	CDC42-IT1	-	sense_intronic	-
ENSG00000140945.16	121	10.081	3.334	1.07205e-05	0.000794284	CDH13	cadherin 13	protein_coding	1012
ENSG00000248973.1	51.42	10.078	3.333	1.08217e-06	0.000153412	RP11-445O3.2	-	lincRNA	-
ENSG00000282890.1	60.92	10.076	3.333	2.1672e-06	0.000242349	RP11-460M2.1	-	lincRNA	-
ENSG00000106536.19	44.81	10.044	3.328	7.54896e-05	0.003103	POU6F2	POU class 6 homeobox 2	protein_coding	11281
ENSG00000230448.5	63.57	10.026	3.326	5.30675e-06	0.000476398	LINC00276	long intergenic non-protein coding RNA 276	lincRNA	100499171
ENSG00000166960.16	50.26	9.989	3.32	2.79948e-05	0.00152104	CCDC178	coiled-coil domain containing 178	protein_coding	374864
ENSG00000144229.11	80.5	9.961	3.316	6.81394e-06	0.000584182	THSD7B	thrombospondin type 1 domain containing 7B	protein_coding	80731
ENSG00000152208.12	123.07	9.957	3.316	0.000158505	0.00539457	GRID2	glutamate ionotropic receptor delta type subunit 2	protein_coding	2895
ENSG00000273540.2	85.87	9.956	3.316	2.2935e-06	0.000251781	AGBL1	ATP/GTP binding protein like 1	protein_coding	123624
ENSG00000176571.11	74.05	9.954	3.315	2.10814e-06	0.000237218	CNBD1	cyclic nucleotide binding domain containing 1	protein_coding	168975
ENSG00000267222.1	37.46	9.916	3.31	2.79591e-07	6.54286e-05	RP11-194N12.2	-	sense_intronic	-
ENSG00000144868.13	35.67	9.853	3.301	4.07364e-07	8.24066e-05	TMEM108	transmembrane protein 108	protein_coding	66000
ENSG00000165084.15	49.02	9.848	3.3	2.22194e-05	0.00127401	C8orf34	chromosome 8 open reading frame 34	protein_coding	116328
ENSG00000206579.8	48.21	9.836	3.298	7.94107e-05	0.00321283	XKR4	XK related 4	protein_coding	114786
ENSG00000259771.1	380.01	9.828	3.297	0.000109865	0.0040616	RP11-429D19.1	-	sense_intronic	-
ENSG00000250546.5	52.58	9.808	3.294	8.56293e-07	0.000137649	RP11-8L2.1	uncharacterized LOC101928978	processed_transcript	101928978
ENSG00000226785.1	46.88	9.805	3.293	1.10998e-06	0.000154915	AC073218.1	-	lincRNA	-
ENSG00000183662.10	41.45	9.802	3.293	1.30249e-06	0.000173704	FAM19A1	family with sequence similarity 19 member A1, C-C motif chemokine like	protein_coding	407738
ENSG00000206120.11	67.17	9.789	3.291	7.24463e-07	0.000121899	EGFEM1P	-	transcribed_unitary_pseudogene	-
ENSG00000204740.10	67.95	9.775	3.289	1.00928e-06	0.000148944	MALRD1	MAM and LDL receptor class A domain containing 1	protein_coding	340895
ENSG00000273079.5	48.96	9.759	3.287	0.000199781	0.00637606	GRIN2B	glutamate ionotropic receptor NMDA type subunit 2B	protein_coding	2904
ENSG00000183230.16	162.03	9.742	3.284	2.95002e-06	0.000308634	CTNNA3	catenin alpha 3	protein_coding	29119
ENSG00000184408.9	43.17	9.727	3.282	2.46951e-07	6.09057e-05	KCND2	potassium voltage-gated channel subfamily D member 2	protein_coding	3751
ENSG00000233340.1	57.01	9.679	3.275	1.60864e-06	0.000201125	RP11-25C19.3	-	antisense	-
ENSG00000225421.2	34.68	9.663	3.273	2.41761e-07	6.04537e-05	AC019330.1	-	lincRNA	-
ENSG00000174469.18	200.25	9.64	3.269	9.27511e-07	0.000142726	CNTNAP2	contactin associated protein like 2	protein_coding	26047
ENSG00000174482.10	78.19	9.606	3.264	1.73426e-05	0.00108507	LINGO2	leucine rich repeat and Ig domain containing 2	protein_coding	158038
ENSG00000173068.17	58.65	9.595	3.262	1.27124e-05	0.000886326	BNC2	basonuclin 2	protein_coding	54796
ENSG00000153930.11	72.45	9.576	3.259	0.00125871	0.0236308	ANKFN1	ankyrin repeat and fibronectin type III domain containing 1	protein_coding	162282
ENSG00000164796.17	111.18	9.561	3.257	5.24827e-05	0.00240432	CSMD3	CUB and Sushi multiple domains 3	protein_coding	114788
ENSG00000021645.18	163.11	9.539	3.254	0.000123153	0.00440804	NRXN3	neurexin 3	protein_coding	9369
ENSG00000255395.1	109.78	9.527	3.252	2.65417e-07	6.37142e-05	CTD-2562J17.2	-	antisense	-
ENSG00000124749.16	34.18	9.52	3.251	1.84852e-06	0.000217521	COL21A1	collagen type XXI alpha 1 chain	protein_coding	81578
ENSG00000262801.5	36.07	9.52	3.251	3.37364e-05	0.00173119	U91319.1	-	lincRNA	-
ENSG00000254101.5	47.27	9.518	3.251	2.99222e-07	6.73398e-05	RP11-30J20.1	long intergenic non-protein coding RNA 2055	lincRNA	107986980
ENSG00000145808.8	76.52	9.499	3.248	5.65533e-05	0.00252651	ADAMTS19	ADAM metallopeptidase with thrombospondin type 1 motif 19	protein_coding	171019
ENSG00000279549.1	75.56	9.498	3.248	3.71457e-07	7.9381e-05	AP000437.3	-	TEC	-
ENSG00000158528.11	42.53	9.485	3.246	0.000165802	0.00557962	PPP1R9A	protein phosphatase 1 regulatory subunit 9A	protein_coding	55607
ENSG00000258700.5	51.98	9.467	3.243	0.000167517	0.00562681	LINC00871	long intergenic non-protein coding RNA 871	lincRNA	100506412
ENSG00000227110.6	70.21	9.37	3.228	1.21006e-06	0.000165244	LMCD1-AS1	LMCD1 antisense RNA 1 (head to head)	antisense	100288428
ENSG00000151322.18	73.28	9.343	3.224	5.55118e-05	0.00250917	NPAS3	neuronal PAS domain protein 3	protein_coding	64067
ENSG00000144847.12	43.27	9.324	3.221	2.65389e-07	6.37142e-05	IGSF11	immunoglobulin superfamily member 11	protein_coding	152404
ENSG00000249484.8	51.46	9.241	3.208	8.95275e-07	0.000140968	LINC01470	long intergenic non-protein coding RNA 1470	lincRNA	101927134
ENSG00000196090.12	110.29	9.19	3.2	0.000338182	0.00938156	PTPRT	protein tyrosine phosphatase, receptor type T	protein_coding	11122
ENSG00000243276.5	54.65	9.116	3.188	8.70425e-06	0.000680527	RP11-384F7.1	-	lincRNA	-
ENSG00000185737.12	101.41	9.08	3.183	3.73929e-05	0.00185973	NRG3	neuregulin 3	protein_coding	10718
ENSG00000182901.16	69.21	9.069	3.181	7.58941e-06	0.000621494	RGS7	regulator of G protein signaling 7	protein_coding	6000
ENSG00000170927.14	52.9	9.042	3.177	1.73573e-05	0.00108507	PKHD1	PKHD1, fibrocystin/polyductin	protein_coding	5314
ENSG00000279946.1	25.65	9.03	3.175	4.63959e-06	0.000428365	CH17-76K2.6	-	TEC	-
ENSG00000148053.15	37.89	9.016	3.173	1.52432e-06	0.000194637	NTRK2	neurotrophic receptor tyrosine kinase 2	protein_coding	4915
ENSG00000251088.1	35.51	8.994	3.169	3.44571e-07	7.56544e-05	RP11-325B23.2	-	lincRNA	-
ENSG00000174473.15	129.02	8.956	3.163	5.6585e-07	0.000103803	GALNTL6	polypeptide N-acetylgalactosaminyltransferase like 6	protein_coding	442117
ENSG00000267667.1	103.88	8.944	3.161	5.59714e-05	0.00250917	RP11-136H19.1	-	antisense	-
ENSG00000154975.13	54.13	8.936	3.16	1.40503e-05	0.000936892	CA10	carbonic anhydrase 10	protein_coding	56934
ENSG00000114279.13	63.26	8.933	3.159	1.16752e-06	0.000161692	FGF12	fibroblast growth factor 12	protein_coding	2257
ENSG00000263657.1	605.97	8.933	3.159	5.86551e-12	5.28013e-08	RP11-82O19.1	-	antisense	-
ENSG00000053108.16	33.13	8.905	3.155	7.51339e-05	0.00309545	FSTL4	follistatin like 4	protein_coding	23105
ENSG00000183032.11	45.79	8.831	3.143	1.28952e-06	0.000173258	SLC25A21	solute carrier family 25 member 21	protein_coding	89874
ENSG00000166748.13	77.56	8.825	3.142	7.01257e-06	0.000598362	AGBL1	-	protein_coding	-
ENSG00000156475.18	44.97	8.788	3.135	2.07882e-06	0.000236142	PPP2R2B	protein phosphatase 2 regulatory subunit Bbeta	protein_coding	5521
ENSG00000214944.9	35.3	8.781	3.134	6.31161e-07	0.000107826	ARHGEF28	Rho guanine nucleotide exchange factor 28	protein_coding	64283
ENSG00000185274.11	66.83	8.771	3.133	0.00011096	0.00409371	WBSCR17	polypeptide N-acetylgalactosaminyltransferase 17	protein_coding	64409
ENSG00000231795.1	60.73	8.751	3.13	4.12368e-06	0.000387784	ITCH-IT1	-	sense_intronic	-
ENSG00000169862.18	103.96	8.747	3.129	7.55226e-07	0.000125855	CTNND2	catenin delta 2	protein_coding	1501
ENSG00000273017.1	67.39	8.71	3.123	6.33626e-06	0.000553777	AP000240.9	-	sense_intronic	-
ENSG00000151090.17	48.48	8.705	3.122	3.09822e-07	6.88645e-05	THRB	thyroid hormone receptor beta	protein_coding	7068
ENSG00000042781.12	83.24	8.68	3.118	3.07658e-05	0.00162436	USH2A	usherin	protein_coding	7399
ENSG00000236924.1	152.68	8.667	3.116	1.0818e-08	6.49224e-06	RP11-390F4.6	-	lincRNA	-
ENSG00000155052.14	91.81	8.653	3.113	4.18589e-05	0.00202588	CNTNAP5	contactin associated protein like 5	protein_coding	129684
ENSG00000225447.1	83.31	8.652	3.113	3.75093e-06	0.000363074	RPS15AP10	-	processed_pseudogene	-
ENSG00000184304.14	53.65	8.649	3.112	0.000164628	0.0055505	PRKD1	protein kinase D1	protein_coding	5587
ENSG00000102466.15	62.32	8.635	3.11	0.000196595	0.00629803	FGF14	fibroblast growth factor 14	protein_coding	2259
ENSG00000251652.1	639.46	8.567	3.099	5.43944e-08	2.27748e-05	RP11-20I20.2	uncharacterized LOC105374344	antisense	105374344
ENSG00000179603.17	78.13	8.559	3.098	1.88193e-07	5.09298e-05	GRM8	glutamate metabotropic receptor 8	protein_coding	2918
ENSG00000130226.16	72.04	8.526	3.092	1.30687e-05	0.000898051	DPP6	dipeptidyl peptidase like 6	protein_coding	1804
ENSG00000267374.1	56.92	8.492	3.086	3.90205e-07	7.99704e-05	RP11-244M2.1	MIR924 host gene	lincRNA	647946
ENSG00000189056.13	47.98	8.491	3.086	1.21152e-06	0.000165244	RELN	reelin	protein_coding	5649
ENSG00000067715.13	53.61	8.49	3.086	3.51635e-05	0.00178333	SYT1	synaptotagmin 1	protein_coding	6857
ENSG00000235665.5	40.83	8.406	3.071	2.30628e-07	5.84821e-05	LINC00298	long intergenic non-protein coding RNA 298	lincRNA	339788
ENSG00000265656.1	237.36	8.343	3.061	4.5971e-09	3.94125e-06	RP11-13N13.6	-	antisense	-
ENSG00000249138.1	36.36	8.328	3.058	1.08574e-05	0.000801135	SLED1	proteoglycan 3 pseudogene	transcribed_processed_pseudogene	643036
ENSG00000168959.14	46.74	8.319	3.056	2.8292e-06	0.000299118	GRM5	glutamate metabotropic receptor 5	protein_coding	2915
ENSG00000156113.21	76.03	8.302	3.053	2.94421e-07	6.70981e-05	KCNMA1	potassium calcium-activated channel subfamily M alpha 1	protein_coding	3778
ENSG00000175497.16	119.56	8.273	3.048	0.000354284	0.00969381	DPP10	dipeptidyl peptidase like 10	protein_coding	57628
ENSG00000162105.17	81	8.236	3.042	3.06338e-05	0.00162215	SHANK2	SH3 and multiple ankyrin repeat domains 2	protein_coding	22941
ENSG00000151388.10	37.1	8.235	3.042	1.45146e-06	0.000188001	ADAMTS12	ADAM metallopeptidase with thrombospondin type 1 motif 12	protein_coding	81792
ENSG00000185352.8	75.61	8.232	3.041	2.06813e-06	0.000236142	HS6ST3	heparan sulfate 6-O-sulfotransferase 3	protein_coding	266722
ENSG00000229618.1	92.19	8.205	3.037	1.64766e-07	4.56376e-05	AC011288.2	-	lincRNA	-
ENSG00000144451.18	122.48	8.199	3.035	1.3696e-07	4.06555e-05	SPAG16	sperm associated antigen 16	protein_coding	79582
ENSG00000147481.14	91.24	8.185	3.033	0.00012273	0.00440804	SNTG1	syntrophin gamma 1	protein_coding	54212
ENSG00000183715.13	114.23	8.185	3.033	0.00048121	0.0121852	OPCML	opioid binding protein/cell adhesion molecule like	protein_coding	4978
ENSG00000151320.10	52.65	8.165	3.03	1.09659e-05	0.000805839	AKAP6	A-kinase anchoring protein 6	protein_coding	9472
ENSG00000077092.18	55.83	8.158	3.028	8.26332e-06	0.000657604	RARB	retinoic acid receptor beta	protein_coding	5915
ENSG00000256120.1	84.56	8.14	3.025	0.00307194	0.0438947	RP11-778H2.1	SOX5 antisense RNA 1	lincRNA	101928471
ENSG00000182348.6	51.16	8.131	3.023	3.36326e-06	0.000337337	ZNF804B	zinc finger protein 804B	protein_coding	219578
ENSG00000265987.1	546.94	8.102	3.018	6.72837e-09	4.88947e-06	RP11-16C1.3	-	antisense	-
ENSG00000258969.1	44.62	8.033	3.006	5.86837e-06	0.000515386	RP11-305B6.3	-	lincRNA	-
ENSG00000198626.15	77.24	8.014	3.002	6.39231e-06	0.000555977	RYR2	ryanodine receptor 2	protein_coding	6262
ENSG00000182667.14	99.98	8.011	3.002	7.42924e-05	0.00307485	NTM	neurotrimin	protein_coding	50863
ENSG00000234352.9	52.53	7.979	2.996	0.000122813	0.00440804	AC009264.1	uncharacterized LOC349160	antisense	349160
ENSG00000279877.1	173.1	7.967	2.994	0.000157597	0.00537381	RP11-420N3.3	-	processed_transcript	-
ENSG00000215367.10	688.68	7.949	2.991	3.18672e-08	1.47112e-05	TMED11P	transmembrane p24 trafficking protein 11, pseudogene	transcribed_unitary_pseudogene	100379220
ENSG00000234828.8	44.46	7.943	2.99	0.00030914	0.00871011	RP11-526A4.1	IQ motif containing M	protein_coding	285423
ENSG00000204464.7	69	7.935	2.988	0.000130525	0.00461683	C1orf195	-	lincRNA	-
ENSG00000138696.10	39.42	7.897	2.981	0.000122771	0.00440804	BMPR1B	bone morphogenetic protein receptor type 1B	protein_coding	658
ENSG00000132932.16	48.78	7.886	2.979	6.48144e-05	0.00279837	ATP8A2	ATPase phospholipid transporting 8A2	protein_coding	51761
ENSG00000165323.15	40.68	7.845	2.972	9.03864e-05	0.00352233	FAT3	FAT atypical cadherin 3	protein_coding	120114
ENSG00000234293.1	79.56	7.819	2.967	0.000807793	0.0173343	BACH1-IT3	BACH1 intronic transcript 3	sense_intronic	54147
ENSG00000112902.11	45.96	7.785	2.961	6.65759e-06	0.000573508	SEMA5A	semaphorin 5A	protein_coding	9037
ENSG00000120549.17	93	7.775	2.959	2.34084e-06	0.000255421	KIAA1217	KIAA1217	protein_coding	56243
ENSG00000144407.9	48.6	7.762	2.956	3.03336e-05	0.00161576	PTH2R	parathyroid hormone 2 receptor	protein_coding	5746
ENSG00000250592.1	44.59	7.742	2.953	2.06377e-07	5.38494e-05	RP11-39E3.3	-	antisense	-
ENSG00000180287.16	40.86	7.722	2.949	0.000161275	0.0054606	PLD5	phospholipase D family member 5	protein_coding	200150
ENSG00000261115.5	38.65	7.713	2.947	8.73149e-06	0.000680527	TMEM178B	transmembrane protein 178B	protein_coding	100507421
ENSG00000155816.19	63.93	7.68	2.941	1.00131e-05	0.000754293	FMN2	formin 2	protein_coding	56776
ENSG00000259735.1	256.56	7.654	2.936	9.55747e-06	0.000732224	RP11-356M20.3	-	sense_intronic	-
ENSG00000198597.8	58.64	7.652	2.936	5.69525e-05	0.00253674	ZNF536	zinc finger protein 536	protein_coding	9745
ENSG00000171094.15	70.82	7.634	2.933	5.76268e-05	0.00255545	ALK	ALK receptor tyrosine kinase	protein_coding	238
ENSG00000141293.15	47.99	7.63	2.932	6.34836e-07	0.000107826	SKAP1	src kinase associated phosphoprotein 1	protein_coding	8631
ENSG00000156395.12	60.17	7.625	2.931	8.73378e-05	0.00344076	SORCS3	sortilin related VPS10 domain containing receptor 3	protein_coding	22986
ENSG00000089250.18	30.68	7.595	2.925	5.03284e-05	0.00232934	NOS1	nitric oxide synthase 1	protein_coding	4842
ENSG00000151812.14	55.46	7.586	2.923	4.43918e-05	0.00211998	SLC35F4	solute carrier family 35 member F4	protein_coding	341880
ENSG00000229531.5	177.54	7.576	2.922	9.65972e-07	0.000146146	RP1-102G20.5	uncharacterized LOC101928696	antisense	101928696
ENSG00000165181.16	476.64	7.574	2.921	1.08648e-07	3.62239e-05	C9orf84	chromosome 9 open reading frame 84	protein_coding	158401
ENSG00000187672.12	114.68	7.563	2.919	1.57058e-05	0.00102452	ERC2	ELKS/RAB6-interacting/CAST family member 2	protein_coding	26059
ENSG00000237738.1	52.98	7.548	2.916	8.08465e-06	0.000649804	RNF216-IT1	RNF216 intronic transcript 1	sense_intronic	100874342
ENSG00000196482.16	68.82	7.526	2.912	3.49041e-05	0.00177518	ESRRG	estrogen related receptor gamma	protein_coding	2104
ENSG00000234323.6	189.57	7.525	2.912	4.06633e-05	0.00198941	LINC01505	long intergenic non-protein coding RNA 1505	lincRNA	100996590
ENSG00000145934.16	104.16	7.506	2.908	4.95112e-07	9.48297e-05	TENM2	teneurin transmembrane protein 2	protein_coding	57451
ENSG00000223786.1	82.78	7.47	2.901	4.52559e-05	0.00214418	RP11-554D15.1	uncharacterized LOC101928516	lincRNA	101928516
ENSG00000269066.1	73.81	7.459	2.899	7.21184e-06	0.000602749	CTD-2528A14.5	-	antisense	-
ENSG00000054654.15	36.77	7.443	2.896	6.47548e-06	0.000560503	SYNE2	spectrin repeat containing nuclear envelope protein 2	protein_coding	23224
ENSG00000200651.1	27.33	7.428	2.893	1.7988e-05	0.00110531	Y_RNA	-	misc_RNA	-
ENSG00000163915.7	140.67	7.426	2.893	1.35286e-05	0.000915671	IGF2BP2-AS1	IGF2BP2 antisense RNA 1	antisense	646600
ENSG00000274341.1	86.69	7.418	2.891	3.37507e-05	0.00173119	RP11-227G15.10	-	lincRNA	-
ENSG00000171587.14	84.11	7.409	2.889	1.27504e-05	0.000886326	DSCAM	DS cell adhesion molecule	protein_coding	1826
ENSG00000258904.1	32.63	7.4	2.887	1.65032e-06	0.000201886	RP11-638I2.2	-	sense_intronic	-
ENSG00000179314.13	39.36	7.383	2.884	0.000218102	0.00678189	WSCD1	WSC domain containing 1	protein_coding	23302
ENSG00000206052.10	48.56	7.359	2.88	8.29127e-06	0.000657604	DOK6	docking protein 6	protein_coding	220164
ENSG00000171435.13	52.81	7.354	2.878	1.94924e-05	0.00117372	KSR2	kinase suppressor of ras 2	protein_coding	283455
ENSG00000168702.17	190.64	7.327	2.873	6.9063e-05	0.00293568	LRP1B	LDL receptor related protein 1B	protein_coding	53353
ENSG00000137252.9	30.16	7.321	2.872	1.33463e-06	0.000176681	HCRTR2	hypocretin receptor 2	protein_coding	3062
ENSG00000269900.3	78.52	7.319	2.872	2.07056e-05	0.00121428	RMRP	RNA component of mitochondrial RNA processing endoribonuclease	lincRNA	6023
ENSG00000277027.1	78.52	7.319	2.872	2.06191e-05	0.00121316	RMRP	-	ribozyme	-
ENSG00000185942.11	81.05	7.277	2.863	1.34771e-05	0.000915671	NKAIN3	sodium/potassium transporting ATPase interacting 3	protein_coding	286183
ENSG00000112541.13	77.76	7.267	2.861	0.000179314	0.00593452	PDE10A	phosphodiesterase 10A	protein_coding	10846
ENSG00000248100.2	63.35	7.249	2.858	0.000579241	0.0138495	RP11-709A23.1	-	lincRNA	-
ENSG00000259543.1	33.53	7.219	2.852	0.000529576	0.0129739	CTD-2034I4.1	-	lincRNA	-
ENSG00000222057.1	70.69	7.209	2.85	0.000812256	0.0173642	RNU4-62P	-	snRNA	-
ENSG00000229327.1	46.44	7.207	2.849	0.000134807	0.00473113	RP11-135A24.2	uncharacterized LOC102031319	antisense	102031319
ENSG00000215156.5	35.88	7.206	2.849	1.94444e-06	0.000225856	RP11-1023L17.2	-	processed_pseudogene	-
ENSG00000236581.8	116.75	7.195	2.847	1.5341e-07	4.3156e-05	STARD13-AS	STARD13 antisense RNA	processed_transcript	100874241
ENSG00000250039.3	42.73	7.179	2.844	5.94069e-05	0.00260869	RP11-17E2.2	-	antisense	-
ENSG00000256995.6	84.74	7.154	2.839	1.89172e-06	0.000221159	RP11-114G22.1	-	lincRNA	-
ENSG00000273319.1	163.03	7.136	2.835	0.00038334	0.010295	RP11-138A9.2	-	lincRNA	-
ENSG00000163630.10	41.99	7.128	2.833	5.09114e-05	0.00235028	SYNPR	synaptoporin	protein_coding	132204
ENSG00000140015.19	39.56	7.12	2.832	0.000178469	0.00592833	KCNH5	potassium voltage-gated channel subfamily H member 5	protein_coding	27133
ENSG00000144331.18	40.83	7.118	2.832	7.83505e-05	0.00317708	ZNF385B	zinc finger protein 385B	protein_coding	151126
ENSG00000166206.14	44.25	7.11	2.83	2.33233e-05	0.00131223	GABRB3	gamma-aminobutyric acid type A receptor beta3 subunit	protein_coding	2562
ENSG00000231200.1	57.28	7.092	2.826	6.84316e-05	0.00292646	AC068490.2	-	lincRNA	-
ENSG00000279289.1	159.08	7.08	2.824	0.00092092	0.0188626	RP3-331H24.6	-	TEC	-
ENSG00000225751.2	35.47	7.064	2.821	0.000124597	0.00444208	AC087501.1	-	antisense	-
ENSG00000159915.12	80.45	7.059	2.82	9.08081e-06	0.000704702	ZNF233	zinc finger protein 233	protein_coding	353355
ENSG00000066032.18	132.21	7.03	2.813	1.16286e-05	0.000837444	CTNNA2	catenin alpha 2	protein_coding	1496
ENSG00000154162.14	134.88	7.014	2.81	1.06054e-06	0.000151539	CDH12	cadherin 12	protein_coding	1010
ENSG00000139144.9	32.34	7.001	2.808	6.64299e-05	0.00284763	PIK3C2G	phosphatidylinositol-4-phosphate 3-kinase catalytic subunit type 2 gamma	protein_coding	5288
ENSG00000253642.5	65.54	7.001	2.808	1.20509e-05	0.000858945	RP11-317N12.1	-	lincRNA	-
ENSG00000224020.1	84.68	6.99	2.805	4.98737e-06	0.000453498	MIR181A2HG	MIR181A2 host gene	antisense	100379345
ENSG00000250461.1	289.25	6.985	2.804	0.000789116	0.0170936	RP11-631M6.2	-	processed_pseudogene	-
ENSG00000247809.7	63.92	6.984	2.804	8.47681e-07	0.000137492	NR2F2-AS1	NR2F2 antisense RNA 1	antisense	644192
ENSG00000080224.17	104.6	6.983	2.804	2.53654e-06	0.000275108	EPHA6	EPH receptor A6	protein_coding	285220
ENSG00000179242.15	70.87	6.937	2.794	0.00230312	0.0358696	CDH4	cadherin 4	protein_coding	1002
ENSG00000248173.5	44.65	6.887	2.784	6.36314e-05	0.0027739	RP11-659O3.1	-	lincRNA	-
ENSG00000264546.1	41.82	6.873	2.781	2.96572e-05	0.00159387	RP11-464D20.6	-	sense_intronic	-
ENSG00000113396.12	52.05	6.861	2.778	0.000176157	0.00588411	SLC27A6	solute carrier family 27 member 6	protein_coding	28965
ENSG00000280543.1	156.61	6.828	2.771	1.99061e-05	0.00118672	ASAP1-IT2	ASAP1 intronic transcript 2	sense_intronic	100507117
ENSG00000150672.16	287.29	6.788	2.763	1.39222e-07	4.06555e-05	DLG2	discs large MAGUK scaffold protein 2	protein_coding	1740
ENSG00000227681.5	53.37	6.781	2.761	4.13545e-06	0.000387784	RP11-307P5.1	-	lincRNA	-
ENSG00000275443.1	71.91	6.767	2.759	4.10442e-06	0.000387784	RP11-759A24.3	-	lincRNA	-
ENSG00000230732.4	55.78	6.76	2.757	2.01875e-06	0.000232985	AC127904.2	-	sense_intronic	-
ENSG00000183117.18	228.1	6.722	2.749	2.31232e-05	0.00130505	CSMD1	CUB and Sushi multiple domains 1	protein_coding	64478
ENSG00000224184.5	70.55	6.72	2.748	3.327e-05	0.00171905	MIR3681HG	MIR3681 host gene	lincRNA	100506457
ENSG00000139865.16	49.21	6.71	2.746	1.59308e-05	0.00102802	TTC6	tetratricopeptide repeat domain 6	protein_coding	319089
ENSG00000143473.11	54	6.708	2.746	4.82802e-05	0.0022403	KCNH1	potassium voltage-gated channel subfamily H member 1	protein_coding	3756
ENSG00000257756.5	69.99	6.659	2.735	7.87463e-06	0.000638816	RP11-776A13.3	-	lincRNA	-
ENSG00000228412.7	44.27	6.624	2.728	0.000433406	0.0112598	RP4-625H18.2	uncharacterized LOC100506885	antisense	100506885
ENSG00000272168.6	96.41	6.621	2.727	4.33236e-06	0.000402061	CASC15	cancer susceptibility 15 (non-protein coding)	lincRNA	401237
ENSG00000170959.14	54.52	6.6	2.722	1.10382e-05	0.000807852	DCDC1	doublecortin domain containing 1	protein_coding	341019
ENSG00000116147.16	41.75	6.567	2.715	3.06166e-05	0.00162215	TNR	tenascin R	protein_coding	7143
ENSG00000205111.8	42.63	6.532	2.708	1.41159e-06	0.000184162	CDKL4	cyclin dependent kinase like 4	protein_coding	344387
ENSG00000235244.3	790.52	6.495	2.699	1.20703e-05	0.000858945	DANT2	DXZ4 associated non-coding transcript 2, distal	lincRNA	642776
ENSG00000126733.20	45.18	6.471	2.694	0.00962763	0.0899512	DACH2	dachshund family transcription factor 2	protein_coding	117154
ENSG00000215386.11	86.6	6.468	2.693	3.57998e-05	0.00180056	MIR99AHG	-	lincRNA	-
ENSG00000106823.12	35.9	6.463	2.692	2.8133e-05	0.00152104	ECM2	extracellular matrix protein 2	protein_coding	1842
ENSG00000278771.1	40.09	6.461	2.692	3.3813e-06	0.000337337	Metazoa_SRP	RNA, 7SL, cytoplasmic 3	misc_RNA	378707
ENSG00000197585.9	60.3	6.437	2.686	0.00162975	0.0281863	AC107218.3	-	antisense	-
ENSG00000176204.13	89.36	6.436	2.686	1.34913e-05	0.000915671	LRRTM4	leucine rich repeat transmembrane neuronal 4	protein_coding	80059
ENSG00000253693.1	47.36	6.433	2.685	9.98573e-06	0.000754293	CTC-535M15.2	-	lincRNA	-
ENSG00000233436.7	63.77	6.418	2.682	3.96963e-05	0.00196344	BTBD18	BTB domain containing 18	protein_coding	643376
ENSG00000238242.1	50.22	6.416	2.682	0.000304977	0.00864146	RP11-575B7.3	-	lincRNA	-
ENSG00000231201.1	59.84	6.405	2.679	0.000102645	0.0038581	AF127577.11	-	antisense	-
ENSG00000182674.5	38.24	6.397	2.677	0.000286577	0.00825524	KCNB2	potassium voltage-gated channel subfamily B member 2	protein_coding	9312
ENSG00000151952.15	87.17	6.396	2.677	0.00350775	0.0479161	TMEM132D	transmembrane protein 132D	protein_coding	121256
ENSG00000185483.11	48.75	6.393	2.676	5.47188e-05	0.00248306	ROR1	receptor tyrosine kinase like orphan receptor 1	protein_coding	4919
ENSG00000279891.1	42.13	6.393	2.676	8.25243e-05	0.00329114	FLJ42393	uncharacterized LOC401105	TEC	401105
ENSG00000264630.5	42.15	6.387	2.675	0.000520976	0.0128665	PRKCA-AS1	-	antisense	-
ENSG00000154655.15	55.6	6.379	2.673	9.85985e-05	0.00376018	L3MBTL4	L3MBTL4, histone methyl-lysine binding protein	protein_coding	91133
ENSG00000259345.5	59.87	6.364	2.67	7.02203e-05	0.00296771	RP11-624L4.1	-	lincRNA	-
ENSG00000163116.9	131.47	6.354	2.668	7.90646e-06	0.000638816	STPG2	sperm tail PG-rich repeat containing 2	protein_coding	285555
ENSG00000184347.14	65.84	6.336	2.664	0.000682942	0.0155445	SLIT3	slit guidance ligand 3	protein_coding	6586
ENSG00000121904.17	65.56	6.328	2.662	0.000273375	0.00795162	CSMD2	CUB and Sushi multiple domains 2	protein_coding	114784
ENSG00000237515.7	36.54	6.32	2.66	0.000223515	0.00691437	SHISA9	shisa family member 9	protein_coding	729993
ENSG00000156687.10	84.03	6.301	2.656	1.10058e-06	0.000154804	UNC5D	unc-5 netrin receptor D	protein_coding	137970
ENSG00000115474.6	116.81	6.292	2.654	0.000410695	0.0108325	KCNJ13	potassium voltage-gated channel subfamily J member 13	protein_coding	3769
ENSG00000274422.1	483.85	6.25	2.644	0.000133458	0.00469293	LL22NC03-2H8.5	-	lincRNA	-
ENSG00000148948.7	137.46	6.238	2.641	1.721e-05	0.00108507	LRRC4C	leucine rich repeat containing 4C	protein_coding	57689
ENSG00000255248.7	56.97	6.224	2.638	8.13859e-05	0.00326341	MIR100HG	mir-100-let-7a-2-mir-125b-1 cluster host gene	processed_transcript	399959
ENSG00000279203.1	55.21	6.124	2.614	8.06892e-05	0.0032427	AC005785.5	-	TEC	-
ENSG00000169306.9	69.78	6.113	2.612	0.00114014	0.022019	IL1RAPL1	interleukin 1 receptor accessory protein like 1	protein_coding	11141
ENSG00000251988.1	32.13	6.107	2.61	7.20102e-06	0.000602749	RNU4ATAC18P	-	snRNA	-
ENSG00000187398.11	61.08	6.082	2.604	8.99003e-05	0.00351537	LUZP2	leucine zipper protein 2	protein_coding	338645
ENSG00000188596.10	45.35	6.073	2.602	9.53004e-05	0.0036584	CFAP54	cilia and flagella associated protein 54	protein_coding	144535
ENSG00000236790.5	41.91	6.064	2.6	0.000240972	0.00726981	LINC00299	long intergenic non-protein coding RNA 299	lincRNA	339789
ENSG00000251314.2	191.29	6.053	2.598	4.40532e-07	8.71575e-05	CTD-2337A12.1	uncharacterized LOC101929710	antisense	101929710
ENSG00000232855.6	84.29	6.038	2.594	5.81084e-05	0.00256418	AF131217.1	-	lincRNA	-
ENSG00000231689.2	65.27	6.026	2.591	6.44538e-05	0.00279621	LINC01090	long intergenic non-protein coding RNA 1090	lincRNA	104355152
ENSG00000108018.15	65.87	6.021	2.59	0.000212538	0.00664328	SORCS1	sortilin related VPS10 domain containing receptor 1	protein_coding	114815
ENSG00000174417.2	40.98	6.011	2.587	6.56249e-05	0.00281983	TRHR	thyrotropin releasing hormone receptor	protein_coding	7201
ENSG00000185736.15	53.18	5.894	2.559	0.00257887	0.0386273	ADARB2	adenosine deaminase, RNA specific B2 (inactive)	protein_coding	105
ENSG00000242290.2	48.77	5.881	2.556	0.00287879	0.0417981	RP11-197K3.1	ZBTB20 antisense RNA 5	lincRNA	101929754
ENSG00000260411.4	49.02	5.88	2.556	0.00235581	0.0364031	RP11-420N3.2	-	lincRNA	-
ENSG00000152578.12	51.53	5.865	2.552	0.000351045	0.00963446	GRIA4	glutamate ionotropic receptor AMPA type subunit 4	protein_coding	2893
ENSG00000166833.19	76.03	5.839	2.546	8.44785e-05	0.00334275	NAV2	neuron navigator 2	protein_coding	89797
ENSG00000132849.19	56.55	5.82	2.541	2.75248e-05	0.00150169	PATJ	PATJ, crumbs cell polarity complex component	protein_coding	10207
ENSG00000230872.1	111.08	5.803	2.537	2.13744e-07	5.49748e-05	MFSD13B	-	unitary_pseudogene	-
ENSG00000176406.21	708.14	5.777	2.53	3.41009e-06	0.000337337	RIMS2	regulating synaptic membrane exocytosis 2	protein_coding	9699
ENSG00000183098.10	120.44	5.771	2.529	1.83742e-05	0.0011198	GPC6	glypican 6	protein_coding	10082
ENSG00000150275.17	192.87	5.725	2.517	7.23623e-06	0.000602749	PCDH15	protocadherin related 15	protein_coding	65217
ENSG00000196353.11	103.58	5.702	2.511	3.26457e-05	0.00170858	CPNE4	copine 4	protein_coding	131034
ENSG00000172717.15	50.04	5.69	2.509	2.84011e-05	0.00153094	FAM71D	family with sequence similarity 71 member D	protein_coding	161142
ENSG00000149403.11	65.74	5.657	2.5	0.000528581	0.0129739	GRIK4	glutamate ionotropic receptor kainate type subunit 4	protein_coding	2900
ENSG00000279573.1	43.01	5.652	2.499	0.000177154	0.00590645	RP11-855A2.1	-	TEC	-
ENSG00000189283.9	1130.02	5.639	2.495	1.05123e-05	0.000782079	FHIT	fragile histidine triad	protein_coding	2272
ENSG00000112530.11	79.64	5.63	2.493	8.44443e-06	0.000666813	PACRG	parkin coregulated	protein_coding	135138
ENSG00000167306.19	53.98	5.624	2.492	7.37034e-05	0.0030575	MYO5B	myosin VB	protein_coding	4645
ENSG00000250195.1	58.74	5.599	2.485	4.71545e-05	0.00220511	RP11-371F15.3	uncharacterized LOC105377448	antisense	105377448
ENSG00000197085.11	54.4	5.597	2.485	0.000136315	0.00475623	NPSR1-AS1	NPSR1 antisense RNA 1	processed_transcript	404744
ENSG00000215223.3	42.17	5.55	2.473	3.28242e-05	0.00171295	CYP51A1P3	-	processed_pseudogene	-
ENSG00000181234.9	43.6	5.525	2.466	0.00372187	0.0498947	TMEM132C	transmembrane protein 132C	protein_coding	92293
ENSG00000184368.15	36.85	5.521	2.465	0.000101289	0.00383917	MAP7D2	MAP7 domain containing 2	protein_coding	256714
ENSG00000172264.16	239.97	5.514	2.463	2.59194e-06	0.000279432	MACROD2	MACRO domain containing 2	protein_coding	140733
ENSG00000259867.5	47.98	5.511	2.462	0.000194351	0.00627078	RP11-525K10.3	-	antisense	-
ENSG00000239462.1	122.27	5.43	2.441	3.74772e-07	7.9381e-05	CTD-2021J15.1	uncharacterized LOC105374002	antisense	105374002
ENSG00000102935.11	42.15	5.424	2.439	0.00152691	0.0268773	ZNF423	zinc finger protein 423	protein_coding	23090
ENSG00000238755.3	78.92	5.417	2.438	2.20733e-05	0.00127375	RP11-23D24.2	-	processed_transcript	-
ENSG00000112232.8	273.75	5.397	2.432	0.000271344	0.00792509	KHDRBS2	KH RNA binding domain containing, signal transduction associated 2	protein_coding	202559
ENSG00000075407.18	379.45	5.372	2.426	6.78942e-09	4.88947e-06	ZNF37A	zinc finger protein 37A	protein_coding	7587
ENSG00000178031.16	205.55	5.352	2.42	5.97268e-07	0.0001044	ADAMTSL1	ADAMTS like 1	protein_coding	92949
ENSG00000143919.14	657.73	5.304	2.407	5.92105e-07	0.0001044	CAMKMT	calmodulin-lysine N-methyltransferase	protein_coding	79823
ENSG00000177103.13	48.77	5.29	2.403	0.000142449	0.00494153	DSCAML1	DS cell adhesion molecule like 1	protein_coding	57453
ENSG00000275163.1	59.92	5.282	2.401	1.71406e-05	0.00108507	RP11-385J1.3	-	protein_coding	-
ENSG00000269085.1	41.27	5.273	2.399	4.47064e-05	0.00212935	CTD-3222D19.10	-	antisense	-
ENSG00000069667.15	110.89	5.272	2.398	1.78792e-05	0.00110239	RORA	RAR related orphan receptor A	protein_coding	6095
ENSG00000137968.16	63.56	5.262	2.396	0.000208296	0.00655621	SLC44A5	solute carrier family 44 member 5	protein_coding	204962
ENSG00000170044.8	41.97	5.238	2.389	0.000186864	0.00609476	ZPLD1	zona pellucida like domain containing 1	protein_coding	131368
ENSG00000283118.1	114.72	5.236	2.389	0.000331196	0.00921615	RP11-107E5.4	-	antisense	-
ENSG00000164035.9	63.09	5.235	2.388	0.000100635	0.00382244	EMCN	endomucin	protein_coding	51705
ENSG00000227160.3	39.56	5.232	2.387	0.000192891	0.00623485	THEM7P	-	transcribed_unitary_pseudogene	-
ENSG00000228043.5	71.73	5.228	2.386	0.00019621	0.0062969	AC097721.2	-	lincRNA	-
ENSG00000144642.21	237.62	5.202	2.379	5.3186e-06	0.000476398	RBMS3	RNA binding motif single stranded interacting protein 3	protein_coding	27303
ENSG00000081803.15	90.68	5.195	2.377	1.98852e-05	0.00118672	CADPS2	calcium dependent secretion activator 2	protein_coding	93664
ENSG00000236977.1	162.78	5.16	2.367	0.000966927	0.0196707	ANKRD44-IT1	ANKRD44 intronic transcript 1	sense_intronic	101927547
ENSG00000214960.9	65.66	5.159	2.367	2.73552e-05	0.00149697	ISPD	isoprenoid synthase domain containing	protein_coding	729920
ENSG00000254615.2	1073.86	5.146	2.363	9.00146e-09	5.78794e-06	RP11-395G23.3	-	lincRNA	-
ENSG00000177694.15	175.34	5.144	2.363	5.70639e-05	0.00253674	NAALADL2	N-acetylated alpha-linked acidic dipeptidase like 2	protein_coding	254827
ENSG00000253796.1	76.09	5.139	2.361	0.000179313	0.00593452	RP11-1084E5.1	-	antisense	-
ENSG00000175175.5	1262.01	5.136	2.361	7.9342e-11	2.38079e-07	PPM1E	protein phosphatase, Mg2+/Mn2+ dependent 1E	protein_coding	22843
ENSG00000229236.1	63.71	5.12	2.356	0.00227311	0.0355395	TTTY10	testis-specific transcript, Y-linked 10 (non-protein coding)	lincRNA	246119
ENSG00000255910.1	37.32	5.106	2.352	0.00900823	0.0866268	RP11-405A12.2	-	lincRNA	-
ENSG00000251586.1	50.98	5.105	2.352	0.000714972	0.0160658	TET2-AS1	-	antisense	-
ENSG00000253829.1	46.15	5.099	2.35	2.98616e-05	0.00159534	RP11-723D22.3	-	antisense	-
ENSG00000234650.5	78.63	5.082	2.345	0.000586862	0.0139576	PCCA-AS1	-	antisense	-
ENSG00000143552.9	230.77	5.078	2.344	3.21506e-06	0.000328109	NUP210L	nucleoporin 210 like	protein_coding	91181
ENSG00000007001.12	56.67	5.071	2.342	0.000123863	0.00442467	UPP2	uridine phosphorylase 2	protein_coding	151531
ENSG00000229118.1	38.02	5.062	2.34	0.000486039	0.012273	AC068491.2	-	lincRNA	-
ENSG00000255367.2	37.55	5.019	2.327	8.2939e-05	0.00329632	RP13-726E6.2	uncharacterized LOC101927708	transcribed_unprocessed_pseudogene	101927708
ENSG00000257539.2	61.65	5.007	2.324	2.13239e-05	0.00124648	HSPA8P14	-	processed_pseudogene	-
ENSG00000254080.1	93.92	4.98	2.316	0.000648047	0.0149967	RP11-730G20.1	-	antisense	-
ENSG00000258185.2	133.12	4.969	2.313	0.000238629	0.00725987	RP11-202H2.1	-	lincRNA	-
ENSG00000231535.5	460.35	4.944	2.306	8.26811e-06	0.000657604	LINC00278	long intergenic non-protein coding RNA 278	lincRNA	100873962
ENSG00000197584.11	71.48	4.942	2.305	2.2694e-05	0.00129299	KCNMB2	potassium calcium-activated channel subfamily M regulatory beta subunit 2	protein_coding	10242
ENSG00000237978.5	54.61	4.935	2.303	7.69566e-05	0.00313467	KCNMB2-AS1	-	antisense	-
ENSG00000184434.7	71.56	4.899	2.293	0.000563089	0.0136078	LRRC19	leucine rich repeat containing 19	protein_coding	64922
ENSG00000265460.6	60.76	4.898	2.292	0.000329975	0.00921065	RP11-690G19.4	-	transcribed_processed_pseudogene	-
ENSG00000226522.1	63.29	4.889	2.29	0.000137054	0.00477277	AC004744.3	-	antisense	-
ENSG00000207112.1	173.42	4.886	2.289	0.000248318	0.00745119	SNORA25	small nucleolar RNA, H/ACA box 25	snoRNA	684959
ENSG00000233723.7	80.05	4.873	2.285	4.06463e-05	0.00198941	LINC01122	long intergenic non-protein coding RNA 1122	lincRNA	400955
ENSG00000231185.6	44.61	4.866	2.283	0.000491805	0.0123525	AC005592.2	SPRY4 antisense RNA 1	antisense	101926941
ENSG00000260372.6	54.61	4.86	2.281	0.000431936	0.0112598	AQP4-AS1	-	antisense	-
ENSG00000234705.1	71.17	4.844	2.276	0.000455882	0.0116092	HMGA1P4	-	antisense	-
ENSG00000176208.8	1724.78	4.834	2.273	1.38563e-09	1.55918e-06	ATAD5	ATPase family, AAA domain containing 5	protein_coding	79915
ENSG00000224972.1	164.62	4.832	2.273	0.000314099	0.00882222	RP11-403H13.1	-	sense_intronic	-
ENSG00000264083.1	54.38	4.812	2.267	9.40594e-05	0.00362622	RP11-227G15.9	-	lincRNA	-
ENSG00000163491.16	476.42	4.786	2.259	7.16737e-08	2.80525e-05	NEK10	NIMA related kinase 10	protein_coding	152110
ENSG00000258698.1	52.09	4.765	2.252	0.000195549	0.00628756	RP11-589M4.3	-	lincRNA	-
ENSG00000151240.16	46.46	4.758	2.25	0.00736399	0.0767057	DIP2C	disco interacting protein 2 homolog C	protein_coding	22982
ENSG00000203386.6	183.77	4.755	2.25	2.80932e-05	0.00152104	LINC01317	long intergenic non-protein coding RNA 1317	lincRNA	104355287
ENSG00000018236.14	38.21	4.75	2.248	0.00138516	0.0252157	CNTN1	contactin 1	protein_coding	1272
ENSG00000202198.1	218.04	4.745	2.246	0.000200326	0.00637606	RN7SK	RNA, 7SK small nuclear	misc_RNA	125050
ENSG00000283293.1	218.04	4.745	2.246	0.000200447	0.00637606	RN7SK	RNA, 7SK small nuclear	snRNA	125050
ENSG00000277693.1	67.63	4.737	2.244	0.000211623	0.0066262	AP003900.6	-	lincRNA	-
ENSG00000253901.1	54.21	4.73	2.242	5.58602e-05	0.00250917	RP11-122C21.1	-	lincRNA	-
ENSG00000256248.1	160.65	4.73	2.242	0.00121005	0.0230274	RP11-123O10.4	-	lincRNA	-
ENSG00000260534.1	48.1	4.708	2.235	1.70395e-05	0.00108507	RP11-1006G14.4	-	sense_overlapping	-
ENSG00000282863.1	55.33	4.703	2.234	0.000782585	0.0170656	RP11-90J7.3	-	lincRNA	-
ENSG00000126861.4	639.14	4.702	2.233	9.26956e-07	0.000142726	OMG	oligodendrocyte myelin glycoprotein	protein_coding	4974
ENSG00000258077.2	117.93	4.696	2.232	2.66904e-06	0.000286033	RP11-114H23.1	-	lincRNA	-
ENSG00000274012.1	1273.13	4.688	2.229	1.44982e-10	3.72893e-07	RN7SL2	RNA, 7SL, cytoplasmic 2	misc_RNA	378706
ENSG00000231672.6	61.72	4.686	2.228	4.13737e-05	0.0020078	DIRC3	-	protein_coding	-
ENSG00000148408.12	40.39	4.683	2.228	0.00876042	0.0854865	CACNA1B	calcium voltage-gated channel subunit alpha1 B	protein_coding	774
ENSG00000185345.18	545.68	4.681	2.227	1.04736e-06	0.000151518	PARK2	parkin RBR E3 ubiquitin protein ligase	protein_coding	5071
ENSG00000153237.17	33.3	4.669	2.223	0.000919241	0.0188497	CCDC148	coiled-coil domain containing 148	protein_coding	130940
ENSG00000250061.5	65.02	4.669	2.223	0.000503672	0.0125377	RP11-541P9.3	-	antisense	-
ENSG00000179766.18	144.55	4.656	2.219	3.40521e-06	0.000337337	ATP8B5P	ATPase phospholipid transporting 8B5, pseudogene	transcribed_unprocessed_pseudogene	158381
ENSG00000152377.13	90.05	4.653	2.218	0.000539946	0.0131545	SPOCK1	SPARC/osteonectin, cwcv and kazal like domains proteoglycan 1	protein_coding	6695
ENSG00000188580.13	148.73	4.649	2.217	0.000139137	0.00483594	NKAIN2	sodium/potassium transporting ATPase interacting 2	protein_coding	154215
ENSG00000124721.17	58.04	4.643	2.215	0.000491828	0.0123525	DNAH8	dynein axonemal heavy chain 8	protein_coding	1769
ENSG00000172139.14	155.41	4.631	2.211	0.000273387	0.00795162	SLC9C1	solute carrier family 9 member C1	protein_coding	285335
ENSG00000258458.5	101.24	4.607	2.204	0.000114537	0.00419132	CTD-2555K7.2	-	processed_transcript	-
ENSG00000148848.14	41.7	4.603	2.202	7.10449e-05	0.00298157	ADAM12	ADAM metallopeptidase domain 12	protein_coding	8038
ENSG00000132938.19	82.38	4.586	2.197	0.000504747	0.0125377	MTUS2	microtubule associated scaffold protein 2	protein_coding	23281
ENSG00000196660.10	38.61	4.561	2.189	0.00078993	0.0170936	SLC30A10	solute carrier family 30 member 10	protein_coding	55532
ENSG00000277539.1	71.37	4.544	2.184	0.00434798	0.0551275	RP11-298C2.1	-	sense_intronic	-
ENSG00000231441.1	37.95	4.53	2.179	0.000785933	0.0170656	RP11-472M19.2	-	antisense	-
ENSG00000185565.11	154.92	4.523	2.177	2.19817e-05	0.00127254	LSAMP	limbic system-associated membrane protein	protein_coding	4045
ENSG00000221866.9	62.36	4.521	2.177	0.00078674	0.0170656	PLXNA4	plexin A4	protein_coding	91584
ENSG00000282885.1	1308.61	4.512	2.174	2.32791e-10	5.23897e-07	RP11-596C23.6	-	lincRNA	-
ENSG00000133454.15	43.03	4.509	2.173	0.00373121	0.0499827	MYO18B	myosin XVIIIB	protein_coding	84700
ENSG00000047617.14	40.95	4.507	2.172	0.00346852	0.0475245	ANO2	anoctamin 2	protein_coding	57101
ENSG00000228651.1	3603.71	4.488	2.166	9.85985e-10	1.26798e-06	RP11-556E13.1	-	antisense	-
ENSG00000255557.1	521.73	4.486	2.166	3.48471e-05	0.00177518	RP11-770G2.2	-	lincRNA	-
ENSG00000177822.7	45.69	4.484	2.165	0.000661046	0.0152193	AC108142.1	-	antisense	-
ENSG00000229444.1	229.95	4.482	2.164	2.43528e-05	0.00135401	RP11-184I16.4	uncharacterized LOC101929592	antisense	101929592
ENSG00000172915.18	121.81	4.479	2.163	7.2766e-05	0.00302751	NBEA	neurobeachin	protein_coding	26960
ENSG00000274775.2	49.79	4.477	2.163	0.000868525	0.0182509	RP1-274L7.4	-	transcribed_unprocessed_pseudogene	-
ENSG00000071909.18	52.87	4.467	2.159	0.000636687	0.0148483	MYO3B	myosin IIIB	protein_coding	140469
ENSG00000239557.1	34.06	4.461	2.157	0.000283939	0.00819238	RP11-168J18.6	-	processed_pseudogene	-
ENSG00000179869.14	57.94	4.439	2.15	7.69387e-05	0.00313467	ABCA13	ATP binding cassette subfamily A member 13	protein_coding	154664
ENSG00000227200.1	196.93	4.43	2.147	1.02637e-05	0.000766757	RP11-121A14.3	-	sense_intronic	-
ENSG00000154645.13	75.88	4.412	2.141	0.000294995	0.00847064	CHODL	chondrolectin	protein_coding	140578
ENSG00000197815.4	49.21	4.412	2.142	0.000249172	0.00746437	RP1-253P7.4	-	antisense	-
ENSG00000133019.11	92.82	4.405	2.139	0.000195569	0.00628756	CHRM3	cholinergic receptor muscarinic 3	protein_coding	1131
ENSG00000155875.13	42.83	4.389	2.134	0.000271061	0.00792509	SAXO1	stabilizer of axonemal microtubules 1	protein_coding	158297
ENSG00000278949.1	34.39	4.385	2.133	0.000153213	0.00525418	RP11-46H11.11	-	TEC	-
ENSG00000112964.13	81.1	4.377	2.13	0.000505324	0.0125377	GHR	growth hormone receptor	protein_coding	2690
ENSG00000188738.13	84.75	4.374	2.129	0.00189069	0.0311152	FSIP2	fibrous sheath interacting protein 2	protein_coding	401024
ENSG00000257595.2	302	4.368	2.127	9.84393e-07	0.000146471	RP3-473L9.4	long intergenic non-protein coding RNA 2356	lincRNA	105369984
ENSG00000187391.19	231.23	4.364	2.126	3.90744e-06	0.0003742	MAGI2	membrane associated guanylate kinase, WW and PDZ domain containing 2	protein_coding	9863
ENSG00000258704.6	410.69	4.362	2.125	0.000257393	0.00767234	SRP54-AS1	-	transcribed_unitary_pseudogene	-
ENSG00000228566.1	65.5	4.356	2.123	0.000265011	0.00783849	RP11-170M17.1	-	lincRNA	-
ENSG00000154928.16	106.63	4.352	2.122	0.000382511	0.0102941	EPHB1	EPH receptor B1	protein_coding	2047
ENSG00000122786.19	47.45	4.349	2.121	0.00103098	0.0204651	CALD1	caldesmon 1	protein_coding	800
ENSG00000169436.16	35.32	4.346	2.12	0.00297155	0.0428905	COL22A1	collagen type XXII alpha 1 chain	protein_coding	169044
ENSG00000249307.5	46.81	4.33	2.114	0.000122903	0.00440804	LINC01088	-	antisense	-
ENSG00000250220.1	516.71	4.306	2.106	3.50891e-06	0.000345216	RP11-692D12.1	-	antisense	-
ENSG00000203721.6	199.98	4.305	2.106	0.00232059	0.0360482	LINC00862	long intergenic non-protein coding RNA 862	lincRNA	554279
ENSG00000165091.15	94.78	4.299	2.104	0.000260815	0.0077487	TMC1	transmembrane channel like 1	protein_coding	117531
ENSG00000253394.5	65.79	4.289	2.101	8.02658e-05	0.00324015	LINC00534	long intergenic non-protein coding RNA 534	lincRNA	100874052
ENSG00000184613.10	62.47	4.276	2.096	0.000241062	0.00726981	NELL2	neural EGFL like 2	protein_coding	4753
ENSG00000254325.2	62.67	4.263	2.092	0.000239523	0.00725987	RP11-318K15.2	-	sense_intronic	-
ENSG00000118733.16	29.69	4.242	2.085	0.000389792	0.0104277	OLFM3	olfactomedin 3	protein_coding	118427
ENSG00000253322.1	1030.05	4.238	2.083	0.000973934	0.0197543	RP11-388G22.1	-	lincRNA	-
ENSG00000135298.13	356.39	4.237	2.083	0.000156399	0.0053431	ADGRB3	adhesion G protein-coupled receptor B3	protein_coding	577
ENSG00000254226.5	40	4.237	2.083	0.00122135	0.0231222	CTB-12O2.1	long intergenic non-protein coding RNA 1933	lincRNA	101927115
ENSG00000250634.5	52.05	4.233	2.082	0.00030188	0.00858618	LINC01182	long intergenic non-protein coding RNA 1182	lincRNA	101929071
ENSG00000259556.2	67.56	4.233	2.082	7.6263e-05	0.00312055	RP11-56B16.2	-	unprocessed_pseudogene	-
ENSG00000223727.6	67.95	4.231	2.081	0.000205758	0.00648767	AC026188.1	-	lincRNA	-
ENSG00000272034.1	56.46	4.23	2.081	0.000232576	0.00713338	SNORD14A	small nucleolar RNA, C/D box 14A	snoRNA	26822
ENSG00000189108.12	62.14	4.229	2.08	0.000416476	0.0109463	IL1RAPL2	interleukin 1 receptor accessory protein like 2	protein_coding	26280
ENSG00000176658.16	53.36	4.213	2.075	0.000699407	0.0158574	MYO1D	myosin ID	protein_coding	4642
ENSG00000204767.3	327.32	4.209	2.074	0.000447131	0.0114838	FAM196B	family with sequence similarity 196 member B	protein_coding	100131897
ENSG00000116703.13	46.65	4.195	2.069	0.000239999	0.00726208	PDC	phosducin	protein_coding	5132
ENSG00000269365.2	41.75	4.195	2.069	0.0106966	0.0958714	RP11-380M21.4	-	antisense	-
ENSG00000261632.1	54.23	4.194	2.068	0.000616581	0.0144732	RP11-390D11.1	-	antisense	-
ENSG00000085276.17	98.01	4.185	2.065	0.000443703	0.0114284	MECOM	MDS1 and EVI1 complex locus	protein_coding	2122
ENSG00000258912.1	111.75	4.171	2.06	0.000132689	0.0046842	RP11-1079H9.1	-	lincRNA	-
ENSG00000183166.10	162.1	4.169	2.06	3.21764e-05	0.00168979	CALN1	calneuron 1	protein_coding	83698
ENSG00000250131.1	60.14	4.168	2.059	0.000185332	0.00606675	RP11-130F10.1	-	antisense	-
ENSG00000232542.1	272.21	4.153	2.054	9.20769e-05	0.00355947	DPYD-IT1	-	sense_intronic	-
ENSG00000128655.16	64.25	4.15	2.053	0.000701172	0.0158592	PDE11A	phosphodiesterase 11A	protein_coding	50940
ENSG00000009694.13	42.2	4.141	2.05	0.00607859	0.0683993	TENM1	teneurin transmembrane protein 1	protein_coding	10178
ENSG00000230417.11	45.16	4.13	2.046	0.00305533	0.0437615	LINC00856	long intergenic non-protein coding RNA 595	lincRNA	414243
ENSG00000244128.5	230.6	4.119	2.042	1.21471e-05	0.000861012	LINC01322	-	lincRNA	-
ENSG00000251003.7	2034.83	4.117	2.042	4.92921e-10	8.59475e-07	ZFPM2-AS1	-	processed_transcript	-
ENSG00000251562.7	184034	4.114	2.04	1.19295e-08	6.50847e-06	MALAT1	metastasis associated lung adenocarcinoma transcript 1 (non-protein coding)	lincRNA	378938
ENSG00000144290.16	92.84	4.11	2.039	9.62074e-05	0.00367753	SLC4A10	solute carrier family 4 member 10	protein_coding	57282
ENSG00000197301.7	877.53	4.104	2.037	2.96566e-06	0.000308634	RP11-366L20.2	uncharacterized LOC100129940	antisense	100129940
ENSG00000238198.1	114.05	4.095	2.034	9.08185e-05	0.00352473	RP11-31F15.2	uncharacterized LOC100996251	lincRNA	100996251
ENSG00000255790.5	56.5	4.095	2.034	0.00138405	0.0252157	RP11-711K1.7	uncharacterized LOC440084	sense_intronic	440084
ENSG00000163814.7	2275.26	4.094	2.034	1.47353e-06	0.000189496	CDCP1	CUB domain containing protein 1	protein_coding	64866
ENSG00000278610.1	258.12	4.069	2.025	1.29726e-05	0.000894863	RP11-455P21.3	-	lincRNA	-
ENSG00000174501.14	194.2	4.063	2.023	0.000603532	0.0142411	ANKRD36C	ankyrin repeat domain 36C	protein_coding	400986
ENSG00000152822.13	58.26	4.057	2.02	0.000235677	0.00720394	GRM1	glutamate metabotropic receptor 1	protein_coding	2911
ENSG00000279897.1	41.7	4.056	2.02	0.000348964	0.00959197	BIRC6-AS2	BIRC6 antisense RNA 2	antisense	103752586
ENSG00000159167.11	120.77	4.05	2.018	0.0846149	0.306706	STC1	stanniocalcin 1	protein_coding	6781
ENSG00000252206.1	71.68	4.041	2.015	0.00078227	0.0170656	RNU7-40P	-	snRNA	-
ENSG00000160145.15	92.69	4.036	2.013	0.00146989	0.0260985	KALRN	kalirin RhoGEF kinase	protein_coding	8997
ENSG00000182771.18	93.11	4.007	2.002	0.000735655	0.016422	GRID1	glutamate ionotropic receptor delta type subunit 1	protein_coding	2894
ENSG00000182389.19	285.94	3.979	1.992	0.00706095	0.0746896	CACNB4	calcium voltage-gated channel auxiliary subunit beta 4	protein_coding	785
ENSG00000249413.2	170.04	3.979	1.992	0.000267765	0.00787718	RP11-25H12.1	-	lincRNA	-
ENSG00000215483.9	74.11	3.972	1.99	0.000581285	0.0138615	LINC00598	long intergenic non-protein coding RNA 548	lincRNA	400123
ENSG00000153093.18	53.33	3.96	1.985	0.000484084	0.0122408	ACOXL	acyl-CoA oxidase like	protein_coding	55289
ENSG00000118307.18	36.39	3.959	1.985	0.000634412	0.0148483	CASC1	cancer susceptibility 1	protein_coding	55259
ENSG00000261049.2	63.62	3.925	1.973	0.000748519	0.0166076	RP11-357N13.1	-	antisense	-
ENSG00000149972.10	166.89	3.913	1.968	0.000810044	0.0173619	CNTN5	contactin 5	protein_coding	53942
ENSG00000237356.5	84.84	3.913	1.968	0.000242463	0.00729984	AL163953.3	-	processed_transcript	-
ENSG00000239523.5	83.66	3.913	1.968	0.000151433	0.00520306	MYLK-AS1	MYLK antisense RNA 1	antisense	100506826
ENSG00000139679.15	6291.51	3.909	1.967	3.71467e-08	1.66505e-05	LPAR6	lysophosphatidic acid receptor 6	protein_coding	10161
ENSG00000134775.15	74.3	3.907	1.966	0.000113091	0.00414681	FHOD3	formin homology 2 domain containing 3	protein_coding	80206
ENSG00000078018.19	193.65	3.903	1.965	1.73014e-05	0.00108507	MAP2	microtubule associated protein 2	protein_coding	4133
ENSG00000151067.21	118.77	3.9	1.963	0.00106361	0.0208601	CACNA1C	calcium voltage-gated channel subunit alpha1 C	protein_coding	775
ENSG00000249494.5	66.7	3.893	1.961	0.000739591	0.0164797	CTB-161M19.4	uncharacterized LOC105379143	antisense	105379143
ENSG00000185008.17	205.61	3.892	1.961	0.000189076	0.00615574	ROBO2	roundabout guidance receptor 2	protein_coding	6092
ENSG00000164989.15	91.83	3.861	1.949	0.000203715	0.00644583	CCDC171	coiled-coil domain containing 171	protein_coding	203238
ENSG00000184384.13	12699.8	3.851	1.945	2.28097e-06	0.000251781	MAML2	mastermind like transcriptional coactivator 2	protein_coding	84441
ENSG00000196935.8	478.18	3.849	1.945	0.00175242	0.0296528	SRGAP1	SLIT-ROBO Rho GTPase activating protein 1	protein_coding	57522
ENSG00000088538.12	217.87	3.848	1.944	8.26257e-05	0.00329114	DOCK3	dedicator of cytokinesis 3	protein_coding	1795
ENSG00000182463.15	66.56	3.848	1.944	0.00451738	0.0567954	TSHZ2	teashirt zinc finger homeobox 2	protein_coding	128553
ENSG00000131969.14	44.17	3.84	1.941	0.0100647	0.0921758	ABHD12B	abhydrolase domain containing 12B	protein_coding	145447
ENSG00000151150.21	100.62	3.834	1.939	0.00143161	0.0258006	ANK3	ankyrin 3	protein_coding	288
ENSG00000226471.6	114.7	3.831	1.938	0.000265143	0.00783849	CTA-292E10.6	-	antisense	-
ENSG00000156140.9	35.68	3.829	1.937	0.000413865	0.0108936	ADAMTS3	ADAM metallopeptidase with thrombospondin type 1 motif 3	protein_coding	9508
ENSG00000145087.12	259.62	3.821	1.934	0.00010298	0.0038626	STXBP5L	syntaxin binding protein 5 like	protein_coding	9515
ENSG00000150076.23	96.76	3.815	1.932	0.000640368	0.0148956	AL356053.1	-	protein_coding	-
ENSG00000250697.1	83.73	3.812	1.931	0.000269186	0.00790298	CTD-2066L21.3	-	lincRNA	-
ENSG00000273218.1	138.77	3.807	1.929	0.000105872	0.00393828	LLNLR-246C6.1	-	lincRNA	-
ENSG00000226419.7	97.07	3.801	1.926	0.000122369	0.00440804	SLC16A1-AS1	SLC16A1 antisense RNA 1	antisense	100506392
ENSG00000272381.1	41.41	3.8	1.926	0.00300059	0.0432239	RP11-192P3.4	-	lincRNA	-
ENSG00000233635.2	138.87	3.791	1.923	0.00201908	0.0325439	AC037445.1	-	antisense	-
ENSG00000251417.2	99.73	3.791	1.922	0.000192498	0.00623485	RP11-1348G14.4	-	lincRNA	-
ENSG00000256006.1	50.64	3.782	1.919	0.000571417	0.0137537	AC084117.3	-	sense_intronic	-
ENSG00000186952.14	135.36	3.78	1.918	0.000203359	0.00644583	TMEM232	transmembrane protein 232	protein_coding	642987
ENSG00000131951.10	46.32	3.774	1.916	0.00068101	0.0155201	LRRC9	leucine rich repeat containing 9	protein_coding	341883
ENSG00000170236.14	286.76	3.771	1.915	2.65772e-05	0.00145883	USP50	ubiquitin specific peptidase 50	protein_coding	373509
ENSG00000273448.1	67.47	3.771	1.915	0.000980786	0.0198091	RP11-166O4.6	-	lincRNA	-
ENSG00000199753.1	214.94	3.77	1.915	0.000585035	0.0139325	SNORD104	small nucleolar RNA, C/D box 104	snoRNA	692227
ENSG00000152430.17	39.86	3.766	1.913	0.000537937	0.0131233	BOLL	boule homolog, RNA binding protein	protein_coding	66037
ENSG00000277209.1	69.1	3.766	1.913	0.00109794	0.0213469	RPPH1	ribonuclease P RNA component H1	ribozyme	85495
ENSG00000186472.19	656.42	3.762	1.911	1.89516e-05	0.00114498	PCLO	piccolo presynaptic cytomatrix protein	protein_coding	27445
ENSG00000235903.7	83.68	3.758	1.91	0.000512109	0.0126649	CPB2-AS1	CPB2 antisense RNA 1	antisense	100509894
ENSG00000154175.16	237.77	3.757	1.909	0.000119158	0.00432525	ABI3BP	ABI family member 3 binding protein	protein_coding	25890
ENSG00000165495.15	34.1	3.755	1.909	0.00115515	0.0222193	PKNOX2	PBX/knotted 1 homeobox 2	protein_coding	63876
ENSG00000266402.3	239.56	3.742	1.904	0.000289132	0.00831555	SNHG25	small nucleolar RNA host gene 25	lincRNA	105376843
ENSG00000110328.5	35.93	3.74	1.903	0.00187208	0.0309536	GALNT18	polypeptide N-acetylgalactosaminyltransferase 18	protein_coding	374378
ENSG00000229739.2	108.95	3.736	1.902	0.000231598	0.00711551	RP11-295K2.3	uncharacterized LOC102724919	antisense	102724919
ENSG00000256742.1	40.37	3.733	1.9	0.000749023	0.0166076	RP13-941N14.1	-	lincRNA	-
ENSG00000207067.1	79.03	3.731	1.899	0.000432802	0.0112598	SNORA72	small nucleolar RNA, H/ACA box 72	snoRNA	26775
ENSG00000255549.2	57.34	3.73	1.899	0.000709919	0.0159767	ENPP7P6	-	unprocessed_pseudogene	-
ENSG00000249188.1	44.02	3.728	1.898	0.000977586	0.0197758	ENPP7P1	-	unprocessed_pseudogene	-
ENSG00000181722.16	1375.24	3.727	1.898	0.00067658	0.0154387	ZBTB20	zinc finger and BTB domain containing 20	protein_coding	26137
ENSG00000132874.14	50.39	3.722	1.896	0.000887725	0.0184549	SLC14A2	solute carrier family 14 member 2	protein_coding	8170
ENSG00000186976.14	39.65	3.714	1.893	0.000917582	0.0188371	EFCAB6	EF-hand calcium binding domain 6	protein_coding	64800
ENSG00000080618.13	73.09	3.709	1.891	0.000672155	0.0154113	CPB2	carboxypeptidase B2	protein_coding	1361
ENSG00000239291.1	43.95	3.697	1.886	0.00656693	0.0715505	RP5-867C24.1	-	processed_pseudogene	-
ENSG00000266958.1	97.88	3.696	1.886	0.00194751	0.0317457	AC006126.3	-	antisense	-
ENSG00000231131.6	30.82	3.694	1.885	0.000374138	0.0100989	LINC01468	long intergenic non-protein coding RNA 1468	lincRNA	101928687
ENSG00000121335.11	62.7	3.683	1.881	0.00105861	0.0208301	PRB2	proline rich protein BstNI subfamily 2	protein_coding	653247
ENSG00000182621.17	260.39	3.678	1.879	2.26741e-05	0.00129299	PLCB1	phospholipase C beta 1	protein_coding	23236
ENSG00000274072.1	338.56	3.672	1.877	8.63194e-05	0.0034081	mascRNA-menRNA	-	sRNA	-
ENSG00000232611.1	58.74	3.669	1.876	0.000600211	0.0142	RP11-1114A5.4	-	lincRNA	-
ENSG00000234871.1	71.22	3.665	1.874	0.000880076	0.0183647	LINC01032	-	lincRNA	-
ENSG00000081923.11	721.89	3.664	1.873	1.65577e-06	0.000201886	ATP8B1	ATPase phospholipid transporting 8B1	protein_coding	5205
ENSG00000196912.12	65.37	3.663	1.873	0.000793266	0.0171452	ANKRD36B	ankyrin repeat domain 36B	protein_coding	57730
ENSG00000261574.1	251.61	3.653	1.869	0.00618843	0.0689886	RP1-168P16.2	-	sense_intronic	-
ENSG00000108684.14	149.78	3.644	1.866	0.000571039	0.0137537	ASIC2	acid sensing ion channel subunit 2	protein_coding	40
ENSG00000244733.5	93.73	3.641	1.864	0.000902105	0.0186469	RP11-506M13.3	-	lincRNA	-
ENSG00000270174.1	63.13	3.616	1.854	0.000672812	0.0154113	RP1-256G22.2	uncharacterized LOC101927950	antisense	101927950
ENSG00000177300.6	345.14	3.615	1.854	9.87873e-05	0.00376018	CLDN22	claudin 22	protein_coding	53842
ENSG00000253720.1	179.97	3.607	1.851	0.000112784	0.00414399	RP11-473O4.3	-	lincRNA	-
ENSG00000203734.11	426.08	3.598	1.847	1.52897e-05	0.00100465	ECT2L	epithelial cell transforming 2 like	protein_coding	345930
ENSG00000163288.13	79.94	3.594	1.846	0.00142451	0.0257137	GABRB1	gamma-aminobutyric acid type A receptor beta1 subunit	protein_coding	2560
ENSG00000146809.12	37.2	3.589	1.843	0.00286344	0.0417098	ASB15	ankyrin repeat and SOCS box containing 15	protein_coding	142685
ENSG00000234261.3	73.98	3.589	1.844	0.00104235	0.0206296	RP11-146I2.1	-	lincRNA	-
ENSG00000137491.14	189.2	3.588	1.843	0.000299847	0.00855538	SLCO2B1	solute carrier organic anion transporter family member 2B1	protein_coding	11309
ENSG00000274441.1	175.73	3.588	1.843	0.00199234	0.0322863	CTD-2282P23.2	-	antisense	-
ENSG00000255150.2	58.27	3.587	1.843	0.00146492	0.0260725	EID3	EP300 interacting inhibitor of differentiation 3	protein_coding	493861
ENSG00000214188.9	212.55	3.584	1.841	0.00029757	0.00853098	ST7-OT4	ST7 overlapping transcript 4	sense_intronic	338069
ENSG00000135577.4	66.63	3.583	1.841	0.00246217	0.0375669	NMBR	neuromedin B receptor	protein_coding	4829
ENSG00000182185.18	960	3.581	1.84	0.00111182	0.0215935	RAD51B	RAD51 paralog B	protein_coding	5890
ENSG00000259516.2	76.8	3.577	1.839	0.000428269	0.0111909	ANP32AP1	acidic nuclear phosphoprotein 32 family member A pseudogene 1	transcribed_processed_pseudogene	723972
ENSG00000267586.6	158.18	3.577	1.839	0.000101599	0.00384282	LINC00907	long intergenic non-protein coding RNA 907	lincRNA	284260
ENSG00000166250.11	55.1	3.574	1.838	0.00168809	0.0288901	CLMP	CXADR like membrane protein	protein_coding	79827
ENSG00000033867.16	5447.01	3.566	1.834	1.14772e-05	0.000833208	SLC4A7	solute carrier family 4 member 7	protein_coding	9497
ENSG00000232053.6	57.98	3.566	1.834	0.00914147	0.0874976	AC009784.3	-	lincRNA	-
ENSG00000231817.7	44.28	3.563	1.833	0.000998246	0.0200362	LINC01198	-	lincRNA	-
ENSG00000273723.1	47.01	3.558	1.831	0.00167702	0.0287279	RP11-93H24.3	-	lincRNA	-
ENSG00000179967.11	68.73	3.547	1.827	0.00070959	0.0159767	PPP1R14BP3	-	processed_pseudogene	-
ENSG00000276136.1	118.29	3.539	1.823	0.000247853	0.00744966	RP11-50I19.2	-	lincRNA	-
ENSG00000187229.3	51.62	3.522	1.816	0.0138914	0.112912	RP11-161I2.1	-	antisense	-
ENSG00000253773.2	106.3	3.521	1.816	0.000561728	0.0135932	C8orf37-AS1	C8orf37 antisense RNA 1	lincRNA	100616530
ENSG00000182732.16	88.51	3.515	1.813	0.00621722	0.0690806	RGS6	regulator of G protein signaling 6	protein_coding	9628
ENSG00000258553.5	53.62	3.515	1.813	0.000736088	0.016422	RP11-16B13.1	-	antisense	-
ENSG00000268220.1	818.94	3.514	1.813	3.88627e-05	0.00192751	RP11-379K17.12	-	antisense	-
ENSG00000250102.5	318.52	3.511	1.812	0.000202718	0.00643694	RP11-314N14.1	-	lincRNA	-
ENSG00000277075.2	55.57	3.511	1.812	0.000910638	0.0188017	HIST1H2AE	histone cluster 1 H2A family member e	protein_coding	3012
ENSG00000273674.4	114.71	3.506	1.81	0.000761073	0.016751	CTD-2378E12.1	-	lincRNA	-
ENSG00000279443.1	55.22	3.506	1.81	0.000655738	0.0151358	RP4-669K10.8	-	TEC	-
ENSG00000118432.12	301.1	3.5	1.807	0.0069841	0.0739657	CNR1	cannabinoid receptor 1	protein_coding	1268
ENSG00000117400.15	79.32	3.499	1.807	0.000601739	0.0142175	MPL	MPL proto-oncogene, thrombopoietin receptor	protein_coding	4352
ENSG00000215187.9	85.51	3.484	1.801	0.00116394	0.0223407	FAM166B	family with sequence similarity 166 member B	protein_coding	730112
ENSG00000260392.5	90.5	3.483	1.8	0.000931556	0.0190588	RP11-1129I3.1	-	sense_overlapping	-
ENSG00000142611.16	33.19	3.474	1.797	0.0788245	0.295136	PRDM16	PR/SET domain 16	protein_coding	63976
ENSG00000280828.1	615.51	3.472	1.796	7.18227e-06	0.000602749	RP11-274B21.1	-	unprocessed_pseudogene	-
ENSG00000164199.15	128.02	3.469	1.795	0.00030548	0.00864146	ADGRV1	adhesion G protein-coupled receptor V1	protein_coding	84059
ENSG00000227540.1	181.04	3.466	1.793	8.36089e-05	0.00331563	DNAJC9-AS1	DNAJC9 antisense RNA 1	antisense	414245
ENSG00000137766.16	99.93	3.465	1.793	0.00195068	0.0317457	UNC13C	unc-13 homolog C	protein_coding	440279
ENSG00000261008.6	255.46	3.458	1.79	0.000361365	0.00981764	LINC01572	long intergenic non-protein coding RNA 1572	lincRNA	101927957
ENSG00000257156.1	63.38	3.454	1.788	0.00048082	0.0121852	RP11-13A1.3	-	lincRNA	-
ENSG00000111837.11	206.2	3.451	1.787	0.000239082	0.00725987	MAK	male germ cell associated kinase	protein_coding	4117
ENSG00000185052.11	87.19	3.45	1.787	0.00127349	0.0237579	SLC24A3	solute carrier family 24 member 3	protein_coding	57419
ENSG00000233527.8	507.06	3.43	1.778	2.42132e-05	0.00135383	ZNF529-AS1	ZNF529 antisense RNA 1	antisense	101927599
ENSG00000188523.8	37.1	3.426	1.777	0.00258353	0.0386649	CFAP77	cilia and flagella associated protein 77	protein_coding	389799
ENSG00000130208.9	2762.61	3.421	1.774	7.68942e-07	0.000125855	APOC1	apolipoprotein C1	protein_coding	341
ENSG00000238246.1	382.94	3.415	1.772	0.0724019	0.282796	RP11-575A19.2	-	antisense	-
ENSG00000143341.11	58.63	3.414	1.771	0.00176542	0.0297456	HMCN1	hemicentin 1	protein_coding	83872
ENSG00000183722.7	44.48	3.413	1.771	0.00546006	0.0639993	LHFP	LHFPL tetraspan subfamily member 6	protein_coding	10186
ENSG00000249917.2	53.93	3.412	1.771	0.021651	0.148667	LINC00536	long intergenic non-protein coding RNA 536	lincRNA	100859921
ENSG00000277149.4	474.47	3.412	1.771	5.07378e-06	0.000459036	TYW1B	tRNA-yW synthesizing protein 1 homolog B	protein_coding	441250
ENSG00000242759.6	59.06	3.409	1.769	0.0175079	0.130902	LINC00882	long intergenic non-protein coding RNA 882	lincRNA	100302640
ENSG00000243024.6	45.9	3.408	1.769	0.00848631	0.0837651	RPS11P6	-	transcribed_processed_pseudogene	-
ENSG00000141376.21	1816.85	3.405	1.767	7.91246e-06	0.000638816	BCAS3	BCAS3, microtubule associated cell migration factor	protein_coding	54828
ENSG00000280776.1	75.85	3.405	1.768	0.000438688	0.0113479	LINC01202	-	lincRNA	-
ENSG00000214435.7	420.67	3.403	1.767	2.97837e-05	0.00159534	AS3MT	arsenite methyltransferase	protein_coding	57412
ENSG00000258754.7	50.24	3.4	1.766	0.00104753	0.0207023	LINC01579	uncharacterized LOC105369203	lincRNA	105369203
ENSG00000262810.1	52.35	3.399	1.765	0.00125526	0.0235905	RP11-667K14.5	-	antisense	-
ENSG00000138759.17	55.66	3.398	1.765	0.000493458	0.0123547	FRAS1	Fraser extracellular matrix complex subunit 1	protein_coding	80144
ENSG00000273244.1	58.09	3.398	1.765	0.00322201	0.0453983	KB-7G2.8	-	processed_transcript	-
ENSG00000188467.10	149.1	3.397	1.764	0.00247367	0.0376784	SLC24A5	solute carrier family 24 member 5	protein_coding	283652
ENSG00000078114.18	49.82	3.393	1.763	0.00206972	0.0331819	NEBL	nebulette	protein_coding	10529
ENSG00000105784.15	60.25	3.39	1.761	0.000635198	0.0148483	RUNDC3B	RUN domain containing 3B	protein_coding	154661
ENSG00000281344.1	43.82	3.387	1.76	0.00400111	0.0521118	HELLPAR	-	macro_lncRNA	-
ENSG00000275764.1	270.52	3.385	1.759	0.00170041	0.0289907	RP11-582E3.6	-	lincRNA	-
ENSG00000002746.14	68.98	3.383	1.758	0.00243581	0.0372911	HECW1	HECT, C2 and WW domain containing E3 ubiquitin protein ligase 1	protein_coding	23072
ENSG00000227486.1	84.53	3.38	1.757	0.00752644	0.077532	RP13-188A5.1	-	lincRNA	-
ENSG00000177182.10	1999.9	3.378	1.756	9.00075e-07	0.000140968	CLVS1	clavesin 1	protein_coding	157807
ENSG00000185674.9	45.25	3.369	1.752	0.000612435	0.0144323	LYG2	lysozyme g2	protein_coding	254773
ENSG00000131773.13	38.79	3.368	1.752	0.00331287	0.0461648	KHDRBS3	KH RNA binding domain containing, signal transduction associated 3	protein_coding	10656
ENSG00000139220.16	156.72	3.368	1.752	0.000172287	0.00577627	PPFIA2	PTPRF interacting protein alpha 2	protein_coding	8499
ENSG00000258859.1	130.69	3.367	1.752	0.000450539	0.0115384	RP11-594C13.1	-	lincRNA	-
ENSG00000136231.13	52.7	3.365	1.751	0.00135438	0.0248384	IGF2BP3	insulin like growth factor 2 mRNA binding protein 3	protein_coding	10643
ENSG00000163145.12	110.59	3.365	1.751	0.00161702	0.028047	C1QTNF7	C1q and TNF related 7	protein_coding	114905
ENSG00000229267.2	58.9	3.365	1.751	0.00363772	0.0490589	AC072062.1	uncharacterized LOC101928103	antisense	101928103
ENSG00000228430.9	102.82	3.36	1.748	0.00533596	0.0630356	RP11-15B24.5	-	transcribed_unprocessed_pseudogene	-
ENSG00000257576.1	73.82	3.36	1.749	0.00137884	0.025177	RP11-153M3.1	-	processed_pseudogene	-
ENSG00000166971.16	599.44	3.357	1.747	0.000161355	0.0054606	AKTIP	AKT interacting protein	protein_coding	64400
ENSG00000118420.16	259.97	3.356	1.747	0.000115067	0.00420215	UBE3D	ubiquitin protein ligase E3D	protein_coding	90025
ENSG00000179909.15	43.38	3.356	1.747	0.00176953	0.0297466	ZNF154	zinc finger protein 154	protein_coding	7710
ENSG00000266378.1	200.25	3.356	1.747	0.0205135	0.143872	RP11-214O1.3	-	lincRNA	-
ENSG00000130948.9	119.36	3.355	1.746	0.00105978	0.0208301	HSD17B3	hydroxysteroid 17-beta dehydrogenase 3	protein_coding	3293
ENSG00000184949.15	66.09	3.348	1.743	0.000868754	0.0182509	FAM227A	family with sequence similarity 227 member A	protein_coding	646851
ENSG00000101489.19	38.15	3.344	1.741	0.00614242	0.0687467	CELF4	CUGBP Elav-like family member 4	protein_coding	56853
ENSG00000173727.12	1125.54	3.333	1.737	4.0548e-05	0.00198941	CMB9-22P13.1	-	transcribed_unprocessed_pseudogene	-
ENSG00000249364.5	51.17	3.331	1.736	0.00410321	0.0528612	RP11-434D9.1	uncharacterized LOC101928858	lincRNA	101928858
ENSG00000175161.13	496.45	3.315	1.729	1.13106e-05	0.000824438	CADM2	cell adhesion molecule 2	protein_coding	253559
ENSG00000236039.2	45.6	3.315	1.729	0.00410758	0.0528612	AC017060.1	uncharacterized LOC101927630	lincRNA	101927630
ENSG00000225762.1	57.22	3.311	1.727	0.00227073	0.0355395	LINC01389	-	antisense	-
ENSG00000142065.13	133.59	3.309	1.726	0.0017246	0.0292923	ZFP14	ZFP14 zinc finger protein	protein_coding	57677
ENSG00000148655.14	938.64	3.309	1.726	0.000260756	0.0077487	C10orf11	leucine rich melanocyte differentiation associated	protein_coding	83938
ENSG00000176728.7	433.82	3.307	1.726	0.000108016	0.00400149	TTTY14	-	lincRNA	-
ENSG00000279018.1	121.95	3.301	1.723	0.00360652	0.0487344	AC007906.1	-	protein_coding	-
ENSG00000105792.19	87	3.286	1.716	0.00447065	0.0562864	CFAP69	cilia and flagella associated protein 69	protein_coding	79846
ENSG00000214511.3	110.82	3.281	1.714	0.000839844	0.0177471	HIGD1C	HIG1 hypoxia inducible domain family member 1C	protein_coding	613227
ENSG00000226824.6	503.74	3.28	1.714	1.39813e-05	0.000936892	RP4-756H11.3	-	sense_intronic	-
ENSG00000162947.4	49.17	3.279	1.713	0.00979188	0.090707	AC007364.1	long intergenic non-protein coding RNA 1931	lincRNA	150596
ENSG00000184903.9	389.51	3.278	1.713	0.000282484	0.00816347	IMMP2L	inner mitochondrial membrane peptidase subunit 2	protein_coding	83943
ENSG00000151746.13	866.04	3.266	1.708	1.56265e-05	0.00102305	BICD1	BICD cargo adaptor 1	protein_coding	636
ENSG00000179397.17	469.2	3.265	1.707	2.03678e-05	0.0012023	C1orf101	catsper channel auxiliary subunit epsilon	protein_coding	257044
ENSG00000254545.1	1349.67	3.263	1.706	0.000306424	0.00864711	RP11-84A19.3	-	antisense	-
ENSG00000197753.8	1070.82	3.258	1.704	0.000118902	0.00432469	LHFPL5	LHFPL tetraspan subfamily member 5	protein_coding	222662
ENSG00000239827.8	161.7	3.256	1.703	0.00127602	0.0237579	SUGT1P3	SGT1 homolog, MIS12 kinetochore complex assembly cochaperone pseudogene 3	transcribed_unprocessed_pseudogene	283507
ENSG00000185305.10	1090.01	3.248	1.699	0.000346827	0.00956245	ARL15	ADP ribosylation factor like GTPase 15	protein_coding	54622
ENSG00000165626.16	45.49	3.247	1.699	0.00319797	0.0451932	BEND7	BEN domain containing 7	protein_coding	222389
ENSG00000237973.1	1104.05	3.247	1.699	7.79673e-05	0.00316868	MTCO1P12	-	unprocessed_pseudogene	-
ENSG00000240875.5	104.03	3.245	1.698	0.00102673	0.0204482	LINC00886	long intergenic non-protein coding RNA 886	lincRNA	730091
ENSG00000239948.2	134.27	3.244	1.698	0.00112716	0.0218208	RN7SL368P	-	misc_RNA	-
ENSG00000250326.1	137.61	3.236	1.694	0.000616382	0.0144732	RP11-284M14.1	uncharacterized LOC105377623	antisense	105377623
ENSG00000238287.1	3588.23	3.235	1.694	5.78892e-05	0.00256078	RP11-656D10.3	-	antisense	-
ENSG00000197748.12	53.64	3.234	1.693	0.000771785	0.0169247	CFAP43	cilia and flagella associated protein 43	protein_coding	80217
ENSG00000234690.6	72.96	3.233	1.693	0.00737915	0.0767057	AC073283.4	uncharacterized LOC101927043	lincRNA	101927043
ENSG00000251139.2	132.49	3.228	1.691	0.000741863	0.0165099	RP11-701P16.2	-	antisense	-
ENSG00000239440.5	1044.53	3.221	1.687	7.27547e-06	0.000602749	RP11-260O18.1	long intergenic non-protein coding RNA 2008	lincRNA	105377180
ENSG00000251165.5	39.95	3.218	1.686	0.00728135	0.0761286	F11-AS1	F11 antisense RNA 1	antisense	285441
ENSG00000231721.6	1168.21	3.216	1.685	0.00466748	0.057994	LINC-PINT	long intergenic non-protein coding RNA, p53 induced transcript	antisense	378805
ENSG00000235927.4	40.42	3.216	1.685	0.00192374	0.0315909	NEXN-AS1	NEXN antisense RNA 1	antisense	374987
ENSG00000267152.1	56.19	3.215	1.685	0.00150238	0.0265705	CTD-2528L19.6	-	lincRNA	-
ENSG00000185630.18	48.9	3.207	1.681	0.00630997	0.069791	PBX1	PBX homeobox 1	protein_coding	5087
ENSG00000197980.11	98.43	3.198	1.677	0.00144213	0.0258689	LEKR1	leucine, glutamate and lysine rich 1	protein_coding	389170
ENSG00000228061.5	323.54	3.192	1.674	0.000127054	0.00451178	Z83001.1	-	antisense	-
ENSG00000170310.14	1742.12	3.186	1.672	1.48056e-05	0.000976413	STX8	syntaxin 8	protein_coding	9482
ENSG00000164830.18	2672.18	3.184	1.671	9.93342e-08	3.43925e-05	OXR1	oxidation resistance 1	protein_coding	55074
ENSG00000248693.1	211.6	3.184	1.671	0.000239447	0.00725987	CTD-2023M8.1	-	lincRNA	-
ENSG00000167984.17	64.51	3.182	1.67	0.001949	0.0317457	NLRC3	NLR family CARD domain containing 3	protein_coding	197358
ENSG00000266002.1	310.25	3.177	1.668	0.00354711	0.0481979	RP11-567L7.5	-	antisense	-
ENSG00000214293.8	546.8	3.174	1.666	1.83409e-05	0.0011198	APTR	Alu-mediated CDKN1A/p21 transcriptional regulator (non-protein coding)	lincRNA	100505854
ENSG00000148200.16	497.91	3.163	1.661	3.5454e-05	0.00179302	NR6A1	nuclear receptor subfamily 6 group A member 1	protein_coding	2649
ENSG00000215158.9	439.38	3.158	1.659	7.09217e-05	0.00298157	RP11-1023L17.1	-	transcribed_unprocessed_pseudogene	-
ENSG00000253347.1	315.95	3.153	1.657	0.00145007	0.0258896	CTD-2026D20.2	-	antisense	-
ENSG00000168032.8	86.71	3.152	1.656	0.00245081	0.0374571	ENTPD3	ectonucleoside triphosphate diphosphohydrolase 3	protein_coding	956
ENSG00000245534.6	51.01	3.152	1.656	0.00505626	0.0611369	RORA-AS1	RORA antisense RNA 1	antisense	101928784
ENSG00000186628.12	98.49	3.151	1.656	0.00115486	0.0222193	FSD2	fibronectin type III and SPRY domain containing 2	protein_coding	123722
ENSG00000111907.20	45.66	3.15	1.655	0.00409551	0.0528571	TPD52L1	tumor protein D52 like 1	protein_coding	7164
ENSG00000177425.10	65.9	3.149	1.655	0.00405468	0.0525561	PAWR	pro-apoptotic WT1 regulator	protein_coding	5074
ENSG00000241316.6	51.77	3.149	1.655	0.00439344	0.0554306	SUCLG2-AS1	SUCLG2 antisense RNA 1 (head to head)	lincRNA	101927111
ENSG00000151743.10	663.95	3.148	1.655	0.00169174	0.0288976	AMN1	antagonist of mitotic exit network 1 homolog	protein_coding	196394
ENSG00000132837.14	66.45	3.146	1.654	0.019445	0.139422	DMGDH	dimethylglycine dehydrogenase	protein_coding	29958
ENSG00000186094.16	209.19	3.145	1.653	0.0013251	0.0244614	AGBL4	ATP/GTP binding protein like 4	protein_coding	84871
ENSG00000264608.1	77.15	3.145	1.653	0.00218009	0.0344604	RP11-192H23.8	-	sense_intronic	-
ENSG00000138771.14	52.16	3.141	1.651	0.00328406	0.0459156	SHROOM3	shroom family member 3	protein_coding	57619
ENSG00000185420.18	1240.63	3.139	1.65	2.14722e-05	0.00124705	SMYD3	SET and MYND domain containing 3	protein_coding	64754
ENSG00000109511.11	339.38	3.136	1.649	0.00214191	0.0339711	ANXA10	annexin A10	protein_coding	11199
ENSG00000157168.18	5953.92	3.134	1.648	5.59806e-05	0.00250917	NRG1	neuregulin 1	protein_coding	3084
ENSG00000170153.10	63.14	3.134	1.648	0.00820067	0.0819794	RNF150	ring finger protein 150	protein_coding	57484
ENSG00000230773.6	67.16	3.133	1.648	0.00704367	0.0745527	AC079807.4	-	lincRNA	-
ENSG00000172260.14	132.86	3.131	1.647	0.00209533	0.0334732	NEGR1	neuronal growth regulator 1	protein_coding	257194
ENSG00000259001.3	78.65	3.131	1.646	0.00256845	0.0385827	RPPH1	-	antisense	-
ENSG00000236021.1	102.64	3.129	1.646	0.00176697	0.0297456	RP11-195C7.1	-	antisense	-
ENSG00000271199.1	40.47	3.126	1.645	0.0134853	0.110913	RP13-216E22.5	-	sense_overlapping	-
ENSG00000225206.7	93.78	3.123	1.643	0.0012307	0.0232746	MIR137HG	MIR137 host gene	lincRNA	400765
ENSG00000273108.1	64.92	3.119	1.641	0.012159	0.104243	RP11-416N2.4	-	antisense	-
ENSG00000135119.14	44.88	3.117	1.64	0.00276099	0.0407261	RNFT2	ring finger protein, transmembrane 2	protein_coding	84900
ENSG00000137571.10	69.22	3.116	1.64	0.0018396	0.0305818	SLCO5A1	solute carrier organic anion transporter family member 5A1	protein_coding	81796
ENSG00000164669.12	94.19	3.112	1.638	0.00496028	0.0604636	INTS4P1	integrator complex subunit 4 pseudogene 1	transcribed_unprocessed_pseudogene	285905
ENSG00000254420.1	424.55	3.111	1.637	0.00106743	0.0209118	RP11-452H21.1	-	antisense	-
ENSG00000136928.6	45.45	3.106	1.635	0.006866	0.0733794	GABBR2	gamma-aminobutyric acid type B receptor subunit 2	protein_coding	9568
ENSG00000197776.7	127.12	3.105	1.634	0.00445371	0.0561124	KLHDC1	kelch domain containing 1	protein_coding	122773
ENSG00000279762.3	896.58	3.105	1.635	2.53358e-05	0.00140353	RP11-227G15.12	-	antisense	-
ENSG00000080007.7	33.3	3.103	1.634	0.00329414	0.045975	DDX43	DEAD-box helicase 43	protein_coding	55510
ENSG00000164764.10	106.49	3.101	1.633	0.00501684	0.0609589	SBSPON	somatomedin B and thrombospondin type 1 domain containing	protein_coding	157869
ENSG00000255343.1	115.79	3.097	1.631	0.00578983	0.0663105	RP11-299M14.2	-	3prime_overlapping_ncRNA	-
ENSG00000204406.12	1415.24	3.093	1.629	0.000305744	0.00864146	MBD5	methyl-CpG binding domain protein 5	protein_coding	55777
ENSG00000227036.6	70.27	3.092	1.629	0.00484055	0.0594548	LINC00511	long intergenic non-protein coding RNA 511	lincRNA	400619
ENSG00000146592.16	118.11	3.091	1.628	0.000754328	0.0166842	CREB5	cAMP responsive element binding protein 5	protein_coding	9586
ENSG00000176124.11	1413.11	3.09	1.628	0.0015136	0.0266903	DLEU1	deleted in lymphocytic leukemia 1 (non-protein coding)	protein_coding	10301
ENSG00000114124.2	91.6	3.088	1.627	0.00081377	0.0173642	GRK7	G protein-coupled receptor kinase 7	protein_coding	131890
ENSG00000135976.16	113.36	3.086	1.626	0.00222064	0.0349479	ANKRD36	ankyrin repeat domain 36	protein_coding	375248
ENSG00000253372.5	43.76	3.084	1.625	0.00613399	0.0687467	RP11-44N11.1	-	sense_intronic	-
ENSG00000170293.8	83.7	3.083	1.624	0.00312895	0.044545	CMTM8	CKLF like MARVEL transmembrane domain containing 8	protein_coding	152189
ENSG00000225051.5	41.92	3.082	1.624	0.00282969	0.0413683	HMGB3P22	-	transcribed_processed_pseudogene	-
ENSG00000083535.15	903.17	3.079	1.623	1.78733e-05	0.00110239	PIBF1	progesterone immunomodulatory binding factor 1	protein_coding	10464
ENSG00000181690.7	459.28	3.079	1.622	0.00550863	0.0644009	PLAG1	PLAG1 zinc finger	protein_coding	5324
ENSG00000232077.1	49.81	3.079	1.623	0.00304365	0.0436289	LINC01031	long intergenic non-protein coding RNA 1031	lincRNA	101929184
ENSG00000256199.1	54.19	3.079	1.622	0.00150047	0.0265628	RP11-439H13.2	-	antisense	-
ENSG00000272146.5	38.65	3.075	1.62	0.00287569	0.0417869	ARF4-AS1	ARF4 antisense RNA 1	antisense	106144532
ENSG00000120784.15	94.55	3.07	1.618	0.00515416	0.061905	ZFP30	ZFP30 zinc finger protein	protein_coding	22835
ENSG00000236922.9	43.33	3.067	1.617	0.00889881	0.0861367	LINC01378	-	lincRNA	-
ENSG00000231918.1	177.35	3.062	1.615	0.0146211	0.116683	AC007682.1	uncharacterized LOC730100	lincRNA	730100
ENSG00000197181.11	61.8	3.06	1.613	0.00340796	0.0470529	PIWIL2	piwi like RNA-mediated gene silencing 2	protein_coding	55124
ENSG00000257242.7	213.07	3.06	1.613	0.00176782	0.0297456	LINC01619	long intergenic non-protein coding RNA 1619	processed_transcript	256021
ENSG00000144596.12	586.62	3.058	1.613	0.000406381	0.01077	GRIP2	glutamate receptor interacting protein 2	protein_coding	80852
ENSG00000260664.2	85.08	3.056	1.612	0.00394646	0.0517295	AC004158.3	-	lincRNA	-
ENSG00000259865.1	2240.15	3.054	1.61	0.000643769	0.0149209	RP11-488L18.10	-	lincRNA	-
ENSG00000139160.13	396.53	3.053	1.61	0.00326862	0.0457963	ETFBKMT	electron transfer flavoprotein beta subunit lysine methyltransferase	protein_coding	254013
ENSG00000145012.12	5987.85	3.053	1.61	0.00016412	0.00554373	LPP	LIM domain containing preferred translocation partner in lipoma	protein_coding	4026
ENSG00000226383.6	60.46	3.052	1.61	0.0158706	0.1231	AC093375.1	long intergenic non-protein coding RNA 1876	lincRNA	101929378
ENSG00000169282.17	101.79	3.05	1.609	0.00525779	0.0625653	KCNAB1	potassium voltage-gated channel subfamily A member regulatory beta subunit 1	protein_coding	7881
ENSG00000108846.15	3206.74	3.049	1.608	0.0141475	0.114118	ABCC3	ATP binding cassette subfamily C member 3	protein_coding	8714
ENSG00000185774.14	205.98	3.048	1.608	0.00114106	0.022019	KCNIP4	potassium voltage-gated channel interacting protein 4	protein_coding	80333
ENSG00000259891.1	141.21	3.048	1.608	0.00159837	0.0278038	CTA-204B4.2	-	antisense	-
ENSG00000186153.16	747.09	3.045	1.606	9.08394e-05	0.00352473	WWOX	WW domain containing oxidoreductase	protein_coding	51741
ENSG00000007402.11	39.83	3.043	1.605	0.00577433	0.0663017	CACNA2D2	calcium voltage-gated channel auxiliary subunit alpha2delta 2	protein_coding	9254
ENSG00000147202.17	3416.11	3.043	1.605	7.59435e-06	0.000621494	DIAPH2	diaphanous related formin 2	protein_coding	1730
ENSG00000129682.14	217.77	3.04	1.604	0.0147517	0.117258	FGF13	fibroblast growth factor 13	protein_coding	2258
ENSG00000144645.13	116.06	3.03	1.599	0.00145093	0.0258896	OSBPL10	oxysterol binding protein like 10	protein_coding	114884
ENSG00000265287.2	208.13	3.03	1.599	0.000830016	0.0175601	RP11-192H23.6	-	antisense	-
ENSG00000228439.5	76.44	3.016	1.593	0.00200988	0.0324537	TSTD3	thiosulfate sulfurtransferase (rhodanese)-like domain containing 3	protein_coding	100130890
ENSG00000253557.5	239.57	3.015	1.592	0.000229994	0.00707831	RP11-1080G15.1	-	lincRNA	-
ENSG00000216937.12	63.48	3.013	1.591	0.00552031	0.0644537	CCDC7	coiled-coil domain containing 7	protein_coding	79741
ENSG00000134539.16	97.53	3.012	1.591	0.00673638	0.0727545	KLRD1	killer cell lectin like receptor D1	protein_coding	3824
ENSG00000048342.15	462.08	3.008	1.589	0.00142536	0.0257137	CC2D2A	coiled-coil and C2 domain containing 2A	protein_coding	57545
ENSG00000171723.15	1379.06	3.008	1.589	0.00018006	0.00594824	GPHN	gephyrin	protein_coding	10243
ENSG00000270049.2	71.96	3.007	1.588	0.000969808	0.019707	RP11-297D21.4	uncharacterized LOC101927837	antisense	101927837
ENSG00000107105.14	80.59	3.005	1.587	0.00213087	0.0338906	ELAVL2	ELAV like RNA binding protein 2	protein_coding	1993
ENSG00000230561.4	64.63	3.002	1.586	0.00243022	0.0372564	CCDC192	coiled-coil domain containing 192	protein_coding	728586
ENSG00000248309.6	429.05	3.002	1.586	0.000888716	0.0184549	MEF2C-AS1	MEF2C antisense RNA 1	antisense	101929423
ENSG00000177025.3	33.38	2.998	1.584	0.0025007	0.0379686	C19orf18	chromosome 19 open reading frame 18	protein_coding	147685
ENSG00000150636.16	84.12	2.997	1.583	0.00674237	0.0727755	CCDC102B	coiled-coil domain containing 102B	protein_coding	79839
ENSG00000257322.5	35.05	2.993	1.582	0.00368505	0.0495856	RP11-511B23.2	-	antisense	-
ENSG00000203325.3	402.8	2.992	1.581	3.30182e-05	0.00171809	RP11-277A4.4	-	antisense	-
ENSG00000173611.17	237.69	2.988	1.579	0.000339637	0.00940742	SCAI	suppressor of cancer cell invasion	protein_coding	286205
ENSG00000214439.3	168.06	2.982	1.576	0.0015904	0.027692	FAM185BP	-	unprocessed_pseudogene	-
ENSG00000236324.1	131.03	2.982	1.576	0.00263376	0.0392439	RP3-403L10.3	-	antisense	-
ENSG00000178445.8	60.53	2.98	1.575	0.00476349	0.0587624	GLDC	glycine decarboxylase	protein_coding	2731
ENSG00000279133.1	111.6	2.979	1.575	0.0031887	0.0451332	RP11-342K2.1	-	TEC	-
ENSG00000115896.15	157.61	2.978	1.574	0.000580072	0.0138509	PLCL1	phospholipase C like 1 (inactive)	protein_coding	5334
ENSG00000271776.1	69.58	2.976	1.574	0.00892486	0.0861572	RP11-52L5.6	-	antisense	-
ENSG00000144036.15	536.19	2.975	1.573	0.000255964	0.00765512	EXOC6B	exocyst complex component 6B	protein_coding	23233
ENSG00000133401.15	459.92	2.974	1.572	2.00152e-05	0.00118929	PDZD2	PDZ domain containing 2	protein_coding	23037
ENSG00000243176.5	604.56	2.972	1.572	0.000360358	0.00981526	RP11-550I24.2	-	processed_transcript	-
ENSG00000091879.13	315.26	2.965	1.568	0.000181919	0.00599867	ANGPT2	angiopoietin 2	protein_coding	285
ENSG00000139915.18	185.56	2.963	1.567	0.0440855	0.218534	MDGA2	MAM domain containing glycosylphosphatidylinositol anchor 2	protein_coding	161357
ENSG00000266850.1	59.01	2.963	1.567	0.00817144	0.0817325	RP11-370A5.1	uncharacterized LOC101927571	antisense	101927571
ENSG00000266369.1	559.71	2.957	1.564	0.00623075	0.0691605	RP11-344E13.4	-	antisense	-
ENSG00000184719.11	1073.41	2.955	1.563	0.000237213	0.00723862	RNLS	renalase, FAD dependent amine oxidase	protein_coding	55328
ENSG00000197808.11	145.59	2.946	1.559	0.00123312	0.023296	ZNF461	zinc finger protein 461	protein_coding	92283
ENSG00000242852.6	99.35	2.946	1.559	0.0114427	0.100348	ZNF709	zinc finger protein 709	protein_coding	163051
ENSG00000229337.1	55.82	2.943	1.557	0.00591892	0.0672754	AC079305.8	-	antisense	-
ENSG00000153956.15	377.62	2.942	1.557	0.00492925	0.0602078	CACNA2D1	calcium voltage-gated channel auxiliary subunit alpha2delta 1	protein_coding	781
ENSG00000188372.14	290.63	2.941	1.556	0.000622266	0.0145876	ZP3	zona pellucida glycoprotein 3	protein_coding	7784
ENSG00000234428.2	74.1	2.937	1.554	0.0363214	0.198161	RP11-666F17.1	-	antisense	-
ENSG00000229656.6	50.6	2.935	1.553	0.00464685	0.0578175	RP11-462L8.1	-	lincRNA	-
ENSG00000226328.6	655.11	2.934	1.553	0.000123134	0.00440804	NUP50-AS1	-	lincRNA	-
ENSG00000226380.8	1251.5	2.934	1.553	5.89357e-07	0.0001044	MIR29A	-	lincRNA	-
ENSG00000260884.1	89.68	2.934	1.553	0.00271591	0.0402447	AC009120.5	-	lincRNA	-
ENSG00000173421.16	63.65	2.93	1.551	0.00213901	0.0339602	CCDC36	coiled-coil domain containing 36	protein_coding	339834
ENSG00000100196.10	109.08	2.929	1.55	0.00406631	0.0526689	KDELR3	KDEL endoplasmic reticulum protein retention receptor 3	protein_coding	11015
ENSG00000135931.17	2959.59	2.928	1.55	0.000707016	0.0159713	ARMC9	armadillo repeat containing 9	protein_coding	80210
ENSG00000147485.12	171.81	2.928	1.55	0.00158753	0.0276688	PXDNL	peroxidasin like	protein_coding	137902
ENSG00000205209.7	81.52	2.928	1.55	0.00254093	0.038291	SCGB2B2	secretoglobin family 2B member 2	protein_coding	284402
ENSG00000260160.1	255.8	2.925	1.548	0.000445043	0.0114465	CTC-471J1.2	-	sense_overlapping	-
ENSG00000122547.10	713.77	2.923	1.547	0.00203416	0.0326991	EEPD1	endonuclease/exonuclease/phosphatase family domain containing 1	protein_coding	80820
ENSG00000270223.1	37.58	2.92	1.546	0.00426468	0.0543008	RP13-36G14.4	-	sense_intronic	-
ENSG00000272888.5	5448.94	2.917	1.544	9.34847e-06	0.00072236	LINC01578	-	processed_transcript	-
ENSG00000267787.5	658.44	2.912	1.542	4.08293e-05	0.00199211	RP11-35G9.5	-	antisense	-
ENSG00000268423.4	52.62	2.909	1.54	0.00891799	0.0861372	AC011551.3	-	sense_intronic	-
ENSG00000170634.12	796.65	2.907	1.54	4.69003e-05	0.00220043	ACYP2	acylphosphatase 2	protein_coding	98
ENSG00000227986.1	85.35	2.907	1.539	0.00688634	0.073536	TRIM60P18	-	unprocessed_pseudogene	-
ENSG00000185842.14	959.9	2.906	1.539	0.000147071	0.00507669	DNAH14	dynein axonemal heavy chain 14	protein_coding	127602
ENSG00000276517.1	58.54	2.906	1.539	0.0126337	0.106637	AL133243.2	-	sense_intronic	-
ENSG00000168243.10	35.43	2.904	1.538	0.00395665	0.0517701	GNG4	G protein subunit gamma 4	protein_coding	2786
ENSG00000230155.6	661.73	2.904	1.538	1.01293e-05	0.000759863	RP3-477O4.14	-	antisense	-
ENSG00000280087.1	1812.41	2.903	1.537	2.21776e-05	0.00127401	CTB-129P6.7	-	TEC	-
ENSG00000065534.18	108.58	2.895	1.534	0.00208128	0.0333078	MYLK	myosin light chain kinase	protein_coding	4638
ENSG00000183780.12	69.01	2.886	1.529	0.0103464	0.0939366	SLC35F3	solute carrier family 35 member F3	protein_coding	148641
ENSG00000251175.5	63.65	2.886	1.529	0.00523719	0.0625498	RP11-45L9.1	uncharacterized LOC101929529	antisense	101929529
ENSG00000139364.10	69.76	2.884	1.528	0.00634462	0.0699465	TMEM132B	transmembrane protein 132B	protein_coding	114795
ENSG00000154240.16	114.52	2.884	1.528	0.0106979	0.0958714	CEP112	centrosomal protein 112	protein_coding	201134
ENSG00000147099.19	1583.34	2.881	1.527	6.4749e-05	0.00279837	HDAC8	histone deacetylase 8	protein_coding	55869
ENSG00000106772.17	53.12	2.88	1.526	0.0090023	0.0866261	PRUNE2	prune homolog 2	protein_coding	158471
ENSG00000214954.8	662.33	2.88	1.526	0.000103203	0.00386291	LRRC69	leucine rich repeat containing 69	protein_coding	100130742
ENSG00000167964.12	42.23	2.878	1.525	0.00374664	0.049988	RAB26	RAB26, member RAS oncogene family	protein_coding	25837
ENSG00000249740.2	120.09	2.875	1.524	0.00966607	0.089973	OSMR-AS1	long intergenic non-protein coding RNA 1265	lincRNA	101926904
ENSG00000215277.8	113.53	2.87	1.521	0.0012142	0.0230352	RNF212B	ring finger protein 212B	protein_coding	100507650
ENSG00000011566.14	1289.22	2.868	1.52	2.01977e-05	0.00119618	MAP4K3	mitogen-activated protein kinase kinase kinase kinase 3	protein_coding	8491
ENSG00000234062.7	259.52	2.866	1.519	0.0060192	0.067986	RP11-308D16.2	-	transcribed_unprocessed_pseudogene	-
ENSG00000047648.21	84.83	2.863	1.518	0.00250114	0.0379686	ARHGAP6	Rho GTPase activating protein 6	protein_coding	395
ENSG00000257355.1	303.53	2.862	1.517	0.000208836	0.00656174	CTD-2006C1.10	-	protein_coding	-
ENSG00000257446.3	38.63	2.859	1.515	0.00889423	0.0861367	ZNF878	zinc finger protein 878	protein_coding	729747
ENSG00000203727.3	78.71	2.853	1.512	0.00374493	0.049988	SAMD5	sterile alpha motif domain containing 5	protein_coding	389432
ENSG00000123119.11	150.9	2.852	1.512	0.0160884	0.124262	NECAB1	N-terminal EF-hand calcium binding protein 1	protein_coding	64168
ENSG00000178852.15	1990.58	2.85	1.511	0.000111588	0.00410845	EFCAB13	EF-hand calcium binding domain 13	protein_coding	124989
ENSG00000165548.10	238.98	2.849	1.511	0.00265778	0.0395134	TMEM63C	transmembrane protein 63C	protein_coding	57156
ENSG00000241549.8	75.91	2.848	1.51	0.00796497	0.0805626	GUSBP2	glucuronidase, beta pseudogene 2	transcribed_unprocessed_pseudogene	387036
ENSG00000279396.1	92.42	2.848	1.51	0.0266259	0.166796	AC130469.1	-	TEC	-
ENSG00000162598.13	38.03	2.845	1.509	0.0305477	0.179187	C1orf87	chromosome 1 open reading frame 87	protein_coding	127795
ENSG00000153446.15	52.17	2.843	1.507	0.00313454	0.0445768	C16orf89	chromosome 16 open reading frame 89	protein_coding	146556
ENSG00000227388.2	55.71	2.843	1.507	0.0174373	0.130591	RP11-112J3.16	-	lincRNA	-
ENSG00000158315.10	206.9	2.841	1.506	0.00326221	0.0457421	RHBDL2	rhomboid like 2	protein_coding	54933
ENSG00000169398.19	849.09	2.839	1.506	0.000953373	0.0194389	PTK2	protein tyrosine kinase 2	protein_coding	5747
ENSG00000225764.1	84.59	2.839	1.505	0.0186461	0.136299	P3H2-AS1	P3H2 antisense RNA 1	antisense	101929152
ENSG00000101333.16	60.18	2.837	1.504	0.00967194	0.089973	PLCB4	phospholipase C beta 4	protein_coding	5332
ENSG00000109654.14	1204.36	2.834	1.503	0.000233249	0.00714185	TRIM2	tripartite motif containing 2	protein_coding	23321
ENSG00000225082.2	140.49	2.834	1.503	0.00613563	0.0687467	DAP3P1	-	unprocessed_pseudogene	-
ENSG00000241185.2	47.74	2.833	1.502	0.00543052	0.0638176	RPL21P122	-	transcribed_processed_pseudogene	-
ENSG00000141298.17	3375.78	2.831	1.501	2.28459e-05	0.00129753	SSH2	slingshot protein phosphatase 2	protein_coding	85464
ENSG00000117569.18	1894.09	2.83	1.501	7.09337e-05	0.00298157	PTBP2	polypyrimidine tract binding protein 2	protein_coding	58155
ENSG00000173163.10	829.33	2.829	1.5	6.22043e-05	0.00271827	COMMD1	copper metabolism domain containing 1	protein_coding	150684
ENSG00000134376.14	70.52	2.828	1.5	0.0212717	0.147016	CRB1	crumbs 1, cell polarity complex component	protein_coding	23418
ENSG00000103534.16	55.64	2.827	1.499	0.0096254	0.0899512	TMC5	transmembrane channel like 5	protein_coding	79838
ENSG00000150477.14	224.23	2.826	1.499	0.00185238	0.0307375	KIAA1328	KIAA1328	protein_coding	57536
ENSG00000259783.5	95.2	2.825	1.498	0.00398342	0.0519425	RP11-1006G14.2	long intergenic non-protein coding RNA 2259	lincRNA	102723640
ENSG00000189295.13	118.42	2.822	1.497	0.00312983	0.044545	ANKRD62P1-PARP4P3	-	processed_transcript	-
ENSG00000273024.5	115.19	2.82	1.496	0.0122061	0.104293	INTS4P2	integrator complex subunit 4 pseudogene 2	transcribed_unprocessed_pseudogene	644619
ENSG00000099715.14	56.72	2.817	1.494	0.00689947	0.0736326	PCDH11Y	protocadherin 11 Y-linked	protein_coding	83259
ENSG00000276168.1	939.56	2.816	1.493	3.63319e-05	0.00181197	RN7SL1	RNA, 7SL, cytoplasmic 1	misc_RNA	6029
ENSG00000283029.1	939.56	2.816	1.493	3.6299e-05	0.00181197	RN7SL1	-	non_coding	-
ENSG00000244754.8	6140.37	2.815	1.493	0.000880288	0.0183647	N4BP2L2	NEDD4 binding protein 2 like 2	protein_coding	10443
ENSG00000140297.12	401.04	2.813	1.492	0.000820354	0.017417	GCNT3	glucosaminyl (N-acetyl) transferase 3, mucin type	protein_coding	9245
ENSG00000165695.9	102.01	2.813	1.492	0.0127426	0.107254	AK8	adenylate kinase 8	protein_coding	158067
ENSG00000144214.9	162.61	2.812	1.492	0.00231786	0.0360482	LYG1	lysozyme g1	protein_coding	129530
ENSG00000116783.14	335.94	2.807	1.489	0.00175697	0.0297019	TNNI3K	TNNI3 interacting kinase	protein_coding	51086
ENSG00000068781.21	53.74	2.806	1.489	0.0147249	0.117176	STON1-GTF2A1L	STON1-GTF2A1L readthrough	protein_coding	286749
ENSG00000177688.6	54.58	2.803	1.487	0.0060748	0.0683993	SUMO4	small ubiquitin-like modifier 4	protein_coding	387082
ENSG00000196284.14	616.52	2.8	1.485	0.00580944	0.0664506	SUPT3H	SPT3 homolog, SAGA and STAGA complex component	protein_coding	8464
ENSG00000260911.2	176.63	2.8	1.486	0.000817136	0.0173747	RP11-196G11.2	-	lincRNA	-
ENSG00000148468.16	42.19	2.798	1.484	0.00504837	0.0611088	FAM171A1	family with sequence similarity 171 member A1	protein_coding	221061
ENSG00000073605.18	449.97	2.796	1.483	0.0039388	0.0516866	GSDMB	gasdermin B	protein_coding	55876
ENSG00000283154.1	151.11	2.796	1.483	0.0102022	0.0931438	IQCJ-SCHIP1	schwannomin interacting protein 1	protein_coding	29970
ENSG00000223351.5	167.31	2.794	1.482	0.00425401	0.0542632	ZNF385D-AS2	ZNF385D antisense RNA 2	lincRNA	100874221
ENSG00000145777.14	451.61	2.793	1.482	0.00949753	0.0892468	TSLP	thymic stromal lymphopoietin	protein_coding	85480
ENSG00000274023.1	630.69	2.788	1.479	0.00206505	0.0331366	RP11-732M18.4	-	sense_overlapping	-
ENSG00000128641.18	240.21	2.782	1.476	0.00127435	0.0237579	MYO1B	myosin IB	protein_coding	4430
ENSG00000139351.14	47.07	2.782	1.476	0.0110713	0.0982881	SYCP3	synaptonemal complex protein 3	protein_coding	50511
ENSG00000177707.10	2420.35	2.782	1.476	0.0158726	0.1231	NECTIN3	nectin cell adhesion molecule 3	protein_coding	25945
ENSG00000260891.1	105.69	2.782	1.476	0.00317617	0.0450266	RP11-96D1.5	-	antisense	-
ENSG00000107890.16	632.33	2.78	1.475	0.00528197	0.0628115	ANKRD26	ankyrin repeat domain 26	protein_coding	22852
ENSG00000168026.17	480.01	2.77	1.47	0.0284346	0.172253	TTC21A	tetratricopeptide repeat domain 21A	protein_coding	199223
ENSG00000101049.14	57.64	2.761	1.465	0.00886242	0.0860065	SGK2	SGK2, serine/threonine kinase 2	protein_coding	10110
ENSG00000135636.13	35.34	2.755	1.462	0.0068109	0.0731644	DYSF	dysferlin	protein_coding	8291
ENSG00000139537.10	713.3	2.755	1.462	3.21928e-05	0.00168979	CCDC65	coiled-coil domain containing 65	protein_coding	85478
ENSG00000255864.5	2207.04	2.755	1.462	0.000803795	0.0172947	RP11-444D3.1	-	lincRNA	-
ENSG00000102531.16	7793.73	2.753	1.461	0.00314146	0.04464	FNDC3A	fibronectin type III domain containing 3A	protein_coding	22862
ENSG00000172399.5	129.86	2.753	1.461	0.0342452	0.190765	MYOZ2	myozenin 2	protein_coding	51778
ENSG00000272144.1	93.15	2.753	1.461	0.00611329	0.0686183	CTD-2035E11.5	-	lincRNA	-
ENSG00000101425.12	32.57	2.75	1.46	0.00772332	0.0790509	BPI	bactericidal/permeability-increasing protein	protein_coding	671
ENSG00000145428.14	1175.15	2.749	1.459	0.00697266	0.0739454	RNF175	ring finger protein 175	protein_coding	285533
ENSG00000231711.2	75.16	2.747	1.458	0.00885667	0.0860065	LINC00899	-	processed_transcript	-
ENSG00000256377.5	62.6	2.747	1.458	0.00924782	0.0879018	RP11-1060J15.4	-	antisense	-
ENSG00000142552.7	844.36	2.746	1.457	0.00933369	0.0882583	RCN3	reticulocalbin 3	protein_coding	57333
ENSG00000030304.13	65.13	2.744	1.456	0.0116844	0.101694	MUSK	muscle associated receptor tyrosine kinase	protein_coding	4593
ENSG00000180596.7	561.58	2.743	1.456	0.00484815	0.0594997	HIST1H2BC	histone cluster 1 H2B family member c	protein_coding	8347
ENSG00000152061.23	7764.68	2.742	1.455	0.000872289	0.0183038	RABGAP1L	RAB GTPase activating protein 1 like	protein_coding	9910
ENSG00000244119.1	74.58	2.742	1.455	0.00879629	0.0856343	PDCL3P4	-	processed_pseudogene	-
ENSG00000198929.12	82.01	2.741	1.455	0.00736254	0.0767057	NOS1AP	nitric oxide synthase 1 adaptor protein	protein_coding	9722
ENSG00000230189.6	208.51	2.738	1.453	0.00270418	0.0401038	GS1-124K5.2	-	transcribed_unprocessed_pseudogene	-
ENSG00000232821.1	30.27	2.737	1.453	0.0117821	0.102327	AC003986.6	-	antisense	-
ENSG00000130377.13	52.35	2.736	1.452	0.00333951	0.0464074	ACSBG2	acyl-CoA synthetase bubblegum family member 2	protein_coding	81616
ENSG00000187837.3	1460.43	2.735	1.452	0.027737	0.170615	HIST1H1C	histone cluster 1 H1 family member c	protein_coding	3006
ENSG00000236204.5	334.27	2.735	1.451	0.000577421	0.0138243	LINC01376	long intergenic non-protein coding RNA 1376	lincRNA	400945
ENSG00000156831.7	2113.64	2.733	1.451	7.01632e-05	0.00296771	NSMCE2	NSE2/MMS21 homolog, SMC5-SMC6 complex SUMO ligase	protein_coding	286053
ENSG00000258695.2	56.98	2.733	1.451	0.00870068	0.0852269	RP3-414A15.2	-	antisense	-
ENSG00000118298.10	41.04	2.731	1.449	0.00677124	0.0729124	CA14	carbonic anhydrase 14	protein_coding	23632
ENSG00000179331.2	406.05	2.729	1.448	0.00195193	0.0317457	RAB39A	RAB39A, member RAS oncogene family	protein_coding	54734
ENSG00000271971.1	89.06	2.728	1.448	0.0136137	0.111602	CTD-2006H14.2	-	antisense	-
ENSG00000163006.11	190.24	2.727	1.447	0.00106363	0.0208601	CCDC138	coiled-coil domain containing 138	protein_coding	165055
ENSG00000224638.1	75.33	2.727	1.448	0.0068633	0.0733794	AC106900.6	-	lincRNA	-
ENSG00000154548.8	150.78	2.726	1.447	0.00157788	0.0275807	SRSF12	serine and arginine rich splicing factor 12	protein_coding	135295
ENSG00000269939.1	169.05	2.725	1.446	0.00604409	0.0681388	PCF11-AS1	-	lincRNA	-
ENSG00000283052.1	44.47	2.725	1.446	0.0579893	0.252051	RP11-210L7.3	-	lincRNA	-
ENSG00000228782.7	356.41	2.724	1.446	0.000407176	0.01077	CTD-2026D20.3	-	transcribed_unprocessed_pseudogene	-
ENSG00000151025.9	64.08	2.72	1.443	0.00879935	0.0856343	GPR158	G protein-coupled receptor 158	protein_coding	57512
ENSG00000198590.11	132.9	2.72	1.443	0.00614383	0.0687467	C3orf35	chromosome 3 open reading frame 35	lincRNA	339883
ENSG00000271430.1	1658.18	2.719	1.443	1.23729e-05	0.000870415	RP3-368A4.5	-	sense_intronic	-
ENSG00000277462.1	303.08	2.717	1.442	0.00327235	0.0458129	ZNF670	zinc finger protein 670	protein_coding	93474
ENSG00000228393.3	2684.37	2.712	1.439	0.000129186	0.00457848	LINC01004	-	antisense	-
ENSG00000268713.1	83.15	2.71	1.438	0.0121853	0.10427	CTC-444N24.8	-	lincRNA	-
ENSG00000006837.11	417.76	2.708	1.437	0.000591443	0.01403	CDKL3	cyclin dependent kinase like 3	protein_coding	51265
ENSG00000134668.12	3424.3	2.696	1.431	0.00582613	0.0665569	SPOCD1	SPOC domain containing 1	protein_coding	90853
ENSG00000109771.15	142.67	2.693	1.429	0.00669284	0.0724582	LRP2BP	LRP2 binding protein	protein_coding	55805
ENSG00000200534.1	146	2.692	1.428	0.00939278	0.0885844	SNORA33	small nucleolar RNA, H/ACA box 33	snoRNA	594839
ENSG00000249035.6	99.44	2.689	1.427	0.0262786	0.165427	CTB-113P19.1	colorectal liver metastasis associated transcript 3	antisense	101927096
ENSG00000283236.1	80.56	2.689	1.427	0.016307	0.125144	AC074141.3	-	transcribed_unprocessed_pseudogene	-
ENSG00000091436.16	2006.64	2.687	1.426	2.84001e-06	0.000299118	AC013461.1	mitogen-activated protein kinase kinase kinase 20	protein_coding	51776
ENSG00000250979.1	207.23	2.686	1.425	0.0116865	0.101694	RP11-656G20.1	-	unprocessed_pseudogene	-
ENSG00000152527.13	134.53	2.682	1.424	0.0140991	0.113932	PLEKHH2	pleckstrin homology, MyTH4 and FERM domain containing H2	protein_coding	130271
ENSG00000248905.8	50.37	2.682	1.423	0.0889606	0.314665	FMN1	formin 1	protein_coding	342184
ENSG00000154639.18	105.57	2.68	1.422	0.0033789	0.0467952	CXADR	CXADR, Ig-like cell adhesion molecule	protein_coding	1525
ENSG00000267710.6	72.85	2.678	1.421	0.0211483	0.146501	AC006116.20	-	protein_coding	-
ENSG00000196220.15	355.21	2.676	1.42	0.00100739	0.0201748	SRGAP3	SLIT-ROBO Rho GTPase activating protein 3	protein_coding	9901
ENSG00000270605.1	48.02	2.672	1.418	0.0133825	0.110376	RP5-1092A3.4	-	antisense	-
ENSG00000196605.7	412.09	2.667	1.415	0.0019446	0.0317457	ZNF846	zinc finger protein 846	protein_coding	162993
ENSG00000233559.1	1491.35	2.666	1.415	1.66394e-06	0.000201886	AC016831.7	-	lincRNA	-
ENSG00000277752.1	73.99	2.666	1.415	0.00574109	0.0660983	DLEU2_5	-	misc_RNA	-
ENSG00000010438.16	51.9	2.66	1.411	0.00641663	0.0703992	PRSS3	protease, serine 3	protein_coding	5646
ENSG00000128276.10	132.71	2.659	1.411	0.00403579	0.0523868	RFPL3	ret finger protein like 3	protein_coding	10738
ENSG00000258733.5	369.98	2.659	1.411	0.000885761	0.0184361	CTD-2341M24.1	-	lincRNA	-
ENSG00000263155.5	55.93	2.652	1.407	0.0116843	0.101694	MYZAP	myocardial zonula adherens protein	protein_coding	100820829
ENSG00000226864.2	221.76	2.647	1.404	0.00289549	0.0419827	ATE1-AS1	ATE1 antisense RNA 1	transcribed_unitary_pseudogene	100130887
ENSG00000173041.11	306.26	2.645	1.403	0.00237192	0.0365616	ZNF680	zinc finger protein 680	protein_coding	340252
ENSG00000104154.6	1083.56	2.643	1.402	0.119488	0.366674	SLC30A4	solute carrier family 30 member 4	protein_coding	7782
ENSG00000185261.14	135.19	2.643	1.402	0.00509527	0.0613614	KIAA0825	KIAA0825	protein_coding	285600
ENSG00000226029.1	110.78	2.642	1.402	0.00555651	0.0647923	RP4-798A10.2	long intergenic non-protein coding RNA 1772	lincRNA	107984921
ENSG00000112619.7	55.12	2.641	1.401	0.0245194	0.159195	PRPH2	peripherin 2	protein_coding	5961
ENSG00000165124.17	57.51	2.64	1.401	0.0102371	0.0933683	SVEP1	sushi, von Willebrand factor type A, EGF and pentraxin domain containing 1	protein_coding	79987
ENSG00000252690.3	105.11	2.64	1.401	0.00544695	0.0638873	SCARNA15	-	processed_transcript	-
ENSG00000162599.15	144.32	2.638	1.399	0.0387756	0.205328	NFIA	nuclear factor I A	protein_coding	4774
ENSG00000236559.1	220.72	2.638	1.399	0.00306628	0.0438486	RP11-243J16.7	-	antisense	-
ENSG00000182247.9	8614	2.637	1.399	0.00360825	0.0487344	UBE2E2	ubiquitin conjugating enzyme E2 E2	protein_coding	7325
ENSG00000230590.7	4839.37	2.635	1.398	4.31888e-05	0.00207352	FTX	FTX transcript, XIST regulator (non-protein coding)	lincRNA	100302692
ENSG00000278996.1	857.01	2.633	1.397	0.0118942	0.103045	CH507-513H4.1	-	lincRNA	-
ENSG00000168143.8	35.41	2.629	1.395	0.00846737	0.0837119	FAM83B	family with sequence similarity 83 member B	protein_coding	222584
ENSG00000152402.10	96.43	2.628	1.394	0.00815005	0.0816281	GUCY1A2	guanylate cyclase 1 soluble subunit alpha 2	protein_coding	2977
ENSG00000153157.12	535.82	2.627	1.393	0.00416975	0.0534322	SYCP2L	synaptonemal complex protein 2 like	protein_coding	221711
ENSG00000274290.2	560.99	2.627	1.393	0.00877458	0.0855642	HIST1H2BE	histone cluster 1 H2B family member e	protein_coding	8344
ENSG00000267939.1	42.32	2.626	1.393	0.00975068	0.0904754	CTD-2325M2.1	-	lincRNA	-
ENSG00000226605.1	69.75	2.625	1.392	0.0149865	0.118497	AC007098.1	-	antisense	-
ENSG00000250903.8	759.48	2.624	1.392	0.00066907	0.0153647	GMDS-AS1	-	lincRNA	-
ENSG00000257151.1	80.48	2.622	1.391	0.022588	0.152232	PWAR6	Prader Willi/Angelman region RNA 6	lincRNA	100506965
ENSG00000183648.9	1028.31	2.62	1.389	7.28121e-05	0.00302751	NDUFB1	NADH:ubiquinone oxidoreductase subunit B1	protein_coding	4707
ENSG00000144724.19	9588.49	2.618	1.388	0.00125103	0.0235356	PTPRG	protein tyrosine phosphatase, receptor type G	protein_coding	5793
ENSG00000189375.10	416.16	2.617	1.388	0.00979965	0.090711	TBC1D28	TBC1 domain family member 28	protein_coding	254272
ENSG00000196418.12	1460.43	2.616	1.387	1.5792e-05	0.00102643	ZNF124	zinc finger protein 124	protein_coding	7678
ENSG00000133812.15	1842.81	2.614	1.386	0.00178768	0.0299399	SBF2	SET binding factor 2	protein_coding	81846
ENSG00000141449.14	94.04	2.614	1.386	0.00529914	0.062841	GREB1L	growth regulation by estrogen in breast cancer 1 like	protein_coding	80000
ENSG00000061676.14	362.33	2.613	1.385	0.017667	0.131654	NCKAP1	NCK associated protein 1	protein_coding	10787
ENSG00000234694.1	153.6	2.613	1.386	0.00357196	0.0484258	RP1-92O14.3	uncharacterized LOC105378687	antisense	105378687
ENSG00000149948.13	4530.02	2.612	1.385	0.000638607	0.0148738	HMGA2	high mobility group AT-hook 2	protein_coding	8091
ENSG00000145687.16	520.13	2.611	1.385	0.00132676	0.0244614	SSBP2	single stranded DNA binding protein 2	protein_coding	23635
ENSG00000115423.18	92.71	2.609	1.384	0.00965275	0.089973	DNAH6	dynein axonemal heavy chain 6	protein_coding	1768
ENSG00000186714.12	984.91	2.609	1.383	0.00054281	0.0132037	CCDC73	coiled-coil domain containing 73	protein_coding	493860
ENSG00000111215.11	70.36	2.606	1.382	0.0273599	0.169364	PRR4	proline rich 4 (lacrimal)	protein_coding	11272
ENSG00000231887.6	70.36	2.606	1.382	0.0273245	0.169267	PRH1	proline rich protein HaeIII subfamily 1	protein_coding	5554
ENSG00000275778.1	70.36	2.606	1.382	0.0273011	0.169259	PRH1-PRR4	PRH1-PRR4 readthrough	protein_coding	100533464
ENSG00000065833.8	2803.59	2.605	1.381	0.00146698	0.0260725	ME1	malic enzyme 1	protein_coding	4199
ENSG00000128656.13	67.29	2.604	1.381	0.00598205	0.0678217	CHN1	chimerin 1	protein_coding	1123
ENSG00000174842.16	1803.9	2.604	1.381	1.58755e-05	0.00102802	GLMN	glomulin, FKBP associated protein	protein_coding	11146
ENSG00000196782.12	277.84	2.604	1.38	0.00150845	0.0266517	MAML3	mastermind like transcriptional coactivator 3	protein_coding	55534
ENSG00000250410.1	96.87	2.604	1.381	0.0123319	0.104728	RP11-714G18.1	-	antisense	-
ENSG00000263874.2	107.2	2.604	1.381	0.00331265	0.0461648	LINC00672	long intergenic non-protein coding RNA 672	protein_coding	100505576
ENSG00000169744.12	52.81	2.603	1.38	0.0226465	0.152371	LDB2	LIM domain binding 2	protein_coding	9079
ENSG00000250803.6	46.01	2.602	1.38	0.0138372	0.112619	CTC-441N14.4	-	protein_coding	-
ENSG00000132688.10	295.09	2.601	1.379	0.197081	0.467453	NES	nestin	protein_coding	10763
ENSG00000157388.14	413.38	2.599	1.378	0.000319533	0.00893302	CACNA1D	calcium voltage-gated channel subunit alpha1 D	protein_coding	776
ENSG00000261474.1	459.03	2.599	1.378	0.000784025	0.0170656	RP11-452L6.1	-	lincRNA	-
ENSG00000050438.16	442.4	2.598	1.377	0.00123962	0.0233942	SLC4A8	solute carrier family 4 member 8	protein_coding	9498
ENSG00000114378.16	60.3	2.597	1.377	0.00788304	0.0800486	HYAL1	hyaluronoglucosaminidase 1	protein_coding	3373
ENSG00000164483.16	77.6	2.595	1.376	0.00717575	0.075551	SAMD3	sterile alpha motif domain containing 3	protein_coding	154075
ENSG00000174977.8	222.82	2.595	1.376	0.0192228	0.1386	AC026271.5	-	processed_pseudogene	-
ENSG00000248476.1	368.72	2.594	1.375	0.000727172	0.0162929	BACH1-IT1	-	sense_intronic	-
ENSG00000139687.13	9383.76	2.593	1.375	7.57125e-05	0.00310508	RB1	RB transcriptional corepressor 1	protein_coding	5925
ENSG00000115355.15	12295.2	2.59	1.373	0.000186602	0.00609476	CCDC88A	coiled-coil domain containing 88A	protein_coding	55704
ENSG00000169946.13	1559.45	2.59	1.373	4.70938e-06	0.00043259	ZFPM2	zinc finger protein, FOG family member 2	protein_coding	23414
ENSG00000139354.10	839.46	2.588	1.372	4.61185e-05	0.00217931	GAS2L3	growth arrest specific 2 like 3	protein_coding	283431
ENSG00000107864.14	798.56	2.587	1.372	0.00410602	0.0528612	CPEB3	cytoplasmic polyadenylation element binding protein 3	protein_coding	22849
ENSG00000180263.13	130.47	2.587	1.371	0.0105623	0.0950815	FGD6	FYVE, RhoGEF and PH domain containing 6	protein_coding	55785
ENSG00000018408.14	167	2.586	1.371	0.00276424	0.0407261	WWTR1	WW domain containing transcription regulator 1	protein_coding	25937
ENSG00000145390.11	4761.04	2.585	1.37	0.000103563	0.00386835	USP53	ubiquitin specific peptidase 53	protein_coding	54532
ENSG00000280077.1	537.91	2.585	1.37	0.00531027	0.0628987	RP11-87H9.4	-	TEC	-
ENSG00000214595.11	64.59	2.584	1.369	0.0065879	0.0715802	EML6	echinoderm microtubule associated protein like 6	protein_coding	400954
ENSG00000148357.16	35.83	2.582	1.369	0.0166056	0.12652	HMCN2	hemicentin 2	protein_coding	256158
ENSG00000111850.10	475.2	2.58	1.367	0.000298144	0.00853384	SMIM8	small integral membrane protein 8	protein_coding	57150
ENSG00000267262.1	53.38	2.574	1.364	0.046789	0.225117	CTC-232P5.3	-	antisense	-
ENSG00000233797.1	291.42	2.573	1.364	0.00251201	0.0380271	UFL1-AS1	-	antisense	-
ENSG00000186871.6	111.62	2.57	1.362	0.00356295	0.0483766	ERCC6L	ERCC excision repair 6 like, spindle assembly checkpoint helicase	protein_coding	54821
ENSG00000279765.3	5997.24	2.566	1.36	0.000117724	0.00429048	RP11-437B10.1	-	protein_coding	-
ENSG00000164221.12	172.25	2.565	1.359	0.00601399	0.067986	CCDC112	coiled-coil domain containing 112	protein_coding	153733
ENSG00000250988.7	121.19	2.561	1.357	0.00696354	0.0739454	SNHG21	small nucleolar RNA host gene 21	antisense	100505616
ENSG00000116885.18	106.12	2.56	1.356	0.00681789	0.0731958	OSCP1	organic solute carrier partner 1	protein_coding	127700
ENSG00000183324.10	205.5	2.56	1.356	0.00409276	0.0528571	REC114	REC114 meiotic recombination protein	protein_coding	283677
ENSG00000276900.1	259.58	2.56	1.356	0.00154312	0.0271048	RP11-467L13.7	-	antisense	-
ENSG00000234492.4	52.74	2.558	1.355	0.0113876	0.099981	RPL34-AS1	RPL34 antisense RNA 1 (head to head)	lincRNA	285456
ENSG00000260075.1	187.96	2.558	1.355	0.00523459	0.0625498	NSFP1	-	unprocessed_pseudogene	-
ENSG00000279970.1	95.91	2.558	1.355	0.00999789	0.0916507	RP11-299G20.5	-	TEC	-
ENSG00000186314.11	126.06	2.557	1.354	0.00722527	0.0758137	PRELID2	PRELI domain containing 2	protein_coding	153768
ENSG00000274387.1	42.88	2.556	1.354	0.102555	0.339724	RP11-154H23.5	-	antisense	-
ENSG00000253496.2	50.07	2.553	1.352	0.00805556	0.0810237	RP11-13N12.1	-	lincRNA	-
ENSG00000277511.1	401.33	2.553	1.352	0.00179325	0.0299784	CTD-2095E4.5	-	lincRNA	-
ENSG00000257261.5	468.32	2.552	1.352	0.00370511	0.049707	RP11-96H19.1	-	lincRNA	-
ENSG00000163710.7	311.12	2.548	1.349	0.00822994	0.0821356	PCOLCE2	procollagen C-endopeptidase enhancer 2	protein_coding	26577
ENSG00000165868.13	34.8	2.547	1.349	0.0291002	0.174233	HSPA12A	heat shock protein family A (Hsp70) member 12A	protein_coding	259217
ENSG00000260517.2	863.41	2.547	1.349	0.000218903	0.00679505	RP11-426C22.5	-	lincRNA	-
ENSG00000115353.10	101.69	2.545	1.348	0.0137967	0.112448	TACR1	tachykinin receptor 1	protein_coding	6869
ENSG00000265743.1	55.02	2.544	1.347	0.0540794	0.242889	RP11-848P1.3	-	lincRNA	-
ENSG00000164932.12	37.33	2.542	1.346	0.0108149	0.0965665	CTHRC1	collagen triple helix repeat containing 1	protein_coding	115908
ENSG00000083067.22	128.96	2.541	1.346	0.0318639	0.183536	TRPM3	transient receptor potential cation channel subfamily M member 3	protein_coding	80036
ENSG00000227712.1	38.03	2.541	1.345	0.0128318	0.107809	RP11-418J17.3	-	lincRNA	-
ENSG00000148120.15	468.64	2.539	1.344	0.000390978	0.0104439	C9orf3	chromosome 9 open reading frame 3	protein_coding	84909
ENSG00000138346.14	307.21	2.533	1.341	0.00392876	0.0515926	DNA2	DNA replication helicase/nuclease 2	protein_coding	1763
ENSG00000229839.6	317.19	2.531	1.34	0.00165243	0.0284964	AC018462.2	-	antisense	-
ENSG00000258985.1	118.72	2.531	1.339	0.0365014	0.19848	RP11-368P15.3	-	antisense	-
ENSG00000254349.5	706.3	2.529	1.339	0.00746192	0.0771651	MIR2052HG	MIR2052 host gene	lincRNA	441355
ENSG00000170743.16	46.13	2.527	1.338	0.0201644	0.142473	SYT9	synaptotagmin 9	protein_coding	143425
ENSG00000163631.16	39.79	2.526	1.337	0.00923966	0.0878768	ALB	albumin	protein_coding	213
ENSG00000240401.8	10624.2	2.526	1.337	0.000371213	0.010035	AC012358.8	-	antisense	-
ENSG00000109911.17	597.13	2.524	1.336	0.000844787	0.0177889	ELP4	elongator acetyltransferase complex subunit 4	protein_coding	26610
ENSG00000227740.1	48.56	2.524	1.336	0.00922329	0.0878139	RP11-318C24.2	-	lincRNA	-
ENSG00000178301.3	141.59	2.516	1.331	0.00334817	0.0464768	AQP11	aquaporin 11	protein_coding	282679
ENSG00000103599.19	144.46	2.51	1.328	0.00475681	0.0587391	IQCH	IQ motif containing H	protein_coding	64799
ENSG00000226266.6	49.22	2.507	1.326	0.0132563	0.110035	AC009961.3	bromodomain adjacent to zinc finger domain 2B	lincRNA	29994
ENSG00000169181.12	67.36	2.506	1.325	0.0130695	0.109089	GSG1L	GSG1 like	protein_coding	146395
ENSG00000237705.1	56.46	2.506	1.325	0.0276389	0.170195	AC008937.2	-	antisense	-
ENSG00000258558.1	176.26	2.505	1.325	0.00803096	0.0808681	RP11-159L20.2	-	antisense	-
ENSG00000262089.1	137.2	2.505	1.325	0.0056306	0.0652842	RP11-589P10.5	-	lincRNA	-
ENSG00000203872.6	91.71	2.504	1.324	0.00719641	0.0757033	C6orf163	chromosome 6 open reading frame 163	protein_coding	206412
ENSG00000253230.7	149.08	2.501	1.322	0.0852813	0.308244	LINC00599	long intergenic non-protein coding RNA 599	lincRNA	157627
ENSG00000130449.5	3530.77	2.496	1.319	0.00302022	0.0434314	ZSWIM6	zinc finger SWIM-type containing 6	protein_coding	57688
ENSG00000148498.15	787.36	2.495	1.319	0.0513716	0.236667	PARD3	par-3 family cell polarity regulator	protein_coding	56288
ENSG00000246596.6	175.86	2.493	1.318	0.01025	0.0934381	RP11-1277A3.2	-	transcribed_unprocessed_pseudogene	-
ENSG00000123352.17	428.95	2.492	1.317	0.0010544	0.0207924	SPATS2	spermatogenesis associated serine rich 2	protein_coding	65244
ENSG00000182993.3	69.54	2.492	1.317	0.0449612	0.220507	C12orf60	chromosome 12 open reading frame 60	protein_coding	144608
ENSG00000249816.6	152.1	2.492	1.317	0.011965	0.103287	LINC00964	long intergenic non-protein coding RNA 964	lincRNA	157381
ENSG00000261654.1	43.9	2.49	1.316	0.0288787	0.173636	RP11-96K19.4	-	sense_overlapping	-
ENSG00000243701.5	63.72	2.489	1.316	0.0216723	0.148756	DUBR	DPPA2 upstream binding RNA	lincRNA	344595
ENSG00000166321.13	306.1	2.488	1.315	0.00102459	0.0204282	NUDT13	nudix hydrolase 13	protein_coding	25961
ENSG00000236256.9	965.52	2.486	1.314	0.00101943	0.0203594	DIAPH2-AS1	DIAPH2 antisense RNA 1	antisense	10824
ENSG00000108932.11	166.07	2.485	1.313	0.105597	0.343838	SLC16A6	solute carrier family 16 member 6	protein_coding	9120
ENSG00000221923.8	105.59	2.485	1.313	0.00733463	0.0765967	ZNF880	zinc finger protein 880	protein_coding	400713
ENSG00000266946.1	69.3	2.485	1.314	0.0734146	0.285045	MRPL37P1	-	processed_pseudogene	-
ENSG00000283553.1	227.03	2.484	1.313	0.0133832	0.110376	AL161905.1	-	protein_coding	-
ENSG00000283674.1	565.85	2.483	1.312	0.000577397	0.0138243	RP11-419I17.1	uncharacterized LOC729732	lincRNA	729732
ENSG00000155754.14	92.38	2.478	1.309	0.0259113	0.164421	ALS2CR11	C2 calcium dependent domain containing 6	protein_coding	151254
ENSG00000248079.2	74.41	2.478	1.309	0.00738879	0.0767616	DPH6-AS1	DPH6 antisense RNA 1 (head to head)	lincRNA	100507466
ENSG00000154309.8	348.73	2.477	1.309	0.000944426	0.0193002	DISP1	dispatched RND transporter family member 1	protein_coding	84976
ENSG00000171189.17	521.57	2.476	1.308	0.000727933	0.0162929	GRIK1	glutamate ionotropic receptor kainate type subunit 1	protein_coding	2897
ENSG00000254553.1	95.83	2.476	1.308	0.0241941	0.158224	RP1-27O5.3	-	protein_coding	-
ENSG00000079841.18	483.29	2.475	1.307	0.00173763	0.0294578	RIMS1	regulating synaptic membrane exocytosis 1	protein_coding	22999
ENSG00000122912.14	550.79	2.475	1.307	0.000673883	0.0154163	SLC25A16	solute carrier family 25 member 16	protein_coding	8034
ENSG00000171817.16	57.94	2.475	1.307	0.0281961	0.171682	ZNF540	zinc finger protein 540	protein_coding	163255
ENSG00000232104.3	1252.07	2.475	1.308	0.000107571	0.00399321	RFX3-AS1	RFX3 antisense RNA 1	lincRNA	101929302
ENSG00000247311.2	36.57	2.475	1.307	0.0359822	0.197221	CTC-441N14.2	-	antisense	-
ENSG00000258807.5	99.9	2.474	1.307	0.00546699	0.0640388	RP11-1152H15.1	-	lincRNA	-
ENSG00000267470.5	49.18	2.474	1.307	0.0230175	0.15393	ZNF571-AS1	ZNF571 antisense RNA 1	antisense	100507433
ENSG00000162438.11	66.06	2.471	1.305	0.014317	0.115183	CTRC	chymotrypsin C	protein_coding	11330
ENSG00000101977.19	38.11	2.47	1.304	0.020368	0.143244	MCF2	MCF.2 cell line derived transforming sequence	protein_coding	4168
ENSG00000122507.20	157.8	2.47	1.305	0.0279641	0.17111	BBS9	Bardet-Biedl syndrome 9	protein_coding	27241
ENSG00000125246.15	227.45	2.47	1.305	0.00472734	0.0585358	CLYBL	citrate lyase beta like	protein_coding	171425
ENSG00000147894.14	508.81	2.47	1.305	0.0854483	0.308653	C9orf72	chromosome 9 open reading frame 72	protein_coding	203228
ENSG00000215146.4	160.7	2.466	1.302	0.00524772	0.0625549	RP11-313J2.1	zinc finger protein 91 pseudogene	transcribed_unprocessed_pseudogene	441666
ENSG00000214955.5	46.52	2.464	1.301	0.018232	0.134253	AP000318.2	-	lincRNA	-
ENSG00000255234.5	116.22	2.464	1.301	0.00638276	0.0701987	RP11-727A23.10	-	antisense	-
ENSG00000164074.14	879.5	2.463	1.301	0.000874354	0.0183045	ABHD18	abhydrolase domain containing 18	protein_coding	80167
ENSG00000141371.12	186.59	2.461	1.299	0.00480233	0.0590985	C17orf64	chromosome 17 open reading frame 64	protein_coding	124773
ENSG00000164182.10	378.88	2.46	1.299	0.00460095	0.0575112	NDUFAF2	NADH:ubiquinone oxidoreductase complex assembly factor 2	protein_coding	91942
ENSG00000185666.14	415.41	2.46	1.299	0.0293681	0.175023	SYN3	synapsin III	protein_coding	8224
ENSG00000162814.10	61.44	2.459	1.298	0.0317137	0.182887	SPATA17	spermatogenesis associated 17	protein_coding	128153
ENSG00000145244.11	172.53	2.454	1.295	0.00537464	0.0632038	CORIN	corin, serine peptidase	protein_coding	10699
ENSG00000207304.1	118.49	2.453	1.294	0.0176856	0.131739	SNORA8	small nucleolar RNA, H/ACA box 8	snoRNA	654320
ENSG00000213123.10	1101.21	2.453	1.295	0.000344246	0.00950583	TCTEX1D2	Tctex1 domain containing 2	protein_coding	255758
ENSG00000168807.16	261.45	2.45	1.293	0.0103799	0.0941933	SNTB2	syntrophin beta 2	protein_coding	6645
ENSG00000239920.1	193.1	2.449	1.292	0.0036934	0.0496609	AC015691.13	-	antisense	-
ENSG00000246263.2	367.61	2.448	1.292	0.00385466	0.0509819	UBR5-AS1	UBR5 antisense RNA 1	antisense	101927221
ENSG00000049323.15	108.29	2.444	1.289	0.0164555	0.125643	LTBP1	latent transforming growth factor beta binding protein 1	protein_coding	4052
ENSG00000140718.19	833.47	2.443	1.288	0.00166964	0.0286772	FTO	FTO, alpha-ketoglutarate dependent dioxygenase	protein_coding	79068
ENSG00000203804.4	985.82	2.443	1.289	0.00155094	0.0272156	ADAMTSL4-AS1	ADAMTSL4 antisense RNA 1	processed_transcript	574406
ENSG00000165113.12	93.15	2.442	1.288	0.0259908	0.164651	GKAP1	G kinase anchoring protein 1	protein_coding	80318
ENSG00000165322.17	987.75	2.441	1.288	0.0140972	0.113932	ARHGAP12	Rho GTPase activating protein 12	protein_coding	94134
ENSG00000203791.14	545.77	2.437	1.285	0.00181306	0.0301685	METTL10	EEF1A lysine methyltransferase 2	protein_coding	399818
ENSG00000166263.13	248.58	2.436	1.284	0.00434721	0.0551275	STXBP4	syntaxin binding protein 4	protein_coding	252983
ENSG00000250011.1	283.83	2.436	1.284	0.00994423	0.0914382	HMGB1P3	-	processed_pseudogene	-
ENSG00000080644.15	40.68	2.435	1.284	0.0173667	0.130334	CHRNA3	cholinergic receptor nicotinic alpha 3 subunit	protein_coding	1136
ENSG00000186409.14	1278.68	2.435	1.284	0.000361989	0.00981764	CCDC30	coiled-coil domain containing 30	protein_coding	728621
ENSG00000170396.7	1204.42	2.433	1.282	0.000391779	0.0104498	ZNF804A	zinc finger protein 804A	protein_coding	91752
ENSG00000164494.11	1261.54	2.431	1.282	0.000185281	0.00606675	PDSS2	decaprenyl diphosphate synthase subunit 2	protein_coding	57107
ENSG00000134138.19	628.22	2.429	1.28	0.000404239	0.0107344	MEIS2	Meis homeobox 2	protein_coding	4212
ENSG00000275180.1	73.26	2.429	1.28	0.0173812	0.130388	RP11-631N16.4	-	lincRNA	-
ENSG00000148908.14	1855.15	2.428	1.28	0.00268134	0.0397979	RGS10	regulator of G protein signaling 10	protein_coding	6001
ENSG00000228350.1	115.57	2.428	1.28	0.0147986	0.117456	CELSR3-AS1	CELSR3 antisense RNA 1 (head to head)	antisense	102724368
ENSG00000249476.1	51.88	2.428	1.28	0.0153	0.120236	CTD-2587M2.1	-	lincRNA	-
ENSG00000262943.7	1614.67	2.428	1.28	0.00316428	0.0448934	ALOX12P2	arachidonate 12-lipoxygenase pseudogene 2	transcribed_unprocessed_pseudogene	245
ENSG00000157680.15	115.37	2.427	1.279	0.0151637	0.119531	DGKI	diacylglycerol kinase iota	protein_coding	9162
ENSG00000197168.11	85.92	2.423	1.277	0.0158213	0.122991	NEK5	NIMA related kinase 5	protein_coding	341676
ENSG00000132958.17	130.93	2.421	1.275	0.009012	0.0866268	TPTE2	transmembrane phosphoinositide 3-phosphatase and tensin homolog 2	protein_coding	93492
ENSG00000101132.9	837.36	2.42	1.275	0.00107035	0.0209463	PFDN4	prefoldin subunit 4	protein_coding	5203
ENSG00000162669.15	52.23	2.419	1.274	0.0106636	0.0957065	HFM1	HFM1, ATP dependent DNA helicase homolog	protein_coding	164045
ENSG00000204815.9	63.31	2.419	1.274	0.0498938	0.232476	TTC25	tetratricopeptide repeat domain 25	protein_coding	83538
ENSG00000113319.11	110.68	2.418	1.274	0.00664891	0.0721127	RASGRF2	Ras protein specific guanine nucleotide releasing factor 2	protein_coding	5924
ENSG00000163738.18	813.82	2.417	1.273	0.000257142	0.00767234	MTHFD2L	methylenetetrahydrofolate dehydrogenase (NADP+ dependent) 2 like	protein_coding	441024
ENSG00000173698.17	51.88	2.416	1.273	0.0733156	0.284845	ADGRG2	adhesion G protein-coupled receptor G2	protein_coding	10149
ENSG00000253836.1	332.02	2.414	1.272	0.0319291	0.18373	RP11-731N10.1	-	lincRNA	-
ENSG00000092208.16	234.07	2.413	1.271	0.00906977	0.0871042	GEMIN2	gem nuclear organelle associated protein 2	protein_coding	8487
ENSG00000164983.7	921.78	2.412	1.27	0.00146496	0.0260725	TMEM65	transmembrane protein 65	protein_coding	157378
ENSG00000102290.21	180.04	2.409	1.268	0.00825448	0.0822129	PCDH11X	protocadherin 11 X-linked	protein_coding	27328
ENSG00000273356.1	173.91	2.409	1.268	0.00496926	0.060494	RP11-804H8.6	-	lincRNA	-
ENSG00000276966.2	59.66	2.409	1.269	0.0313466	0.181643	HIST1H4E	histone cluster 1 H4 family member e	protein_coding	8367
ENSG00000106034.17	50.74	2.408	1.268	0.017992	0.133085	CPED1	cadherin like and PC-esterase domain containing 1	protein_coding	79974
ENSG00000251396.6	205.81	2.407	1.267	0.0079986	0.0807213	LINC01301	-	lincRNA	-
ENSG00000283563.1	751.26	2.406	1.267	0.00194368	0.0317457	RP11-9J18.1	zinc finger CW-type and PWWP domain containing 2	protein_coding	152098
ENSG00000151413.16	219.78	2.405	1.266	0.00577095	0.0663017	NUBPL	nucleotide binding protein like	protein_coding	80224
ENSG00000180479.13	46.68	2.404	1.266	0.0305836	0.179299	ZNF571	zinc finger protein 571	protein_coding	51276
ENSG00000080493.14	105.05	2.403	1.265	0.0132043	0.109756	SLC4A4	solute carrier family 4 member 4	protein_coding	8671
ENSG00000169519.20	472.5	2.403	1.265	0.00488183	0.0598315	METTL15	methyltransferase like 15	protein_coding	196074
ENSG00000241361.8	251.68	2.402	1.264	0.0180179	0.133172	SLC25A24P1	-	transcribed_unprocessed_pseudogene	-
ENSG00000275966.1	72.56	2.402	1.264	0.0381894	0.203321	RP11-1055B8.9	-	lincRNA	-
ENSG00000156463.17	43.39	2.401	1.264	0.112346	0.35473	SH3RF2	SH3 domain containing ring finger 2	protein_coding	153769
ENSG00000197360.9	50.72	2.401	1.264	0.034697	0.192448	ZNF98	zinc finger protein 98	protein_coding	148198
ENSG00000092068.19	306.88	2.4	1.263	0.0135035	0.111013	SLC7A8	solute carrier family 7 member 8	protein_coding	23428
ENSG00000253106.1	243.08	2.4	1.263	0.00248607	0.0378354	RP11-158K1.3	-	antisense	-
ENSG00000279576.1	13969.8	2.4	1.263	0.000191269	0.00621591	AP000769.1	-	protein_coding	-
ENSG00000145242.13	67.75	2.397	1.261	0.0161338	0.124347	EPHA5	EPH receptor A5	protein_coding	2044
ENSG00000118200.14	831.6	2.393	1.259	0.0112769	0.0993917	CAMSAP2	calmodulin regulated spectrin associated protein family member 2	protein_coding	23271
ENSG00000138640.14	122.66	2.392	1.258	0.00848484	0.0837651	FAM13A	family with sequence similarity 13 member A	protein_coding	10144
ENSG00000229956.10	123.02	2.392	1.259	0.0131607	0.109545	ZRANB2-AS2	ZRANB2 antisense RNA 2 (head to head)	processed_transcript	100852410
ENSG00000251411.1	68.77	2.392	1.258	0.0168271	0.127534	RP11-397E7.4	-	processed_pseudogene	-
ENSG00000230490.2	123.43	2.39	1.257	0.011243	0.0992791	RP11-141M1.3	-	lincRNA	-
ENSG00000204929.12	220.57	2.389	1.256	0.0161184	0.124317	AC074391.1	uncharacterized LOC101927533	processed_transcript	101927533
ENSG00000048052.21	6006.76	2.387	1.255	0.00044005	0.0113668	HDAC9	histone deacetylase 9	protein_coding	9734
ENSG00000249055.1	37.56	2.387	1.255	0.025767	0.16406	TBCAP3	-	transcribed_processed_pseudogene	-
ENSG00000250132.6	59.21	2.384	1.253	0.0133548	0.110376	RP11-359B12.2	-	antisense	-
ENSG00000089123.15	168.54	2.383	1.253	0.00637953	0.0701987	TASP1	taspase 1	protein_coding	55617
ENSG00000198846.5	50.25	2.383	1.253	0.0179263	0.132808	TOX	thymocyte selection associated high mobility group box	protein_coding	9760
ENSG00000132170.19	1886.34	2.381	1.252	7.1507e-05	0.00299398	PPARG	peroxisome proliferator activated receptor gamma	protein_coding	5468
ENSG00000272741.1	1834.22	2.381	1.251	3.60789e-05	0.00180937	RP11-447L10.1	-	protein_coding	-
ENSG00000188026.12	330.23	2.38	1.251	0.0340663	0.190121	RILPL1	Rab interacting lysosomal protein like 1	protein_coding	353116
ENSG00000244627.5	460.44	2.378	1.25	0.0058886	0.0671003	RP3-449O17.1	-	transcribed_unprocessed_pseudogene	-
ENSG00000251192.7	230.02	2.377	1.249	0.00379347	0.050367	ZNF674	zinc finger protein 674	protein_coding	641339
ENSG00000154217.14	1199.93	2.376	1.249	0.000147191	0.00507669	PITPNC1	phosphatidylinositol transfer protein, cytoplasmic 1	protein_coding	26207
ENSG00000240050.5	102.32	2.376	1.249	0.0289618	0.173636	RP1-93H18.1	dermatan sulfate epimerase	lincRNA	29940
ENSG00000123552.17	1039.58	2.374	1.247	0.00052965	0.0129739	USP45	ubiquitin specific peptidase 45	protein_coding	85015
ENSG00000226877.7	81.28	2.374	1.248	0.0288872	0.173636	RP11-575L7.2	-	antisense	-
ENSG00000105926.15	277.88	2.371	1.246	0.00959635	0.0897843	MPP6	membrane palmitoylated protein 6	protein_coding	51678
ENSG00000033122.18	510.92	2.368	1.244	0.00253199	0.0382112	LRRC7	leucine rich repeat containing 7	protein_coding	57554
ENSG00000134285.10	268.04	2.368	1.244	0.00213385	0.033908	FKBP11	FK506 binding protein 11	protein_coding	51303
ENSG00000147872.9	3695.53	2.367	1.243	0.00633682	0.0699465	PLIN2	perilipin 2	protein_coding	123
ENSG00000164308.16	861.31	2.367	1.243	0.0256895	0.163921	ERAP2	endoplasmic reticulum aminopeptidase 2	protein_coding	64167
ENSG00000118849.9	59.18	2.365	1.242	0.0178621	0.132562	RARRES1	retinoic acid receptor responder 1	protein_coding	5918
ENSG00000134152.10	1068.33	2.362	1.24	0.000760377	0.016751	KATNBL1	katanin regulatory subunit B1 like 1	protein_coding	79768
ENSG00000134146.11	391.79	2.36	1.239	0.00223612	0.0351159	DPH6	diphthamine biosynthesis 6	protein_coding	89978
ENSG00000181804.14	1160.02	2.36	1.239	0.000135984	0.00475389	SLC9A9	solute carrier family 9 member A9	protein_coding	285195
ENSG00000103647.12	79.3	2.359	1.238	0.0254383	0.162986	CORO2B	coronin 2B	protein_coding	10391
ENSG00000272579.1	455.7	2.354	1.235	0.0101163	0.0925233	RP11-101E13.5	-	antisense	-
ENSG00000095637.21	45.6	2.353	1.235	0.0291619	0.174429	SORBS1	sorbin and SH3 domain containing 1	protein_coding	10580
ENSG00000255503.1	623.27	2.352	1.234	0.000506601	0.0125459	RP11-113K21.4	-	lincRNA	-
ENSG00000265943.1	88.55	2.352	1.234	0.0280985	0.17137	RP11-739L10.1	-	antisense	-
ENSG00000172765.16	1244.64	2.35	1.232	0.00212871	0.0338862	TMCC1	transmembrane and coiled-coil domain family 1	protein_coding	23023
ENSG00000260876.5	48.19	2.349	1.232	0.0198897	0.141483	LINC01229	long intergenic non-protein coding RNA 1229	lincRNA	101928248
ENSG00000196876.14	38.01	2.348	1.231	0.0336474	0.188778	SCN8A	sodium voltage-gated channel alpha subunit 8	protein_coding	6334
ENSG00000239653.1	862.16	2.348	1.231	0.00200987	0.0324537	PSMD6-AS2	PSMD6 antisense RNA 2	antisense	100507062
ENSG00000256061.7	200.95	2.348	1.231	0.0181714	0.133862	DYX1C1	dynein axonemal assembly factor 4	protein_coding	161582
ENSG00000246067.7	686.8	2.347	1.231	0.000379842	0.0102375	RAB30-AS1	RAB30 antisense RNA 1 (head to head)	lincRNA	100506233
ENSG00000148219.16	205.84	2.346	1.23	0.00655514	0.0714832	ASTN2	astrotactin 2	protein_coding	23245
ENSG00000147576.15	412.63	2.343	1.228	0.00426276	0.0543008	ADHFE1	alcohol dehydrogenase, iron containing 1	protein_coding	137872
ENSG00000010327.10	125.8	2.342	1.228	0.0189585	0.137548	STAB1	stabilin 1	protein_coding	23166
ENSG00000154874.14	283.86	2.341	1.227	0.0200098	0.142057	CCDC144B	coiled-coil domain containing 144B (pseudogene)	transcribed_unprocessed_pseudogene	284047
ENSG00000213963.6	464.16	2.34	1.227	0.0016709	0.0286772	AC074286.1	uncharacterized LOC100130691	sense_overlapping	100130691
ENSG00000238133.6	1703.22	2.339	1.226	7.47954e-05	0.00308857	MLK7-AS1	MAP3K20 antisense RNA 1	antisense	339751
ENSG00000108688.11	295.87	2.338	1.225	0.493502	0.730374	CCL7	C-C motif chemokine ligand 7	protein_coding	6354
ENSG00000049192.14	107.9	2.337	1.225	0.013479	0.110913	ADAMTS6	ADAM metallopeptidase with thrombospondin type 1 motif 6	protein_coding	11174
ENSG00000178075.19	136.27	2.337	1.225	0.0263885	0.165886	GRAMD1C	GRAM domain containing 1C	protein_coding	54762
ENSG00000283245.1	130.23	2.336	1.224	0.037831	0.20247	SCHIP1	-	protein_coding	-
ENSG00000266261.1	35.2	2.335	1.223	0.0242311	0.158345	RP11-640I15.1	-	antisense	-
ENSG00000153944.10	918.36	2.333	1.222	0.00114754	0.0221203	MSI2	musashi RNA binding protein 2	protein_coding	124540
ENSG00000161040.16	136.78	2.333	1.222	0.0130392	0.108886	FBXL13	F-box and leucine rich repeat protein 13	protein_coding	222235
ENSG00000250027.1	74.49	2.332	1.222	0.0425136	0.214582	RP11-563E2.2	-	antisense	-
ENSG00000232642.1	63.83	2.331	1.221	0.0414035	0.212294	AC008073.7	uncharacterized LOC105374328	antisense	105374328
ENSG00000143850.13	51.43	2.33	1.22	0.0213281	0.147266	PLEKHA6	pleckstrin homology domain containing A6	protein_coding	22874
ENSG00000144935.14	77.6	2.33	1.221	0.0426774	0.215047	TRPC1	transient receptor potential cation channel subfamily C member 1	protein_coding	7220
ENSG00000102271.13	33.77	2.328	1.219	0.207959	0.479644	KLHL4	kelch like family member 4	protein_coding	56062
ENSG00000281938.1	717.12	2.328	1.219	0.0019348	0.0316962	CTB-127M13.1	-	protein_coding	-
ENSG00000204764.12	257.93	2.327	1.219	0.0121258	0.104108	RANBP17	RAN binding protein 17	protein_coding	64901
ENSG00000076067.11	523.63	2.326	1.218	0.00432064	0.0549355	RBMS2	RNA binding motif single stranded interacting protein 2	protein_coding	5939
ENSG00000148950.9	241.86	2.326	1.218	0.0123978	0.105036	IMMP1L	inner mitochondrial membrane peptidase subunit 1	protein_coding	196294
ENSG00000100154.14	2611.44	2.325	1.217	0.0872656	0.311609	TTC28	tetratricopeptide repeat domain 28	protein_coding	23331
ENSG00000140386.12	1012.55	2.324	1.217	0.0233284	0.154471	SCAPER	S-phase cyclin A associated protein in the ER	protein_coding	49855
ENSG00000184305.14	376.13	2.324	1.217	0.00737527	0.0767057	CCSER1	coiled-coil serine rich protein 1	protein_coding	401145
ENSG00000169193.11	301.19	2.322	1.215	0.0116314	0.101453	CCDC126	coiled-coil domain containing 126	protein_coding	90693
ENSG00000224063.5	562.9	2.322	1.215	0.00202686	0.0326108	AC007319.1	-	antisense	-
ENSG00000265334.1	238.57	2.321	1.215	0.00709293	0.074942	CTD-2349P21.11	-	antisense	-
ENSG00000249992.1	23209.8	2.317	1.212	0.0367789	0.199448	TMEM158	transmembrane protein 158 (gene/pseudogene)	protein_coding	25907
ENSG00000203995.9	111.75	2.316	1.212	0.0207111	0.14472	ZYG11A	zyg-11 family member A, cell cycle regulator	protein_coding	440590
ENSG00000258922.1	84.19	2.316	1.211	0.0132894	0.110158	CTD-2313J17.1	-	sense_intronic	-
ENSG00000130203.9	27409.7	2.315	1.211	0.000805026	0.0172956	APOE	apolipoprotein E	protein_coding	348
ENSG00000173915.13	1459.02	2.314	1.211	0.000879277	0.0183647	USMG5	up-regulated during skeletal muscle growth 5 homolog (mouse)	protein_coding	84833
ENSG00000091129.19	148.17	2.313	1.21	0.00760504	0.0781513	NRCAM	neuronal cell adhesion molecule	protein_coding	4897
ENSG00000239642.5	712.49	2.313	1.21	0.00209443	0.0334732	MEIKIN	meiotic kinetochore factor	protein_coding	728637
ENSG00000129204.16	101.17	2.311	1.209	0.0304136	0.178907	USP6	ubiquitin specific peptidase 6	protein_coding	9098
ENSG00000271895.2	183.92	2.31	1.208	0.0143179	0.115183	RP4-635E18.8	-	antisense	-
ENSG00000147606.8	129.74	2.309	1.207	0.0187392	0.136757	SLC26A7	solute carrier family 26 member 7	protein_coding	115111
ENSG00000256226.1	36.18	2.308	1.206	0.0308356	0.179903	RP11-582E3.2	-	lincRNA	-
ENSG00000237637.1	80.45	2.307	1.206	0.0419579	0.213755	FRY-AS1	-	antisense	-
ENSG00000260260.1	278.36	2.307	1.206	0.0231873	0.154338	SNHG19	small nucleolar RNA host gene 19	lincRNA	100507303
ENSG00000124766.6	3763.84	2.306	1.205	0.000351632	0.00963589	SOX4	SRY-box 4	protein_coding	6659
ENSG00000224043.7	167.63	2.306	1.205	0.0111198	0.0986215	CCNT2-AS1	-	antisense	-
ENSG00000122477.12	677.95	2.304	1.204	0.00121797	0.0230825	LRRC39	leucine rich repeat containing 39	protein_coding	127495
ENSG00000130783.13	137.54	2.303	1.203	0.0123544	0.104869	CCDC62	coiled-coil domain containing 62	protein_coding	84660
ENSG00000269755.1	92	2.302	1.203	0.0712525	0.280145	CTD-3105H18.18	-	protein_coding	-
ENSG00000219665.8	655.8	2.301	1.202	0.00359445	0.0486941	CTD-2006C1.2	uncharacterized LOC101928464	processed_transcript	101928464
ENSG00000091844.7	129.17	2.297	1.2	0.0278822	0.171081	RGS17	regulator of G protein signaling 17	protein_coding	26575
ENSG00000165521.15	288.12	2.297	1.2	0.00898856	0.0865401	EML5	echinoderm microtubule associated protein like 5	protein_coding	161436
ENSG00000202093.1	59.3	2.297	1.2	0.0263382	0.165686	SNORD58C	-	snoRNA	-
ENSG00000259471.1	1640.39	2.296	1.199	6.91361e-05	0.00293568	LINC01169	long intergenic non-protein coding RNA 1169	lincRNA	102723165
ENSG00000174628.16	215.24	2.295	1.199	0.00996942	0.0914829	IQCK	IQ motif containing K	protein_coding	124152
ENSG00000260277.1	238.48	2.295	1.199	0.00651799	0.0712136	RP11-101E7.2	-	antisense	-
ENSG00000158201.9	2945.64	2.293	1.197	0.00192486	0.0315909	ABHD3	abhydrolase domain containing 3	protein_coding	171586
ENSG00000206531.10	91.3	2.292	1.196	0.133511	0.386764	CD200R1L	CD200 receptor 1 like	protein_coding	344807
ENSG00000239883.8	336.6	2.291	1.196	0.0055549	0.0647923	PARGP1	-	transcribed_unprocessed_pseudogene	-
ENSG00000273486.1	54.46	2.289	1.195	0.0596966	0.255595	RP11-731C17.2	-	antisense	-
ENSG00000072415.8	892.22	2.288	1.194	0.00166335	0.0286026	MPP5	membrane palmitoylated protein 5	protein_coding	64398
ENSG00000163584.17	1059.55	2.288	1.194	0.00172137	0.029265	RPL22L1	ribosomal protein L22 like 1	protein_coding	200916
ENSG00000118007.12	2037.19	2.286	1.193	0.000271594	0.00792509	STAG1	stromal antigen 1	protein_coding	10274
ENSG00000204856.11	367.26	2.285	1.192	0.00495023	0.060382	FAM216A	family with sequence similarity 216 member A	protein_coding	29902
ENSG00000233327.10	832.83	2.285	1.192	0.00302787	0.0434719	USP32P2	ubiquitin specific peptidase 32 pseudogene 2	transcribed_unprocessed_pseudogene	220594
ENSG00000171103.10	413.11	2.284	1.191	0.00194166	0.0317457	TRMT61B	tRNA methyltransferase 61B	protein_coding	55006
ENSG00000213096.10	827.36	2.283	1.191	0.000614607	0.0144646	ZNF254	zinc finger protein 254	protein_coding	9534
ENSG00000264520.1	94.74	2.283	1.191	0.023296	0.154471	RP4-777O23.2	-	lincRNA	-
ENSG00000153832.11	112.5	2.282	1.19	0.0104851	0.0948132	FBXO36	F-box protein 36	protein_coding	130888
ENSG00000244879.5	935.75	2.282	1.19	0.000756005	0.0167001	GABPB1-AS1	-	antisense	-
ENSG00000185055.10	490.07	2.28	1.189	0.00394781	0.0517295	EFCAB10	EF-hand calcium binding domain 10	protein_coding	100130771
ENSG00000234327.7	37.65	2.28	1.189	0.0229934	0.153907	AC012146.7	uncharacterized LOC101928000	processed_transcript	101928000
ENSG00000148634.15	4242.71	2.279	1.189	0.00144259	0.0258689	HERC4	HECT and RLD domain containing E3 ubiquitin protein ligase 4	protein_coding	26091
ENSG00000186522.14	126.08	2.277	1.187	0.10644	0.345661	SEPT10	septin 10	protein_coding	151011
ENSG00000155974.11	238.8	2.276	1.187	0.00907134	0.0871042	GRIP1	glutamate receptor interacting protein 1	protein_coding	23426
ENSG00000174827.13	110.04	2.276	1.186	0.0159129	0.12333	PDZK1	PDZ domain containing 1	protein_coding	5174
ENSG00000226278.1	80.41	2.276	1.187	0.0195462	0.139702	PSPHP1	-	unprocessed_pseudogene	-
ENSG00000214803.3	49.7	2.275	1.186	0.0180186	0.133172	RP11-37N22.1	uncharacterized LOC101927588	lincRNA	101927588
ENSG00000281903.2	124.96	2.274	1.185	0.0133044	0.110231	AF127936.7	-	lincRNA	-
ENSG00000231551.7	1260.01	2.271	1.183	0.000280127	0.00810838	RP11-495P10.1	-	lincRNA	-
ENSG00000101440.9	88.5	2.269	1.182	0.0172625	0.129979	ASIP	agouti signaling protein	protein_coding	434
ENSG00000267694.1	76.81	2.269	1.182	0.0196207	0.140068	RP11-691H4.4	-	antisense	-
ENSG00000272369.1	95.47	2.269	1.182	0.0254711	0.163081	RP11-446N19.1	-	lincRNA	-
ENSG00000057019.15	2218.89	2.267	1.181	0.00118399	0.022629	DCBLD2	discoidin, CUB and LCCL domain containing 2	protein_coding	131566
ENSG00000166262.15	353.66	2.267	1.181	0.0114776	0.100556	FAM227B	family with sequence similarity 227 member B	protein_coding	196951
ENSG00000173988.12	46.67	2.267	1.181	0.032162	0.18426	LRRC63	leucine rich repeat containing 63	protein_coding	220416
ENSG00000100234.11	348.99	2.266	1.18	0.091241	0.319157	TIMP3	TIMP metallopeptidase inhibitor 3	protein_coding	7078
ENSG00000152583.12	67.61	2.265	1.18	0.0626639	0.262673	SPARCL1	SPARC like 1	protein_coding	8404
ENSG00000100003.17	182.54	2.263	1.178	0.0153982	0.120692	SEC14L2	SEC14 like lipid binding 2	protein_coding	23541
ENSG00000242973.6	53.61	2.262	1.178	0.0746885	0.287819	RP11-446F17.3	uncharacterized LOC101926934	antisense	101926934
ENSG00000171132.13	465.78	2.261	1.177	0.0222456	0.150908	PRKCE	protein kinase C epsilon	protein_coding	5581
ENSG00000139173.9	315.7	2.26	1.177	0.00874658	0.0854441	TMEM117	transmembrane protein 117	protein_coding	84216
ENSG00000152763.16	230.85	2.259	1.175	0.022815	0.153159	WDR78	WD repeat domain 78	protein_coding	79819
ENSG00000273143.1	74.82	2.258	1.175	0.0587494	0.253408	RP11-525A16.4	-	lincRNA	-
ENSG00000279789.1	86.41	2.257	1.174	0.0153249	0.120327	CTD-2574D22.3	-	TEC	-
ENSG00000170011.13	109.03	2.256	1.174	0.0244632	0.158945	MYRIP	myosin VIIA and Rab interacting protein	protein_coding	25924
ENSG00000223779.5	50.08	2.256	1.174	0.0743602	0.28711	RP11-403I13.4	-	unprocessed_pseudogene	-
ENSG00000272514.5	83.5	2.256	1.174	0.0639509	0.264866	CFAP206	cilia and flagella associated protein 206	protein_coding	154313
ENSG00000230612.3	259.06	2.255	1.173	0.0178672	0.132562	AC004237.1	-	antisense	-
ENSG00000258216.5	43.26	2.255	1.173	0.0507492	0.235123	RP11-654D12.2	-	lincRNA	-
ENSG00000189195.10	549.79	2.254	1.172	0.00822998	0.0821356	BTBD8	-	protein_coding	-
ENSG00000186260.16	521.24	2.252	1.171	0.00126015	0.023633	MKL2	MKL1/myocardin like 2	protein_coding	57496
ENSG00000234009.1	46.51	2.252	1.171	0.0442302	0.21901	RPL5P34	-	processed_pseudogene	-
ENSG00000145375.7	258.17	2.25	1.17	0.0102683	0.0935087	SPATA5	spermatogenesis associated 5	protein_coding	166378
ENSG00000197008.9	263.05	2.25	1.17	0.0106721	0.0957349	ZNF138	zinc finger protein 138	protein_coding	7697
ENSG00000251079.6	245.63	2.25	1.17	0.013705	0.111953	BMS1P2	-	transcribed_unprocessed_pseudogene	-
ENSG00000246225.6	42.65	2.249	1.169	0.0429253	0.215934	RP11-17A1.3	-	antisense	-
ENSG00000133574.9	82.44	2.248	1.169	0.15626	0.419139	GIMAP4	GTPase, IMAP family member 4	protein_coding	55303
ENSG00000213904.8	523.58	2.243	1.165	0.00390205	0.0513542	LIPE-AS1	LIPE antisense RNA 1	antisense	100996307
ENSG00000151789.10	4991.31	2.242	1.165	0.0119205	0.103091	ZNF385D	zinc finger protein 385D	protein_coding	79750
ENSG00000162959.13	1727.53	2.242	1.165	0.000262892	0.00779753	MEMO1	mediator of cell motility 1	protein_coding	51072
ENSG00000129116.17	635.87	2.241	1.164	0.0233468	0.154535	PALLD	palladin, cytoskeletal associated protein	protein_coding	23022
ENSG00000180881.19	104.87	2.241	1.164	0.0298453	0.176689	CAPS2	calcyphosine 2	protein_coding	84698
ENSG00000188107.14	647.63	2.24	1.163	0.00460343	0.0575112	EYS	eyes shut homolog (Drosophila)	protein_coding	346007
ENSG00000247121.6	951.18	2.24	1.163	0.0260542	0.164795	CTD-2260A17.2	-	antisense	-
ENSG00000188585.7	52.97	2.239	1.163	0.0193906	0.139161	LINC00083	C-type lectin domain containing 20A	protein_coding	400797
ENSG00000213178.3	46.4	2.239	1.163	0.0424268	0.214455	RP11-641D5.1	-	processed_pseudogene	-
ENSG00000260448.5	88.37	2.239	1.163	0.0256776	0.163921	LCMT1-AS1	-	lincRNA	-
ENSG00000281137.1	46.4	2.239	1.163	0.0424013	0.214455	AC074033.1	-	protein_coding	-
ENSG00000116191.17	119.9	2.238	1.162	0.109773	0.351466	RALGPS2	Ral GEF with PH domain and SH3 binding motif 2	protein_coding	55103
ENSG00000153006.15	1457.25	2.238	1.162	0.0041259	0.0530106	SREK1IP1	SREK1 interacting protein 1	protein_coding	285672
ENSG00000118473.21	60.9	2.237	1.161	0.0213406	0.147266	SGIP1	SH3 domain GRB2 like endophilin interacting protein 1	protein_coding	84251
ENSG00000114541.14	2409.93	2.236	1.161	0.000592245	0.01403	FRMD4B	FERM domain containing 4B	protein_coding	23150
ENSG00000272807.1	45.78	2.234	1.16	0.0249227	0.160909	RP11-260M2.1	-	antisense	-
ENSG00000101605.12	96.02	2.233	1.159	0.0338219	0.189285	MYOM1	myomesin 1	protein_coding	8736
ENSG00000067208.14	942.63	2.232	1.159	0.00235373	0.0364031	EVI5	ecotropic viral integration site 5	protein_coding	7813
ENSG00000263300.1	319.06	2.232	1.158	0.00523168	0.0625498	RP5-1029F21.4	-	antisense	-
ENSG00000188672.17	247.31	2.23	1.157	0.0345778	0.192201	RHCE	Rh blood group CcEe antigens	protein_coding	6006
ENSG00000232310.6	146.22	2.23	1.157	0.0371073	0.200564	RP11-557H15.4	-	lincRNA	-
ENSG00000079691.17	148.11	2.229	1.156	0.0229804	0.153907	LRRC16A	capping protein regulator and myosin 1 linker 1	protein_coding	55604
ENSG00000253335.1	295.07	2.229	1.156	0.101782	0.338121	RP11-420B22.1	-	antisense	-
ENSG00000243389.1	56.65	2.227	1.155	0.0447237	0.220173	AC012442.5	-	3prime_overlapping_ncRNA	-
ENSG00000225213.2	68.75	2.226	1.154	0.0244275	0.158885	RP11-197M22.2	-	sense_intronic	-
ENSG00000113391.17	851.11	2.225	1.154	0.00218665	0.0345337	FAM172A	family with sequence similarity 172 member A	protein_coding	83989
ENSG00000145781.8	985.46	2.225	1.154	0.000827293	0.017523	COMMD10	COMM domain containing 10	protein_coding	51397
ENSG00000227646.7	360.01	2.224	1.153	0.00789876	0.0801631	STEAP2-AS1	STEAP2 antisense RNA 1	processed_transcript	100874100
ENSG00000165409.16	72.86	2.223	1.153	0.0309657	0.180328	TSHR	thyroid stimulating hormone receptor	protein_coding	7253
ENSG00000178568.14	1385.74	2.222	1.152	0.00233676	0.0362681	ERBB4	erb-b2 receptor tyrosine kinase 4	protein_coding	2066
ENSG00000237975.6	61.04	2.22	1.151	0.0347338	0.19258	FLG-AS1	FLG antisense RNA 1	antisense	339400
ENSG00000116833.13	45.34	2.219	1.15	0.034097	0.190132	NR5A2	nuclear receptor subfamily 5 group A member 2	protein_coding	2494
ENSG00000259354.5	1228.95	2.219	1.15	0.140244	0.397409	RP11-519G16.3	-	antisense	-
ENSG00000260908.1	220.75	2.218	1.149	0.00782223	0.0796558	CTB-134H23.3	-	transcribed_unprocessed_pseudogene	-
ENSG00000278390.4	430.9	2.218	1.149	0.0046312	0.0577025	RP11-74J13.8	uncharacterized LOC101929140	antisense	101929140
ENSG00000134852.14	993.02	2.215	1.147	0.00855784	0.0843324	CLOCK	clock circadian regulator	protein_coding	9575
ENSG00000245832.6	200.12	2.215	1.147	0.0136363	0.111661	MIR4300HG	MIR4300 host gene	lincRNA	101928989
ENSG00000256661.1	208.84	2.214	1.147	0.0902787	0.317421	A2ML1-AS1	-	antisense	-
ENSG00000229152.2	1035.58	2.213	1.146	0.00210172	0.0335338	ANKRD10-IT1	-	sense_intronic	-
ENSG00000153802.11	56.09	2.212	1.145	0.0612302	0.259374	TMPRSS11D	transmembrane protease, serine 11D	protein_coding	9407
ENSG00000249171.1	36.75	2.212	1.145	0.0683309	0.274666	RP11-767N15.1	-	lincRNA	-
ENSG00000276728.1	103.02	2.211	1.144	0.0165938	0.126484	AC142472.6	-	lincRNA	-
ENSG00000162944.10	66.87	2.21	1.144	0.0373546	0.201056	RFTN2	raftlin family member 2	protein_coding	130132
ENSG00000103472.9	363.57	2.208	1.142	0.00620266	0.0690806	RRN3P2	RRN3 homolog, RNA polymerase I transcription factor pseudogene 2	transcribed_unprocessed_pseudogene	653390
ENSG00000121741.16	3428.73	2.208	1.143	0.00804432	0.0809558	ZMYM2	zinc finger MYM-type containing 2	protein_coding	7750
ENSG00000186073.11	254.86	2.205	1.141	0.0077787	0.0794484	C15orf41	chromosome 15 open reading frame 41	protein_coding	84529
ENSG00000131437.15	269.06	2.202	1.139	0.0205137	0.143872	KIF3A	kinesin family member 3A	protein_coding	11127
ENSG00000269237.1	248.24	2.201	1.138	0.0123963	0.105036	CTD-2561J22.3	-	protein_coding	-
ENSG00000069188.16	56.42	2.2	1.138	0.0411101	0.21135	SDK2	sidekick cell adhesion molecule 2	protein_coding	54549
ENSG00000116711.9	426.96	2.2	1.137	0.0260451	0.164795	PLA2G4A	phospholipase A2 group IVA	protein_coding	5321
ENSG00000197782.14	97.01	2.2	1.138	0.026036	0.164795	ZNF780A	zinc finger protein 780A	protein_coding	284323
ENSG00000271870.1	121.55	2.2	1.137	0.0225313	0.152066	RP11-97C16.1	-	antisense	-
ENSG00000172007.5	155.86	2.199	1.137	0.0214851	0.147866	RAB33B	RAB33B, member RAS oncogene family	protein_coding	83452
ENSG00000075711.20	2780.22	2.198	1.136	0.00134119	0.0246899	DLG1	discs large MAGUK scaffold protein 1	protein_coding	1739
ENSG00000156265.15	929.83	2.198	1.136	0.0481013	0.22786	MAP3K7CL	MAP3K7 C-terminal like	protein_coding	56911
ENSG00000155530.2	262.23	2.197	1.136	0.00754037	0.0776197	LRGUK	leucine rich repeats and guanylate kinase domain containing	protein_coding	136332
ENSG00000205758.11	895.84	2.196	1.135	0.00632635	0.06992	CRYZL1	crystallin zeta like 1	protein_coding	9946
ENSG00000259133.5	227.49	2.196	1.135	0.0170596	0.128888	RP11-1085N6.3	-	antisense	-
ENSG00000050767.15	1995.95	2.194	1.134	0.000455094	0.0116055	COL23A1	collagen type XXIII alpha 1 chain	protein_coding	91522
ENSG00000246662.6	146.75	2.194	1.133	0.0157201	0.12231	LINC00535	long intergenic non-protein coding RNA 535	antisense	642924
ENSG00000273271.1	70.99	2.194	1.133	0.0606206	0.257981	AP000254.8	-	antisense	-
ENSG00000274629.1	708.26	2.194	1.134	0.00286723	0.0417297	RP11-92F20.1	-	antisense	-
ENSG00000189337.16	281.81	2.191	1.132	0.0119559	0.103287	KAZN	kazrin, periplakin interacting protein	protein_coding	23254
ENSG00000261058.1	79.19	2.191	1.132	0.123518	0.372988	RP11-252E2.2	-	lincRNA	-
ENSG00000261404.5	47.01	2.191	1.132	0.0519742	0.238307	AC009120.4	uncharacterized LOC101928035	lincRNA	101928035
ENSG00000100479.12	134.32	2.188	1.13	0.0216465	0.148667	POLE2	DNA polymerase epsilon 2, accessory subunit	protein_coding	5427
ENSG00000158445.9	53.42	2.188	1.13	0.0271685	0.168786	KCNB1	potassium voltage-gated channel subfamily B member 1	protein_coding	3745
ENSG00000267747.1	68.45	2.188	1.129	0.0437782	0.217789	RP11-392O1.4	-	antisense	-
ENSG00000247157.6	68.6	2.187	1.129	0.0232785	0.154471	LINC01252	long intergenic non-protein coding RNA 1252	lincRNA	338817
ENSG00000213029.3	46.52	2.186	1.128	0.0410205	0.21113	SPHAR	S-phase response (cyclin related)	protein_coding	10638
ENSG00000162929.13	278.06	2.183	1.126	0.00812175	0.0815543	KIAA1841	KIAA1841	protein_coding	84542
ENSG00000185246.17	1564.55	2.183	1.126	0.000874108	0.0183045	PRPF39	pre-mRNA processing factor 39	protein_coding	55015
ENSG00000133121.20	1046.5	2.182	1.126	0.00078668	0.0170656	STARD13	StAR related lipid transfer domain containing 13	protein_coding	90627
ENSG00000279355.1	500.03	2.182	1.125	0.0777817	0.293519	AGPAT4-IT1	AGPAT4 intronic transcript 1	TEC	79992
ENSG00000165646.11	217.7	2.181	1.125	0.0192606	0.138686	SLC18A2	solute carrier family 18 member A2	protein_coding	6571
ENSG00000264660.2	242.15	2.181	1.125	0.0123118	0.104656	RP11-381P6.1	-	antisense	-
ENSG00000122870.11	141.88	2.18	1.124	0.068623	0.275042	BICC1	BicC family RNA binding protein 1	protein_coding	80114
ENSG00000283498.1	257.94	2.179	1.124	0.0433422	0.216759	MIR1244-2	microRNA 1244-2	miRNA	100422885
ENSG00000266017.1	50.07	2.178	1.123	0.0524676	0.239692	MIR4477B	microRNA 4477b	miRNA	100616194
ENSG00000145982.11	821.05	2.175	1.121	0.00191684	0.0315167	FARS2	phenylalanyl-tRNA synthetase 2, mitochondrial	protein_coding	10667
ENSG00000107249.21	6961.13	2.174	1.12	0.0580072	0.252051	GLIS3	GLIS family zinc finger 3	protein_coding	169792
ENSG00000153130.17	1352.65	2.173	1.12	0.00324112	0.0455528	SCOC	short coiled-coil protein	protein_coding	60592
ENSG00000249061.1	33.58	2.173	1.12	0.102138	0.338654	RP11-72L22.1	-	lincRNA	-
ENSG00000183666.16	1060.45	2.17	1.118	0.000817392	0.0173747	GUSBP1	glucuronidase, beta pseudogene 1	transcribed_unprocessed_pseudogene	728411
ENSG00000020426.10	678.88	2.169	1.117	0.0079929	0.080709	MNAT1	MNAT1, CDK activating kinase assembly factor	protein_coding	4331
ENSG00000237819.5	191.42	2.169	1.117	0.027919	0.171087	AC002454.1	uncharacterized LOC101927497	antisense	101927497
ENSG00000183971.5	183.35	2.168	1.117	0.0229673	0.15389	NPW	neuropeptide W	protein_coding	283869
ENSG00000273724.1	35.58	2.168	1.117	0.0406058	0.210379	RP11-347C12.12	-	unprocessed_pseudogene	-
ENSG00000244675.2	81.84	2.167	1.115	0.0260962	0.164797	AC108676.1	-	sense_overlapping	-
ENSG00000259623.1	421.7	2.167	1.116	0.0184397	0.135119	RP11-156E6.1	-	sense_overlapping	-
ENSG00000279528.1	97.49	2.166	1.115	0.0398743	0.20842	RP11-1148L6.8	-	TEC	-
ENSG00000003436.14	515.55	2.165	1.114	0.00436311	0.0552147	TFPI	tissue factor pathway inhibitor	protein_coding	7035
ENSG00000243449.6	1423.11	2.165	1.115	0.00129623	0.0240591	C4orf48	chromosome 4 open reading frame 48	protein_coding	401115
ENSG00000152154.10	43.85	2.164	1.113	0.0683856	0.274702	TMEM178A	transmembrane protein 178A	protein_coding	130733
ENSG00000153982.10	363.77	2.164	1.114	0.00891801	0.0861372	GDPD1	glycerophosphodiester phosphodiesterase domain containing 1	protein_coding	284161
ENSG00000092345.13	212.54	2.163	1.113	0.156943	0.419823	DAZL	deleted in azoospermia like	protein_coding	1618
ENSG00000112761.19	90.28	2.163	1.113	0.188842	0.457897	WISP3	WNT1 inducible signaling pathway protein 3	protein_coding	8838
ENSG00000272047.1	628.97	2.163	1.113	0.00697807	0.0739454	GTF2H5	general transcription factor IIH subunit 5	protein_coding	404672
ENSG00000052126.14	137.42	2.162	1.112	0.0244144	0.158885	PLEKHA5	pleckstrin homology domain containing A5	protein_coding	54477
ENSG00000200087.1	60	2.161	1.112	0.123533	0.372988	SNORA73B	small nucleolar RNA, H/ACA box 73B	snoRNA	26768
ENSG00000267414.1	69.65	2.161	1.112	0.0372259	0.20078	RP11-456K23.1	uncharacterized LOC101927943	lincRNA	101927943
ENSG00000247572.7	239.77	2.16	1.111	0.0171163	0.129106	CKMT2-AS1	CKMT2 antisense RNA 1	antisense	100131067
ENSG00000058091.16	885.19	2.159	1.11	0.0384221	0.204089	CDK14	cyclin dependent kinase 14	protein_coding	5218
ENSG00000259315.1	41.52	2.159	1.11	0.0619262	0.261411	ACTG1P17	actin gamma 1 pseudogene 17	transcribed_processed_pseudogene	283693
ENSG00000166246.13	73.43	2.158	1.11	0.0312233	0.181395	C16orf71	chromosome 16 open reading frame 71	protein_coding	146562
ENSG00000224479.6	102.4	2.157	1.109	0.0219498	0.149918	AC136289.1	-	transcribed_unitary_pseudogene	-
ENSG00000267041.5	384.88	2.156	1.108	0.00639354	0.0702315	ZNF850	zinc finger protein 850	protein_coding	342892
ENSG00000095209.11	1341.06	2.155	1.108	0.0427121	0.215162	TMEM38B	transmembrane protein 38B	protein_coding	55151
ENSG00000168852.12	427.48	2.154	1.107	0.010643	0.0955695	TPTE2P5	-	transcribed_unprocessed_pseudogene	-
ENSG00000224903.1	46.57	2.154	1.107	0.0471697	0.225862	AC005534.8	-	antisense	-
ENSG00000075223.13	264.51	2.152	1.106	0.0149195	0.118071	SEMA3C	semaphorin 3C	protein_coding	10512
ENSG00000188177.13	536.2	2.152	1.106	0.012409	0.105036	ZC3H6	zinc finger CCCH-type containing 6	protein_coding	376940
ENSG00000197580.11	82.89	2.151	1.105	0.0240941	0.157685	BCO2	beta-carotene oxygenase 2	protein_coding	83875
ENSG00000279312.1	197.58	2.151	1.105	0.0578705	0.252051	RP3-331H24.7	-	TEC	-
ENSG00000187240.13	189.87	2.15	1.104	0.0194989	0.139475	DYNC2H1	dynein cytoplasmic 2 heavy chain 1	protein_coding	79659
ENSG00000262732.1	94.31	2.15	1.104	0.0348231	0.192847	CTD-2135D7.2	-	antisense	-
ENSG00000132541.10	491.6	2.149	1.104	0.00722737	0.0758137	RIDA	reactive intermediate imine deaminase A homolog	protein_coding	10247
ENSG00000228852.6	521.89	2.147	1.102	0.00927166	0.0879025	RP11-57H12.5	-	antisense	-
ENSG00000264501.2	83.72	2.147	1.102	0.0613702	0.259673	RN7SL731P	-	misc_RNA	-
ENSG00000135537.16	423.11	2.145	1.101	0.00535176	0.0630583	LACE1	AFG1 like ATPase	protein_coding	246269
ENSG00000260618.1	459.03	2.145	1.101	0.0133748	0.110376	RP11-23N2.4	-	antisense	-
ENSG00000269867.1	216.77	2.145	1.101	0.00982002	0.090813	CTD-2583A14.8	-	sense_intronic	-
ENSG00000081148.11	43.76	2.144	1.101	0.0370351	0.200358	IMPG2	interphotoreceptor matrix proteoglycan 2	protein_coding	50939
ENSG00000230896.1	37.78	2.144	1.1	0.0327252	0.185862	RP11-767N6.7	-	sense_intronic	-
ENSG00000146350.13	440.84	2.143	1.099	0.0136187	0.111602	TBC1D32	TBC1 domain family member 32	protein_coding	221322
ENSG00000156110.13	2120.64	2.143	1.1	0.00595521	0.067621	ADK	adenosine kinase	protein_coding	132
ENSG00000186132.14	335.15	2.141	1.098	0.0107558	0.0962458	C2orf76	chromosome 2 open reading frame 76	protein_coding	130355
ENSG00000232112.3	3080.76	2.141	1.099	0.00274011	0.0405365	TMA7	translation machinery associated 7 homolog	protein_coding	51372
ENSG00000250159.6	84.12	2.141	1.098	0.0445091	0.219606	RP11-381K20.2	-	antisense	-
ENSG00000257831.1	263.24	2.141	1.098	0.0257193	0.163921	RP11-596D21.1	-	antisense	-
ENSG00000079482.12	212.49	2.14	1.098	0.0123096	0.104656	OPHN1	oligophrenin 1	protein_coding	4983
ENSG00000165555.9	159.31	2.14	1.098	0.0220742	0.150139	NOXRED1	NADP dependent oxidoreductase domain containing 1	protein_coding	122945
ENSG00000205838.12	90.93	2.14	1.098	0.0360008	0.197221	TTC23L	tetratricopeptide repeat domain 23 like	protein_coding	153657
ENSG00000248323.5	7966.23	2.14	1.098	0.00254153	0.038291	LUCAT1	lung cancer associated transcript 1 (non-protein coding)	lincRNA	100505994
ENSG00000259628.1	735.67	2.14	1.098	0.00790969	0.0802287	RP11-467H10.2	-	processed_transcript	-
ENSG00000260206.1	206.58	2.14	1.098	0.0376168	0.201924	CTD-2026K11.2	-	antisense	-
ENSG00000008394.12	1720.21	2.139	1.097	0.00713359	0.0751917	MGST1	microsomal glutathione S-transferase 1	protein_coding	4257
ENSG00000119509.12	841.91	2.139	1.097	0.00412283	0.0530106	INVS	inversin	protein_coding	27130
ENSG00000198576.3	47.09	2.139	1.097	0.0498325	0.232271	ARC	activity regulated cytoskeleton associated protein	protein_coding	23237
ENSG00000244380.1	3082.81	2.138	1.096	0.00279154	0.0410277	RP11-24C3.2	-	antisense	-
ENSG00000278217.1	2650.97	2.138	1.096	0.000533997	0.0130606	MALAT1	-	misc_RNA	-
ENSG00000147905.17	6059.5	2.137	1.096	0.00360153	0.0487344	ZCCHC7	zinc finger CCHC-type containing 7	protein_coding	84186
ENSG00000268650.3	93.52	2.137	1.095	0.040951	0.211074	AC068499.10	uncharacterized LOC102725254	antisense	102725254
ENSG00000273373.1	113.37	2.137	1.095	0.0244328	0.158885	RP5-1074L1.4	-	antisense	-
ENSG00000214029.4	392.58	2.135	1.094	0.0172834	0.129979	ZNF891	zinc finger protein 891	protein_coding	101060200
ENSG00000145743.15	463.88	2.134	1.093	0.00616701	0.0688777	FBXL17	F-box and leucine rich repeat protein 17	protein_coding	64839
ENSG00000254459.1	405.76	2.134	1.093	0.0144615	0.115872	RP11-91P24.7	-	antisense	-
ENSG00000259367.1	304.74	2.134	1.094	0.0856679	0.309019	RP11-815J21.4	-	antisense	-
ENSG00000042317.16	413.02	2.133	1.093	0.0135925	0.11154	SPATA7	spermatogenesis associated 7	protein_coding	55812
ENSG00000156886.11	64.61	2.133	1.093	0.0367617	0.199448	ITGAD	integrin subunit alpha D	protein_coding	3681
ENSG00000177576.11	1614.89	2.132	1.092	0.0038795	0.0511691	C18orf32	chromosome 18 open reading frame 32	protein_coding	497661
ENSG00000139974.15	952.9	2.131	1.091	0.0128794	0.107964	SLC38A6	solute carrier family 38 member 6	protein_coding	145389
ENSG00000203965.12	103.93	2.128	1.09	0.0495275	0.231368	EFCAB7	EF-hand calcium binding domain 7	protein_coding	84455
ENSG00000242715.7	53.56	2.128	1.09	0.0702121	0.2781	CCDC169	coiled-coil domain containing 169	protein_coding	728591
ENSG00000179399.14	786.36	2.127	1.089	0.00596972	0.0677245	GPC5	glypican 5	protein_coding	2262
ENSG00000265394.1	109.37	2.127	1.089	0.0205292	0.143872	RP11-1148O4.2	-	antisense	-
ENSG00000189136.8	114.55	2.126	1.088	0.0463704	0.224176	UBE2Q2P1	ubiquitin conjugating enzyme E2 Q2 pseudogene 1	transcribed_unprocessed_pseudogene	388165
ENSG00000104375.15	1504.56	2.125	1.087	0.00621971	0.0690806	STK3	serine/threonine kinase 3	protein_coding	6788
ENSG00000074706.13	997.17	2.124	1.087	0.102593	0.339726	IPCEF1	interaction protein for cytohesin exchange factors 1	protein_coding	26034
ENSG00000154310.16	1252.91	2.124	1.087	0.100849	0.336489	TNIK	TRAF2 and NCK interacting kinase	protein_coding	23043
ENSG00000020577.13	882.08	2.123	1.086	0.00149595	0.0265089	SAMD4A	sterile alpha motif domain containing 4A	protein_coding	23034
ENSG00000198908.11	37.63	2.123	1.086	0.0338416	0.189336	BHLHB9	basic helix-loop-helix family member b9	protein_coding	80823
ENSG00000162873.14	54.66	2.12	1.084	0.0769153	0.291902	KLHDC8A	kelch domain containing 8A	protein_coding	55220
ENSG00000178177.15	1303.17	2.12	1.084	0.0252221	0.161889	LCORL	ligand dependent nuclear receptor corepressor like	protein_coding	254251
ENSG00000267321.1	250.09	2.12	1.084	0.0146839	0.116977	RP11-1094M14.11	-	lincRNA	-
ENSG00000151474.20	847.16	2.119	1.084	0.00235563	0.0364031	FRMD4A	FERM domain containing 4A	protein_coding	55691
ENSG00000135747.11	453.03	2.118	1.083	0.0131493	0.109533	ZNF670-ZNF695	ZNF670-ZNF695 readthrough (NMD candidate)	protein_coding	100533111
ENSG00000280120.1	79.55	2.118	1.083	0.0323678	0.184765	RP11-546D6.3	-	TEC	-
ENSG00000151655.18	80.66	2.115	1.081	0.0247669	0.160109	ITIH2	inter-alpha-trypsin inhibitor heavy chain 2	protein_coding	3698
ENSG00000255198.4	50.77	2.115	1.081	0.0692461	0.276432	SNHG9	small nucleolar RNA host gene 9	lincRNA	735301
ENSG00000277119.1	46.25	2.115	1.081	0.0880911	0.313561	WT1-AS_8	-	misc_RNA	-
ENSG00000196951.10	76.79	2.114	1.08	0.0555423	0.246544	SCOC-AS1	SCOC antisense RNA 1	antisense	100129858
ENSG00000261542.1	46.72	2.112	1.079	0.0651673	0.26726	RP11-16E18.3	-	lincRNA	-
ENSG00000112182.14	112.71	2.111	1.078	0.0714655	0.280612	BACH2	BTB domain and CNC homolog 2	protein_coding	60468
ENSG00000187699.10	508.61	2.111	1.078	0.0034304	0.0472178	C2orf88	chromosome 2 open reading frame 88	protein_coding	84281
ENSG00000263934.4	84.03	2.111	1.078	0.0639752	0.264906	SNORD3A	small nucleolar RNA, C/D box 3A	snoRNA	780851
ENSG00000269399.2	45.98	2.11	1.077	0.0531424	0.241504	CTD-3222D19.12	-	lincRNA	-
ENSG00000145996.11	855.51	2.108	1.076	0.00530186	0.062841	CDKAL1	CDK5 regulatory subunit associated protein 1 like 1	protein_coding	54901
ENSG00000225361.3	63.41	2.107	1.075	0.0489053	0.229755	PPP1R26-AS1	PPP1R26 antisense RNA 1	antisense	100506599
ENSG00000155085.15	290.53	2.105	1.074	0.0119787	0.103287	AK9	adenylate kinase 9	protein_coding	221264
ENSG00000120729.9	64.55	2.103	1.072	0.060021	0.256517	MYOT	myotilin	protein_coding	9499
ENSG00000144550.12	93.55	2.103	1.072	0.0393841	0.207114	CPNE9	copine family member 9	protein_coding	151835
ENSG00000151422.12	689.18	2.103	1.072	0.0196492	0.14016	FER	FER tyrosine kinase	protein_coding	2241
ENSG00000197429.10	310.58	2.103	1.072	0.00867565	0.0850279	IPP	intracisternal A particle-promoted polypeptide	protein_coding	3652
ENSG00000227398.3	504.95	2.103	1.073	0.00859663	0.0845758	KIF9-AS1	-	antisense	-
ENSG00000229140.8	71.05	2.103	1.073	0.0664691	0.270138	CCDC26	CCDC26 long non-coding RNA	lincRNA	137196
ENSG00000092969.11	120.08	2.102	1.071	0.0540063	0.242889	TGFB2	transforming growth factor beta 2	protein_coding	7042
ENSG00000156042.17	1250.04	2.102	1.072	0.000785267	0.0170656	CFAP70	cilia and flagella associated protein 70	protein_coding	118491
ENSG00000114670.13	282.81	2.1	1.07	0.0148361	0.117559	NEK11	NIMA related kinase 11	protein_coding	79858
ENSG00000103707.9	552.66	2.099	1.07	0.00392393	0.0515763	MTFMT	mitochondrial methionyl-tRNA formyltransferase	protein_coding	123263
ENSG00000114446.4	485.29	2.099	1.07	0.0214568	0.147784	IFT57	intraflagellar transport 57	protein_coding	55081
ENSG00000184611.11	86.27	2.099	1.07	0.0641326	0.264974	KCNH7	potassium voltage-gated channel subfamily H member 7	protein_coding	90134
ENSG00000144668.11	67.21	2.098	1.069	0.0361866	0.197725	ITGA9	integrin subunit alpha 9	protein_coding	3680
ENSG00000189144.13	107.88	2.098	1.069	0.0363811	0.198306	ZNF573	zinc finger protein 573	protein_coding	126231
ENSG00000231616.8	135.71	2.098	1.069	0.0637003	0.264536	RP11-575L7.4	-	antisense	-
ENSG00000148444.15	604.57	2.097	1.068	0.00567046	0.065607	COMMD3	COMM domain containing 3	protein_coding	23412
ENSG00000198106.8	50.65	2.097	1.069	0.0502576	0.233627	RP11-231C14.7	-	lincRNA	-
ENSG00000169031.18	78.13	2.096	1.068	0.0456408	0.22226	COL4A3	collagen type IV alpha 3 chain	protein_coding	1285
ENSG00000152270.8	5515.05	2.095	1.067	0.0188348	0.137233	PDE3B	phosphodiesterase 3B	protein_coding	5140
ENSG00000164972.12	59.92	2.094	1.066	0.0376635	0.202114	C9orf24	chromosome 9 open reading frame 24	protein_coding	84688
ENSG00000272993.1	158.52	2.094	1.066	0.043633	0.217387	RP11-196G18.24	-	lincRNA	-
ENSG00000102043.15	98.45	2.093	1.066	0.0443674	0.21939	MTMR8	myotubularin related protein 8	protein_coding	55613
ENSG00000257456.1	232.54	2.092	1.065	0.0123843	0.105036	RP11-310I24.1	-	antisense	-
ENSG00000188800.5	58.09	2.09	1.064	0.0815466	0.300392	TMCO2	transmembrane and coiled-coil domains 2	protein_coding	127391
ENSG00000100211.10	309.65	2.089	1.063	0.00882624	0.0858496	CBY1	chibby family member 1, beta catenin antagonist	protein_coding	25776
ENSG00000184349.12	108.74	2.089	1.063	0.0328824	0.186348	EFNA5	ephrin A5	protein_coding	1946
ENSG00000225880.5	73.7	2.088	1.062	0.0421854	0.214247	LINC00115	long intergenic non-protein coding RNA 115	lincRNA	79854
ENSG00000120658.13	236.6	2.087	1.062	0.043358	0.216765	ENOX1	ecto-NOX disulfide-thiol exchanger 1	protein_coding	55068
ENSG00000188152.12	141.56	2.087	1.062	0.0238147	0.156368	NUTM2G	NUT family member 2G	protein_coding	441457
ENSG00000241697.4	245.65	2.087	1.062	0.0128885	0.107964	TMEFF1	transmembrane protein with EGF like and two follistatin like domains 1	protein_coding	8577
ENSG00000250938.5	120.95	2.087	1.061	0.0380155	0.203069	RP11-679C8.2	-	antisense	-
ENSG00000271533.1	198.78	2.087	1.061	0.0243185	0.158514	RP3-368A4.6	-	sense_intronic	-
ENSG00000009950.15	479.64	2.085	1.06	0.11063	0.352216	MLXIPL	MLX interacting protein like	protein_coding	51085
ENSG00000227082.1	778.92	2.085	1.06	0.0163875	0.125443	CH17-437K3.1	-	lincRNA	-
ENSG00000250318.1	75.98	2.085	1.06	0.0619971	0.261527	CTA-963H5.5	-	unprocessed_pseudogene	-
ENSG00000259030.6	907.09	2.085	1.06	0.0110178	0.0979576	FPGT-TNNI3K	FPGT-TNNI3K readthrough	protein_coding	100526835
ENSG00000133687.15	5415.42	2.084	1.059	0.00127116	0.0237579	TMTC1	transmembrane and tetratricopeptide repeat containing 1	protein_coding	83857
ENSG00000151838.11	122.19	2.084	1.059	0.0505583	0.23448	CCDC175	coiled-coil domain containing 175	protein_coding	729665
ENSG00000164136.16	171.52	2.083	1.059	0.0852464	0.308244	IL15	interleukin 15	protein_coding	3600
ENSG00000105971.14	339.45	2.082	1.058	0.0905296	0.317842	CAV2	caveolin 2	protein_coding	858
ENSG00000116299.16	92.24	2.081	1.058	0.0282046	0.171682	KIAA1324	KIAA1324	protein_coding	57535
ENSG00000147669.10	1822.36	2.081	1.057	0.00167246	0.0286772	POLR2K	RNA polymerase II subunit K	protein_coding	5440
ENSG00000283064.1	664.82	2.08	1.056	0.0384231	0.204089	RP1-221C16.8	-	antisense	-
ENSG00000151617.15	160.23	2.079	1.056	0.0404941	0.210379	EDNRA	endothelin receptor type A	protein_coding	1909
ENSG00000197647.11	356.53	2.079	1.056	0.0307404	0.179691	ZNF433	zinc finger protein 433	protein_coding	163059
ENSG00000155903.11	1106.95	2.078	1.055	0.0184158	0.135004	RASA2	RAS p21 protein activator 2	protein_coding	5922
ENSG00000156299.13	236.93	2.078	1.055	0.033995	0.190017	TIAM1	T-cell lymphoma invasion and metastasis 1	protein_coding	7074
ENSG00000163794.6	299.48	2.078	1.055	0.0161661	0.1244	UCN	urocortin	protein_coding	7349
ENSG00000152465.17	1024.9	2.077	1.055	0.00138217	0.0252123	NMT2	N-myristoyltransferase 2	protein_coding	9397
ENSG00000228106.5	57.94	2.077	1.054	0.0669624	0.27098	RP11-452F19.3	uncharacterized LOC102724017	lincRNA	102724017
ENSG00000244456.2	76.51	2.077	1.054	0.0831686	0.303488	AC090774.2	-	transcribed_unprocessed_pseudogene	-
ENSG00000155749.12	102.12	2.076	1.054	0.0280576	0.171237	ALS2CR12	amyotrophic lateral sclerosis 2 chromosome region 12	protein_coding	130540
ENSG00000236432.7	80.63	2.076	1.054	0.0416684	0.213043	AC097662.2	uncharacterized LOC654841	antisense	654841
ENSG00000013297.10	183.29	2.075	1.053	0.0278208	0.171009	CLDN11	claudin 11	protein_coding	5010
ENSG00000157985.18	939.34	2.075	1.053	0.00525665	0.0625653	AGAP1	ArfGAP with GTPase domain, ankyrin repeat and PH domain 1	protein_coding	116987
ENSG00000178460.17	536.38	2.074	1.053	0.00875572	0.0854865	MCMDC2	minichromosome maintenance domain containing 2	protein_coding	157777
ENSG00000234585.6	662.58	2.074	1.053	0.00341661	0.0471001	CCT6P3	chaperonin containing TCP1 subunit 6 pseudogene 3	transcribed_unprocessed_pseudogene	643180
ENSG00000164100.8	71.29	2.073	1.052	0.0816915	0.300679	NDST3	N-deacetylase and N-sulfotransferase 3	protein_coding	9348
ENSG00000172965.14	1758.58	2.073	1.052	0.000842979	0.0177889	MIR4435-2HG	cytoskeleton regulator RNA	lincRNA	112597
ENSG00000169291.9	81.9	2.072	1.051	0.0350407	0.193757	SHE	Src homology 2 domain containing E	protein_coding	126669
ENSG00000146197.8	133.61	2.07	1.05	0.0489846	0.229985	SCUBE3	signal peptide, CUB domain and EGF like domain containing 3	protein_coding	222663
ENSG00000148225.15	132.96	2.07	1.05	0.0365232	0.19848	WDR31	WD repeat domain 31	protein_coding	114987
ENSG00000157483.8	10775	2.07	1.049	0.0121151	0.104065	MYO1E	myosin IE	protein_coding	4643
ENSG00000226002.1	54.03	2.07	1.05	0.035344	0.194776	GTF2IP14	-	unprocessed_pseudogene	-
ENSG00000124788.17	1688.68	2.069	1.049	0.000487887	0.0123024	ATXN1	ataxin 1	protein_coding	6310
ENSG00000160352.15	155.48	2.069	1.049	0.033065	0.186791	ZNF714	zinc finger protein 714	protein_coding	148206
ENSG00000187815.9	4549.23	2.069	1.049	0.00432384	0.0549375	ZFP69	ZFP69 zinc finger protein	protein_coding	339559
ENSG00000101966.12	3804.7	2.068	1.048	0.0118991	0.103045	XIAP	X-linked inhibitor of apoptosis	protein_coding	331
ENSG00000237445.2	47.6	2.068	1.048	0.302421	0.577082	CTA-520D8.2	-	lincRNA	-
ENSG00000238197.5	842.17	2.067	1.048	0.00653623	0.0713634	PAXBP1-AS1	PAXBP1 antisense RNA 1	antisense	100506215
ENSG00000257808.1	131.66	2.067	1.048	0.0213868	0.147461	RP11-1136G11.8	-	lincRNA	-
ENSG00000259684.1	238.82	2.066	1.047	0.103601	0.340805	RP11-120K9.2	-	antisense	-
ENSG00000269918.1	191.01	2.066	1.047	0.0210149	0.146082	AF131215.9	-	sense_intronic	-
ENSG00000166575.16	594.13	2.065	1.046	0.00642901	0.0704492	TMEM135	transmembrane protein 135	protein_coding	65084
ENSG00000174099.10	100.87	2.065	1.046	0.0632923	0.263763	MSRB3	methionine sulfoxide reductase B3	protein_coding	253827
ENSG00000185716.11	731.57	2.065	1.046	0.00383177	0.0508006	C16orf52	chromosome 16 open reading frame 52	protein_coding	730094
ENSG00000267416.1	74.39	2.065	1.046	0.0501544	0.233328	CTD-2319I12.2	uncharacterized LOC105371849	lincRNA	105371849
ENSG00000234773.7	94.39	2.064	1.045	0.041065	0.211178	CTD-2666L21.1	-	transcribed_unprocessed_pseudogene	-
ENSG00000272991.1	57.75	2.063	1.045	0.0768397	0.291755	AF129408.17	-	antisense	-
ENSG00000206597.1	55.51	2.062	1.044	0.0363135	0.198161	SNORA57	small nucleolar RNA, H/ACA box 57	snoRNA	692158
ENSG00000111728.10	952.8	2.061	1.043	0.0136827	0.111924	ST8SIA1	ST8 alpha-N-acetyl-neuraminide alpha-2,8-sialyltransferase 1	protein_coding	6489
ENSG00000162961.13	2463.32	2.061	1.043	0.00132431	0.0244614	DPY30	dpy-30, histone methyltransferase complex regulatory subunit	protein_coding	84661
ENSG00000237324.3	134.52	2.061	1.044	0.0478492	0.227284	RP11-439H8.4	-	antisense	-
ENSG00000269941.1	131.19	2.061	1.043	0.0466227	0.224798	RP5-1172N10.4	-	sense_intronic	-
ENSG00000213801.4	198.48	2.058	1.041	0.0146459	0.116778	ZNF321P	zinc finger protein 321, pseudogene	transcribed_processed_pseudogene	399669
ENSG00000163273.3	94.52	2.057	1.041	0.0507274	0.235082	NPPC	natriuretic peptide C	protein_coding	4880
ENSG00000183691.4	86.26	2.057	1.041	0.0421694	0.214226	NOG	noggin	protein_coding	9241
ENSG00000254998.1	59.51	2.057	1.04	0.142096	0.399819	RP11-94P11.4	-	lincRNA	-
ENSG00000246560.2	44.34	2.056	1.04	0.050972	0.235731	RP11-10L12.4	uncharacterized LOC105377348	antisense	105377348
ENSG00000166800.9	82.91	2.055	1.039	0.0396251	0.207689	LDHAL6A	lactate dehydrogenase A like 6A	protein_coding	160287
ENSG00000220583.1	206.76	2.053	1.037	0.053039	0.241384	RPL35P2	-	processed_pseudogene	-
ENSG00000101745.16	6143.99	2.051	1.037	0.0135308	0.111177	ANKRD12	ankyrin repeat domain 12	protein_coding	23253
ENSG00000163001.11	908.22	2.051	1.036	0.00813097	0.0815543	CFAP36	cilia and flagella associated protein 36	protein_coding	112942
ENSG00000239617.1	34.63	2.051	1.036	0.044571	0.219764	RP11-302B13.1	-	processed_pseudogene	-
ENSG00000253948.1	271.05	2.051	1.036	0.0267529	0.167319	RP11-410L14.2	uncharacterized LOC105375666	lincRNA	105375666
ENSG00000083223.17	4676.65	2.05	1.036	0.00144936	0.0258896	ZCCHC6	zinc finger CCHC-type containing 6	protein_coding	79670
ENSG00000138468.15	550.89	2.048	1.034	0.0128444	0.107809	SENP7	SUMO1/sentrin specific peptidase 7	protein_coding	57337
ENSG00000172572.6	70.15	2.048	1.034	0.0480511	0.227815	PDE3A	phosphodiesterase 3A	protein_coding	5139
ENSG00000189129.13	247.51	2.048	1.034	0.013412	0.110513	PLAC9	placenta specific 9	protein_coding	219348
ENSG00000161298.16	108.38	2.047	1.034	0.0420842	0.213974	ZNF382	zinc finger protein 382	protein_coding	84911
ENSG00000188649.12	143.57	2.047	1.033	0.0566431	0.248975	CC2D2B	coiled-coil and C2 domain containing 2B	protein_coding	387707
ENSG00000269970.1	31.57	2.047	1.034	0.0702253	0.2781	RP11-498E2.9	-	sense_intronic	-
ENSG00000088179.8	155.16	2.046	1.033	0.0322177	0.18426	PTPN4	protein tyrosine phosphatase, non-receptor type 4	protein_coding	5775
ENSG00000140025.15	110.05	2.046	1.032	0.0332154	0.187347	EFCAB11	EF-hand calcium binding domain 11	protein_coding	90141
ENSG00000203907.9	170.1	2.045	1.032	0.020095	0.142213	OOEP	oocyte expressed protein	protein_coding	441161
ENSG00000134830.5	5437.01	2.044	1.031	0.00321869	0.0453983	C5AR2	complement component 5a receptor 2	protein_coding	27202
ENSG00000109944.10	373.28	2.043	1.031	0.0189698	0.137548	C11orf63	junctional cadherin complex regulator	protein_coding	79864
ENSG00000128923.10	1496.75	2.042	1.03	0.00735412	0.0767057	FAM63B	MINDY lysine 48 deubiquitinase 2	protein_coding	54629
ENSG00000202335.1	74.05	2.042	1.03	0.0481311	0.22786	SNORD50	-	snoRNA	-
ENSG00000164066.12	263.27	2.041	1.029	0.024298	0.158514	INTU	inturned planar cell polarity protein	protein_coding	27152
ENSG00000260934.1	521.51	2.041	1.029	0.0405554	0.210379	CTA-363E6.7	-	antisense	-
ENSG00000102547.18	564.4	2.039	1.028	0.00915833	0.087534	CAB39L	calcium binding protein 39 like	protein_coding	81617
ENSG00000165995.18	226.14	2.039	1.028	0.0260845	0.164797	CACNB2	calcium voltage-gated channel auxiliary subunit beta 2	protein_coding	783
ENSG00000266913.1	58.23	2.039	1.028	0.0630582	0.26327	CTC-548K16.2	long intergenic non-protein coding RNA 1841	lincRNA	105372288
ENSG00000066933.15	663.79	2.038	1.027	0.00491897	0.0601229	MYO9A	myosin IXA	protein_coding	4649
ENSG00000144893.12	112.36	2.038	1.027	0.0772212	0.292755	MED12L	mediator complex subunit 12 like	protein_coding	116931
ENSG00000163611.11	506.42	2.038	1.027	0.0164039	0.125453	SPICE1	spindle and centriole associated protein 1	protein_coding	152185
ENSG00000172339.9	357.32	2.038	1.027	0.0143502	0.11534	ALG14	ALG14, UDP-N-acetylglucosaminyltransferase subunit	protein_coding	199857
ENSG00000259732.1	750.68	2.038	1.027	0.00677832	0.072945	RP11-59H7.3	-	sense_overlapping	-
ENSG00000242337.5	204.46	2.037	1.026	0.0268672	0.167841	TFP1	-	transcribed_unprocessed_pseudogene	-
ENSG00000188342.11	1910.85	2.036	1.026	0.0017784	0.0298399	GTF2F2	general transcription factor IIF subunit 2	protein_coding	2963
ENSG00000276644.4	556.02	2.036	1.026	0.0097541	0.0904754	DACH1	dachshund family transcription factor 1	protein_coding	1602
ENSG00000163596.16	86.08	2.035	1.025	0.0352128	0.194365	ICA1L	islet cell autoantigen 1 like	protein_coding	130026
ENSG00000132950.18	665.33	2.033	1.023	0.00721935	0.0758137	ZMYM5	zinc finger MYM-type containing 5	protein_coding	9205
ENSG00000235363.1	52.33	2.033	1.024	0.111528	0.353779	SNRPGP10	-	processed_pseudogene	-
ENSG00000072858.10	56.02	2.032	1.023	0.18717	0.455758	SIDT1	SID1 transmembrane family member 1	protein_coding	54847
ENSG00000078140.13	3797.84	2.032	1.023	0.00346779	0.0475245	UBE2K	ubiquitin conjugating enzyme E2 K	protein_coding	3093
ENSG00000080298.15	1659.2	2.032	1.023	0.0193775	0.139159	RFX3	regulatory factor X3	protein_coding	5991
ENSG00000218227.3	44.93	2.032	1.023	0.0588332	0.253587	RP11-889L3.1	-	processed_pseudogene	-
ENSG00000259336.1	42.05	2.032	1.023	0.0714348	0.280605	RP11-323I15.5	-	lincRNA	-
ENSG00000275202.1	411.38	2.032	1.023	0.0346269	0.192394	RP11-156K23.3	-	antisense	-
ENSG00000196597.11	211.8	2.031	1.022	0.0260593	0.164795	ZNF782	zinc finger protein 782	protein_coding	158431
ENSG00000231187.2	66.43	2.031	1.022	0.0869633	0.310961	RP11-38L15.3	uncharacterized LOC102724593	antisense	102724593
ENSG00000175893.11	272.98	2.028	1.02	0.0277378	0.170615	ZDHHC21	zinc finger DHHC-type containing 21	protein_coding	340481
ENSG00000162931.11	115.33	2.027	1.02	0.0513473	0.236667	TRIM17	tripartite motif containing 17	protein_coding	51127
ENSG00000178125.14	1653.67	2.026	1.019	0.00312328	0.0445221	PPP1R42	protein phosphatase 1 regulatory subunit 42	protein_coding	286187
ENSG00000204177.10	184.77	2.026	1.019	0.0292997	0.174846	BMS1P1	BMS1, ribosome biogenesis factor pseudogene 1	transcribed_unprocessed_pseudogene	399761
ENSG00000215126.10	484.21	2.026	1.019	0.0104581	0.0946641	CBWD7	COBW domain containing 2	protein_coding	150472
ENSG00000235530.6	51.93	2.026	1.019	0.0859504	0.309552	AC087294.2	-	antisense	-
ENSG00000133424.20	290.1	2.025	1.018	0.0211542	0.146501	LARGE1	LARGE xylosyl- and glucuronyltransferase 1	protein_coding	9215
ENSG00000186020.12	1213.38	2.025	1.018	0.00453483	0.0569352	ZNF529	zinc finger protein 529	protein_coding	57711
ENSG00000196312.12	995.41	2.025	1.018	0.00306082	0.0438053	MFSD14C	major facilitator superfamily domain containing 14C	protein_coding	84278
ENSG00000241563.3	52.01	2.025	1.018	0.0518655	0.237968	CORT	cortistatin	protein_coding	1325
ENSG00000244211.3	65.44	2.025	1.018	0.0533416	0.241966	PDZK1P1	-	unprocessed_pseudogene	-
ENSG00000143353.11	942.3	2.024	1.017	0.0108184	0.0965665	LYPLAL1	lysophospholipase like 1	protein_coding	127018
ENSG00000273908.1	68.1	2.023	1.017	0.0944155	0.324443	WT1-AS_7	-	misc_RNA	-
ENSG00000138399.17	918.24	2.022	1.016	0.00574193	0.0660983	FASTKD1	FAST kinase domains 1	protein_coding	79675
ENSG00000270804.1	186	2.022	1.016	0.0203467	0.143244	CTD-2583A14.11	-	transcribed_processed_pseudogene	-
ENSG00000232559.3	403.47	2.021	1.015	0.0145922	0.116624	GS1-124K5.12	-	unprocessed_pseudogene	-
ENSG00000244306.9	623.65	2.02	1.015	0.00967058	0.089973	LINC01296	double homeobox A pseudogene 10	transcribed_processed_pseudogene	503639
ENSG00000112304.10	1209.48	2.019	1.014	0.0071248	0.0751464	ACOT13	acyl-CoA thioesterase 13	protein_coding	55856
ENSG00000127946.16	1082.14	2.018	1.013	0.0398901	0.20842	HIP1	huntingtin interacting protein 1	protein_coding	3092
ENSG00000268205.1	980.26	2.018	1.013	0.00517825	0.0621114	CTC-444N24.11	-	lincRNA	-
ENSG00000164707.15	380.38	2.017	1.012	0.0144396	0.115818	SLC13A4	solute carrier family 13 member 4	protein_coding	26266
ENSG00000158023.9	129.66	2.016	1.012	0.026403	0.165919	WDR66	WD repeat domain 66	protein_coding	144406
ENSG00000277481.1	112.47	2.016	1.012	0.0345136	0.192022	PKD1L3	polycystin 1 like 3, transient receptor potential channel interacting	protein_coding	342372
ENSG00000130363.11	1800.07	2.015	1.011	0.030416	0.178907	RSPH3	radial spoke head 3 homolog	protein_coding	83861
ENSG00000159674.11	870.49	2.015	1.011	0.00323975	0.0455528	SPON2	spondin 2	protein_coding	10417
ENSG00000241127.7	323.93	2.015	1.011	0.0262228	0.165306	YAE1D1	Yae1 domain containing 1	protein_coding	57002
ENSG00000249853.7	43.04	2.015	1.011	0.0554339	0.246245	HS3ST5	heparan sulfate-glucosamine 3-sulfotransferase 5	protein_coding	222537
ENSG00000229677.1	48.15	2.014	1.01	0.0770989	0.292352	RP11-383F6.1	-	processed_pseudogene	-
ENSG00000146090.15	94.36	2.013	1.01	0.0868609	0.310961	RASGEF1C	RasGEF domain family member 1C	protein_coding	255426
ENSG00000169752.16	175.62	2.013	1.01	0.0315137	0.182376	NRG4	neuregulin 4	protein_coding	145957
ENSG00000238578.1	74.45	2.013	1.009	0.0486142	0.229063	SNORD4A	small nucleolar RNA, C/D box 4A	snoRNA	26773
ENSG00000213846.5	52.23	2.012	1.009	0.049519	0.231368	AC098614.2	-	transcribed_processed_pseudogene	-
ENSG00000166004.14	782.61	2.011	1.008	0.00826069	0.0822142	CEP295	centrosomal protein 295	protein_coding	85459
ENSG00000173261.8	91.53	2.011	1.008	0.0419451	0.21375	PLAC8L1	PLAC8 like 1	protein_coding	153770
ENSG00000229528.1	33.61	2.011	1.008	0.102217	0.338854	RP5-1066H13.4	-	antisense	-
ENSG00000249001.5	352.03	2.011	1.008	0.215196	0.488081	RP11-742B18.1	-	antisense	-
ENSG00000264538.6	2684.44	2.011	1.008	0.00257035	0.0385827	SUZ12P1	-	transcribed_unprocessed_pseudogene	-
ENSG00000141505.11	135.15	2.01	1.007	0.0378186	0.202464	ASGR1	asialoglycoprotein receptor 1	protein_coding	432
ENSG00000187098.14	532.05	2.009	1.006	0.00916589	0.087534	MITF	melanogenesis associated transcription factor	protein_coding	4286
ENSG00000203799.11	343.86	2.008	1.005	0.0124045	0.105036	CCDC162P	coiled-coil domain containing 162, pseudogene	unitary_pseudogene	221262
ENSG00000182518.13	110.55	2.006	1.005	0.0440004	0.218353	FAM104B	family with sequence similarity 104 member B	protein_coding	90736
ENSG00000196860.7	60.97	2.006	1.004	0.0520175	0.238307	TOMM20L	translocase of outer mitochondrial membrane 20 like	protein_coding	387990
ENSG00000106258.13	60.51	2.004	1.003	0.0710265	0.279694	CYP3A5	cytochrome P450 family 3 subfamily A member 5	protein_coding	1577
ENSG00000173715.15	561.24	2.004	1.003	0.00634826	0.0699465	C11orf80	chromosome 11 open reading frame 80	protein_coding	79703
ENSG00000260428.2	343.55	2.004	1.003	0.0878835	0.313057	SCX	scleraxis bHLH transcription factor	protein_coding	642658
ENSG00000186615.10	49.75	2.002	1.001	0.0613267	0.259611	KTN1-AS1	KTN1 antisense RNA 1	antisense	100129075
ENSG00000249637.1	89.06	2.002	1.002	0.0642605	0.265143	CTC-329D1.2	-	antisense	-
ENSG00000172687.13	243.33	2.001	1.001	0.0372364	0.20078	ZNF738	-	protein_coding	-
ENSG00000240373.1	3343.12	2.001	1.001	0.062693	0.262673	SEC62-AS1	-	antisense	-
ENSG00000150401.14	645.93	2	1	0.00781364	0.0796558	DCUN1D2	defective in cullin neddylation 1 domain containing 2	protein_coding	55208
ENSG00000151466.11	1484.92	2	1	0.0132857	0.110158	SCLT1	sodium channel and clathrin linker 1	protein_coding	132320
ENSG00000248881.1	350.61	2	1	0.05825	0.252774	CTC-366B18.2	-	antisense	-
ENSG00000259351.1	98.61	2	1	0.0470298	0.225255	RP11-111E14.1	uncharacterized LOC101928988	antisense	101928988
ENSG00000270316.1	1346.75	2	1	0.00242642	0.0372564	BORCS7-ASMT	-	protein_coding	-
ENSG00000170456.15	358.03	1.999	1	0.0291432	0.174429	DENND5B	DENN domain containing 5B	protein_coding	160518
ENSG00000247137.8	821.6	1.999	0.999	0.00872257	0.0852557	RP11-727A23.5	-	processed_transcript	-
ENSG00000168172.8	3467.72	1.998	0.999	0.00221071	0.034822	HOOK3	hook microtubule tethering protein 3	protein_coding	84376
ENSG00000111058.7	183.65	1.997	0.998	0.0313088	0.181643	ACSS3	acyl-CoA synthetase short chain family member 3	protein_coding	79611
ENSG00000158373.8	1038.6	1.996	0.997	0.045821	0.222831	HIST1H2BD	histone cluster 1 H2B family member d	protein_coding	3017
ENSG00000243150.5	221.61	1.996	0.997	0.0642683	0.265143	RP11-538P18.2	uncharacterized LOC100996447	antisense	100996447
ENSG00000116539.11	4281.2	1.995	0.996	0.00212589	0.0338713	ASH1L	ASH1 like histone lysine methyltransferase	protein_coding	55870
ENSG00000171291.8	302.97	1.995	0.997	0.0475552	0.226725	ZNF439	zinc finger protein 439	protein_coding	90594
ENSG00000184163.3	161.59	1.995	0.996	0.0256897	0.163921	FAM132A	C1q and TNF related 12	protein_coding	388581
ENSG00000239704.10	884.83	1.995	0.996	0.0156536	0.121898	CDRT4	CMT1A duplicated region transcript 4	protein_coding	284040
ENSG00000254929.6	657.28	1.995	0.997	0.0128928	0.107964	RP11-144G6.12	-	processed_transcript	-
ENSG00000151623.14	116.03	1.994	0.996	0.0317787	0.183144	NR3C2	nuclear receptor subfamily 3 group C member 2	protein_coding	4306
ENSG00000114529.12	324.48	1.993	0.995	0.0201411	0.142405	C3orf52	chromosome 3 open reading frame 52	protein_coding	79669
ENSG00000197121.14	428.79	1.992	0.994	0.105738	0.344033	PGAP1	post-GPI attachment to proteins 1	protein_coding	80055
ENSG00000258454.1	88.39	1.992	0.994	0.0378479	0.2025	RP11-361H10.3	-	sense_overlapping	-
ENSG00000064225.12	3328.23	1.991	0.994	0.00363681	0.0490589	ST3GAL6	ST3 beta-galactoside alpha-2,3-sialyltransferase 6	protein_coding	10402
ENSG00000140563.14	108.85	1.991	0.993	0.197824	0.46808	MCTP2	multiple C2 and transmembrane domain containing 2	protein_coding	55784
ENSG00000197548.12	12704.4	1.991	0.993	0.0050407	0.0610719	ATG7	autophagy related 7	protein_coding	10533
ENSG00000205853.10	195.82	1.99	0.993	0.0254013	0.162835	RFPL3S	RFPL3 antisense	protein_coding	10737
ENSG00000147437.9	70.67	1.989	0.992	0.0437285	0.217663	GNRH1	gonadotropin releasing hormone 1	protein_coding	2796
ENSG00000230510.6	93.65	1.989	0.992	0.0583157	0.25287	PPP5D1	PPP5 tetratricopeptide repeat domain containing 1	protein_coding	100506012
ENSG00000138802.11	1279.77	1.988	0.991	0.00222649	0.0350093	SEC24B	SEC24 homolog B, COPII coat complex component	protein_coding	10427
ENSG00000159917.14	555.5	1.987	0.99	0.013328	0.110325	ZNF235	zinc finger protein 235	protein_coding	9310
ENSG00000162928.8	1309.95	1.987	0.991	0.00925424	0.0879018	PEX13	peroxisomal biogenesis factor 13	protein_coding	5194
ENSG00000281593.1	5129.13	1.987	0.99	0.0730804	0.284618	GS1-114I9.3	-	protein_coding	-
ENSG00000109680.10	143.81	1.984	0.988	0.0639428	0.264866	TBC1D19	TBC1 domain family member 19	protein_coding	55296
ENSG00000176261.15	1068.15	1.984	0.989	0.00937805	0.0885382	ZBTB8OS	zinc finger and BTB domain containing 8 opposite strand	protein_coding	339487
ENSG00000185104.19	3223.18	1.984	0.989	0.0024033	0.0369821	FAF1	Fas associated factor 1	protein_coding	11124
ENSG00000245105.2	1235.06	1.984	0.988	0.0124044	0.105036	A2M-AS1	A2M antisense RNA 1 (head to head)	antisense	144571
ENSG00000169758.12	734.97	1.983	0.988	0.00491212	0.060116	TMEM266	transmembrane protein 266	protein_coding	123591
ENSG00000262587.2	47.4	1.983	0.988	0.069127	0.276288	RP11-266L9.4	leucine carboxyl methyltransferase 1 pseudogene	transcribed_unprocessed_pseudogene	554206
ENSG00000144034.14	453.96	1.981	0.987	0.0126878	0.106975	TPRKB	TP53RK binding protein	protein_coding	51002
ENSG00000257815.5	369.31	1.981	0.986	0.0308366	0.179903	LINC01481	long intergenic non-protein coding RNA 1481	antisense	101928062
ENSG00000198840.2	9787.03	1.98	0.985	0.0188876	0.13745	MT-ND3	NADH dehydrogenase, subunit 3 (complex I)	protein_coding	4537
ENSG00000155158.20	668.86	1.979	0.985	0.13671	0.392234	TTC39B	tetratricopeptide repeat domain 39B	protein_coding	158219
ENSG00000174844.14	217.09	1.979	0.985	0.0234645	0.154972	DNAH12	dynein axonemal heavy chain 12	protein_coding	201625
ENSG00000175787.16	301.06	1.979	0.985	0.0175445	0.131061	ZNF169	zinc finger protein 169	protein_coding	169841
ENSG00000228655.6	988.8	1.979	0.985	0.0191831	0.13857	AC096558.1	-	antisense	-
ENSG00000197959.13	282.07	1.978	0.984	0.0182459	0.134267	DNM3	dynamin 3	protein_coding	26052
ENSG00000281501.1	204.12	1.978	0.984	0.0632354	0.263723	SEPSECS-AS1	-	antisense	-
ENSG00000168275.14	1101.15	1.976	0.982	0.00752755	0.077532	COA6	cytochrome c oxidase assembly factor 6	protein_coding	388753
ENSG00000250709.1	65.59	1.976	0.983	0.0762095	0.290571	CCDC169-SOHLH2	CCDC169-SOHLH2 readthrough	protein_coding	100526761
ENSG00000135951.14	211.09	1.975	0.982	0.0779943	0.29367	TSGA10	testis specific 10	protein_coding	80705
ENSG00000032742.17	388.3	1.974	0.981	0.0215658	0.148195	IFT88	intraflagellar transport 88	protein_coding	8100
ENSG00000163746.11	528.78	1.974	0.981	0.0160973	0.124278	PLSCR2	phospholipid scramblase 2	protein_coding	57047
ENSG00000235034.6	231.76	1.974	0.981	0.0410426	0.211139	C19orf81	chromosome 19 open reading frame 81	protein_coding	342918
ENSG00000081052.11	61.26	1.972	0.98	0.0557774	0.246979	COL4A4	collagen type IV alpha 4 chain	protein_coding	1286
ENSG00000226674.8	343.85	1.972	0.98	0.0219234	0.149852	TEX41	testis expressed 41 (non-protein coding)	lincRNA	401014
ENSG00000163885.11	61.4	1.971	0.979	0.0948861	0.325423	CFAP100	cilia and flagella associated protein 100	protein_coding	348807
ENSG00000179455.7	228.07	1.97	0.978	0.041563	0.212827	MKRN3	makorin ring finger protein 3	protein_coding	7681
ENSG00000234545.7	1351.44	1.97	0.978	0.00496948	0.060494	FAM133B	family with sequence similarity 133 member B	protein_coding	257415
ENSG00000153086.13	128.18	1.969	0.977	0.048732	0.229463	ACMSD	aminocarboxymuconate semialdehyde decarboxylase	protein_coding	130013
ENSG00000149294.16	6183.65	1.968	0.976	0.059887	0.256167	NCAM1	neural cell adhesion molecule 1	protein_coding	4684
ENSG00000224165.5	115.79	1.968	0.977	0.04189	0.213711	DNAJC27-AS1	DNAJC27 antisense RNA 1	antisense	729723
ENSG00000120756.12	62.55	1.967	0.976	0.103059	0.340391	PLS1	plastin 1	protein_coding	5357
ENSG00000138439.11	124.09	1.967	0.976	0.0432306	0.216683	FAM117B	family with sequence similarity 117 member B	protein_coding	150864
ENSG00000164647.8	323.27	1.967	0.976	0.0275342	0.169943	STEAP1	STEAP family member 1	protein_coding	26872
ENSG00000281079.1	438.64	1.967	0.976	0.0379348	0.202785	AC055866.1	-	protein_coding	-
ENSG00000230629.2	35.2	1.966	0.975	0.0742044	0.286936	RPS23P8	-	processed_pseudogene	-
ENSG00000244055.1	1044.99	1.966	0.976	0.00832135	0.0825896	AC007566.10	-	antisense	-
ENSG00000253636.1	247.94	1.966	0.975	0.0395365	0.207587	RP11-531A24.5	-	antisense	-
ENSG00000197124.11	259.89	1.965	0.974	0.0298538	0.176689	ZNF682	zinc finger protein 682	protein_coding	91120
ENSG00000276087.1	199.26	1.965	0.974	0.0387133	0.205059	RP11-507M3.1	-	protein_coding	-
ENSG00000158987.20	932.58	1.963	0.973	0.00571373	0.0658578	RAPGEF6	Rap guanine nucleotide exchange factor 6	protein_coding	51735
ENSG00000155026.16	280.71	1.962	0.972	0.044746	0.220173	RSPH10B	radial spoke head 10 homolog B	protein_coding	222967
ENSG00000197857.13	699.11	1.962	0.973	0.0155281	0.121265	ZNF44	zinc finger protein 44	protein_coding	51710
ENSG00000100027.14	333.88	1.961	0.972	0.0208993	0.145587	YPEL1	yippee like 1	protein_coding	29799
ENSG00000132549.18	2313.61	1.961	0.972	0.00782124	0.0796558	VPS13B	vacuolar protein sorting 13 homolog B	protein_coding	157680
ENSG00000157315.4	91.4	1.961	0.972	0.0503277	0.233832	TMED6	transmembrane p24 trafficking protein 6	protein_coding	146456
ENSG00000275072.1	120.15	1.961	0.972	0.049221	0.230475	SNORD50B	small nucleolar RNA, C/D box 50B	snoRNA	692088
ENSG00000157077.14	434.06	1.959	0.97	0.0264539	0.166124	ZFYVE9	zinc finger FYVE-type containing 9	protein_coding	9372
ENSG00000225484.6	1762.11	1.959	0.97	0.00290332	0.0420526	NUTM2B-AS1	NUTM2B antisense RNA 1	antisense	101060691
ENSG00000225526.4	324.06	1.959	0.97	0.0194786	0.139464	MKRN2OS	MKRN2 opposite strand	protein_coding	100129480
ENSG00000258677.2	2686.4	1.959	0.97	0.0168991	0.127783	RP11-463D19.2	-	protein_coding	-
ENSG00000102595.18	762.48	1.958	0.969	0.00919195	0.0876546	UGGT2	UDP-glucose glycoprotein glucosyltransferase 2	protein_coding	55757
ENSG00000140307.10	904.66	1.958	0.97	0.00617545	0.0689292	GTF2A2	general transcription factor IIA subunit 2	protein_coding	2958
ENSG00000141337.12	450.12	1.958	0.969	0.0611993	0.259374	ARSG	arylsulfatase G	protein_coding	22901
ENSG00000178935.5	282.51	1.958	0.97	0.0209712	0.145931	ZNF552	zinc finger protein 552	protein_coding	79818
ENSG00000116690.12	197.53	1.957	0.969	0.0638103	0.264771	PRG4	proteoglycan 4	protein_coding	10216
ENSG00000187416.11	210.66	1.957	0.968	0.0304926	0.179174	LHFPL3	LHFPL tetraspan subfamily member 3	protein_coding	375612
ENSG00000254119.5	174.09	1.957	0.968	0.0346707	0.192447	RP11-705O24.1	-	lincRNA	-
ENSG00000205763.13	235.16	1.956	0.968	0.0560161	0.247836	RP9P	RP9 pseudogene	transcribed_unprocessed_pseudogene	441212
ENSG00000214184.3	630.17	1.956	0.968	0.0399151	0.20842	GCC2-AS1	GCC2 antisense RNA 1	antisense	644903
ENSG00000245532.6	43105.1	1.956	0.968	0.0205848	0.144094	NEAT1	nuclear paraspeckle assembly transcript 1 (non-protein coding)	lincRNA	283131
ENSG00000273261.1	332.54	1.956	0.968	0.0493134	0.230714	RP11-531F16.4	-	antisense	-
ENSG00000148690.11	759.72	1.955	0.967	0.0210819	0.146265	FRA10AC1	FRA10A associated CGG repeat 1	protein_coding	118924
ENSG00000106591.3	1890.45	1.954	0.966	0.00263177	0.0392439	MRPL32	mitochondrial ribosomal protein L32	protein_coding	64983
ENSG00000135185.11	404.07	1.954	0.966	0.0250683	0.161234	TMEM243	transmembrane protein 243	protein_coding	79161
ENSG00000154274.14	379.72	1.954	0.967	0.0364874	0.19848	C4orf19	chromosome 4 open reading frame 19	protein_coding	55286
ENSG00000254341.2	170.98	1.954	0.967	0.0548733	0.24454	SNORD87	small nucleolar RNA, C/D box 87	snoRNA	641648
ENSG00000172667.10	500.16	1.952	0.965	0.0115144	0.100682	ZMAT3	zinc finger matrin-type 3	protein_coding	64393
ENSG00000279332.1	109.86	1.952	0.965	0.0572439	0.250393	RP11-799B12.1	-	TEC	-
ENSG00000269749.1	114.64	1.951	0.964	0.0476089	0.226838	AC005614.5	-	processed_transcript	-
ENSG00000259024.6	1575.95	1.95	0.964	0.00556741	0.0648774	TVP23C-CDRT4	TVP23C-CDRT4 readthrough	protein_coding	100533496
ENSG00000073803.13	1657.32	1.949	0.963	0.00374827	0.049988	MAP3K13	mitogen-activated protein kinase kinase kinase 13	protein_coding	9175
ENSG00000085224.21	3425.21	1.947	0.961	0.0059089	0.0672464	ATRX	ATRX, chromatin remodeler	protein_coding	546
ENSG00000229047.1	884.54	1.947	0.961	0.0219124	0.149833	AF127577.10	-	antisense	-
ENSG00000101400.5	291.73	1.946	0.96	0.0290893	0.174226	SNTA1	syntrophin alpha 1	protein_coding	6640
ENSG00000111860.13	531.87	1.946	0.961	0.0279844	0.171138	CEP85L	centrosomal protein 85 like	protein_coding	387119
ENSG00000113966.9	189.88	1.946	0.961	0.0582715	0.252774	ARL6	ADP ribosylation factor like GTPase 6	protein_coding	84100
ENSG00000164400.5	212.32	1.946	0.96	0.0791992	0.295524	CSF2	colony stimulating factor 2	protein_coding	1437
ENSG00000180071.19	109.62	1.946	0.96	0.069661	0.277529	ANKRD18A	ankyrin repeat domain 18A	protein_coding	253650
ENSG00000183570.16	141.03	1.946	0.96	0.0377225	0.202202	PCBP3	poly(rC) binding protein 3	protein_coding	54039
ENSG00000228427.1	100.24	1.946	0.961	0.0702469	0.2781	RP5-1091N2.9	-	antisense	-
ENSG00000268636.1	86.34	1.946	0.96	0.124885	0.375234	CTB-33G10.11	-	antisense	-
ENSG00000145888.10	101.68	1.945	0.96	0.0629833	0.26322	GLRA1	glycine receptor alpha 1	protein_coding	2741
ENSG00000266865.6	167.78	1.944	0.959	0.0442639	0.219116	RP11-848P1.9	-	transcribed_unprocessed_pseudogene	-
ENSG00000268362.5	283.8	1.944	0.959	0.0180576	0.133405	CTD-2017D11.1	-	lincRNA	-
ENSG00000135218.17	1679.7	1.943	0.958	0.117159	0.362926	CD36	CD36 molecule	protein_coding	948
ENSG00000157152.16	62.51	1.943	0.958	0.0819254	0.301014	SYN2	synapsin II	protein_coding	6854
ENSG00000136160.14	55.67	1.942	0.957	0.139761	0.396617	EDNRB	endothelin receptor type B	protein_coding	1910
ENSG00000154710.15	2874.12	1.942	0.957	0.00418525	0.0535546	RABGEF1	RAB guanine nucleotide exchange factor 1	protein_coding	27342
ENSG00000204842.14	1683.08	1.942	0.958	0.00600153	0.067957	ATXN2	ataxin 2	protein_coding	6311
ENSG00000267040.6	281.06	1.941	0.957	0.0261533	0.164984	RP11-35G9.3	-	antisense	-
ENSG00000280739.2	138.67	1.941	0.957	0.0540098	0.242889	EIF1B-AS1	EIF1B antisense RNA 1	processed_transcript	440952
ENSG00000089048.14	1253.42	1.94	0.956	0.00926489	0.0879018	ESF1	ESF1 nucleolar pre-rRNA processing protein homolog	protein_coding	51575
ENSG00000180098.9	713.9	1.94	0.956	0.00723347	0.0758137	TRNAU1AP	tRNA selenocysteine 1 associated protein 1	protein_coding	54952
ENSG00000231160.9	245.05	1.94	0.956	0.143374	0.40126	KLF3-AS1	KLF3 antisense RNA 1	processed_transcript	79667
ENSG00000124370.10	236.18	1.939	0.955	0.0219622	0.149946	MCEE	methylmalonyl-CoA epimerase	protein_coding	84693
ENSG00000196268.11	232.03	1.938	0.955	0.0404067	0.210255	ZNF493	zinc finger protein 493	protein_coding	284443
ENSG00000208797.1	139.25	1.937	0.954	0.0592697	0.255041	SNORD73A	small nucleolar RNA, C/D box 73A	snoRNA	8944
ENSG00000271904.1	74.79	1.937	0.954	0.0555643	0.246581	CTC-498M16.4	-	lincRNA	-
ENSG00000102763.16	749.55	1.936	0.953	0.0192865	0.138782	VWA8	von Willebrand factor A domain containing 8	protein_coding	23078
ENSG00000140043.11	383.81	1.936	0.953	0.0410166	0.21113	PTGR2	prostaglandin reductase 2	protein_coding	145482
ENSG00000182165.17	60.74	1.936	0.953	0.0488579	0.229704	TP53TG1	TP53 target 1 (non-protein coding)	lincRNA	11257
ENSG00000183735.9	2702.74	1.936	0.953	0.0109125	0.0972376	TBK1	TANK binding kinase 1	protein_coding	29110
ENSG00000197713.14	1293.58	1.936	0.953	0.00815193	0.0816281	RPE	ribulose-5-phosphate-3-epimerase	protein_coding	6120
ENSG00000111879.18	96.77	1.933	0.951	0.0458187	0.222831	FAM184A	family with sequence similarity 184 member A	protein_coding	79632
ENSG00000058272.16	3714.97	1.932	0.95	0.0105084	0.0948333	PPP1R12A	protein phosphatase 1 regulatory subunit 12A	protein_coding	4659
ENSG00000119048.7	3371.77	1.932	0.95	0.00674822	0.0727806	UBE2B	ubiquitin conjugating enzyme E2 B	protein_coding	7320
ENSG00000152404.15	869.26	1.932	0.95	0.0288755	0.173636	CWF19L2	CWF19 like 2, cell cycle control (S. pombe)	protein_coding	143884
ENSG00000253641.5	37.53	1.932	0.95	0.158927	0.422262	LINCR-0001	uncharacterized LINCR-0001	lincRNA	101929191
ENSG00000138079.13	710.62	1.93	0.949	0.0168273	0.127534	SLC3A1	solute carrier family 3 member 1	protein_coding	6519
ENSG00000105185.11	1013.99	1.929	0.948	0.00825599	0.0822129	PDCD5	programmed cell death 5	protein_coding	9141
ENSG00000164749.11	443.81	1.929	0.948	0.0699778	0.277886	HNF4G	hepatocyte nuclear factor 4 gamma	protein_coding	3174
ENSG00000224919.1	325.03	1.929	0.947	0.0233715	0.15455	RP11-144G6.4	-	antisense	-
ENSG00000248932.5	440.2	1.929	0.948	0.0317412	0.182987	RP11-319G6.1	uncharacterized LOC100507291	antisense	100507291
ENSG00000255028.5	104.45	1.929	0.948	0.180624	0.448669	RP11-708B6.2	-	antisense	-
ENSG00000143429.10	74.63	1.928	0.947	0.0647077	0.266164	AC027612.6	lymphocyte-specific protein 1 pseudogene	transcribed_unprocessed_pseudogene	645166
ENSG00000227258.5	46.18	1.928	0.947	0.0760386	0.290227	SMIM2-AS1	SMIM2 antisense RNA 1	antisense	101929212
ENSG00000134245.17	1105.65	1.927	0.946	0.00344426	0.0473001	WNT2B	Wnt family member 2B	protein_coding	7482
ENSG00000160813.6	1263.29	1.927	0.946	0.0122913	0.10463	PPP1R35	protein phosphatase 1 regulatory subunit 35	protein_coding	221908
ENSG00000168300.13	2153.36	1.927	0.947	0.0289164	0.173636	PCMTD1	protein-L-isoaspartate (D-aspartate) O-methyltransferase domain containing 1	protein_coding	115294
ENSG00000213471.8	43.7	1.927	0.946	0.129179	0.381184	TTLL13P	tubulin tyrosine ligase like 13, pseudogene	transcribed_unitary_pseudogene	440307
ENSG00000241357.1	1263.17	1.927	0.947	0.0122907	0.10463	RP11-758P17.2	-	antisense	-
ENSG00000250156.3	113.54	1.927	0.946	0.0436369	0.217387	CTC-498M16.2	long intergenic non-protein coding RNA 2060	lincRNA	102546226
ENSG00000150787.7	437.92	1.926	0.946	0.0139468	0.113261	PTS	6-pyruvoyltetrahydropterin synthase	protein_coding	5805
ENSG00000204217.12	3521.04	1.926	0.945	0.0174512	0.130641	BMPR2	bone morphogenetic protein receptor type 2	protein_coding	659
ENSG00000278133.1	334.22	1.926	0.946	0.0284579	0.172336	RP11-196G11.5	-	sense_intronic	-
ENSG00000083544.13	396.36	1.924	0.944	0.0237671	0.156169	TDRD3	tudor domain containing 3	protein_coding	81550
ENSG00000108854.15	1755.37	1.924	0.944	0.00360755	0.0487344	SMURF2	SMAD specific E3 ubiquitin protein ligase 2	protein_coding	64750
ENSG00000196911.10	654.05	1.924	0.944	0.0422236	0.214262	KPNA5	karyopherin subunit alpha 5	protein_coding	3841
ENSG00000253320.5	215.49	1.924	0.944	0.0444934	0.219595	AZIN1-AS1	-	antisense	-
ENSG00000188010.12	153.14	1.923	0.944	0.0843862	0.306435	MORN2	MORN repeat containing 2	protein_coding	729967
ENSG00000236618.2	133.31	1.923	0.943	0.0477335	0.227193	PITPNA-AS1	PITPNA antisense RNA 1	antisense	100306951
ENSG00000099246.16	1906.86	1.922	0.943	0.00533933	0.0630356	RAB18	RAB18, member RAS oncogene family	protein_coding	22931
ENSG00000100314.3	222.16	1.922	0.942	0.0360423	0.197296	CABP7	calcium binding protein 7	protein_coding	164633
ENSG00000112320.11	791.37	1.922	0.942	0.0328317	0.186232	SOBP	sine oculis binding protein homolog	protein_coding	55084
ENSG00000144445.16	1747.63	1.922	0.943	0.00344016	0.0472799	KANSL1L	KAT8 regulatory NSL complex subunit 1 like	protein_coding	151050
ENSG00000189042.13	218.03	1.922	0.943	0.0395668	0.207633	ZNF567	zinc finger protein 567	protein_coding	163081
ENSG00000272688.1	43.35	1.922	0.942	0.10887	0.349518	RP13-270P17.3	-	lincRNA	-
ENSG00000226329.2	88.85	1.921	0.942	0.054692	0.243973	AC005682.6	-	unprocessed_pseudogene	-
ENSG00000091831.21	179.85	1.92	0.941	0.0463434	0.224172	ESR1	estrogen receptor 1	protein_coding	2099
ENSG00000121101.15	165.02	1.92	0.941	0.0390204	0.206019	TEX14	testis expressed 14, intercellular bridge forming factor	protein_coding	56155
ENSG00000260456.6	65.86	1.92	0.941	0.0869604	0.310961	C16orf95	chromosome 16 open reading frame 95	protein_coding	100506581
ENSG00000272630.1	58.88	1.92	0.941	0.134526	0.388354	RP11-344N10.5	-	lincRNA	-
ENSG00000107779.12	594.83	1.919	0.94	0.0543501	0.243231	BMPR1A	bone morphogenetic protein receptor type 1A	protein_coding	657
ENSG00000231304.2	299.7	1.919	0.94	0.0523462	0.23932	SGO1-AS1	SGO1 antisense RNA 1	processed_transcript	100874028
ENSG00000279759.1	46.98	1.919	0.941	0.0684414	0.274779	CTC-425O23.5	-	TEC	-
ENSG00000187634.11	777.13	1.918	0.94	0.0122001	0.104293	SAMD11	sterile alpha motif domain containing 11	protein_coding	148398
ENSG00000104343.19	2436.65	1.917	0.939	0.0201846	0.142511	UBE2W	ubiquitin conjugating enzyme E2 W	protein_coding	55284
ENSG00000270757.1	2824.57	1.917	0.939	0.00606391	0.0683196	HSPE1-MOB4	HSPE1-MOB4 readthrough	protein_coding	100529241
ENSG00000188994.12	2836.95	1.916	0.938	0.0406665	0.210465	ZNF292	zinc finger protein 292	protein_coding	23036
ENSG00000204136.10	37.72	1.916	0.938	0.103714	0.340809	GGTA1P	glycoprotein, alpha-galactosyltransferase 1 pseudogene	transcribed_unitary_pseudogene	2681
ENSG00000174405.13	1093.2	1.915	0.937	0.0107333	0.0960922	LIG4	DNA ligase 4	protein_coding	3981
ENSG00000262202.4	62.08	1.915	0.938	0.0992926	0.333718	RP11-160E2.6	-	lincRNA	-
ENSG00000232006.8	58.69	1.914	0.936	0.082138	0.301583	AC005537.2	-	lincRNA	-
ENSG00000254064.1	195.07	1.914	0.937	0.0609986	0.258953	CTD-2530N21.4	uncharacterized LOC100507071	antisense	100507071
ENSG00000206561.12	184.64	1.913	0.936	0.0456643	0.22226	COLQ	collagen like tail subunit of asymmetric acetylcholinesterase	protein_coding	8292
ENSG00000268744.1	129.12	1.913	0.936	0.0520165	0.238307	CTD-3105H18.14	-	protein_coding	-
ENSG00000117477.12	131.35	1.911	0.934	0.0517519	0.23775	CCDC181	coiled-coil domain containing 181	protein_coding	57821
ENSG00000170677.5	386.96	1.911	0.934	0.0282736	0.171682	SOCS6	suppressor of cytokine signaling 6	protein_coding	9306
ENSG00000223396.2	132.17	1.911	0.934	0.11188	0.354068	RP11-134G8.5	-	lincRNA	-
ENSG00000248092.7	490.51	1.91	0.933	0.0540393	0.242889	NNT-AS1	-	antisense	-
ENSG00000203469.2	143.19	1.909	0.933	0.0403165	0.209907	RP5-1113E3.3	-	antisense	-
ENSG00000210112.1	543.46	1.909	0.933	0.0861847	0.309982	MT-TM	-	Mt_tRNA	-
ENSG00000166086.12	44.65	1.907	0.932	0.161841	0.426138	JAM3	junctional adhesion molecule 3	protein_coding	83700
ENSG00000100784.10	215.51	1.906	0.93	0.0811903	0.299659	RPS6KA5	ribosomal protein S6 kinase A5	protein_coding	9252
ENSG00000104047.14	600.26	1.905	0.93	0.0546416	0.243903	DTWD1	DTW domain containing 1	protein_coding	56986
ENSG00000117533.14	449.13	1.905	0.93	0.0475456	0.226725	VAMP4	vesicle associated membrane protein 4	protein_coding	8674
ENSG00000169372.12	542.93	1.905	0.93	0.0561883	0.248034	CRADD	CASP2 and RIPK1 domain containing adaptor with death domain	protein_coding	8738
ENSG00000232648.3	161.11	1.905	0.93	0.088677	0.314341	RP11-367N14.2	-	antisense	-
ENSG00000266053.2	1679.86	1.905	0.93	0.00537419	0.0632038	NDUFV2-AS1	NDUFV2 antisense RNA 1	antisense	101927275
ENSG00000157107.13	932.49	1.904	0.929	0.0296305	0.17583	FCHO2	FCH domain only 2	protein_coding	115548
ENSG00000226084.5	58.46	1.904	0.929	0.0671531	0.271325	RP4-706A16.3	-	processed_pseudogene	-
ENSG00000249937.5	264.52	1.904	0.929	0.155392	0.418062	RP11-454P21.1	-	lincRNA	-
ENSG00000015153.14	775.49	1.903	0.928	0.0410134	0.21113	YAF2	YY1 associated factor 2	protein_coding	10138
ENSG00000248724.6	49.82	1.903	0.928	0.134758	0.388686	NPHP3-AS1	NPHP3 antisense RNA 1	antisense	348808
ENSG00000267633.1	644.49	1.903	0.928	0.0100925	0.0923766	CTB-5E10.3	-	antisense	-
ENSG00000136897.7	885.62	1.902	0.927	0.00999404	0.0916507	MRPL50	mitochondrial ribosomal protein L50	protein_coding	54534
ENSG00000155621.14	593.79	1.902	0.927	0.0305545	0.179187	C9orf85	chromosome 9 open reading frame 85	protein_coding	138241
ENSG00000269044.2	82.99	1.902	0.928	0.0644102	0.265377	CTC-429P9.3	-	sense_intronic	-
ENSG00000138036.18	500.22	1.901	0.927	0.0200535	0.142087	DYNC2LI1	dynein cytoplasmic 2 light intermediate chain 1	protein_coding	51626
ENSG00000165516.10	1328.49	1.901	0.927	0.00551933	0.0644537	KLHDC2	kelch domain containing 2	protein_coding	23588
ENSG00000232679.1	142.85	1.901	0.927	0.144657	0.40316	RP11-400N13.3	-	lincRNA	-
ENSG00000271554.1	138.58	1.901	0.927	0.0520291	0.238307	RP4-665N4.8	-	antisense	-
ENSG00000131634.13	174.22	1.9	0.926	0.0340357	0.190071	TMEM204	transmembrane protein 204	protein_coding	79652
ENSG00000133641.17	416.73	1.9	0.926	0.0225939	0.152232	C12orf29	chromosome 12 open reading frame 29	protein_coding	91298
ENSG00000172465.13	268.67	1.9	0.926	0.0310276	0.18055	TCEAL1	transcription elongation factor A like 1	protein_coding	9338
ENSG00000183878.15	1020.85	1.9	0.926	0.00845265	0.0836622	UTY	ubiquitously transcribed tetratricopeptide repeat containing, Y-linked	protein_coding	7404
ENSG00000235194.8	158.94	1.9	0.926	0.0923094	0.321023	PPP1R3E	protein phosphatase 1 regulatory subunit 3E	protein_coding	90673
ENSG00000235437.7	644.79	1.9	0.926	0.022527	0.152066	LINC01278	long intergenic non-protein coding RNA 1278	processed_transcript	92249
ENSG00000280441.2	126.29	1.9	0.926	0.0787165	0.295068	CH507-528H12.1	-	lincRNA	-
ENSG00000066651.17	1034.94	1.899	0.925	0.0249299	0.160909	TRMT11	tRNA methyltransferase 11 homolog	protein_coding	60487
ENSG00000156735.10	805.96	1.899	0.925	0.0189376	0.137548	BAG4	BCL2 associated athanogene 4	protein_coding	9530
ENSG00000158467.16	741.4	1.899	0.925	0.00938916	0.0885844	AHCYL2	adenosylhomocysteinase like 2	protein_coding	23382
ENSG00000178127.12	2223.06	1.898	0.924	0.00374445	0.049988	NDUFV2	NADH:ubiquinone oxidoreductase core subunit V2	protein_coding	4729
ENSG00000172845.13	4234.76	1.897	0.923	0.0689786	0.275976	SP3	Sp3 transcription factor	protein_coding	6670
ENSG00000177200.15	1547.85	1.897	0.924	0.00377684	0.0502574	CHD9	chromodomain helicase DNA binding protein 9	protein_coding	80205
ENSG00000213020.8	528.11	1.897	0.924	0.0199965	0.142019	ZNF611	zinc finger protein 611	protein_coding	81856
ENSG00000175155.8	585.73	1.896	0.923	0.0391749	0.206372	YPEL2	yippee like 2	protein_coding	388403
ENSG00000272677.1	56.14	1.896	0.923	0.097373	0.330276	RP11-127B20.3	-	antisense	-
ENSG00000184178.15	770.42	1.895	0.922	0.0380692	0.203069	SCFD2	sec1 family domain containing 2	protein_coding	152579
ENSG00000122970.15	521.56	1.894	0.921	0.062467	0.262426	IFT81	intraflagellar transport 81	protein_coding	28981
ENSG00000136011.14	38.79	1.894	0.921	0.21459	0.487677	STAB2	stabilin 2	protein_coding	55576
ENSG00000170085.17	536.59	1.894	0.922	0.0245573	0.159326	SIMC1	SUMO interacting motifs containing 1	protein_coding	375484
ENSG00000196466.10	110.39	1.894	0.922	0.0602035	0.256866	ZNF799	zinc finger protein 799	protein_coding	90576
ENSG00000204152.10	850.97	1.894	0.922	0.0110917	0.0984204	TIMM23B	translocase of inner mitochondrial membrane 23 homolog B	protein_coding	100652748
ENSG00000090104.11	33987.3	1.893	0.921	0.0202607	0.142927	RGS1	regulator of G protein signaling 1	protein_coding	5996
ENSG00000146802.12	1125.99	1.892	0.92	0.013273	0.110123	TMEM168	transmembrane protein 168	protein_coding	64418
ENSG00000078237.6	142.05	1.891	0.919	0.0450457	0.22076	TIGAR	TP53 induced glycolysis regulatory phosphatase	protein_coding	57103
ENSG00000115977.18	2596.92	1.891	0.919	0.00655246	0.0714832	AAK1	AP2 associated kinase 1	protein_coding	22848
ENSG00000162946.20	1685.91	1.891	0.919	0.057508	0.251061	DISC1	disrupted in schizophrenia 1	protein_coding	27185
ENSG00000115504.14	1219.92	1.89	0.918	0.0403132	0.209907	EHBP1	EH domain binding protein 1	protein_coding	23301
ENSG00000134253.9	49.61	1.89	0.918	0.127701	0.378939	TRIM45	tripartite motif containing 45	protein_coding	80263
ENSG00000137502.9	61.62	1.889	0.917	0.189084	0.458302	RAB30	RAB30, member RAS oncogene family	protein_coding	27314
ENSG00000243335.8	3862.99	1.888	0.917	0.00856775	0.0843378	KCTD7	potassium channel tetramerization domain containing 7	protein_coding	154881
ENSG00000259349.1	84.8	1.888	0.917	0.103454	0.340635	RP11-15E18.1	-	antisense	-
ENSG00000048471.13	536.48	1.887	0.916	0.0212461	0.146895	SNX29	sorting nexin 29	protein_coding	92017
ENSG00000089163.4	71.4	1.887	0.916	0.0627251	0.262673	SIRT4	sirtuin 4	protein_coding	23409
ENSG00000261094.2	42.99	1.887	0.916	0.0789342	0.295286	RP11-355O1.11	-	sense_overlapping	-
ENSG00000270069.1	1376.94	1.887	0.916	0.0220803	0.150139	MIR222HG	-	lincRNA	-
ENSG00000273612.1	53.99	1.887	0.916	0.065248	0.267372	DLEU2_4	-	misc_RNA	-
ENSG00000279364.1	561.61	1.887	0.916	0.0381783	0.203321	RP11-463I20.1	-	TEC	-
ENSG00000197323.11	2982.62	1.886	0.916	0.0497401	0.23206	TRIM33	tripartite motif containing 33	protein_coding	51592
ENSG00000268050.2	4620.15	1.886	0.915	0.0596963	0.255595	RP11-247A12.8	-	antisense	-
ENSG00000139714.12	75.99	1.885	0.915	0.0733899	0.285011	MORN3	MORN repeat containing 3	protein_coding	283385
ENSG00000166797.10	1696.6	1.885	0.915	0.00484119	0.0594548	FAM96A	family with sequence similarity 96 member A	protein_coding	84191
ENSG00000247950.6	60.63	1.885	0.914	0.0669854	0.271013	SEC24B-AS1	SEC24B antisense RNA 1	antisense	100533182
ENSG00000267581.1	963.89	1.885	0.914	0.00737198	0.0767057	CTC-559E9.4	-	lincRNA	-
ENSG00000104321.10	1864.8	1.884	0.914	0.0484593	0.228809	TRPA1	transient receptor potential cation channel subfamily A member 1	protein_coding	8989
ENSG00000275185.1	280.43	1.884	0.913	0.0363937	0.198315	RP13-753N3.3	-	antisense	-
ENSG00000143207.19	1767.28	1.883	0.913	0.00743477	0.0770614	RFWD2	ring finger and WD repeat domain 2	protein_coding	64326
ENSG00000169020.9	821.86	1.883	0.913	0.026765	0.167319	ATP5I	ATP synthase, H+ transporting, mitochondrial Fo complex subunit E	protein_coding	521
ENSG00000083828.15	955.54	1.882	0.912	0.00601861	0.067986	ZNF586	zinc finger protein 586	protein_coding	54807
ENSG00000108556.7	389.69	1.882	0.912	0.0233214	0.154471	CHRNE	cholinergic receptor nicotinic epsilon subunit	protein_coding	1145
ENSG00000184752.12	779.58	1.882	0.913	0.0140978	0.113932	NDUFA12	NADH:ubiquinone oxidoreductase subunit A12	protein_coding	55967
ENSG00000241322.9	64.13	1.881	0.912	0.105457	0.343655	CDRT1	CMT1A duplicated region transcript 1	protein_coding	374286
ENSG00000139631.18	724.35	1.88	0.91	0.0151812	0.119594	CSAD	cysteine sulfinic acid decarboxylase	protein_coding	51380
ENSG00000279668.2	51.76	1.88	0.911	0.0936519	0.323113	CTC-304I17.6	-	lincRNA	-
ENSG00000283295.1	62.54	1.88	0.911	0.115156	0.358947	CDRT1	-	protein_coding	-
ENSG00000227081.5	137.8	1.879	0.91	0.0773274	0.29282	RP11-543P15.1	-	processed_pseudogene	-
ENSG00000151151.5	860.77	1.878	0.909	0.038062	0.203069	IPMK	inositol polyphosphate multikinase	protein_coding	253430
ENSG00000187118.12	3181.21	1.878	0.909	0.0288179	0.173636	CMC1	C-X9-C motif containing 1	protein_coding	152100
ENSG00000077420.15	6879.33	1.877	0.908	0.0947672	0.325236	APBB1IP	amyloid beta precursor protein binding family B member 1 interacting protein	protein_coding	54518
ENSG00000129493.14	442	1.877	0.908	0.0439604	0.218297	HEATR5A	HEAT repeat containing 5A	protein_coding	25938
ENSG00000254224.1	396.21	1.877	0.909	0.0486481	0.229163	KB-1043D8.6	-	antisense	-
ENSG00000267419.2	958.41	1.877	0.909	0.00762593	0.078232	CTC-559E9.6	-	transcribed_unprocessed_pseudogene	-
ENSG00000138709.17	1078.26	1.876	0.908	0.00528595	0.0628174	LARP1B	La ribonucleoprotein domain family member 1B	protein_coding	55132
ENSG00000259627.1	130.64	1.876	0.908	0.0748284	0.288089	RP11-244F12.2	-	antisense	-
ENSG00000152422.15	486.84	1.875	0.907	0.026111	0.164806	XRCC4	X-ray repair cross complementing 4	protein_coding	7518
ENSG00000225470.6	1402.06	1.875	0.907	0.00286944	0.0417297	JPX	JPX transcript, XIST activator (non-protein coding)	lincRNA	554203
ENSG00000253304.1	187.47	1.875	0.907	0.0545682	0.243723	TMEM200B	transmembrane protein 200B	protein_coding	399474
ENSG00000254777.5	46.39	1.875	0.907	0.270516	0.545714	AC022182.1	-	lincRNA	-
ENSG00000260910.1	78.74	1.875	0.907	0.0859307	0.309543	LINC00565	long intergenic non-protein coding RNA 565	lincRNA	100861555
ENSG00000139154.14	806.21	1.874	0.906	0.0122476	0.104505	AEBP2	AE binding protein 2	protein_coding	121536
ENSG00000232118.2	38.45	1.874	0.906	0.100434	0.335803	BACH1-AS1	-	lincRNA	-
ENSG00000162869.15	996.93	1.872	0.904	0.0259402	0.164504	PPP1R21	protein phosphatase 1 regulatory subunit 21	protein_coding	129285
ENSG00000169247.11	38.84	1.872	0.904	0.27134	0.546505	SH3TC2	SH3 domain and tetratricopeptide repeats 2	protein_coding	79628
ENSG00000089335.20	840.58	1.871	0.904	0.0220025	0.150027	ZNF302	zinc finger protein 302	protein_coding	55900
ENSG00000256053.7	721.75	1.871	0.904	0.0158736	0.1231	APOPT1	apoptogenic 1, mitochondrial	protein_coding	84334
ENSG00000115541.10	1857.42	1.87	0.903	0.0189486	0.137548	HSPE1	heat shock protein family E (Hsp10) member 1	protein_coding	3336
ENSG00000120051.14	139.4	1.87	0.903	0.0585951	0.253406	CFAP58	cilia and flagella associated protein 58	protein_coding	159686
ENSG00000143248.12	201.7	1.87	0.903	0.0423497	0.214455	RGS5	regulator of G protein signaling 5	protein_coding	8490
ENSG00000147488.11	118.14	1.87	0.903	0.0491747	0.230378	ST18	ST18, C2H2C-type zinc finger	protein_coding	9705
ENSG00000257410.1	98.51	1.87	0.903	0.0683147	0.274664	RP11-2H8.2	-	lincRNA	-
ENSG00000258048.1	1472.3	1.87	0.903	0.00987443	0.0910754	RP11-530C5.1	-	lincRNA	-
ENSG00000270189.1	67.05	1.87	0.903	0.107855	0.348058	RP11-258C19.7	-	lincRNA	-
ENSG00000117525.13	656.11	1.869	0.902	0.193257	0.463945	F3	coagulation factor III, tissue factor	protein_coding	2152
ENSG00000134769.21	1811.08	1.869	0.902	0.00501783	0.0609589	DTNA	dystrobrevin alpha	protein_coding	1837
ENSG00000155329.11	918.01	1.869	0.903	0.0138428	0.112619	ZCCHC10	zinc finger CCHC-type containing 10	protein_coding	54819
ENSG00000275294.4	334.32	1.869	0.903	0.0380688	0.203069	RP11-428O18.6	-	lincRNA	-
ENSG00000100629.16	261.63	1.868	0.902	0.0549778	0.244944	CEP128	centrosomal protein 128	protein_coding	145508
ENSG00000151687.14	277.08	1.867	0.901	0.0382244	0.203366	ANKAR	ankyrin and armadillo repeat containing	protein_coding	150709
ENSG00000173889.15	2709.14	1.867	0.9	0.0122358	0.104454	PHC3	polyhomeotic homolog 3	protein_coding	80012
ENSG00000206418.3	1280.32	1.867	0.9	0.0147672	0.117329	RAB12	RAB12, member RAS oncogene family	protein_coding	201475
ENSG00000120159.11	939.51	1.866	0.9	0.0146001	0.116624	CAAP1	caspase activity and apoptosis inhibitor 1	protein_coding	79886
ENSG00000144681.10	44.69	1.866	0.9	0.14692	0.406133	STAC	SH3 and cysteine rich domain	protein_coding	6769
ENSG00000165487.13	1645.22	1.866	0.9	0.0109478	0.0974316	MICU2	mitochondrial calcium uptake 2	protein_coding	221154
ENSG00000235770.5	52.19	1.865	0.899	0.184602	0.452748	LINC00607	long intergenic non-protein coding RNA 607	lincRNA	646324
ENSG00000269035.1	75.55	1.865	0.899	0.119656	0.367001	CTD-2521M24.10	-	protein_coding	-
ENSG00000215067.9	2475.11	1.864	0.898	0.00966882	0.089973	ALOX12-AS1	ALOX12 antisense RNA 1	antisense	100506713
ENSG00000269151.1	172.88	1.864	0.898	0.0456604	0.22226	AC007193.8	-	antisense	-
ENSG00000198707.14	693.13	1.863	0.898	0.0444133	0.219482	CEP290	centrosomal protein 290	protein_coding	80184
ENSG00000283480.1	1464.51	1.863	0.898	0.0289389	0.173636	RP11-204E9.3	-	antisense	-
ENSG00000109321.10	1618.84	1.862	0.897	0.0184812	0.135332	AREG	amphiregulin	protein_coding	374
ENSG00000114331.13	4272.6	1.862	0.897	0.0294419	0.175231	ACAP2	ArfGAP with coiled-coil, ankyrin repeat and PH domains 2	protein_coding	23527
ENSG00000138101.18	271.54	1.862	0.897	0.0535444	0.242258	DTNB	dystrobrevin beta	protein_coding	1838
ENSG00000232412.1	78.98	1.862	0.897	0.0922709	0.321013	RP1-315G1.3	uncharacterized LOC101928402	lincRNA	101928402
ENSG00000155792.9	67.62	1.861	0.896	0.138286	0.394626	DEPTOR	DEP domain containing MTOR interacting protein	protein_coding	64798
ENSG00000165197.4	65.49	1.861	0.896	0.0904523	0.31784	VEGFD	vascular endothelial growth factor D	protein_coding	2277
ENSG00000279696.1	192.21	1.861	0.896	0.0670619	0.271101	RP11-178H8.7	-	TEC	-
ENSG00000137601.15	311.02	1.86	0.895	0.0714449	0.280605	NEK1	NIMA related kinase 1	protein_coding	4750
ENSG00000175356.12	54.62	1.86	0.896	0.0905743	0.317937	SCUBE2	signal peptide, CUB domain and EGF like domain containing 2	protein_coding	57758
ENSG00000271092.5	557.32	1.86	0.896	0.0265487	0.166597	TMEM56-RWDD3	TMEM56-RWDD3 readthrough	protein_coding	100527978
ENSG00000272068.1	125.77	1.86	0.895	0.0906991	0.318189	RP11-284F21.9	-	lincRNA	-
ENSG00000186496.10	55.42	1.859	0.895	0.154468	0.417074	ZNF396	zinc finger protein 396	protein_coding	252884
ENSG00000241954.1	64.44	1.859	0.895	0.088235	0.313887	RP1-149A16.17	-	lincRNA	-
ENSG00000257222.1	80.82	1.859	0.894	0.104058	0.3415	RP11-554E23.4	-	antisense	-
ENSG00000126070.19	1240.88	1.857	0.893	0.00586196	0.0668814	AGO3	argonaute 3, RISC catalytic component	protein_coding	192669
ENSG00000147509.13	916.23	1.857	0.893	0.00956381	0.0896339	RGS20	regulator of G protein signaling 20	protein_coding	8601
ENSG00000169139.11	2242.41	1.857	0.893	0.00598684	0.0678333	UBE2V2	ubiquitin conjugating enzyme E2 V2	protein_coding	7336
ENSG00000205740.2	57.07	1.857	0.893	0.113725	0.356709	RP11-363N22.3	uncharacterized LOC107984285	processed_transcript	107984285
ENSG00000280433.1	168.06	1.857	0.893	0.0862385	0.310021	CH507-9B2.9	trafficking protein particle complex subunit 10-like	protein_coding	102724200
ENSG00000133740.10	809.57	1.856	0.892	0.0168795	0.127689	E2F5	E2F transcription factor 5	protein_coding	1875
ENSG00000173275.12	124.73	1.856	0.892	0.0885111	0.314186	ZNF449	zinc finger protein 449	protein_coding	203523
ENSG00000233382.6	75.93	1.856	0.892	0.122289	0.370758	NKAPP1	NFKB activating protein pseudogene 1	transcribed_processed_pseudogene	158801
ENSG00000077157.21	682.81	1.855	0.892	0.0138508	0.112633	PPP1R12B	protein phosphatase 1 regulatory subunit 12B	protein_coding	4660
ENSG00000197933.12	104.07	1.855	0.892	0.141142	0.398858	ZNF823	zinc finger protein 823	protein_coding	55552
ENSG00000255423.1	111.56	1.855	0.891	0.0784394	0.294397	EBLN2	endogenous Bornavirus like nucleoprotein 2	protein_coding	55096
ENSG00000100354.20	1697.25	1.854	0.891	0.0245732	0.159372	TNRC6B	trinucleotide repeat containing 6B	protein_coding	23112
ENSG00000137177.19	840.04	1.854	0.89	0.0416741	0.213043	KIF13A	kinesin family member 13A	protein_coding	63971
ENSG00000206559.7	523.77	1.854	0.89	0.0364551	0.198409	ZCWPW2	zinc finger CW-type and PWWP domain containing 2	protein_coding	152098
ENSG00000273802.2	327.02	1.854	0.89	0.0365684	0.198666	HIST1H2BG	histone cluster 1 H2B family member g	protein_coding	8339
ENSG00000105650.21	90.01	1.853	0.89	0.0763316	0.290887	PDE4C	phosphodiesterase 4C	protein_coding	5143
ENSG00000115128.6	1928.68	1.853	0.89	0.00827475	0.0822632	SF3B6	splicing factor 3b subunit 6	protein_coding	51639
ENSG00000154743.17	336.67	1.853	0.89	0.0344017	0.191518	TSEN2	tRNA splicing endonuclease subunit 2	protein_coding	80746
ENSG00000160062.14	116.69	1.853	0.89	0.132839	0.386247	ZBTB8A	zinc finger and BTB domain containing 8A	protein_coding	653121
ENSG00000219545.10	647.78	1.853	0.89	0.0197977	0.140996	UMAD1	UBAP1-MVB12-associated (UMA) domain containing 1	protein_coding	729852
ENSG00000247708.7	85.55	1.853	0.89	0.0845122	0.30658	STX18-AS1	STX18 antisense RNA 1 (head to head)	antisense	100507266
ENSG00000254503.1	106.95	1.853	0.89	0.0780662	0.29367	CTD-2521M24.4	-	processed_pseudogene	-
ENSG00000165895.17	162.74	1.852	0.889	0.089198	0.315134	ARHGAP42	Rho GTPase activating protein 42	protein_coding	143872
ENSG00000196586.13	2094.11	1.852	0.889	0.00323893	0.0455528	MYO6	myosin VI	protein_coding	4646
ENSG00000260257.2	84.23	1.852	0.889	0.0696712	0.277529	RP5-1085F17.3	-	lincRNA	-
ENSG00000119661.14	284.34	1.851	0.888	0.0442244	0.21901	DNAL1	dynein axonemal light chain 1	protein_coding	83544
ENSG00000125351.11	1333.46	1.851	0.889	0.0296599	0.175889	UPF3B	UPF3B, regulator of nonsense mediated mRNA decay	protein_coding	65109
ENSG00000274020.1	2075.06	1.851	0.889	0.00398079	0.0519425	LINC01138	long intergenic non-protein coding RNA 1138	lincRNA	388685
ENSG00000110852.4	144.51	1.85	0.887	0.127829	0.379089	CLEC2B	C-type lectin domain family 2 member B	protein_coding	9976
ENSG00000261105.5	191.81	1.85	0.888	0.0586203	0.253406	LMO7-AS1	LMO7 antisense RNA 1	antisense	101927155
ENSG00000106993.11	1746.39	1.849	0.887	0.00396373	0.051825	CDC37L1	cell division cycle 37 like 1	protein_coding	55664
ENSG00000119703.13	46.1	1.849	0.887	0.0830775	0.303388	ZC2HC1C	zinc finger C2HC-type containing 1C	protein_coding	79696
ENSG00000188641.12	7656.26	1.849	0.887	0.013355	0.110376	DPYD	dihydropyrimidine dehydrogenase	protein_coding	1806
ENSG00000223797.5	289.24	1.849	0.887	0.0468718	0.225215	ENTPD3-AS1	ENTPD3 antisense RNA 1	antisense	285266
ENSG00000226698.1	244.45	1.849	0.887	0.0371875	0.20078	RP1-50O24.6	-	antisense	-
[truncated: 16,005 more rows]

## Sheet: Significant Upregulated
Id	baseMean	FC	log2FoldChange	pvalue	padj	gene_name	gene_description	gene_biotype	ENTREZID
ENSG00000259556.2	67.56	4.233	2.082	7.6263e-05	0.00312055	RP11-56B16.2	-	unprocessed_pseudogene	-
ENSG00000255549.2	57.34	3.73	1.899	0.000709919	0.0159767	ENPP7P6	-	unprocessed_pseudogene	-
ENSG00000249188.1	44.02	3.728	1.898	0.000977586	0.0197758	ENPP7P1	-	unprocessed_pseudogene	-
ENSG00000280828.1	615.51	3.472	1.796	7.18227e-06	0.000602749	RP11-274B21.1	-	unprocessed_pseudogene	-
ENSG00000237973.1	1104.05	3.247	1.699	7.79673e-05	0.00316868	MTCO1P12	-	unprocessed_pseudogene	-
ENSG00000214439.3	168.06	2.982	1.576	0.0015904	0.027692	FAM185BP	-	unprocessed_pseudogene	-
ENSG00000227986.1	85.35	2.907	1.539	0.00688634	0.073536	TRIM60P18	-	unprocessed_pseudogene	-
ENSG00000225082.2	140.49	2.834	1.503	0.00613563	0.0687467	DAP3P1	-	unprocessed_pseudogene	-
ENSG00000250979.1	207.23	2.686	1.425	0.0116865	0.101694	RP11-656G20.1	-	unprocessed_pseudogene	-
ENSG00000260075.1	187.96	2.558	1.355	0.00523459	0.0625498	NSFP1	-	unprocessed_pseudogene	-
ENSG00000226278.1	80.41	2.276	1.187	0.0195462	0.139702	PSPHP1	-	unprocessed_pseudogene	-
ENSG00000223779.5	50.08	2.256	1.174	0.0743602	0.28711	RP11-403I13.4	-	unprocessed_pseudogene	-
ENSG00000273724.1	35.58	2.168	1.117	0.0406058	0.210379	RP11-347C12.12	-	unprocessed_pseudogene	-
ENSG00000250318.1	75.98	2.085	1.06	0.0619971	0.261527	CTA-963H5.5	-	unprocessed_pseudogene	-
ENSG00000226002.1	54.03	2.07	1.05	0.035344	0.194776	GTF2IP14	-	unprocessed_pseudogene	-
ENSG00000244211.3	65.44	2.025	1.018	0.0533416	0.241966	PDZK1P1	-	unprocessed_pseudogene	-
ENSG00000232559.3	403.47	2.021	1.015	0.0145922	0.116624	GS1-124K5.12	-	unprocessed_pseudogene	-
ENSG00000226329.2	88.85	1.921	0.942	0.054692	0.243973	AC005682.6	-	unprocessed_pseudogene	-
ENSG00000282826.1	677.12	1.845	0.883	0.0402239	0.209546	FRG1CP	FSHD region gene 1 family member C, pseudogene	unprocessed_pseudogene	100289097
ENSG00000205534.6	257.85	1.788	0.838	0.059217	0.254875	SMG1P2	-	unprocessed_pseudogene	-
ENSG00000243970.1	428.61	1.745	0.803	0.0454666	0.221838	PPIEL	-	unprocessed_pseudogene	-
ENSG00000270441.1	152.23	1.745	0.803	0.0943445	0.324401	RP11-694I15.7	-	unprocessed_pseudogene	-
ENSG00000244723.3	74.72	1.711	0.775	0.111573	0.353779	ASLP1	-	unprocessed_pseudogene	-
ENSG00000225630.1	11061.4	1.672	0.741	0.0607782	0.258444	MTND2P28	-	unprocessed_pseudogene	-
ENSG00000226981.2	438.33	1.636	0.711	0.058643	0.253406	ABHD17AP6	-	unprocessed_pseudogene	-
ENSG00000239486.1	48.19	1.634	0.709	0.166473	0.431762	RP11-163E9.1	-	unprocessed_pseudogene	-
ENSG00000213976.4	72.17	1.6	0.678	0.180261	0.448293	CTD-2561J22.2	-	unprocessed_pseudogene	-
ENSG00000274642.1	126.75	1.599	0.677	0.297413	0.572105	CH17-472G23.1	-	unprocessed_pseudogene	-
ENSG00000159712.10	52.05	1.589	0.668	0.213815	0.486855	ANKRD18CP	-	unprocessed_pseudogene	-
ENSG00000239959.1	103.43	1.528	0.612	0.193527	0.464121	ENPP7P2	-	unprocessed_pseudogene	-
ENSG00000230872.1	111.08	5.803	2.537	2.13744e-07	5.49748e-05	MFSD13B	-	unitary_pseudogene	-
ENSG00000203799.11	343.86	2.008	1.005	0.0124045	0.105036	CCDC162P	coiled-coil domain containing 162, pseudogene	unitary_pseudogene	221262
ENSG00000255367.2	37.55	5.019	2.327	8.2939e-05	0.00329632	RP13-726E6.2	uncharacterized LOC101927708	transcribed_unprocessed_pseudogene	101927708
ENSG00000179766.18	144.55	4.656	2.219	3.40521e-06	0.000337337	ATP8B5P	ATPase phospholipid transporting 8B5, pseudogene	transcribed_unprocessed_pseudogene	158381
ENSG00000274775.2	49.79	4.477	2.163	0.000868525	0.0182509	RP1-274L7.4	-	transcribed_unprocessed_pseudogene	-
ENSG00000228430.9	102.82	3.36	1.748	0.00533596	0.0630356	RP11-15B24.5	-	transcribed_unprocessed_pseudogene	-
ENSG00000173727.12	1125.54	3.333	1.737	4.0548e-05	0.00198941	CMB9-22P13.1	-	transcribed_unprocessed_pseudogene	-
ENSG00000239827.8	161.7	3.256	1.703	0.00127602	0.0237579	SUGT1P3	SGT1 homolog, MIS12 kinetochore complex assembly cochaperone pseudogene 3	transcribed_unprocessed_pseudogene	283507
ENSG00000215158.9	439.38	3.158	1.659	7.09217e-05	0.00298157	RP11-1023L17.1	-	transcribed_unprocessed_pseudogene	-
ENSG00000164669.12	94.19	3.112	1.638	0.00496028	0.0604636	INTS4P1	integrator complex subunit 4 pseudogene 1	transcribed_unprocessed_pseudogene	285905
ENSG00000234062.7	259.52	2.866	1.519	0.0060192	0.067986	RP11-308D16.2	-	transcribed_unprocessed_pseudogene	-
ENSG00000241549.8	75.91	2.848	1.51	0.00796497	0.0805626	GUSBP2	glucuronidase, beta pseudogene 2	transcribed_unprocessed_pseudogene	387036
ENSG00000273024.5	115.19	2.82	1.496	0.0122061	0.104293	INTS4P2	integrator complex subunit 4 pseudogene 2	transcribed_unprocessed_pseudogene	644619
ENSG00000230189.6	208.51	2.738	1.453	0.00270418	0.0401038	GS1-124K5.2	-	transcribed_unprocessed_pseudogene	-
ENSG00000228782.7	356.41	2.724	1.446	0.000407176	0.01077	CTD-2026D20.3	-	transcribed_unprocessed_pseudogene	-
ENSG00000283236.1	80.56	2.689	1.427	0.016307	0.125144	AC074141.3	-	transcribed_unprocessed_pseudogene	-
ENSG00000246596.6	175.86	2.493	1.318	0.01025	0.0934381	RP11-1277A3.2	-	transcribed_unprocessed_pseudogene	-
ENSG00000215146.4	160.7	2.466	1.302	0.00524772	0.0625549	RP11-313J2.1	zinc finger protein 91 pseudogene	transcribed_unprocessed_pseudogene	441666
ENSG00000262943.7	1614.67	2.428	1.28	0.00316428	0.0448934	ALOX12P2	arachidonate 12-lipoxygenase pseudogene 2	transcribed_unprocessed_pseudogene	245
ENSG00000241361.8	251.68	2.402	1.264	0.0180179	0.133172	SLC25A24P1	-	transcribed_unprocessed_pseudogene	-
ENSG00000244627.5	460.44	2.378	1.25	0.0058886	0.0671003	RP3-449O17.1	-	transcribed_unprocessed_pseudogene	-
ENSG00000154874.14	283.86	2.341	1.227	0.0200098	0.142057	CCDC144B	coiled-coil domain containing 144B (pseudogene)	transcribed_unprocessed_pseudogene	284047
ENSG00000239883.8	336.6	2.291	1.196	0.0055549	0.0647923	PARGP1	-	transcribed_unprocessed_pseudogene	-
ENSG00000233327.10	832.83	2.285	1.192	0.00302787	0.0434719	USP32P2	ubiquitin specific peptidase 32 pseudogene 2	transcribed_unprocessed_pseudogene	220594
ENSG00000251079.6	245.63	2.25	1.17	0.013705	0.111953	BMS1P2	-	transcribed_unprocessed_pseudogene	-
ENSG00000260908.1	220.75	2.218	1.149	0.00782223	0.0796558	CTB-134H23.3	-	transcribed_unprocessed_pseudogene	-
ENSG00000103472.9	363.57	2.208	1.142	0.00620266	0.0690806	RRN3P2	RRN3 homolog, RNA polymerase I transcription factor pseudogene 2	transcribed_unprocessed_pseudogene	653390
ENSG00000183666.16	1060.45	2.17	1.118	0.000817392	0.0173747	GUSBP1	glucuronidase, beta pseudogene 1	transcribed_unprocessed_pseudogene	728411
ENSG00000168852.12	427.48	2.154	1.107	0.010643	0.0955695	TPTE2P5	-	transcribed_unprocessed_pseudogene	-
ENSG00000189136.8	114.55	2.126	1.088	0.0463704	0.224176	UBE2Q2P1	ubiquitin conjugating enzyme E2 Q2 pseudogene 1	transcribed_unprocessed_pseudogene	388165
ENSG00000244456.2	76.51	2.077	1.054	0.0831686	0.303488	AC090774.2	-	transcribed_unprocessed_pseudogene	-
ENSG00000234585.6	662.58	2.074	1.053	0.00341661	0.0471001	CCT6P3	chaperonin containing TCP1 subunit 6 pseudogene 3	transcribed_unprocessed_pseudogene	643180
ENSG00000234773.7	94.39	2.064	1.045	0.041065	0.211178	CTD-2666L21.1	-	transcribed_unprocessed_pseudogene	-
ENSG00000242337.5	204.46	2.037	1.026	0.0268672	0.167841	TFP1	-	transcribed_unprocessed_pseudogene	-
ENSG00000204177.10	184.77	2.026	1.019	0.0292997	0.174846	BMS1P1	BMS1, ribosome biogenesis factor pseudogene 1	transcribed_unprocessed_pseudogene	399761
ENSG00000264538.6	2684.44	2.011	1.008	0.00257035	0.0385827	SUZ12P1	-	transcribed_unprocessed_pseudogene	-
ENSG00000262587.2	47.4	1.983	0.988	0.069127	0.276288	RP11-266L9.4	leucine carboxyl methyltransferase 1 pseudogene	transcribed_unprocessed_pseudogene	554206
ENSG00000205763.13	235.16	1.956	0.968	0.0560161	0.247836	RP9P	RP9 pseudogene	transcribed_unprocessed_pseudogene	441212
ENSG00000266865.6	167.78	1.944	0.959	0.0442639	0.219116	RP11-848P1.9	-	transcribed_unprocessed_pseudogene	-
ENSG00000143429.10	74.63	1.928	0.947	0.0647077	0.266164	AC027612.6	lymphocyte-specific protein 1 pseudogene	transcribed_unprocessed_pseudogene	645166
ENSG00000267419.2	958.41	1.877	0.909	0.00762593	0.078232	CTC-559E9.6	-	transcribed_unprocessed_pseudogene	-
ENSG00000184319.15	1567.52	1.784	0.835	0.0131439	0.109533	RPL23AP82	-	transcribed_unprocessed_pseudogene	-
ENSG00000230583.6	415.43	1.78	0.832	0.0787162	0.295068	GTF2IRD1P1	GTF2I repeat domain containing 1 pseudogene 1	transcribed_unprocessed_pseudogene	729156
ENSG00000226259.10	118.15	1.732	0.792	0.159068	0.422275	GTF2H2B	-	transcribed_unprocessed_pseudogene	-
ENSG00000259658.4	145.46	1.639	0.713	0.134952	0.388959	RP11-89K11.1	-	transcribed_unprocessed_pseudogene	-
ENSG00000277778.2	1519.96	1.61	0.687	0.0609146	0.258809	PGM5P2	phosphoglucomutase 5 pseudogene 2	transcribed_unprocessed_pseudogene	595135
ENSG00000165121.11	130.9	1.579	0.659	0.212018	0.484736	RP11-213G2.3	-	transcribed_unprocessed_pseudogene	-
ENSG00000214135.8	772.2	1.563	0.645	0.0742686	0.287018	AC024560.3	succinate dehydrogenase complex flavoprotein subunit A pseudogene	transcribed_unprocessed_pseudogene	220729
ENSG00000183604.14	251.78	1.524	0.608	0.164879	0.429778	SMG1P5	SMG1 pseudogene 5	transcribed_unprocessed_pseudogene	595101
ENSG00000276291.5	2461.01	1.515	0.599	0.0911849	0.319121	FRG1HP	FSHD region gene 1 pseudogene	transcribed_unprocessed_pseudogene	102725126
ENSG00000241057.2	200.62	1.506	0.591	0.17857	0.44603	AC004985.12	-	transcribed_unprocessed_pseudogene	-
ENSG00000206120.11	67.17	9.789	3.291	7.24463e-07	0.000121899	EGFEM1P	-	transcribed_unitary_pseudogene	-
ENSG00000215367.10	688.68	7.949	2.991	3.18672e-08	1.47112e-05	TMED11P	transmembrane p24 trafficking protein 11, pseudogene	transcribed_unitary_pseudogene	100379220
ENSG00000227160.3	39.56	5.232	2.387	0.000192891	0.00623485	THEM7P	-	transcribed_unitary_pseudogene	-
ENSG00000258704.6	410.69	4.362	2.125	0.000257393	0.00767234	SRP54-AS1	-	transcribed_unitary_pseudogene	-
ENSG00000226864.2	221.76	2.647	1.404	0.00289549	0.0419827	ATE1-AS1	ATE1 antisense RNA 1	transcribed_unitary_pseudogene	100130887
ENSG00000224479.6	102.4	2.157	1.109	0.0219498	0.149918	AC136289.1	-	transcribed_unitary_pseudogene	-
ENSG00000213471.8	43.7	1.927	0.946	0.129179	0.381184	TTLL13P	tubulin tyrosine ligase like 13, pseudogene	transcribed_unitary_pseudogene	440307
ENSG00000204136.10	37.72	1.916	0.938	0.103714	0.340809	GGTA1P	glycoprotein, alpha-galactosyltransferase 1 pseudogene	transcribed_unitary_pseudogene	2681
ENSG00000258932.5	54.95	10.497	3.392	3.73251e-06	0.000363074	CTD-3006G17.2	-	transcribed_processed_pseudogene	-
ENSG00000249138.1	36.36	8.328	3.058	1.08574e-05	0.000801135	SLED1	proteoglycan 3 pseudogene	transcribed_processed_pseudogene	643036
ENSG00000265460.6	60.76	4.898	2.292	0.000329975	0.00921065	RP11-690G19.4	-	transcribed_processed_pseudogene	-
ENSG00000259516.2	76.8	3.577	1.839	0.000428269	0.0111909	ANP32AP1	acidic nuclear phosphoprotein 32 family member A pseudogene 1	transcribed_processed_pseudogene	723972
ENSG00000243024.6	45.9	3.408	1.769	0.00848631	0.0837651	RPS11P6	-	transcribed_processed_pseudogene	-
ENSG00000225051.5	41.92	3.082	1.624	0.00282969	0.0413683	HMGB3P22	-	transcribed_processed_pseudogene	-
ENSG00000241185.2	47.74	2.833	1.502	0.00543052	0.0638176	RPL21P122	-	transcribed_processed_pseudogene	-
ENSG00000249055.1	37.56	2.387	1.255	0.025767	0.16406	TBCAP3	-	transcribed_processed_pseudogene	-
ENSG00000259315.1	41.52	2.159	1.11	0.0619262	0.261411	ACTG1P17	actin gamma 1 pseudogene 17	transcribed_processed_pseudogene	283693
ENSG00000213801.4	198.48	2.058	1.041	0.0146459	0.116778	ZNF321P	zinc finger protein 321, pseudogene	transcribed_processed_pseudogene	399669
ENSG00000270804.1	186	2.022	1.016	0.0203467	0.143244	CTD-2583A14.11	-	transcribed_processed_pseudogene	-
ENSG00000244306.9	623.65	2.02	1.015	0.00967058	0.089973	LINC01296	double homeobox A pseudogene 10	transcribed_processed_pseudogene	503639
ENSG00000213846.5	52.23	2.012	1.009	0.049519	0.231368	AC098614.2	-	transcribed_processed_pseudogene	-
ENSG00000233382.6	75.93	1.856	0.892	0.122289	0.370758	NKAPP1	NFKB activating protein pseudogene 1	transcribed_processed_pseudogene	158801
ENSG00000241170.2	248.48	1.821	0.865	0.0375719	0.201803	RP11-147I3.1	-	transcribed_processed_pseudogene	-
ENSG00000223508.5	108.78	1.666	0.737	0.133675	0.386925	RPL23AP53	-	transcribed_processed_pseudogene	-
ENSG00000267422.1	45.2	1.576	0.656	0.300367	0.57492	CTD-2554C21.1	-	transcribed_processed_pseudogene	-
ENSG00000236829.9	65.93	1.573	0.653	0.279495	0.555219	Z97634.3	uncharacterized LOC100134368	transcribed_processed_pseudogene	100134368
ENSG00000251595.7	947.59	1.526	0.61	0.078997	0.29532	ABCA11P	ATP binding cassette subfamily A member 11, pseudogene	transcribed_processed_pseudogene	79963
ENSG00000240370.6	125.82	1.506	0.591	0.228711	0.504374	U47924.6	ribosomal protein L13 pseudogene 5	transcribed_processed_pseudogene	283345
ENSG00000279549.1	75.56	9.498	3.248	3.71457e-07	7.9381e-05	AP000437.3	-	TEC	-
ENSG00000279946.1	25.65	9.03	3.175	4.63959e-06	0.000428365	CH17-76K2.6	-	TEC	-
ENSG00000279289.1	159.08	7.08	2.824	0.00092092	0.0188626	RP3-331H24.6	-	TEC	-
ENSG00000279891.1	42.13	6.393	2.676	8.25243e-05	0.00329114	FLJ42393	uncharacterized LOC401105	TEC	401105
ENSG00000279203.1	55.21	6.124	2.614	8.06892e-05	0.0032427	AC005785.5	-	TEC	-
ENSG00000279573.1	43.01	5.652	2.499	0.000177154	0.00590645	RP11-855A2.1	-	TEC	-
ENSG00000278949.1	34.39	4.385	2.133	0.000153213	0.00525418	RP11-46H11.11	-	TEC	-
ENSG00000279443.1	55.22	3.506	1.81	0.000655738	0.0151358	RP4-669K10.8	-	TEC	-
ENSG00000279133.1	111.6	2.979	1.575	0.0031887	0.0451332	RP11-342K2.1	-	TEC	-
ENSG00000280087.1	1812.41	2.903	1.537	2.21776e-05	0.00127401	CTB-129P6.7	-	TEC	-
ENSG00000279396.1	92.42	2.848	1.51	0.0266259	0.166796	AC130469.1	-	TEC	-
ENSG00000280077.1	537.91	2.585	1.37	0.00531027	0.0628987	RP11-87H9.4	-	TEC	-
ENSG00000279970.1	95.91	2.558	1.355	0.00999789	0.0916507	RP11-299G20.5	-	TEC	-
ENSG00000279789.1	86.41	2.257	1.174	0.0153249	0.120327	CTD-2574D22.3	-	TEC	-
ENSG00000279355.1	500.03	2.182	1.125	0.0777817	0.293519	AGPAT4-IT1	AGPAT4 intronic transcript 1	TEC	79992
ENSG00000279528.1	97.49	2.166	1.115	0.0398743	0.20842	RP11-1148L6.8	-	TEC	-
ENSG00000279312.1	197.58	2.151	1.105	0.0578705	0.252051	RP3-331H24.7	-	TEC	-
ENSG00000280120.1	79.55	2.118	1.083	0.0323678	0.184765	RP11-546D6.3	-	TEC	-
ENSG00000279332.1	109.86	1.952	0.965	0.0572439	0.250393	RP11-799B12.1	-	TEC	-
ENSG00000279759.1	46.98	1.919	0.941	0.0684414	0.274779	CTC-425O23.5	-	TEC	-
ENSG00000279364.1	561.61	1.887	0.916	0.0381783	0.203321	RP11-463I20.1	-	TEC	-
ENSG00000279696.1	192.21	1.861	0.896	0.0670619	0.271101	RP11-178H8.7	-	TEC	-
ENSG00000279089.1	55.1	1.781	0.833	0.104883	0.342675	RP11-481C4.2	-	TEC	-
ENSG00000279265.1	50.11	1.781	0.833	0.12749	0.378518	AC000123.3	-	TEC	-
ENSG00000279495.1	55.12	1.76	0.815	0.156919	0.419823	RP11-521B24.4	-	TEC	-
ENSG00000279118.1	66.66	1.759	0.815	0.11943	0.36662	RP11-517I3.2	-	TEC	-
ENSG00000279880.1	186.24	1.642	0.715	0.112857	0.355346	RP11-855A2.2	-	TEC	-
ENSG00000279267.1	42.84	1.637	0.711	0.268512	0.543937	RP11-395L14.18	-	TEC	-
ENSG00000279138.1	61.41	1.625	0.701	0.20109	0.472365	KB-1742H10.3	-	TEC	-
ENSG00000279838.1	36.51	1.554	0.636	0.248035	0.524257	RP4-635A23.6	-	TEC	-
ENSG00000280039.1	72.04	1.551	0.633	0.202398	0.473443	RN7SKP23	-	TEC	-
ENSG00000274072.1	338.56	3.672	1.877	8.63194e-05	0.0034081	mascRNA-menRNA	-	sRNA	-
ENSG00000222057.1	70.69	7.209	2.85	0.000812256	0.0173642	RNU4-62P	-	snRNA	-
ENSG00000251988.1	32.13	6.107	2.61	7.20102e-06	0.000602749	RNU4ATAC18P	-	snRNA	-
ENSG00000283293.1	218.04	4.745	2.246	0.000200447	0.00637606	RN7SK	RNA, 7SK small nuclear	snRNA	125050
ENSG00000252206.1	71.68	4.041	2.015	0.00078227	0.0170656	RNU7-40P	-	snRNA	-
ENSG00000207112.1	173.42	4.886	2.289	0.000248318	0.00745119	SNORA25	small nucleolar RNA, H/ACA box 25	snoRNA	684959
ENSG00000272034.1	56.46	4.23	2.081	0.000232576	0.00713338	SNORD14A	small nucleolar RNA, C/D box 14A	snoRNA	26822
ENSG00000199753.1	214.94	3.77	1.915	0.000585035	0.0139325	SNORD104	small nucleolar RNA, C/D box 104	snoRNA	692227
ENSG00000207067.1	79.03	3.731	1.899	0.000432802	0.0112598	SNORA72	small nucleolar RNA, H/ACA box 72	snoRNA	26775
ENSG00000200534.1	146	2.692	1.428	0.00939278	0.0885844	SNORA33	small nucleolar RNA, H/ACA box 33	snoRNA	594839
ENSG00000207304.1	118.49	2.453	1.294	0.0176856	0.131739	SNORA8	small nucleolar RNA, H/ACA box 8	snoRNA	654320
ENSG00000202093.1	59.3	2.297	1.2	0.0263382	0.165686	SNORD58C	-	snoRNA	-
ENSG00000200087.1	60	2.161	1.112	0.123533	0.372988	SNORA73B	small nucleolar RNA, H/ACA box 73B	snoRNA	26768
ENSG00000263934.4	84.03	2.111	1.078	0.0639752	0.264906	SNORD3A	small nucleolar RNA, C/D box 3A	snoRNA	780851
ENSG00000206597.1	55.51	2.062	1.044	0.0363135	0.198161	SNORA57	small nucleolar RNA, H/ACA box 57	snoRNA	692158
ENSG00000202335.1	74.05	2.042	1.03	0.0481311	0.22786	SNORD50	-	snoRNA	-
ENSG00000238578.1	74.45	2.013	1.009	0.0486142	0.229063	SNORD4A	small nucleolar RNA, C/D box 4A	snoRNA	26773
ENSG00000275072.1	120.15	1.961	0.972	0.049221	0.230475	SNORD50B	small nucleolar RNA, C/D box 50B	snoRNA	692088
ENSG00000254341.2	170.98	1.954	0.967	0.0548733	0.24454	SNORD87	small nucleolar RNA, C/D box 87	snoRNA	641648
ENSG00000208797.1	139.25	1.937	0.954	0.0592697	0.255041	SNORD73A	small nucleolar RNA, C/D box 73A	snoRNA	8944
ENSG00000206799.1	85.68	1.813	0.858	0.102044	0.33853	SNORA32	small nucleolar RNA, H/ACA box 32	snoRNA	692063
ENSG00000275994.1	103.77	1.812	0.858	0.149154	0.409168	SNORA24	small nucleolar RNA, H/ACA box 24	snoRNA	677809
ENSG00000199477.1	177.28	1.745	0.803	0.0817042	0.300679	SNORA31	small nucleolar RNA, H/ACA box 31	snoRNA	677814
ENSG00000262074.6	102.03	1.716	0.779	0.209491	0.481265	SNORD3B-2	small nucleolar RNA, C/D box 3B-2	snoRNA	780852
ENSG00000278274.1	168.37	1.65	0.722	0.207315	0.478809	SNORA61	small nucleolar RNA, H/ACA box 61	snoRNA	677838
ENSG00000206630.1	62.38	1.617	0.693	0.250332	0.526443	SNORD60	small nucleolar RNA, C/D box 60	snoRNA	26788
ENSG00000281010.1	61.95	1.603	0.68	0.260395	0.536892	snoR1	-	snoRNA	-
ENSG00000239195.1	43.39	1.588	0.668	0.298629	0.57325	SNORD5	small nucleolar RNA, C/D box 5	snoRNA	692072
ENSG00000202031.1	104.04	1.587	0.667	0.198688	0.469447	SNORD38A	small nucleolar RNA, C/D box 38A	snoRNA	94162
ENSG00000207145.1	45.65	1.545	0.628	0.323215	0.596165	SNORA18	small nucleolar RNA, H/ACA box 18	snoRNA	677805
ENSG00000277194.1	104.05	1.537	0.62	0.258109	0.534735	SNORD22	small nucleolar RNA, C/D box 22	snoRNA	9304
ENSG00000207500.1	45.39	1.52	0.604	0.38398	0.6453	SNORD102	small nucleolar RNA, C/D box 102	snoRNA	26771
ENSG00000273118.1	41.58	16.477	4.042	1.11897e-08	6.49866e-06	AC079610.1	-	sense_overlapping	-
ENSG00000242808.7	111.23	10.883	3.444	1.77279e-08	9.11923e-06	SOX2-OT	SOX2 overlapping transcript	sense_overlapping	347689
ENSG00000260534.1	48.1	4.708	2.235	1.70395e-05	0.00108507	RP11-1006G14.4	-	sense_overlapping	-
ENSG00000260392.5	90.5	3.483	1.8	0.000931556	0.0190588	RP11-1129I3.1	-	sense_overlapping	-
ENSG00000271199.1	40.47	3.126	1.645	0.0134853	0.110913	RP13-216E22.5	-	sense_overlapping	-
ENSG00000260160.1	255.8	2.925	1.548	0.000445043	0.0114465	CTC-471J1.2	-	sense_overlapping	-
ENSG00000274023.1	630.69	2.788	1.479	0.00206505	0.0331366	RP11-732M18.4	-	sense_overlapping	-
ENSG00000261654.1	43.9	2.49	1.316	0.0288787	0.173636	RP11-96K19.4	-	sense_overlapping	-
ENSG00000213963.6	464.16	2.34	1.227	0.0016709	0.0286772	AC074286.1	uncharacterized LOC100130691	sense_overlapping	100130691
ENSG00000259623.1	421.7	2.167	1.116	0.0184397	0.135119	RP11-156E6.1	-	sense_overlapping	-
ENSG00000244675.2	81.84	2.167	1.115	0.0260962	0.164797	AC108676.1	-	sense_overlapping	-
ENSG00000259732.1	750.68	2.038	1.027	0.00677832	0.072945	RP11-59H7.3	-	sense_overlapping	-
ENSG00000258454.1	88.39	1.992	0.994	0.0378479	0.2025	RP11-361H10.3	-	sense_overlapping	-
ENSG00000261094.2	42.99	1.887	0.916	0.0789342	0.295286	RP11-355O1.11	-	sense_overlapping	-
ENSG00000263276.1	697.36	1.822	0.866	0.0332017	0.187328	RP11-96D1.10	-	sense_overlapping	-
ENSG00000243107.1	328.01	1.773	0.826	0.0535809	0.242258	AC000120.7	-	sense_overlapping	-
ENSG00000260766.1	88.43	1.759	0.815	0.128618	0.38005	RP11-226L15.5	-	sense_overlapping	-
ENSG00000263235.1	51.07	1.734	0.794	0.15246	0.414386	RP11-461A8.4	-	sense_overlapping	-
ENSG00000261716.1	556.19	1.689	0.757	0.0626625	0.262673	RP11-196G18.22	-	sense_overlapping	-
ENSG00000254698.1	51.31	1.632	0.707	0.330617	0.602126	RP11-659G9.3	-	sense_overlapping	-
ENSG00000228107.1	81.56	1.586	0.665	0.2186	0.492452	AP000692.9	-	sense_overlapping	-
ENSG00000260541.1	41.45	1.552	0.634	0.285737	0.560271	LA16c-429E7.1	-	sense_overlapping	-
ENSG00000258682.1	2335.2	1.524	0.608	0.0570039	0.249951	CTD-2002H8.2	-	sense_overlapping	-
ENSG00000262265.1	28.93	26.139	4.708	6.79522e-11	2.38079e-07	RP5-867C24.4	-	sense_intronic	-
ENSG00000264853.1	38.61	15.767	3.979	3.45847e-10	6.91847e-07	RP11-16C1.2	-	sense_intronic	-
ENSG00000259196.1	43.67	15.418	3.947	1.25971e-07	3.91032e-05	HMBOX1-IT1	-	sense_intronic	-
ENSG00000264895.1	85.1	12.183	3.607	1.19015e-05	0.000853687	RP11-421E14.2	-	sense_intronic	-
ENSG00000266371.1	36.67	11.867	3.569	1.67079e-06	0.000201886	RP11-142O6.1	-	sense_intronic	-
ENSG00000225761.1	77.25	10.885	3.444	7.38534e-10	1.10805e-06	RP11-417O11.5	-	sense_intronic	-
ENSG00000230068.2	72.81	10.167	3.346	2.79827e-07	6.54286e-05	CDC42-IT1	-	sense_intronic	-
ENSG00000267222.1	37.46	9.916	3.31	2.79591e-07	6.54286e-05	RP11-194N12.2	-	sense_intronic	-
ENSG00000259771.1	380.01	9.828	3.297	0.000109865	0.0040616	RP11-429D19.1	-	sense_intronic	-
ENSG00000231795.1	60.73	8.751	3.13	4.12368e-06	0.000387784	ITCH-IT1	-	sense_intronic	-
ENSG00000273017.1	67.39	8.71	3.123	6.33626e-06	0.000553777	AP000240.9	-	sense_intronic	-
ENSG00000234293.1	79.56	7.819	2.967	0.000807793	0.0173343	BACH1-IT3	BACH1 intronic transcript 3	sense_intronic	54147
ENSG00000259735.1	256.56	7.654	2.936	9.55747e-06	0.000732224	RP11-356M20.3	-	sense_intronic	-
ENSG00000237738.1	52.98	7.548	2.916	8.08465e-06	0.000649804	RNF216-IT1	RNF216 intronic transcript 1	sense_intronic	100874342
ENSG00000258904.1	32.63	7.4	2.887	1.65032e-06	0.000201886	RP11-638I2.2	-	sense_intronic	-
ENSG00000264546.1	41.82	6.873	2.781	2.96572e-05	0.00159387	RP11-464D20.6	-	sense_intronic	-
ENSG00000280543.1	156.61	6.828	2.771	1.99061e-05	0.00118672	ASAP1-IT2	ASAP1 intronic transcript 2	sense_intronic	100507117
ENSG00000230732.4	55.78	6.76	2.757	2.01875e-06	0.000232985	AC127904.2	-	sense_intronic	-
ENSG00000236977.1	162.78	5.16	2.367	0.000966927	0.0196707	ANKRD44-IT1	ANKRD44 intronic transcript 1	sense_intronic	101927547
ENSG00000224972.1	164.62	4.832	2.273	0.000314099	0.00882222	RP11-403H13.1	-	sense_intronic	-
ENSG00000277539.1	71.37	4.544	2.184	0.00434798	0.0551275	RP11-298C2.1	-	sense_intronic	-
ENSG00000227200.1	196.93	4.43	2.147	1.02637e-05	0.000766757	RP11-121A14.3	-	sense_intronic	-
ENSG00000254325.2	62.67	4.263	2.092	0.000239523	0.00725987	RP11-318K15.2	-	sense_intronic	-
ENSG00000232542.1	272.21	4.153	2.054	9.20769e-05	0.00355947	DPYD-IT1	-	sense_intronic	-
ENSG00000255790.5	56.5	4.095	2.034	0.00138405	0.0252157	RP11-711K1.7	uncharacterized LOC440084	sense_intronic	440084
ENSG00000256006.1	50.64	3.782	1.919	0.000571417	0.0137537	AC084117.3	-	sense_intronic	-
ENSG00000261574.1	251.61	3.653	1.869	0.00618843	0.0689886	RP1-168P16.2	-	sense_intronic	-
ENSG00000214188.9	212.55	3.584	1.841	0.00029757	0.00853098	ST7-OT4	ST7 overlapping transcript 4	sense_intronic	338069
ENSG00000226824.6	503.74	3.28	1.714	1.39813e-05	0.000936892	RP4-756H11.3	-	sense_intronic	-
ENSG00000264608.1	77.15	3.145	1.653	0.00218009	0.0344604	RP11-192H23.8	-	sense_intronic	-
ENSG00000253372.5	43.76	3.084	1.625	0.00613399	0.0687467	RP11-44N11.1	-	sense_intronic	-
ENSG00000270223.1	37.58	2.92	1.546	0.00426468	0.0543008	RP13-36G14.4	-	sense_intronic	-
ENSG00000268423.4	52.62	2.909	1.54	0.00891799	0.0861372	AC011551.3	-	sense_intronic	-
ENSG00000276517.1	58.54	2.906	1.539	0.0126337	0.106637	AL133243.2	-	sense_intronic	-
ENSG00000271430.1	1658.18	2.719	1.443	1.23729e-05	0.000870415	RP3-368A4.5	-	sense_intronic	-
ENSG00000248476.1	368.72	2.594	1.375	0.000727172	0.0162929	BACH1-IT1	-	sense_intronic	-
ENSG00000258922.1	84.19	2.316	1.211	0.0132894	0.110158	CTD-2313J17.1	-	sense_intronic	-
ENSG00000225213.2	68.75	2.226	1.154	0.0244275	0.158885	RP11-197M22.2	-	sense_intronic	-
ENSG00000229152.2	1035.58	2.213	1.146	0.00210172	0.0335338	ANKRD10-IT1	-	sense_intronic	-
ENSG00000269867.1	216.77	2.145	1.101	0.00982002	0.090813	CTD-2583A14.8	-	sense_intronic	-
ENSG00000230896.1	37.78	2.144	1.1	0.0327252	0.185862	RP11-767N6.7	-	sense_intronic	-
ENSG00000271533.1	198.78	2.087	1.061	0.0243185	0.158514	RP3-368A4.6	-	sense_intronic	-
ENSG00000269918.1	191.01	2.066	1.047	0.0210149	0.146082	AF131215.9	-	sense_intronic	-
ENSG00000269941.1	131.19	2.061	1.043	0.0466227	0.224798	RP5-1172N10.4	-	sense_intronic	-
ENSG00000269970.1	31.57	2.047	1.034	0.0702253	0.2781	RP11-498E2.9	-	sense_intronic	-
ENSG00000278133.1	334.22	1.926	0.946	0.0284579	0.172336	RP11-196G11.5	-	sense_intronic	-
ENSG00000269044.2	82.99	1.902	0.928	0.0644102	0.265377	CTC-429P9.3	-	sense_intronic	-
ENSG00000249341.1	48.19	1.829	0.871	0.0851364	0.308033	RP11-317M11.1	uncharacterized LOC100506444	sense_intronic	100506444
ENSG00000235313.1	84.97	1.811	0.857	0.0775922	0.293419	HM13-IT1	-	sense_intronic	-
ENSG00000261596.2	106.8	1.787	0.838	0.144657	0.40316	CTB-31N19.3	-	sense_intronic	-
ENSG00000267481.1	78.13	1.727	0.788	0.135524	0.390084	CTC-559E9.5	-	sense_intronic	-
ENSG00000275162.1	46.64	1.708	0.773	0.15904	0.422262	LLNLR-260G6.1	-	sense_intronic	-
ENSG00000260114.2	98.89	1.654	0.726	0.144577	0.403123	CTD-2574D22.4	-	sense_intronic	-
ENSG00000242125.3	2120.07	1.628	0.704	0.158068	0.421177	SNHG3	small nucleolar RNA host gene 3	sense_intronic	8420
ENSG00000230735.1	344.84	1.615	0.692	0.138453	0.394827	RP11-413E1.4	-	sense_intronic	-
ENSG00000272418.1	762.81	1.605	0.682	0.0531677	0.241517	RP11-762H8.4	-	sense_intronic	-
ENSG00000272872.1	76.09	1.599	0.677	0.165236	0.430274	LL22NC03-N14H11.1	-	sense_intronic	-
ENSG00000228150.1	75.13	1.561	0.643	0.182583	0.450561	RP11-84A14.4	-	sense_intronic	-
ENSG00000203644.3	151.48	1.51	0.594	0.229336	0.504882	RP11-332M2.1	-	sense_intronic	-
ENSG00000277027.1	78.52	7.319	2.872	2.06191e-05	0.00121316	RMRP	-	ribozyme	-
ENSG00000277209.1	69.1	3.766	1.913	0.00109794	0.0213469	RPPH1	ribonuclease P RNA component H1	ribozyme	85495
ENSG00000196104.10	47.13	26.094	4.706	1.98692e-07	5.26066e-05	SPOCK3	SPARC/osteonectin, cwcv and kazal like domains proteoglycan 3	protein_coding	50859
ENSG00000183454.15	44.44	25.696	4.683	1.20869e-11	7.25374e-08	GRIN2A	glutamate ionotropic receptor NMDA type subunit 2A	protein_coding	2903
ENSG00000182256.12	57.61	20.234	4.339	4.2202e-09	3.79903e-06	GABRG3	gamma-aminobutyric acid type A receptor gamma3 subunit	protein_coding	2567
ENSG00000183580.9	44.35	17.307	4.113	9.00429e-07	0.000140968	FBXL7	F-box and leucine rich repeat protein 7	protein_coding	23194
ENSG00000115252.18	33.36	17.129	4.098	8.39196e-10	1.16222e-06	PDE1A	phosphodiesterase 1A	protein_coding	5136
ENSG00000165061.14	42.29	16.069	4.006	5.19154e-09	4.06385e-06	ZMAT4	zinc finger matrin-type 4	protein_coding	79698
ENSG00000116117.17	99.41	16.031	4.003	4.90658e-07	9.48297e-05	PARD3B	par-3 family cell polarity regulator beta	protein_coding	117583
ENSG00000176771.15	79	15.764	3.979	9.82892e-07	0.000146471	NCKAP5	NCK associated protein 5	protein_coding	344148
ENSG00000136267.13	74.53	14.642	3.872	1.20597e-07	3.87718e-05	DGKB	diacylglycerol kinase beta	protein_coding	1607
ENSG00000184672.11	71.38	14.39	3.847	2.88254e-07	6.65349e-05	RALYL	RALY RNA binding protein like	protein_coding	138046
ENSG00000204442.3	63.29	14.347	3.843	1.29576e-07	3.95404e-05	FAM155A	family with sequence similarity 155 member A	protein_coding	728215
ENSG00000107518.16	76.78	14.205	3.828	4.65511e-08	1.99549e-05	ATRNL1	attractin like 1	protein_coding	26033
ENSG00000154678.16	49.09	13.939	3.801	6.09734e-07	0.000105554	PDE1C	phosphodiesterase 1C	protein_coding	5137
ENSG00000151572.16	34.52	13.894	3.796	6.83641e-08	2.73517e-05	ANO4	anoctamin 4	protein_coding	121601
ENSG00000164627.17	49.4	13.188	3.721	4.79709e-07	9.3877e-05	KIF6	kinesin family member 6	protein_coding	221458
ENSG00000164588.6	40.81	13.031	3.704	1.59201e-06	0.000200949	HCN1	hyperpolarization activated cyclic nucleotide gated potassium channel 1	protein_coding	348980
ENSG00000151276.23	80.63	13.016	3.702	5.11511e-09	4.06385e-06	MAGI1	membrane associated guanylate kinase, WW and PDZ domain containing 1	protein_coding	9223
ENSG00000169760.17	84.61	12.921	3.692	1.00808e-08	6.25844e-06	NLGN1	neuroligin 1	protein_coding	22871
ENSG00000150760.12	61.36	12.884	3.688	5.76553e-07	0.000103803	DOCK1	dedicator of cytokinesis 1	protein_coding	1793
ENSG00000155511.17	27.36	12.872	3.686	1.16656e-08	6.50847e-06	GRIA1	glutamate ionotropic receptor AMPA type subunit 1	protein_coding	2890
ENSG00000153707.16	208.44	12.74	3.671	3.14874e-09	3.14944e-06	PTPRD	protein tyrosine phosphatase, receptor type D	protein_coding	5789
ENSG00000196277.15	93.41	12.547	3.649	1.81888e-06	0.000217114	GRM7	glutamate metabotropic receptor 7	protein_coding	2917
ENSG00000243444.7	48.89	12.446	3.638	8.96167e-09	5.78794e-06	PALM2	paralemmin 2	protein_coding	114299
ENSG00000168843.13	85.09	12.397	3.632	3.94288e-09	3.73619e-06	FSTL5	follistatin like 5	protein_coding	56884
ENSG00000179915.22	120.4	11.976	3.582	7.26126e-06	0.000602749	NRXN1	neurexin 1	protein_coding	9378
ENSG00000156218.12	46.68	11.92	3.575	8.72667e-08	3.09096e-05	ADAMTSL3	ADAMTS like 3	protein_coding	57188
ENSG00000170624.13	90	11.568	3.532	1.83301e-06	0.000217115	SGCD	sarcoglycan delta	protein_coding	6444
ENSG00000187323.11	103.88	11.542	3.529	1.40186e-05	0.000936892	DCC	DCC netrin 1 receptor	protein_coding	1630
ENSG00000041515.15	46.85	11.337	3.503	3.65615e-07	7.93076e-05	MYO16	myosin XVI	protein_coding	23026
ENSG00000078295.16	64.66	11.247	3.491	7.63649e-07	0.000125855	ADCY2	adenylate cyclase 2	protein_coding	108
ENSG00000152932.7	30.37	11.234	3.49	5.59527e-06	0.000496242	RAB3C	RAB3C, member RAS oncogene family	protein_coding	115827
ENSG00000185053.13	107.63	11.09	3.471	5.18793e-07	9.65367e-05	SGCZ	sarcoglycan zeta	protein_coding	137868
ENSG00000164741.14	54.51	10.985	3.457	1.38359e-05	0.000932964	DLC1	DLC1 Rho GTPase activating protein	protein_coding	10395
ENSG00000173482.16	80.03	10.979	3.457	4.6932e-05	0.00220043	PTPRM	protein tyrosine phosphatase, receptor type M	protein_coding	5797
ENSG00000163618.17	42.43	10.867	3.442	3.42372e-05	0.00175116	CADPS	calcium dependent secretion activator	protein_coding	8618
ENSG00000197826.11	57.99	10.643	3.412	2.64558e-05	0.00145661	C4orf22	chromosome 4 open reading frame 22	protein_coding	255119
ENSG00000172987.12	79.16	10.612	3.408	3.90879e-07	7.99704e-05	HPSE2	heparanase 2 (inactive)	protein_coding	60495
ENSG00000186487.17	54.34	10.611	3.407	8.46286e-08	3.09096e-05	MYT1L	myelin transcription factor 1 like	protein_coding	23040
ENSG00000153283.12	55.68	10.591	3.405	2.18011e-08	1.0903e-05	CD96	CD96 molecule	protein_coding	10225
ENSG00000163689.19	44.61	10.566	3.401	1.15046e-07	3.76597e-05	C3orf67	chromosome 3 open reading frame 67	protein_coding	200844
ENSG00000165973.18	92.65	10.555	3.4	1.01528e-07	3.44888e-05	NELL1	neural EGFL like 1	protein_coding	4745
ENSG00000078328.19	187.74	10.487	3.391	9.40335e-07	0.000143473	RBFOX1	RNA binding fox-1 homolog 1	protein_coding	54715
ENSG00000145526.11	117.62	10.404	3.379	1.2479e-07	3.91032e-05	CDH18	cadherin 18	protein_coding	1016
ENSG00000144278.14	56.43	10.287	3.363	2.14222e-05	0.00124705	GALNT13	polypeptide N-acetylgalactosaminyltransferase 13	protein_coding	114805
ENSG00000150361.11	38.62	10.172	3.346	4.76381e-06	0.000435369	KLHL1	kelch like family member 1	protein_coding	57626
ENSG00000158321.15	133.55	10.171	3.346	3.79178e-08	1.66505e-05	AUTS2	AUTS2, activator of transcription and developmental regulator	protein_coding	26053
ENSG00000140945.16	121	10.081	3.334	1.07205e-05	0.000794284	CDH13	cadherin 13	protein_coding	1012
ENSG00000106536.19	44.81	10.044	3.328	7.54896e-05	0.003103	POU6F2	POU class 6 homeobox 2	protein_coding	11281
ENSG00000166960.16	50.26	9.989	3.32	2.79948e-05	0.00152104	CCDC178	coiled-coil domain containing 178	protein_coding	374864
ENSG00000144229.11	80.5	9.961	3.316	6.81394e-06	0.000584182	THSD7B	thrombospondin type 1 domain containing 7B	protein_coding	80731
ENSG00000152208.12	123.07	9.957	3.316	0.000158505	0.00539457	GRID2	glutamate ionotropic receptor delta type subunit 2	protein_coding	2895
ENSG00000273540.2	85.87	9.956	3.316	2.2935e-06	0.000251781	AGBL1	ATP/GTP binding protein like 1	protein_coding	123624
ENSG00000176571.11	74.05	9.954	3.315	2.10814e-06	0.000237218	CNBD1	cyclic nucleotide binding domain containing 1	protein_coding	168975
ENSG00000144868.13	35.67	9.853	3.301	4.07364e-07	8.24066e-05	TMEM108	transmembrane protein 108	protein_coding	66000
ENSG00000165084.15	49.02	9.848	3.3	2.22194e-05	0.00127401	C8orf34	chromosome 8 open reading frame 34	protein_coding	116328
ENSG00000206579.8	48.21	9.836	3.298	7.94107e-05	0.00321283	XKR4	XK related 4	protein_coding	114786
ENSG00000183662.10	41.45	9.802	3.293	1.30249e-06	0.000173704	FAM19A1	family with sequence similarity 19 member A1, C-C motif chemokine like	protein_coding	407738
ENSG00000204740.10	67.95	9.775	3.289	1.00928e-06	0.000148944	MALRD1	MAM and LDL receptor class A domain containing 1	protein_coding	340895
ENSG00000273079.5	48.96	9.759	3.287	0.000199781	0.00637606	GRIN2B	glutamate ionotropic receptor NMDA type subunit 2B	protein_coding	2904
ENSG00000183230.16	162.03	9.742	3.284	2.95002e-06	0.000308634	CTNNA3	catenin alpha 3	protein_coding	29119
ENSG00000184408.9	43.17	9.727	3.282	2.46951e-07	6.09057e-05	KCND2	potassium voltage-gated channel subfamily D member 2	protein_coding	3751
ENSG00000174469.18	200.25	9.64	3.269	9.27511e-07	0.000142726	CNTNAP2	contactin associated protein like 2	protein_coding	26047
ENSG00000174482.10	78.19	9.606	3.264	1.73426e-05	0.00108507	LINGO2	leucine rich repeat and Ig domain containing 2	protein_coding	158038
ENSG00000173068.17	58.65	9.595	3.262	1.27124e-05	0.000886326	BNC2	basonuclin 2	protein_coding	54796
ENSG00000153930.11	72.45	9.576	3.259	0.00125871	0.0236308	ANKFN1	ankyrin repeat and fibronectin type III domain containing 1	protein_coding	162282
ENSG00000164796.17	111.18	9.561	3.257	5.24827e-05	0.00240432	CSMD3	CUB and Sushi multiple domains 3	protein_coding	114788
ENSG00000021645.18	163.11	9.539	3.254	0.000123153	0.00440804	NRXN3	neurexin 3	protein_coding	9369
ENSG00000124749.16	34.18	9.52	3.251	1.84852e-06	0.000217521	COL21A1	collagen type XXI alpha 1 chain	protein_coding	81578
ENSG00000145808.8	76.52	9.499	3.248	5.65533e-05	0.00252651	ADAMTS19	ADAM metallopeptidase with thrombospondin type 1 motif 19	protein_coding	171019
ENSG00000158528.11	42.53	9.485	3.246	0.000165802	0.00557962	PPP1R9A	protein phosphatase 1 regulatory subunit 9A	protein_coding	55607
ENSG00000151322.18	73.28	9.343	3.224	5.55118e-05	0.00250917	NPAS3	neuronal PAS domain protein 3	protein_coding	64067
ENSG00000144847.12	43.27	9.324	3.221	2.65389e-07	6.37142e-05	IGSF11	immunoglobulin superfamily member 11	protein_coding	152404
ENSG00000196090.12	110.29	9.19	3.2	0.000338182	0.00938156	PTPRT	protein tyrosine phosphatase, receptor type T	protein_coding	11122
ENSG00000185737.12	101.41	9.08	3.183	3.73929e-05	0.00185973	NRG3	neuregulin 3	protein_coding	10718
ENSG00000182901.16	69.21	9.069	3.181	7.58941e-06	0.000621494	RGS7	regulator of G protein signaling 7	protein_coding	6000
ENSG00000170927.14	52.9	9.042	3.177	1.73573e-05	0.00108507	PKHD1	PKHD1, fibrocystin/polyductin	protein_coding	5314
ENSG00000148053.15	37.89	9.016	3.173	1.52432e-06	0.000194637	NTRK2	neurotrophic receptor tyrosine kinase 2	protein_coding	4915
ENSG00000174473.15	129.02	8.956	3.163	5.6585e-07	0.000103803	GALNTL6	polypeptide N-acetylgalactosaminyltransferase like 6	protein_coding	442117
ENSG00000154975.13	54.13	8.936	3.16	1.40503e-05	0.000936892	CA10	carbonic anhydrase 10	protein_coding	56934
ENSG00000114279.13	63.26	8.933	3.159	1.16752e-06	0.000161692	FGF12	fibroblast growth factor 12	protein_coding	2257
ENSG00000053108.16	33.13	8.905	3.155	7.51339e-05	0.00309545	FSTL4	follistatin like 4	protein_coding	23105
ENSG00000183032.11	45.79	8.831	3.143	1.28952e-06	0.000173258	SLC25A21	solute carrier family 25 member 21	protein_coding	89874
ENSG00000166748.13	77.56	8.825	3.142	7.01257e-06	0.000598362	AGBL1	-	protein_coding	-
ENSG00000156475.18	44.97	8.788	3.135	2.07882e-06	0.000236142	PPP2R2B	protein phosphatase 2 regulatory subunit Bbeta	protein_coding	5521
ENSG00000214944.9	35.3	8.781	3.134	6.31161e-07	0.000107826	ARHGEF28	Rho guanine nucleotide exchange factor 28	protein_coding	64283
ENSG00000185274.11	66.83	8.771	3.133	0.00011096	0.00409371	WBSCR17	polypeptide N-acetylgalactosaminyltransferase 17	protein_coding	64409
ENSG00000169862.18	103.96	8.747	3.129	7.55226e-07	0.000125855	CTNND2	catenin delta 2	protein_coding	1501
ENSG00000151090.17	48.48	8.705	3.122	3.09822e-07	6.88645e-05	THRB	thyroid hormone receptor beta	protein_coding	7068
ENSG00000042781.12	83.24	8.68	3.118	3.07658e-05	0.00162436	USH2A	usherin	protein_coding	7399
ENSG00000155052.14	91.81	8.653	3.113	4.18589e-05	0.00202588	CNTNAP5	contactin associated protein like 5	protein_coding	129684
ENSG00000184304.14	53.65	8.649	3.112	0.000164628	0.0055505	PRKD1	protein kinase D1	protein_coding	5587
ENSG00000102466.15	62.32	8.635	3.11	0.000196595	0.00629803	FGF14	fibroblast growth factor 14	protein_coding	2259
ENSG00000179603.17	78.13	8.559	3.098	1.88193e-07	5.09298e-05	GRM8	glutamate metabotropic receptor 8	protein_coding	2918
ENSG00000130226.16	72.04	8.526	3.092	1.30687e-05	0.000898051	DPP6	dipeptidyl peptidase like 6	protein_coding	1804
ENSG00000189056.13	47.98	8.491	3.086	1.21152e-06	0.000165244	RELN	reelin	protein_coding	5649
ENSG00000067715.13	53.61	8.49	3.086	3.51635e-05	0.00178333	SYT1	synaptotagmin 1	protein_coding	6857
ENSG00000168959.14	46.74	8.319	3.056	2.8292e-06	0.000299118	GRM5	glutamate metabotropic receptor 5	protein_coding	2915
ENSG00000156113.21	76.03	8.302	3.053	2.94421e-07	6.70981e-05	KCNMA1	potassium calcium-activated channel subfamily M alpha 1	protein_coding	3778
ENSG00000175497.16	119.56	8.273	3.048	0.000354284	0.00969381	DPP10	dipeptidyl peptidase like 10	protein_coding	57628
ENSG00000162105.17	81	8.236	3.042	3.06338e-05	0.00162215	SHANK2	SH3 and multiple ankyrin repeat domains 2	protein_coding	22941
ENSG00000151388.10	37.1	8.235	3.042	1.45146e-06	0.000188001	ADAMTS12	ADAM metallopeptidase with thrombospondin type 1 motif 12	protein_coding	81792
ENSG00000185352.8	75.61	8.232	3.041	2.06813e-06	0.000236142	HS6ST3	heparan sulfate 6-O-sulfotransferase 3	protein_coding	266722
ENSG00000144451.18	122.48	8.199	3.035	1.3696e-07	4.06555e-05	SPAG16	sperm associated antigen 16	protein_coding	79582
ENSG00000147481.14	91.24	8.185	3.033	0.00012273	0.00440804	SNTG1	syntrophin gamma 1	protein_coding	54212
ENSG00000183715.13	114.23	8.185	3.033	0.00048121	0.0121852	OPCML	opioid binding protein/cell adhesion molecule like	protein_coding	4978
ENSG00000151320.10	52.65	8.165	3.03	1.09659e-05	0.000805839	AKAP6	A-kinase anchoring protein 6	protein_coding	9472
ENSG00000077092.18	55.83	8.158	3.028	8.26332e-06	0.000657604	RARB	retinoic acid receptor beta	protein_coding	5915
ENSG00000182348.6	51.16	8.131	3.023	3.36326e-06	0.000337337	ZNF804B	zinc finger protein 804B	protein_coding	219578
ENSG00000198626.15	77.24	8.014	3.002	6.39231e-06	0.000555977	RYR2	ryanodine receptor 2	protein_coding	6262
ENSG00000182667.14	99.98	8.011	3.002	7.42924e-05	0.00307485	NTM	neurotrimin	protein_coding	50863
ENSG00000234828.8	44.46	7.943	2.99	0.00030914	0.00871011	RP11-526A4.1	IQ motif containing M	protein_coding	285423
ENSG00000138696.10	39.42	7.897	2.981	0.000122771	0.00440804	BMPR1B	bone morphogenetic protein receptor type 1B	protein_coding	658
ENSG00000132932.16	48.78	7.886	2.979	6.48144e-05	0.00279837	ATP8A2	ATPase phospholipid transporting 8A2	protein_coding	51761
ENSG00000165323.15	40.68	7.845	2.972	9.03864e-05	0.00352233	FAT3	FAT atypical cadherin 3	protein_coding	120114
ENSG00000112902.11	45.96	7.785	2.961	6.65759e-06	0.000573508	SEMA5A	semaphorin 5A	protein_coding	9037
ENSG00000120549.17	93	7.775	2.959	2.34084e-06	0.000255421	KIAA1217	KIAA1217	protein_coding	56243
ENSG00000144407.9	48.6	7.762	2.956	3.03336e-05	0.00161576	PTH2R	parathyroid hormone 2 receptor	protein_coding	5746
ENSG00000180287.16	40.86	7.722	2.949	0.000161275	0.0054606	PLD5	phospholipase D family member 5	protein_coding	200150
ENSG00000261115.5	38.65	7.713	2.947	8.73149e-06	0.000680527	TMEM178B	transmembrane protein 178B	protein_coding	100507421
ENSG00000155816.19	63.93	7.68	2.941	1.00131e-05	0.000754293	FMN2	formin 2	protein_coding	56776
ENSG00000198597.8	58.64	7.652	2.936	5.69525e-05	0.00253674	ZNF536	zinc finger protein 536	protein_coding	9745
ENSG00000171094.15	70.82	7.634	2.933	5.76268e-05	0.00255545	ALK	ALK receptor tyrosine kinase	protein_coding	238
ENSG00000141293.15	47.99	7.63	2.932	6.34836e-07	0.000107826	SKAP1	src kinase associated phosphoprotein 1	protein_coding	8631
ENSG00000156395.12	60.17	7.625	2.931	8.73378e-05	0.00344076	SORCS3	sortilin related VPS10 domain containing receptor 3	protein_coding	22986
ENSG00000089250.18	30.68	7.595	2.925	5.03284e-05	0.00232934	NOS1	nitric oxide synthase 1	protein_coding	4842
ENSG00000151812.14	55.46	7.586	2.923	4.43918e-05	0.00211998	SLC35F4	solute carrier family 35 member F4	protein_coding	341880
ENSG00000165181.16	476.64	7.574	2.921	1.08648e-07	3.62239e-05	C9orf84	chromosome 9 open reading frame 84	protein_coding	158401
ENSG00000187672.12	114.68	7.563	2.919	1.57058e-05	0.00102452	ERC2	ELKS/RAB6-interacting/CAST family member 2	protein_coding	26059
ENSG00000196482.16	68.82	7.526	2.912	3.49041e-05	0.00177518	ESRRG	estrogen related receptor gamma	protein_coding	2104
ENSG00000145934.16	104.16	7.506	2.908	4.95112e-07	9.48297e-05	TENM2	teneurin transmembrane protein 2	protein_coding	57451
ENSG00000054654.15	36.77	7.443	2.896	6.47548e-06	0.000560503	SYNE2	spectrin repeat containing nuclear envelope protein 2	protein_coding	23224
ENSG00000171587.14	84.11	7.409	2.889	1.27504e-05	0.000886326	DSCAM	DS cell adhesion molecule	protein_coding	1826
ENSG00000179314.13	39.36	7.383	2.884	0.000218102	0.00678189	WSCD1	WSC domain containing 1	protein_coding	23302
ENSG00000206052.10	48.56	7.359	2.88	8.29127e-06	0.000657604	DOK6	docking protein 6	protein_coding	220164
ENSG00000171435.13	52.81	7.354	2.878	1.94924e-05	0.00117372	KSR2	kinase suppressor of ras 2	protein_coding	283455
ENSG00000168702.17	190.64	7.327	2.873	6.9063e-05	0.00293568	LRP1B	LDL receptor related protein 1B	protein_coding	53353
ENSG00000137252.9	30.16	7.321	2.872	1.33463e-06	0.000176681	HCRTR2	hypocretin receptor 2	protein_coding	3062
ENSG00000185942.11	81.05	7.277	2.863	1.34771e-05	0.000915671	NKAIN3	sodium/potassium transporting ATPase interacting 3	protein_coding	286183
ENSG00000112541.13	77.76	7.267	2.861	0.000179314	0.00593452	PDE10A	phosphodiesterase 10A	protein_coding	10846
ENSG00000163630.10	41.99	7.128	2.833	5.09114e-05	0.00235028	SYNPR	synaptoporin	protein_coding	132204
ENSG00000140015.19	39.56	7.12	2.832	0.000178469	0.00592833	KCNH5	potassium voltage-gated channel subfamily H member 5	protein_coding	27133
ENSG00000144331.18	40.83	7.118	2.832	7.83505e-05	0.00317708	ZNF385B	zinc finger protein 385B	protein_coding	151126
ENSG00000166206.14	44.25	7.11	2.83	2.33233e-05	0.00131223	GABRB3	gamma-aminobutyric acid type A receptor beta3 subunit	protein_coding	2562
ENSG00000159915.12	80.45	7.059	2.82	9.08081e-06	0.000704702	ZNF233	zinc finger protein 233	protein_coding	353355
ENSG00000066032.18	132.21	7.03	2.813	1.16286e-05	0.000837444	CTNNA2	catenin alpha 2	protein_coding	1496
ENSG00000154162.14	134.88	7.014	2.81	1.06054e-06	0.000151539	CDH12	cadherin 12	protein_coding	1010
ENSG00000139144.9	32.34	7.001	2.808	6.64299e-05	0.00284763	PIK3C2G	phosphatidylinositol-4-phosphate 3-kinase catalytic subunit type 2 gamma	protein_coding	5288
ENSG00000080224.17	104.6	6.983	2.804	2.53654e-06	0.000275108	EPHA6	EPH receptor A6	protein_coding	285220
ENSG00000179242.15	70.87	6.937	2.794	0.00230312	0.0358696	CDH4	cadherin 4	protein_coding	1002
ENSG00000113396.12	52.05	6.861	2.778	0.000176157	0.00588411	SLC27A6	solute carrier family 27 member 6	protein_coding	28965
ENSG00000150672.16	287.29	6.788	2.763	1.39222e-07	4.06555e-05	DLG2	discs large MAGUK scaffold protein 2	protein_coding	1740
ENSG00000183117.18	228.1	6.722	2.749	2.31232e-05	0.00130505	CSMD1	CUB and Sushi multiple domains 1	protein_coding	64478
ENSG00000139865.16	49.21	6.71	2.746	1.59308e-05	0.00102802	TTC6	tetratricopeptide repeat domain 6	protein_coding	319089
ENSG00000143473.11	54	6.708	2.746	4.82802e-05	0.0022403	KCNH1	potassium voltage-gated channel subfamily H member 1	protein_coding	3756
ENSG00000170959.14	54.52	6.6	2.722	1.10382e-05	0.000807852	DCDC1	doublecortin domain containing 1	protein_coding	341019
ENSG00000116147.16	41.75	6.567	2.715	3.06166e-05	0.00162215	TNR	tenascin R	protein_coding	7143
ENSG00000205111.8	42.63	6.532	2.708	1.41159e-06	0.000184162	CDKL4	cyclin dependent kinase like 4	protein_coding	344387
ENSG00000126733.20	45.18	6.471	2.694	0.00962763	0.0899512	DACH2	dachshund family transcription factor 2	protein_coding	117154
ENSG00000106823.12	35.9	6.463	2.692	2.8133e-05	0.00152104	ECM2	extracellular matrix protein 2	protein_coding	1842
ENSG00000176204.13	89.36	6.436	2.686	1.34913e-05	0.000915671	LRRTM4	leucine rich repeat transmembrane neuronal 4	protein_coding	80059
ENSG00000233436.7	63.77	6.418	2.682	3.96963e-05	0.00196344	BTBD18	BTB domain containing 18	protein_coding	643376
ENSG00000182674.5	38.24	6.397	2.677	0.000286577	0.00825524	KCNB2	potassium voltage-gated channel subfamily B member 2	protein_coding	9312
ENSG00000151952.15	87.17	6.396	2.677	0.00350775	0.0479161	TMEM132D	transmembrane protein 132D	protein_coding	121256
ENSG00000185483.11	48.75	6.393	2.676	5.47188e-05	0.00248306	ROR1	receptor tyrosine kinase like orphan receptor 1	protein_coding	4919
ENSG00000154655.15	55.6	6.379	2.673	9.85985e-05	0.00376018	L3MBTL4	L3MBTL4, histone methyl-lysine binding protein	protein_coding	91133
ENSG00000163116.9	131.47	6.354	2.668	7.90646e-06	0.000638816	STPG2	sperm tail PG-rich repeat containing 2	protein_coding	285555
ENSG00000184347.14	65.84	6.336	2.664	0.000682942	0.0155445	SLIT3	slit guidance ligand 3	protein_coding	6586
ENSG00000121904.17	65.56	6.328	2.662	0.000273375	0.00795162	CSMD2	CUB and Sushi multiple domains 2	protein_coding	114784
ENSG00000237515.7	36.54	6.32	2.66	0.000223515	0.00691437	SHISA9	shisa family member 9	protein_coding	729993
ENSG00000156687.10	84.03	6.301	2.656	1.10058e-06	0.000154804	UNC5D	unc-5 netrin receptor D	protein_coding	137970
ENSG00000115474.6	116.81	6.292	2.654	0.000410695	0.0108325	KCNJ13	potassium voltage-gated channel subfamily J member 13	protein_coding	3769
ENSG00000148948.7	137.46	6.238	2.641	1.721e-05	0.00108507	LRRC4C	leucine rich repeat containing 4C	protein_coding	57689
ENSG00000169306.9	69.78	6.113	2.612	0.00114014	0.022019	IL1RAPL1	interleukin 1 receptor accessory protein like 1	protein_coding	11141
ENSG00000187398.11	61.08	6.082	2.604	8.99003e-05	0.00351537	LUZP2	leucine zipper protein 2	protein_coding	338645
ENSG00000188596.10	45.35	6.073	2.602	9.53004e-05	0.0036584	CFAP54	cilia and flagella associated protein 54	protein_coding	144535
ENSG00000108018.15	65.87	6.021	2.59	0.000212538	0.00664328	SORCS1	sortilin related VPS10 domain containing receptor 1	protein_coding	114815
ENSG00000174417.2	40.98	6.011	2.587	6.56249e-05	0.00281983	TRHR	thyrotropin releasing hormone receptor	protein_coding	7201
ENSG00000185736.15	53.18	5.894	2.559	0.00257887	0.0386273	ADARB2	adenosine deaminase, RNA specific B2 (inactive)	protein_coding	105
ENSG00000152578.12	51.53	5.865	2.552	0.000351045	0.00963446	GRIA4	glutamate ionotropic receptor AMPA type subunit 4	protein_coding	2893
ENSG00000166833.19	76.03	5.839	2.546	8.44785e-05	0.00334275	NAV2	neuron navigator 2	protein_coding	89797
ENSG00000132849.19	56.55	5.82	2.541	2.75248e-05	0.00150169	PATJ	PATJ, crumbs cell polarity complex component	protein_coding	10207
ENSG00000176406.21	708.14	5.777	2.53	3.41009e-06	0.000337337	RIMS2	regulating synaptic membrane exocytosis 2	protein_coding	9699
ENSG00000183098.10	120.44	5.771	2.529	1.83742e-05	0.0011198	GPC6	glypican 6	protein_coding	10082
ENSG00000150275.17	192.87	5.725	2.517	7.23623e-06	0.000602749	PCDH15	protocadherin related 15	protein_coding	65217
ENSG00000196353.11	103.58	5.702	2.511	3.26457e-05	0.00170858	CPNE4	copine 4	protein_coding	131034
ENSG00000172717.15	50.04	5.69	2.509	2.84011e-05	0.00153094	FAM71D	family with sequence similarity 71 member D	protein_coding	161142
ENSG00000149403.11	65.74	5.657	2.5	0.000528581	0.0129739	GRIK4	glutamate ionotropic receptor kainate type subunit 4	protein_coding	2900
ENSG00000189283.9	1130.02	5.639	2.495	1.05123e-05	0.000782079	FHIT	fragile histidine triad	protein_coding	2272
ENSG00000112530.11	79.64	5.63	2.493	8.44443e-06	0.000666813	PACRG	parkin coregulated	protein_coding	135138
ENSG00000167306.19	53.98	5.624	2.492	7.37034e-05	0.0030575	MYO5B	myosin VB	protein_coding	4645
ENSG00000181234.9	43.6	5.525	2.466	0.00372187	0.0498947	TMEM132C	transmembrane protein 132C	protein_coding	92293
ENSG00000184368.15	36.85	5.521	2.465	0.000101289	0.00383917	MAP7D2	MAP7 domain containing 2	protein_coding	256714
ENSG00000172264.16	239.97	5.514	2.463	2.59194e-06	0.000279432	MACROD2	MACRO domain containing 2	protein_coding	140733
ENSG00000102935.11	42.15	5.424	2.439	0.00152691	0.0268773	ZNF423	zinc finger protein 423	protein_coding	23090
ENSG00000112232.8	273.75	5.397	2.432	0.000271344	0.00792509	KHDRBS2	KH RNA binding domain containing, signal transduction associated 2	protein_coding	202559
ENSG00000075407.18	379.45	5.372	2.426	6.78942e-09	4.88947e-06	ZNF37A	zinc finger protein 37A	protein_coding	7587
ENSG00000178031.16	205.55	5.352	2.42	5.97268e-07	0.0001044	ADAMTSL1	ADAMTS like 1	protein_coding	92949
ENSG00000143919.14	657.73	5.304	2.407	5.92105e-07	0.0001044	CAMKMT	calmodulin-lysine N-methyltransferase	protein_coding	79823
ENSG00000177103.13	48.77	5.29	2.403	0.000142449	0.00494153	DSCAML1	DS cell adhesion molecule like 1	protein_coding	57453
ENSG00000275163.1	59.92	5.282	2.401	1.71406e-05	0.00108507	RP11-385J1.3	-	protein_coding	-
ENSG00000069667.15	110.89	5.272	2.398	1.78792e-05	0.00110239	RORA	RAR related orphan receptor A	protein_coding	6095
ENSG00000137968.16	63.56	5.262	2.396	0.000208296	0.00655621	SLC44A5	solute carrier family 44 member 5	protein_coding	204962
ENSG00000170044.8	41.97	5.238	2.389	0.000186864	0.00609476	ZPLD1	zona pellucida like domain containing 1	protein_coding	131368
ENSG00000164035.9	63.09	5.235	2.388	0.000100635	0.00382244	EMCN	endomucin	protein_coding	51705
ENSG00000144642.21	237.62	5.202	2.379	5.3186e-06	0.000476398	RBMS3	RNA binding motif single stranded interacting protein 3	protein_coding	27303
ENSG00000081803.15	90.68	5.195	2.377	1.98852e-05	0.00118672	CADPS2	calcium dependent secretion activator 2	protein_coding	93664
ENSG00000214960.9	65.66	5.159	2.367	2.73552e-05	0.00149697	ISPD	isoprenoid synthase domain containing	protein_coding	729920
ENSG00000177694.15	175.34	5.144	2.363	5.70639e-05	0.00253674	NAALADL2	N-acetylated alpha-linked acidic dipeptidase like 2	protein_coding	254827
ENSG00000175175.5	1262.01	5.136	2.361	7.9342e-11	2.38079e-07	PPM1E	protein phosphatase, Mg2+/Mn2+ dependent 1E	protein_coding	22843
ENSG00000143552.9	230.77	5.078	2.344	3.21506e-06	0.000328109	NUP210L	nucleoporin 210 like	protein_coding	91181
ENSG00000007001.12	56.67	5.071	2.342	0.000123863	0.00442467	UPP2	uridine phosphorylase 2	protein_coding	151531
ENSG00000197584.11	71.48	4.942	2.305	2.2694e-05	0.00129299	KCNMB2	potassium calcium-activated channel subfamily M regulatory beta subunit 2	protein_coding	10242
ENSG00000184434.7	71.56	4.899	2.293	0.000563089	0.0136078	LRRC19	leucine rich repeat containing 19	protein_coding	64922
ENSG00000176208.8	1724.78	4.834	2.273	1.38563e-09	1.55918e-06	ATAD5	ATPase family, AAA domain containing 5	protein_coding	79915
ENSG00000163491.16	476.42	4.786	2.259	7.16737e-08	2.80525e-05	NEK10	NIMA related kinase 10	protein_coding	152110
ENSG00000151240.16	46.46	4.758	2.25	0.00736399	0.0767057	DIP2C	disco interacting protein 2 homolog C	protein_coding	22982
ENSG00000018236.14	38.21	4.75	2.248	0.00138516	0.0252157	CNTN1	contactin 1	protein_coding	1272
ENSG00000126861.4	639.14	4.702	2.233	9.26956e-07	0.000142726	OMG	oligodendrocyte myelin glycoprotein	protein_coding	4974
ENSG00000231672.6	61.72	4.686	2.228	4.13737e-05	0.0020078	DIRC3	-	protein_coding	-
ENSG00000148408.12	40.39	4.683	2.228	0.00876042	0.0854865	CACNA1B	calcium voltage-gated channel subunit alpha1 B	protein_coding	774
ENSG00000185345.18	545.68	4.681	2.227	1.04736e-06	0.000151518	PARK2	parkin RBR E3 ubiquitin protein ligase	protein_coding	5071
ENSG00000153237.17	33.3	4.669	2.223	0.000919241	0.0188497	CCDC148	coiled-coil domain containing 148	protein_coding	130940
ENSG00000152377.13	90.05	4.653	2.218	0.000539946	0.0131545	SPOCK1	SPARC/osteonectin, cwcv and kazal like domains proteoglycan 1	protein_coding	6695
ENSG00000188580.13	148.73	4.649	2.217	0.000139137	0.00483594	NKAIN2	sodium/potassium transporting ATPase interacting 2	protein_coding	154215
ENSG00000124721.17	58.04	4.643	2.215	0.000491828	0.0123525	DNAH8	dynein axonemal heavy chain 8	protein_coding	1769
ENSG00000172139.14	155.41	4.631	2.211	0.000273387	0.00795162	SLC9C1	solute carrier family 9 member C1	protein_coding	285335
ENSG00000148848.14	41.7	4.603	2.202	7.10449e-05	0.00298157	ADAM12	ADAM metallopeptidase domain 12	protein_coding	8038
ENSG00000132938.19	82.38	4.586	2.197	0.000504747	0.0125377	MTUS2	microtubule associated scaffold protein 2	protein_coding	23281
ENSG00000196660.10	38.61	4.561	2.189	0.00078993	0.0170936	SLC30A10	solute carrier family 30 member 10	protein_coding	55532
ENSG00000185565.11	154.92	4.523	2.177	2.19817e-05	0.00127254	LSAMP	limbic system-associated membrane protein	protein_coding	4045
ENSG00000221866.9	62.36	4.521	2.177	0.00078674	0.0170656	PLXNA4	plexin A4	protein_coding	91584
ENSG00000133454.15	43.03	4.509	2.173	0.00373121	0.0499827	MYO18B	myosin XVIIIB	protein_coding	84700
ENSG00000047617.14	40.95	4.507	2.172	0.00346852	0.0475245	ANO2	anoctamin 2	protein_coding	57101
ENSG00000172915.18	121.81	4.479	2.163	7.2766e-05	0.00302751	NBEA	neurobeachin	protein_coding	26960
ENSG00000071909.18	52.87	4.467	2.159	0.000636687	0.0148483	MYO3B	myosin IIIB	protein_coding	140469
ENSG00000179869.14	57.94	4.439	2.15	7.69387e-05	0.00313467	ABCA13	ATP binding cassette subfamily A member 13	protein_coding	154664
ENSG00000154645.13	75.88	4.412	2.141	0.000294995	0.00847064	CHODL	chondrolectin	protein_coding	140578
ENSG00000133019.11	92.82	4.405	2.139	0.000195569	0.00628756	CHRM3	cholinergic receptor muscarinic 3	protein_coding	1131
ENSG00000155875.13	42.83	4.389	2.134	0.000271061	0.00792509	SAXO1	stabilizer of axonemal microtubules 1	protein_coding	158297
ENSG00000112964.13	81.1	4.377	2.13	0.000505324	0.0125377	GHR	growth hormone receptor	protein_coding	2690
ENSG00000188738.13	84.75	4.374	2.129	0.00189069	0.0311152	FSIP2	fibrous sheath interacting protein 2	protein_coding	401024
ENSG00000187391.19	231.23	4.364	2.126	3.90744e-06	0.0003742	MAGI2	membrane associated guanylate kinase, WW and PDZ domain containing 2	protein_coding	9863
ENSG00000154928.16	106.63	4.352	2.122	0.000382511	0.0102941	EPHB1	EPH receptor B1	protein_coding	2047
ENSG00000122786.19	47.45	4.349	2.121	0.00103098	0.0204651	CALD1	caldesmon 1	protein_coding	800
ENSG00000169436.16	35.32	4.346	2.12	0.00297155	0.0428905	COL22A1	collagen type XXII alpha 1 chain	protein_coding	169044
ENSG00000165091.15	94.78	4.299	2.104	0.000260815	0.0077487	TMC1	transmembrane channel like 1	protein_coding	117531
ENSG00000184613.10	62.47	4.276	2.096	0.000241062	0.00726981	NELL2	neural EGFL like 2	protein_coding	4753
ENSG00000118733.16	29.69	4.242	2.085	0.000389792	0.0104277	OLFM3	olfactomedin 3	protein_coding	118427
ENSG00000135298.13	356.39	4.237	2.083	0.000156399	0.0053431	ADGRB3	adhesion G protein-coupled receptor B3	protein_coding	577
ENSG00000189108.12	62.14	4.229	2.08	0.000416476	0.0109463	IL1RAPL2	interleukin 1 receptor accessory protein like 2	protein_coding	26280
ENSG00000176658.16	53.36	4.213	2.075	0.000699407	0.0158574	MYO1D	myosin ID	protein_coding	4642
ENSG00000204767.3	327.32	4.209	2.074	0.000447131	0.0114838	FAM196B	family with sequence similarity 196 member B	protein_coding	100131897
ENSG00000116703.13	46.65	4.195	2.069	0.000239999	0.00726208	PDC	phosducin	protein_coding	5132
ENSG00000085276.17	98.01	4.185	2.065	0.000443703	0.0114284	MECOM	MDS1 and EVI1 complex locus	protein_coding	2122
ENSG00000183166.10	162.1	4.169	2.06	3.21764e-05	0.00168979	CALN1	calneuron 1	protein_coding	83698
ENSG00000128655.16	64.25	4.15	2.053	0.000701172	0.0158592	PDE11A	phosphodiesterase 11A	protein_coding	50940
ENSG00000009694.13	42.2	4.141	2.05	0.00607859	0.0683993	TENM1	teneurin transmembrane protein 1	protein_coding	10178
ENSG00000144290.16	92.84	4.11	2.039	9.62074e-05	0.00367753	SLC4A10	solute carrier family 4 member 10	protein_coding	57282
ENSG00000163814.7	2275.26	4.094	2.034	1.47353e-06	0.000189496	CDCP1	CUB domain containing protein 1	protein_coding	64866
ENSG00000174501.14	194.2	4.063	2.023	0.000603532	0.0142411	ANKRD36C	ankyrin repeat domain 36C	protein_coding	400986
ENSG00000152822.13	58.26	4.057	2.02	0.000235677	0.00720394	GRM1	glutamate metabotropic receptor 1	protein_coding	2911
ENSG00000159167.11	120.77	4.05	2.018	0.0846149	0.306706	STC1	stanniocalcin 1	protein_coding	6781
ENSG00000160145.15	92.69	4.036	2.013	0.00146989	0.0260985	KALRN	kalirin RhoGEF kinase	protein_coding	8997
ENSG00000182771.18	93.11	4.007	2.002	0.000735655	0.016422	GRID1	glutamate ionotropic receptor delta type subunit 1	protein_coding	2894
ENSG00000182389.19	285.94	3.979	1.992	0.00706095	0.0746896	CACNB4	calcium voltage-gated channel auxiliary subunit beta 4	protein_coding	785
ENSG00000153093.18	53.33	3.96	1.985	0.000484084	0.0122408	ACOXL	acyl-CoA oxidase like	protein_coding	55289
ENSG00000118307.18	36.39	3.959	1.985	0.000634412	0.0148483	CASC1	cancer susceptibility 1	protein_coding	55259
ENSG00000149972.10	166.89	3.913	1.968	0.000810044	0.0173619	CNTN5	contactin 5	protein_coding	53942
ENSG00000139679.15	6291.51	3.909	1.967	3.71467e-08	1.66505e-05	LPAR6	lysophosphatidic acid receptor 6	protein_coding	10161
ENSG00000134775.15	74.3	3.907	1.966	0.000113091	0.00414681	FHOD3	formin homology 2 domain containing 3	protein_coding	80206
ENSG00000078018.19	193.65	3.903	1.965	1.73014e-05	0.00108507	MAP2	microtubule associated protein 2	protein_coding	4133
ENSG00000151067.21	118.77	3.9	1.963	0.00106361	0.0208601	CACNA1C	calcium voltage-gated channel subunit alpha1 C	protein_coding	775
ENSG00000185008.17	205.61	3.892	1.961	0.000189076	0.00615574	ROBO2	roundabout guidance receptor 2	protein_coding	6092
ENSG00000164989.15	91.83	3.861	1.949	0.000203715	0.00644583	CCDC171	coiled-coil domain containing 171	protein_coding	203238
ENSG00000184384.13	12699.8	3.851	1.945	2.28097e-06	0.000251781	MAML2	mastermind like transcriptional coactivator 2	protein_coding	84441
ENSG00000196935.8	478.18	3.849	1.945	0.00175242	0.0296528	SRGAP1	SLIT-ROBO Rho GTPase activating protein 1	protein_coding	57522
ENSG00000088538.12	217.87	3.848	1.944	8.26257e-05	0.00329114	DOCK3	dedicator of cytokinesis 3	protein_coding	1795
ENSG00000182463.15	66.56	3.848	1.944	0.00451738	0.0567954	TSHZ2	teashirt zinc finger homeobox 2	protein_coding	128553
ENSG00000131969.14	44.17	3.84	1.941	0.0100647	0.0921758	ABHD12B	abhydrolase domain containing 12B	protein_coding	145447
ENSG00000151150.21	100.62	3.834	1.939	0.00143161	0.0258006	ANK3	ankyrin 3	protein_coding	288
ENSG00000156140.9	35.68	3.829	1.937	0.000413865	0.0108936	ADAMTS3	ADAM metallopeptidase with thrombospondin type 1 motif 3	protein_coding	9508
ENSG00000145087.12	259.62	3.821	1.934	0.00010298	0.0038626	STXBP5L	syntaxin binding protein 5 like	protein_coding	9515
ENSG00000150076.23	96.76	3.815	1.932	0.000640368	0.0148956	AL356053.1	-	protein_coding	-
ENSG00000186952.14	135.36	3.78	1.918	0.000203359	0.00644583	TMEM232	transmembrane protein 232	protein_coding	642987
ENSG00000131951.10	46.32	3.774	1.916	0.00068101	0.0155201	LRRC9	leucine rich repeat containing 9	protein_coding	341883
ENSG00000170236.14	286.76	3.771	1.915	2.65772e-05	0.00145883	USP50	ubiquitin specific peptidase 50	protein_coding	373509
ENSG00000152430.17	39.86	3.766	1.913	0.000537937	0.0131233	BOLL	boule homolog, RNA binding protein	protein_coding	66037
ENSG00000186472.19	656.42	3.762	1.911	1.89516e-05	0.00114498	PCLO	piccolo presynaptic cytomatrix protein	protein_coding	27445
ENSG00000154175.16	237.77	3.757	1.909	0.000119158	0.00432525	ABI3BP	ABI family member 3 binding protein	protein_coding	25890
ENSG00000165495.15	34.1	3.755	1.909	0.00115515	0.0222193	PKNOX2	PBX/knotted 1 homeobox 2	protein_coding	63876
ENSG00000110328.5	35.93	3.74	1.903	0.00187208	0.0309536	GALNT18	polypeptide N-acetylgalactosaminyltransferase 18	protein_coding	374378
ENSG00000181722.16	1375.24	3.727	1.898	0.00067658	0.0154387	ZBTB20	zinc finger and BTB domain containing 20	protein_coding	26137
ENSG00000132874.14	50.39	3.722	1.896	0.000887725	0.0184549	SLC14A2	solute carrier family 14 member 2	protein_coding	8170
ENSG00000186976.14	39.65	3.714	1.893	0.000917582	0.0188371	EFCAB6	EF-hand calcium binding domain 6	protein_coding	64800
ENSG00000080618.13	73.09	3.709	1.891	0.000672155	0.0154113	CPB2	carboxypeptidase B2	protein_coding	1361
ENSG00000121335.11	62.7	3.683	1.881	0.00105861	0.0208301	PRB2	proline rich protein BstNI subfamily 2	protein_coding	653247
ENSG00000182621.17	260.39	3.678	1.879	2.26741e-05	0.00129299	PLCB1	phospholipase C beta 1	protein_coding	23236
ENSG00000081923.11	721.89	3.664	1.873	1.65577e-06	0.000201886	ATP8B1	ATPase phospholipid transporting 8B1	protein_coding	5205
ENSG00000196912.12	65.37	3.663	1.873	0.000793266	0.0171452	ANKRD36B	ankyrin repeat domain 36B	protein_coding	57730
ENSG00000108684.14	149.78	3.644	1.866	0.000571039	0.0137537	ASIC2	acid sensing ion channel subunit 2	protein_coding	40
ENSG00000177300.6	345.14	3.615	1.854	9.87873e-05	0.00376018	CLDN22	claudin 22	protein_coding	53842
ENSG00000203734.11	426.08	3.598	1.847	1.52897e-05	0.00100465	ECT2L	epithelial cell transforming 2 like	protein_coding	345930
ENSG00000163288.13	79.94	3.594	1.846	0.00142451	0.0257137	GABRB1	gamma-aminobutyric acid type A receptor beta1 subunit	protein_coding	2560
ENSG00000146809.12	37.2	3.589	1.843	0.00286344	0.0417098	ASB15	ankyrin repeat and SOCS box containing 15	protein_coding	142685
ENSG00000137491.14	189.2	3.588	1.843	0.000299847	0.00855538	SLCO2B1	solute carrier organic anion transporter family member 2B1	protein_coding	11309
ENSG00000255150.2	58.27	3.587	1.843	0.00146492	0.0260725	EID3	EP300 interacting inhibitor of differentiation 3	protein_coding	493861
ENSG00000135577.4	66.63	3.583	1.841	0.00246217	0.0375669	NMBR	neuromedin B receptor	protein_coding	4829
ENSG00000182185.18	960	3.581	1.84	0.00111182	0.0215935	RAD51B	RAD51 paralog B	protein_coding	5890
ENSG00000166250.11	55.1	3.574	1.838	0.00168809	0.0288901	CLMP	CXADR like membrane protein	protein_coding	79827
ENSG00000033867.16	5447.01	3.566	1.834	1.14772e-05	0.000833208	SLC4A7	solute carrier family 4 member 7	protein_coding	9497
ENSG00000182732.16	88.51	3.515	1.813	0.00621722	0.0690806	RGS6	regulator of G protein signaling 6	protein_coding	9628
ENSG00000277075.2	55.57	3.511	1.812	0.000910638	0.0188017	HIST1H2AE	histone cluster 1 H2A family member e	protein_coding	3012
ENSG00000118432.12	301.1	3.5	1.807	0.0069841	0.0739657	CNR1	cannabinoid receptor 1	protein_coding	1268
ENSG00000117400.15	79.32	3.499	1.807	0.000601739	0.0142175	MPL	MPL proto-oncogene, thrombopoietin receptor	protein_coding	4352
ENSG00000215187.9	85.51	3.484	1.801	0.00116394	0.0223407	FAM166B	family with sequence similarity 166 member B	protein_coding	730112
ENSG00000142611.16	33.19	3.474	1.797	0.0788245	0.295136	PRDM16	PR/SET domain 16	protein_coding	63976
ENSG00000164199.15	128.02	3.469	1.795	0.00030548	0.00864146	ADGRV1	adhesion G protein-coupled receptor V1	protein_coding	84059
ENSG00000137766.16	99.93	3.465	1.793	0.00195068	0.0317457	UNC13C	unc-13 homolog C	protein_coding	440279
ENSG00000111837.11	206.2	3.451	1.787	0.000239082	0.00725987	MAK	male germ cell associated kinase	protein_coding	4117
ENSG00000185052.11	87.19	3.45	1.787	0.00127349	0.0237579	SLC24A3	solute carrier family 24 member 3	protein_coding	57419
ENSG00000188523.8	37.1	3.426	1.777	0.00258353	0.0386649	CFAP77	cilia and flagella associated protein 77	protein_coding	389799
ENSG00000130208.9	2762.61	3.421	1.774	7.68942e-07	0.000125855	APOC1	apolipoprotein C1	protein_coding	341
ENSG00000143341.11	58.63	3.414	1.771	0.00176542	0.0297456	HMCN1	hemicentin 1	protein_coding	83872
ENSG00000183722.7	44.48	3.413	1.771	0.00546006	0.0639993	LHFP	LHFPL tetraspan subfamily member 6	protein_coding	10186
ENSG00000277149.4	474.47	3.412	1.771	5.07378e-06	0.000459036	TYW1B	tRNA-yW synthesizing protein 1 homolog B	protein_coding	441250
ENSG00000141376.21	1816.85	3.405	1.767	7.91246e-06	0.000638816	BCAS3	BCAS3, microtubule associated cell migration factor	protein_coding	54828
ENSG00000214435.7	420.67	3.403	1.767	2.97837e-05	0.00159534	AS3MT	arsenite methyltransferase	protein_coding	57412
ENSG00000138759.17	55.66	3.398	1.765	0.000493458	0.0123547	FRAS1	Fraser extracellular matrix complex subunit 1	protein_coding	80144
ENSG00000188467.10	149.1	3.397	1.764	0.00247367	0.0376784	SLC24A5	solute carrier family 24 member 5	protein_coding	283652
ENSG00000078114.18	49.82	3.393	1.763	0.00206972	0.0331819	NEBL	nebulette	protein_coding	10529
ENSG00000105784.15	60.25	3.39	1.761	0.000635198	0.0148483	RUNDC3B	RUN domain containing 3B	protein_coding	154661
ENSG00000002746.14	68.98	3.383	1.758	0.00243581	0.0372911	HECW1	HECT, C2 and WW domain containing E3 ubiquitin protein ligase 1	protein_coding	23072
ENSG00000177182.10	1999.9	3.378	1.756	9.00075e-07	0.000140968	CLVS1	clavesin 1	protein_coding	157807
ENSG00000185674.9	45.25	3.369	1.752	0.000612435	0.0144323	LYG2	lysozyme g2	protein_coding	254773
ENSG00000131773.13	38.79	3.368	1.752	0.00331287	0.0461648	KHDRBS3	KH RNA binding domain containing, signal transduction associated 3	protein_coding	10656
ENSG00000139220.16	156.72	3.368	1.752	0.000172287	0.00577627	PPFIA2	PTPRF interacting protein alpha 2	protein_coding	8499
ENSG00000136231.13	52.7	3.365	1.751	0.00135438	0.0248384	IGF2BP3	insulin like growth factor 2 mRNA binding protein 3	protein_coding	10643
ENSG00000163145.12	110.59	3.365	1.751	0.00161702	0.028047	C1QTNF7	C1q and TNF related 7	protein_coding	114905
ENSG00000166971.16	599.44	3.357	1.747	0.000161355	0.0054606	AKTIP	AKT interacting protein	protein_coding	64400
ENSG00000118420.16	259.97	3.356	1.747	0.000115067	0.00420215	UBE3D	ubiquitin protein ligase E3D	protein_coding	90025
ENSG00000179909.15	43.38	3.356	1.747	0.00176953	0.0297466	ZNF154	zinc finger protein 154	protein_coding	7710
ENSG00000130948.9	119.36	3.355	1.746	0.00105978	0.0208301	HSD17B3	hydroxysteroid 17-beta dehydrogenase 3	protein_coding	3293
ENSG00000184949.15	66.09	3.348	1.743	0.000868754	0.0182509	FAM227A	family with sequence similarity 227 member A	protein_coding	646851
ENSG00000101489.19	38.15	3.344	1.741	0.00614242	0.0687467	CELF4	CUGBP Elav-like family member 4	protein_coding	56853
ENSG00000175161.13	496.45	3.315	1.729	1.13106e-05	0.000824438	CADM2	cell adhesion molecule 2	protein_coding	253559
ENSG00000142065.13	133.59	3.309	1.726	0.0017246	0.0292923	ZFP14	ZFP14 zinc finger protein	protein_coding	57677
ENSG00000148655.14	938.64	3.309	1.726	0.000260756	0.0077487	C10orf11	leucine rich melanocyte differentiation associated	protein_coding	83938
ENSG00000279018.1	121.95	3.301	1.723	0.00360652	0.0487344	AC007906.1	-	protein_coding	-
ENSG00000105792.19	87	3.286	1.716	0.00447065	0.0562864	CFAP69	cilia and flagella associated protein 69	protein_coding	79846
ENSG00000214511.3	110.82	3.281	1.714	0.000839844	0.0177471	HIGD1C	HIG1 hypoxia inducible domain family member 1C	protein_coding	613227
ENSG00000184903.9	389.51	3.278	1.713	0.000282484	0.00816347	IMMP2L	inner mitochondrial membrane peptidase subunit 2	protein_coding	83943
ENSG00000151746.13	866.04	3.266	1.708	1.56265e-05	0.00102305	BICD1	BICD cargo adaptor 1	protein_coding	636
ENSG00000179397.17	469.2	3.265	1.707	2.03678e-05	0.0012023	C1orf101	catsper channel auxiliary subunit epsilon	protein_coding	257044
ENSG00000197753.8	1070.82	3.258	1.704	0.000118902	0.00432469	LHFPL5	LHFPL tetraspan subfamily member 5	protein_coding	222662
ENSG00000185305.10	1090.01	3.248	1.699	0.000346827	0.00956245	ARL15	ADP ribosylation factor like GTPase 15	protein_coding	54622
ENSG00000165626.16	45.49	3.247	1.699	0.00319797	0.0451932	BEND7	BEN domain containing 7	protein_coding	222389
ENSG00000197748.12	53.64	3.234	1.693	0.000771785	0.0169247	CFAP43	cilia and flagella associated protein 43	protein_coding	80217
ENSG00000185630.18	48.9	3.207	1.681	0.00630997	0.069791	PBX1	PBX homeobox 1	protein_coding	5087
ENSG00000197980.11	98.43	3.198	1.677	0.00144213	0.0258689	LEKR1	leucine, glutamate and lysine rich 1	protein_coding	389170
ENSG00000170310.14	1742.12	3.186	1.672	1.48056e-05	0.000976413	STX8	syntaxin 8	protein_coding	9482
ENSG00000164830.18	2672.18	3.184	1.671	9.93342e-08	3.43925e-05	OXR1	oxidation resistance 1	protein_coding	55074
ENSG00000167984.17	64.51	3.182	1.67	0.001949	0.0317457	NLRC3	NLR family CARD domain containing 3	protein_coding	197358
ENSG00000148200.16	497.91	3.163	1.661	3.5454e-05	0.00179302	NR6A1	nuclear receptor subfamily 6 group A member 1	protein_coding	2649
ENSG00000168032.8	86.71	3.152	1.656	0.00245081	0.0374571	ENTPD3	ectonucleoside triphosphate diphosphohydrolase 3	protein_coding	956
ENSG00000186628.12	98.49	3.151	1.656	0.00115486	0.0222193	FSD2	fibronectin type III and SPRY domain containing 2	protein_coding	123722
ENSG00000111907.20	45.66	3.15	1.655	0.00409551	0.0528571	TPD52L1	tumor protein D52 like 1	protein_coding	7164
ENSG00000177425.10	65.9	3.149	1.655	0.00405468	0.0525561	PAWR	pro-apoptotic WT1 regulator	protein_coding	5074
ENSG00000151743.10	663.95	3.148	1.655	0.00169174	0.0288976	AMN1	antagonist of mitotic exit network 1 homolog	protein_coding	196394
ENSG00000132837.14	66.45	3.146	1.654	0.019445	0.139422	DMGDH	dimethylglycine dehydrogenase	protein_coding	29958
ENSG00000186094.16	209.19	3.145	1.653	0.0013251	0.0244614	AGBL4	ATP/GTP binding protein like 4	protein_coding	84871
ENSG00000138771.14	52.16	3.141	1.651	0.00328406	0.0459156	SHROOM3	shroom family member 3	protein_coding	57619
ENSG00000185420.18	1240.63	3.139	1.65	2.14722e-05	0.00124705	SMYD3	SET and MYND domain containing 3	protein_coding	64754
ENSG00000109511.11	339.38	3.136	1.649	0.00214191	0.0339711	ANXA10	annexin A10	protein_coding	11199
ENSG00000157168.18	5953.92	3.134	1.648	5.59806e-05	0.00250917	NRG1	neuregulin 1	protein_coding	3084
ENSG00000170153.10	63.14	3.134	1.648	0.00820067	0.0819794	RNF150	ring finger protein 150	protein_coding	57484
ENSG00000172260.14	132.86	3.131	1.647	0.00209533	0.0334732	NEGR1	neuronal growth regulator 1	protein_coding	257194
ENSG00000135119.14	44.88	3.117	1.64	0.00276099	0.0407261	RNFT2	ring finger protein, transmembrane 2	protein_coding	84900
ENSG00000137571.10	69.22	3.116	1.64	0.0018396	0.0305818	SLCO5A1	solute carrier organic anion transporter family member 5A1	protein_coding	81796
ENSG00000136928.6	45.45	3.106	1.635	0.006866	0.0733794	GABBR2	gamma-aminobutyric acid type B receptor subunit 2	protein_coding	9568
ENSG00000197776.7	127.12	3.105	1.634	0.00445371	0.0561124	KLHDC1	kelch domain containing 1	protein_coding	122773
ENSG00000080007.7	33.3	3.103	1.634	0.00329414	0.045975	DDX43	DEAD-box helicase 43	protein_coding	55510
ENSG00000164764.10	106.49	3.101	1.633	0.00501684	0.0609589	SBSPON	somatomedin B and thrombospondin type 1 domain containing	protein_coding	157869
ENSG00000204406.12	1415.24	3.093	1.629	0.000305744	0.00864146	MBD5	methyl-CpG binding domain protein 5	protein_coding	55777
ENSG00000146592.16	118.11	3.091	1.628	0.000754328	0.0166842	CREB5	cAMP responsive element binding protein 5	protein_coding	9586
ENSG00000176124.11	1413.11	3.09	1.628	0.0015136	0.0266903	DLEU1	deleted in lymphocytic leukemia 1 (non-protein coding)	protein_coding	10301
ENSG00000114124.2	91.6	3.088	1.627	0.00081377	0.0173642	GRK7	G protein-coupled receptor kinase 7	protein_coding	131890
ENSG00000135976.16	113.36	3.086	1.626	0.00222064	0.0349479	ANKRD36	ankyrin repeat domain 36	protein_coding	375248
ENSG00000170293.8	83.7	3.083	1.624	0.00312895	0.044545	CMTM8	CKLF like MARVEL transmembrane domain containing 8	protein_coding	152189
ENSG00000083535.15	903.17	3.079	1.623	1.78733e-05	0.00110239	PIBF1	progesterone immunomodulatory binding factor 1	protein_coding	10464
ENSG00000181690.7	459.28	3.079	1.622	0.00550863	0.0644009	PLAG1	PLAG1 zinc finger	protein_coding	5324
ENSG00000120784.15	94.55	3.07	1.618	0.00515416	0.061905	ZFP30	ZFP30 zinc finger protein	protein_coding	22835
ENSG00000197181.11	61.8	3.06	1.613	0.00340796	0.0470529	PIWIL2	piwi like RNA-mediated gene silencing 2	protein_coding	55124
ENSG00000144596.12	586.62	3.058	1.613	0.000406381	0.01077	GRIP2	glutamate receptor interacting protein 2	protein_coding	80852
ENSG00000139160.13	396.53	3.053	1.61	0.00326862	0.0457963	ETFBKMT	electron transfer flavoprotein beta subunit lysine methyltransferase	protein_coding	254013
ENSG00000145012.12	5987.85	3.053	1.61	0.00016412	0.00554373	LPP	LIM domain containing preferred translocation partner in lipoma	protein_coding	4026
ENSG00000169282.17	101.79	3.05	1.609	0.00525779	0.0625653	KCNAB1	potassium voltage-gated channel subfamily A member regulatory beta subunit 1	protein_coding	7881
ENSG00000108846.15	3206.74	3.049	1.608	0.0141475	0.114118	ABCC3	ATP binding cassette subfamily C member 3	protein_coding	8714
ENSG00000185774.14	205.98	3.048	1.608	0.00114106	0.022019	KCNIP4	potassium voltage-gated channel interacting protein 4	protein_coding	80333
ENSG00000186153.16	747.09	3.045	1.606	9.08394e-05	0.00352473	WWOX	WW domain containing oxidoreductase	protein_coding	51741
ENSG00000007402.11	39.83	3.043	1.605	0.00577433	0.0663017	CACNA2D2	calcium voltage-gated channel auxiliary subunit alpha2delta 2	protein_coding	9254
ENSG00000147202.17	3416.11	3.043	1.605	7.59435e-06	0.000621494	DIAPH2	diaphanous related formin 2	protein_coding	1730
ENSG00000129682.14	217.77	3.04	1.604	0.0147517	0.117258	FGF13	fibroblast growth factor 13	protein_coding	2258
ENSG00000144645.13	116.06	3.03	1.599	0.00145093	0.0258896	OSBPL10	oxysterol binding protein like 10	protein_coding	114884
ENSG00000228439.5	76.44	3.016	1.593	0.00200988	0.0324537	TSTD3	thiosulfate sulfurtransferase (rhodanese)-like domain containing 3	protein_coding	100130890
ENSG00000216937.12	63.48	3.013	1.591	0.00552031	0.0644537	CCDC7	coiled-coil domain containing 7	protein_coding	79741
ENSG00000134539.16	97.53	3.012	1.591	0.00673638	0.0727545	KLRD1	killer cell lectin like receptor D1	protein_coding	3824
ENSG00000048342.15	462.08	3.008	1.589	0.00142536	0.0257137	CC2D2A	coiled-coil and C2 domain containing 2A	protein_coding	57545
ENSG00000171723.15	1379.06	3.008	1.589	0.00018006	0.00594824	GPHN	gephyrin	protein_coding	10243
ENSG00000107105.14	80.59	3.005	1.587	0.00213087	0.0338906	ELAVL2	ELAV like RNA binding protein 2	protein_coding	1993
ENSG00000230561.4	64.63	3.002	1.586	0.00243022	0.0372564	CCDC192	coiled-coil domain containing 192	protein_coding	728586
ENSG00000177025.3	33.38	2.998	1.584	0.0025007	0.0379686	C19orf18	chromosome 19 open reading frame 18	protein_coding	147685
ENSG00000150636.16	84.12	2.997	1.583	0.00674237	0.0727755	CCDC102B	coiled-coil domain containing 102B	protein_coding	79839
ENSG00000173611.17	237.69	2.988	1.579	0.000339637	0.00940742	SCAI	suppressor of cancer cell invasion	protein_coding	286205
ENSG00000178445.8	60.53	2.98	1.575	0.00476349	0.0587624	GLDC	glycine decarboxylase	protein_coding	2731
ENSG00000115896.15	157.61	2.978	1.574	0.000580072	0.0138509	PLCL1	phospholipase C like 1 (inactive)	protein_coding	5334
ENSG00000144036.15	536.19	2.975	1.573	0.000255964	0.00765512	EXOC6B	exocyst complex component 6B	protein_coding	23233
ENSG00000133401.15	459.92	2.974	1.572	2.00152e-05	0.00118929	PDZD2	PDZ domain containing 2	protein_coding	23037
ENSG00000091879.13	315.26	2.965	1.568	0.000181919	0.00599867	ANGPT2	angiopoietin 2	protein_coding	285
ENSG00000139915.18	185.56	2.963	1.567	0.0440855	0.218534	MDGA2	MAM domain containing glycosylphosphatidylinositol anchor 2	protein_coding	161357
ENSG00000184719.11	1073.41	2.955	1.563	0.000237213	0.00723862	RNLS	renalase, FAD dependent amine oxidase	protein_coding	55328
ENSG00000197808.11	145.59	2.946	1.559	0.00123312	0.023296	ZNF461	zinc finger protein 461	protein_coding	92283
ENSG00000242852.6	99.35	2.946	1.559	0.0114427	0.100348	ZNF709	zinc finger protein 709	protein_coding	163051
ENSG00000153956.15	377.62	2.942	1.557	0.00492925	0.0602078	CACNA2D1	calcium voltage-gated channel auxiliary subunit alpha2delta 1	protein_coding	781
ENSG00000188372.14	290.63	2.941	1.556	0.000622266	0.0145876	ZP3	zona pellucida glycoprotein 3	protein_coding	7784
ENSG00000173421.16	63.65	2.93	1.551	0.00213901	0.0339602	CCDC36	coiled-coil domain containing 36	protein_coding	339834
ENSG00000100196.10	109.08	2.929	1.55	0.00406631	0.0526689	KDELR3	KDEL endoplasmic reticulum protein retention receptor 3	protein_coding	11015
ENSG00000135931.17	2959.59	2.928	1.55	0.000707016	0.0159713	ARMC9	armadillo repeat containing 9	protein_coding	80210
ENSG00000147485.12	171.81	2.928	1.55	0.00158753	0.0276688	PXDNL	peroxidasin like	protein_coding	137902
ENSG00000205209.7	81.52	2.928	1.55	0.00254093	0.038291	SCGB2B2	secretoglobin family 2B member 2	protein_coding	284402
ENSG00000122547.10	713.77	2.923	1.547	0.00203416	0.0326991	EEPD1	endonuclease/exonuclease/phosphatase family domain containing 1	protein_coding	80820
ENSG00000170634.12	796.65	2.907	1.54	4.69003e-05	0.00220043	ACYP2	acylphosphatase 2	protein_coding	98
ENSG00000185842.14	959.9	2.906	1.539	0.000147071	0.00507669	DNAH14	dynein axonemal heavy chain 14	protein_coding	127602
ENSG00000168243.10	35.43	2.904	1.538	0.00395665	0.0517701	GNG4	G protein subunit gamma 4	protein_coding	2786
ENSG00000065534.18	108.58	2.895	1.534	0.00208128	0.0333078	MYLK	myosin light chain kinase	protein_coding	4638
ENSG00000183780.12	69.01	2.886	1.529	0.0103464	0.0939366	SLC35F3	solute carrier family 35 member F3	protein_coding	148641
ENSG00000139364.10	69.76	2.884	1.528	0.00634462	0.0699465	TMEM132B	transmembrane protein 132B	protein_coding	114795
ENSG00000154240.16	114.52	2.884	1.528	0.0106979	0.0958714	CEP112	centrosomal protein 112	protein_coding	201134
ENSG00000147099.19	1583.34	2.881	1.527	6.4749e-05	0.00279837	HDAC8	histone deacetylase 8	protein_coding	55869
ENSG00000106772.17	53.12	2.88	1.526	0.0090023	0.0866261	PRUNE2	prune homolog 2	protein_coding	158471
ENSG00000214954.8	662.33	2.88	1.526	0.000103203	0.00386291	LRRC69	leucine rich repeat containing 69	protein_coding	100130742
ENSG00000167964.12	42.23	2.878	1.525	0.00374664	0.049988	RAB26	RAB26, member RAS oncogene family	protein_coding	25837
ENSG00000215277.8	113.53	2.87	1.521	0.0012142	0.0230352	RNF212B	ring finger protein 212B	protein_coding	100507650
ENSG00000011566.14	1289.22	2.868	1.52	2.01977e-05	0.00119618	MAP4K3	mitogen-activated protein kinase kinase kinase kinase 3	protein_coding	8491
ENSG00000047648.21	84.83	2.863	1.518	0.00250114	0.0379686	ARHGAP6	Rho GTPase activating protein 6	protein_coding	395
ENSG00000257355.1	303.53	2.862	1.517	0.000208836	0.00656174	CTD-2006C1.10	-	protein_coding	-
ENSG00000257446.3	38.63	2.859	1.515	0.00889423	0.0861367	ZNF878	zinc finger protein 878	protein_coding	729747
ENSG00000203727.3	78.71	2.853	1.512	0.00374493	0.049988	SAMD5	sterile alpha motif domain containing 5	protein_coding	389432
ENSG00000123119.11	150.9	2.852	1.512	0.0160884	0.124262	NECAB1	N-terminal EF-hand calcium binding protein 1	protein_coding	64168
ENSG00000178852.15	1990.58	2.85	1.511	0.000111588	0.00410845	EFCAB13	EF-hand calcium binding domain 13	protein_coding	124989
ENSG00000165548.10	238.98	2.849	1.511	0.00265778	0.0395134	TMEM63C	transmembrane protein 63C	protein_coding	57156
ENSG00000162598.13	38.03	2.845	1.509	0.0305477	0.179187	C1orf87	chromosome 1 open reading frame 87	protein_coding	127795
ENSG00000153446.15	52.17	2.843	1.507	0.00313454	0.0445768	C16orf89	chromosome 16 open reading frame 89	protein_coding	146556
ENSG00000158315.10	206.9	2.841	1.506	0.00326221	0.0457421	RHBDL2	rhomboid like 2	protein_coding	54933
ENSG00000169398.19	849.09	2.839	1.506	0.000953373	0.0194389	PTK2	protein tyrosine kinase 2	protein_coding	5747
ENSG00000101333.16	60.18	2.837	1.504	0.00967194	0.089973	PLCB4	phospholipase C beta 4	protein_coding	5332
ENSG00000109654.14	1204.36	2.834	1.503	0.000233249	0.00714185	TRIM2	tripartite motif containing 2	protein_coding	23321
ENSG00000141298.17	3375.78	2.831	1.501	2.28459e-05	0.00129753	SSH2	slingshot protein phosphatase 2	protein_coding	85464
ENSG00000117569.18	1894.09	2.83	1.501	7.09337e-05	0.00298157	PTBP2	polypyrimidine tract binding protein 2	protein_coding	58155
ENSG00000173163.10	829.33	2.829	1.5	6.22043e-05	0.00271827	COMMD1	copper metabolism domain containing 1	protein_coding	150684
ENSG00000134376.14	70.52	2.828	1.5	0.0212717	0.147016	CRB1	crumbs 1, cell polarity complex component	protein_coding	23418
ENSG00000103534.16	55.64	2.827	1.499	0.0096254	0.0899512	TMC5	transmembrane channel like 5	protein_coding	79838
ENSG00000150477.14	224.23	2.826	1.499	0.00185238	0.0307375	KIAA1328	KIAA1328	protein_coding	57536
ENSG00000099715.14	56.72	2.817	1.494	0.00689947	0.0736326	PCDH11Y	protocadherin 11 Y-linked	protein_coding	83259
ENSG00000244754.8	6140.37	2.815	1.493	0.000880288	0.0183647	N4BP2L2	NEDD4 binding protein 2 like 2	protein_coding	10443
ENSG00000140297.12	401.04	2.813	1.492	0.000820354	0.017417	GCNT3	glucosaminyl (N-acetyl) transferase 3, mucin type	protein_coding	9245
ENSG00000165695.9	102.01	2.813	1.492	0.0127426	0.107254	AK8	adenylate kinase 8	protein_coding	158067
ENSG00000144214.9	162.61	2.812	1.492	0.00231786	0.0360482	LYG1	lysozyme g1	protein_coding	129530
ENSG00000116783.14	335.94	2.807	1.489	0.00175697	0.0297019	TNNI3K	TNNI3 interacting kinase	protein_coding	51086
ENSG00000068781.21	53.74	2.806	1.489	0.0147249	0.117176	STON1-GTF2A1L	STON1-GTF2A1L readthrough	protein_coding	286749
ENSG00000177688.6	54.58	2.803	1.487	0.0060748	0.0683993	SUMO4	small ubiquitin-like modifier 4	protein_coding	387082
ENSG00000196284.14	616.52	2.8	1.485	0.00580944	0.0664506	SUPT3H	SPT3 homolog, SAGA and STAGA complex component	protein_coding	8464
ENSG00000148468.16	42.19	2.798	1.484	0.00504837	0.0611088	FAM171A1	family with sequence similarity 171 member A1	protein_coding	221061
ENSG00000073605.18	449.97	2.796	1.483	0.0039388	0.0516866	GSDMB	gasdermin B	protein_coding	55876
ENSG00000283154.1	151.11	2.796	1.483	0.0102022	0.0931438	IQCJ-SCHIP1	schwannomin interacting protein 1	protein_coding	29970
ENSG00000145777.14	451.61	2.793	1.482	0.00949753	0.0892468	TSLP	thymic stromal lymphopoietin	protein_coding	85480
ENSG00000128641.18	240.21	2.782	1.476	0.00127435	0.0237579	MYO1B	myosin IB	protein_coding	4430
ENSG00000139351.14	47.07	2.782	1.476	0.0110713	0.0982881	SYCP3	synaptonemal complex protein 3	protein_coding	50511
ENSG00000177707.10	2420.35	2.782	1.476	0.0158726	0.1231	NECTIN3	nectin cell adhesion molecule 3	protein_coding	25945
ENSG00000107890.16	632.33	2.78	1.475	0.00528197	0.0628115	ANKRD26	ankyrin repeat domain 26	protein_coding	22852
ENSG00000168026.17	480.01	2.77	1.47	0.0284346	0.172253	TTC21A	tetratricopeptide repeat domain 21A	protein_coding	199223
ENSG00000101049.14	57.64	2.761	1.465	0.00886242	0.0860065	SGK2	SGK2, serine/threonine kinase 2	protein_coding	10110
ENSG00000135636.13	35.34	2.755	1.462	0.0068109	0.0731644	DYSF	dysferlin	protein_coding	8291
ENSG00000139537.10	713.3	2.755	1.462	3.21928e-05	0.00168979	CCDC65	coiled-coil domain containing 65	protein_coding	85478
ENSG00000102531.16	7793.73	2.753	1.461	0.00314146	0.04464	FNDC3A	fibronectin type III domain containing 3A	protein_coding	22862
ENSG00000172399.5	129.86	2.753	1.461	0.0342452	0.190765	MYOZ2	myozenin 2	protein_coding	51778
ENSG00000101425.12	32.57	2.75	1.46	0.00772332	0.0790509	BPI	bactericidal/permeability-increasing protein	protein_coding	671
ENSG00000145428.14	1175.15	2.749	1.459	0.00697266	0.0739454	RNF175	ring finger protein 175	protein_coding	285533
ENSG00000142552.7	844.36	2.746	1.457	0.00933369	0.0882583	RCN3	reticulocalbin 3	protein_coding	57333
ENSG00000030304.13	65.13	2.744	1.456	0.0116844	0.101694	MUSK	muscle associated receptor tyrosine kinase	protein_coding	4593
ENSG00000180596.7	561.58	2.743	1.456	0.00484815	0.0594997	HIST1H2BC	histone cluster 1 H2B family member c	protein_coding	8347
ENSG00000152061.23	7764.68	2.742	1.455	0.000872289	0.0183038	RABGAP1L	RAB GTPase activating protein 1 like	protein_coding	9910
ENSG00000198929.12	82.01	2.741	1.455	0.00736254	0.0767057	NOS1AP	nitric oxide synthase 1 adaptor protein	protein_coding	9722
ENSG00000130377.13	52.35	2.736	1.452	0.00333951	0.0464074	ACSBG2	acyl-CoA synthetase bubblegum family member 2	protein_coding	81616
ENSG00000187837.3	1460.43	2.735	1.452	0.027737	0.170615	HIST1H1C	histone cluster 1 H1 family member c	protein_coding	3006
ENSG00000156831.7	2113.64	2.733	1.451	7.01632e-05	0.00296771	NSMCE2	NSE2/MMS21 homolog, SMC5-SMC6 complex SUMO ligase	protein_coding	286053
ENSG00000118298.10	41.04	2.731	1.449	0.00677124	0.0729124	CA14	carbonic anhydrase 14	protein_coding	23632
ENSG00000179331.2	406.05	2.729	1.448	0.00195193	0.0317457	RAB39A	RAB39A, member RAS oncogene family	protein_coding	54734
ENSG00000163006.11	190.24	2.727	1.447	0.00106363	0.0208601	CCDC138	coiled-coil domain containing 138	protein_coding	165055
ENSG00000154548.8	150.78	2.726	1.447	0.00157788	0.0275807	SRSF12	serine and arginine rich splicing factor 12	protein_coding	135295
ENSG00000151025.9	64.08	2.72	1.443	0.00879935	0.0856343	GPR158	G protein-coupled receptor 158	protein_coding	57512
ENSG00000277462.1	303.08	2.717	1.442	0.00327235	0.0458129	ZNF670	zinc finger protein 670	protein_coding	93474
ENSG00000006837.11	417.76	2.708	1.437	0.000591443	0.01403	CDKL3	cyclin dependent kinase like 3	protein_coding	51265
ENSG00000134668.12	3424.3	2.696	1.431	0.00582613	0.0665569	SPOCD1	SPOC domain containing 1	protein_coding	90853
ENSG00000109771.15	142.67	2.693	1.429	0.00669284	0.0724582	LRP2BP	LRP2 binding protein	protein_coding	55805
ENSG00000091436.16	2006.64	2.687	1.426	2.84001e-06	0.000299118	AC013461.1	mitogen-activated protein kinase kinase kinase 20	protein_coding	51776
ENSG00000152527.13	134.53	2.682	1.424	0.0140991	0.113932	PLEKHH2	pleckstrin homology, MyTH4 and FERM domain containing H2	protein_coding	130271
ENSG00000248905.8	50.37	2.682	1.423	0.0889606	0.314665	FMN1	formin 1	protein_coding	342184
ENSG00000154639.18	105.57	2.68	1.422	0.0033789	0.0467952	CXADR	CXADR, Ig-like cell adhesion molecule	protein_coding	1525
ENSG00000267710.6	72.85	2.678	1.421	0.0211483	0.146501	AC006116.20	-	protein_coding	-
ENSG00000196220.15	355.21	2.676	1.42	0.00100739	0.0201748	SRGAP3	SLIT-ROBO Rho GTPase activating protein 3	protein_coding	9901
ENSG00000196605.7	412.09	2.667	1.415	0.0019446	0.0317457	ZNF846	zinc finger protein 846	protein_coding	162993
ENSG00000010438.16	51.9	2.66	1.411	0.00641663	0.0703992	PRSS3	protease, serine 3	protein_coding	5646
ENSG00000128276.10	132.71	2.659	1.411	0.00403579	0.0523868	RFPL3	ret finger protein like 3	protein_coding	10738
ENSG00000263155.5	55.93	2.652	1.407	0.0116843	0.101694	MYZAP	myocardial zonula adherens protein	protein_coding	100820829
ENSG00000173041.11	306.26	2.645	1.403	0.00237192	0.0365616	ZNF680	zinc finger protein 680	protein_coding	340252
ENSG00000104154.6	1083.56	2.643	1.402	0.119488	0.366674	SLC30A4	solute carrier family 30 member 4	protein_coding	7782
ENSG00000185261.14	135.19	2.643	1.402	0.00509527	0.0613614	KIAA0825	KIAA0825	protein_coding	285600
ENSG00000112619.7	55.12	2.641	1.401	0.0245194	0.159195	PRPH2	peripherin 2	protein_coding	5961
ENSG00000165124.17	57.51	2.64	1.401	0.0102371	0.0933683	SVEP1	sushi, von Willebrand factor type A, EGF and pentraxin domain containing 1	protein_coding	79987
ENSG00000162599.15	144.32	2.638	1.399	0.0387756	0.205328	NFIA	nuclear factor I A	protein_coding	4774
ENSG00000182247.9	8614	2.637	1.399	0.00360825	0.0487344	UBE2E2	ubiquitin conjugating enzyme E2 E2	protein_coding	7325
ENSG00000168143.8	35.41	2.629	1.395	0.00846737	0.0837119	FAM83B	family with sequence similarity 83 member B	protein_coding	222584
ENSG00000152402.10	96.43	2.628	1.394	0.00815005	0.0816281	GUCY1A2	guanylate cyclase 1 soluble subunit alpha 2	protein_coding	2977
ENSG00000153157.12	535.82	2.627	1.393	0.00416975	0.0534322	SYCP2L	synaptonemal complex protein 2 like	protein_coding	221711
ENSG00000274290.2	560.99	2.627	1.393	0.00877458	0.0855642	HIST1H2BE	histone cluster 1 H2B family member e	protein_coding	8344
ENSG00000183648.9	1028.31	2.62	1.389	7.28121e-05	0.00302751	NDUFB1	NADH:ubiquinone oxidoreductase subunit B1	protein_coding	4707
ENSG00000144724.19	9588.49	2.618	1.388	0.00125103	0.0235356	PTPRG	protein tyrosine phosphatase, receptor type G	protein_coding	5793
ENSG00000189375.10	416.16	2.617	1.388	0.00979965	0.090711	TBC1D28	TBC1 domain family member 28	protein_coding	254272
ENSG00000196418.12	1460.43	2.616	1.387	1.5792e-05	0.00102643	ZNF124	zinc finger protein 124	protein_coding	7678
ENSG00000133812.15	1842.81	2.614	1.386	0.00178768	0.0299399	SBF2	SET binding factor 2	protein_coding	81846
ENSG00000141449.14	94.04	2.614	1.386	0.00529914	0.062841	GREB1L	growth regulation by estrogen in breast cancer 1 like	protein_coding	80000
ENSG00000061676.14	362.33	2.613	1.385	0.017667	0.131654	NCKAP1	NCK associated protein 1	protein_coding	10787
ENSG00000149948.13	4530.02	2.612	1.385	0.000638607	0.0148738	HMGA2	high mobility group AT-hook 2	protein_coding	8091
ENSG00000145687.16	520.13	2.611	1.385	0.00132676	0.0244614	SSBP2	single stranded DNA binding protein 2	protein_coding	23635
ENSG00000115423.18	92.71	2.609	1.384	0.00965275	0.089973	DNAH6	dynein axonemal heavy chain 6	protein_coding	1768
ENSG00000186714.12	984.91	2.609	1.383	0.00054281	0.0132037	CCDC73	coiled-coil domain containing 73	protein_coding	493860
ENSG00000111215.11	70.36	2.606	1.382	0.0273599	0.169364	PRR4	proline rich 4 (lacrimal)	protein_coding	11272
ENSG00000231887.6	70.36	2.606	1.382	0.0273245	0.169267	PRH1	proline rich protein HaeIII subfamily 1	protein_coding	5554
ENSG00000275778.1	70.36	2.606	1.382	0.0273011	0.169259	PRH1-PRR4	PRH1-PRR4 readthrough	protein_coding	100533464
ENSG00000065833.8	2803.59	2.605	1.381	0.00146698	0.0260725	ME1	malic enzyme 1	protein_coding	4199
ENSG00000128656.13	67.29	2.604	1.381	0.00598205	0.0678217	CHN1	chimerin 1	protein_coding	1123
ENSG00000174842.16	1803.9	2.604	1.381	1.58755e-05	0.00102802	GLMN	glomulin, FKBP associated protein	protein_coding	11146
ENSG00000263874.2	107.2	2.604	1.381	0.00331265	0.0461648	LINC00672	long intergenic non-protein coding RNA 672	protein_coding	100505576
ENSG00000196782.12	277.84	2.604	1.38	0.00150845	0.0266517	MAML3	mastermind like transcriptional coactivator 3	protein_coding	55534
ENSG00000169744.12	52.81	2.603	1.38	0.0226465	0.152371	LDB2	LIM domain binding 2	protein_coding	9079
ENSG00000250803.6	46.01	2.602	1.38	0.0138372	0.112619	CTC-441N14.4	-	protein_coding	-
ENSG00000132688.10	295.09	2.601	1.379	0.197081	0.467453	NES	nestin	protein_coding	10763
ENSG00000157388.14	413.38	2.599	1.378	0.000319533	0.00893302	CACNA1D	calcium voltage-gated channel subunit alpha1 D	protein_coding	776
ENSG00000050438.16	442.4	2.598	1.377	0.00123962	0.0233942	SLC4A8	solute carrier family 4 member 8	protein_coding	9498
ENSG00000114378.16	60.3	2.597	1.377	0.00788304	0.0800486	HYAL1	hyaluronoglucosaminidase 1	protein_coding	3373
ENSG00000164483.16	77.6	2.595	1.376	0.00717575	0.075551	SAMD3	sterile alpha motif domain containing 3	protein_coding	154075
ENSG00000139687.13	9383.76	2.593	1.375	7.57125e-05	0.00310508	RB1	RB transcriptional corepressor 1	protein_coding	5925
ENSG00000115355.15	12295.2	2.59	1.373	0.000186602	0.00609476	CCDC88A	coiled-coil domain containing 88A	protein_coding	55704
ENSG00000169946.13	1559.45	2.59	1.373	4.70938e-06	0.00043259	ZFPM2	zinc finger protein, FOG family member 2	protein_coding	23414
ENSG00000139354.10	839.46	2.588	1.372	4.61185e-05	0.00217931	GAS2L3	growth arrest specific 2 like 3	protein_coding	283431
ENSG00000107864.14	798.56	2.587	1.372	0.00410602	0.0528612	CPEB3	cytoplasmic polyadenylation element binding protein 3	protein_coding	22849
ENSG00000180263.13	130.47	2.587	1.371	0.0105623	0.0950815	FGD6	FYVE, RhoGEF and PH domain containing 6	protein_coding	55785
ENSG00000018408.14	167	2.586	1.371	0.00276424	0.0407261	WWTR1	WW domain containing transcription regulator 1	protein_coding	25937
ENSG00000145390.11	4761.04	2.585	1.37	0.000103563	0.00386835	USP53	ubiquitin specific peptidase 53	protein_coding	54532
ENSG00000214595.11	64.59	2.584	1.369	0.0065879	0.0715802	EML6	echinoderm microtubule associated protein like 6	protein_coding	400954
ENSG00000148357.16	35.83	2.582	1.369	0.0166056	0.12652	HMCN2	hemicentin 2	protein_coding	256158
ENSG00000111850.10	475.2	2.58	1.367	0.000298144	0.00853384	SMIM8	small integral membrane protein 8	protein_coding	57150
ENSG00000186871.6	111.62	2.57	1.362	0.00356295	0.0483766	ERCC6L	ERCC excision repair 6 like, spindle assembly checkpoint helicase	protein_coding	54821
ENSG00000279765.3	5997.24	2.566	1.36	0.000117724	0.00429048	RP11-437B10.1	-	protein_coding	-
ENSG00000164221.12	172.25	2.565	1.359	0.00601399	0.067986	CCDC112	coiled-coil domain containing 112	protein_coding	153733
ENSG00000116885.18	106.12	2.56	1.356	0.00681789	0.0731958	OSCP1	organic solute carrier partner 1	protein_coding	127700
ENSG00000183324.10	205.5	2.56	1.356	0.00409276	0.0528571	REC114	REC114 meiotic recombination protein	protein_coding	283677
ENSG00000186314.11	126.06	2.557	1.354	0.00722527	0.0758137	PRELID2	PRELI domain containing 2	protein_coding	153768
ENSG00000163710.7	311.12	2.548	1.349	0.00822994	0.0821356	PCOLCE2	procollagen C-endopeptidase enhancer 2	protein_coding	26577
ENSG00000165868.13	34.8	2.547	1.349	0.0291002	0.174233	HSPA12A	heat shock protein family A (Hsp70) member 12A	protein_coding	259217
ENSG00000115353.10	101.69	2.545	1.348	0.0137967	0.112448	TACR1	tachykinin receptor 1	protein_coding	6869
ENSG00000164932.12	37.33	2.542	1.346	0.0108149	0.0965665	CTHRC1	collagen triple helix repeat containing 1	protein_coding	115908
ENSG00000083067.22	128.96	2.541	1.346	0.0318639	0.183536	TRPM3	transient receptor potential cation channel subfamily M member 3	protein_coding	80036
ENSG00000148120.15	468.64	2.539	1.344	0.000390978	0.0104439	C9orf3	chromosome 9 open reading frame 3	protein_coding	84909
ENSG00000138346.14	307.21	2.533	1.341	0.00392876	0.0515926	DNA2	DNA replication helicase/nuclease 2	protein_coding	1763
ENSG00000170743.16	46.13	2.527	1.338	0.0201644	0.142473	SYT9	synaptotagmin 9	protein_coding	143425
ENSG00000163631.16	39.79	2.526	1.337	0.00923966	0.0878768	ALB	albumin	protein_coding	213
ENSG00000109911.17	597.13	2.524	1.336	0.000844787	0.0177889	ELP4	elongator acetyltransferase complex subunit 4	protein_coding	26610
ENSG00000178301.3	141.59	2.516	1.331	0.00334817	0.0464768	AQP11	aquaporin 11	protein_coding	282679
ENSG00000103599.19	144.46	2.51	1.328	0.00475681	0.0587391	IQCH	IQ motif containing H	protein_coding	64799
ENSG00000169181.12	67.36	2.506	1.325	0.0130695	0.109089	GSG1L	GSG1 like	protein_coding	146395
ENSG00000203872.6	91.71	2.504	1.324	0.00719641	0.0757033	C6orf163	chromosome 6 open reading frame 163	protein_coding	206412
ENSG00000130449.5	3530.77	2.496	1.319	0.00302022	0.0434314	ZSWIM6	zinc finger SWIM-type containing 6	protein_coding	57688
ENSG00000148498.15	787.36	2.495	1.319	0.0513716	0.236667	PARD3	par-3 family cell polarity regulator	protein_coding	56288
ENSG00000123352.17	428.95	2.492	1.317	0.0010544	0.0207924	SPATS2	spermatogenesis associated serine rich 2	protein_coding	65244
ENSG00000182993.3	69.54	2.492	1.317	0.0449612	0.220507	C12orf60	chromosome 12 open reading frame 60	protein_coding	144608
ENSG00000166321.13	306.1	2.488	1.315	0.00102459	0.0204282	NUDT13	nudix hydrolase 13	protein_coding	25961
ENSG00000108932.11	166.07	2.485	1.313	0.105597	0.343838	SLC16A6	solute carrier family 16 member 6	protein_coding	9120
ENSG00000221923.8	105.59	2.485	1.313	0.00733463	0.0765967	ZNF880	zinc finger protein 880	protein_coding	400713
ENSG00000283553.1	227.03	2.484	1.313	0.0133832	0.110376	AL161905.1	-	protein_coding	-
ENSG00000155754.14	92.38	2.478	1.309	0.0259113	0.164421	ALS2CR11	C2 calcium dependent domain containing 6	protein_coding	151254
ENSG00000154309.8	348.73	2.477	1.309	0.000944426	0.0193002	DISP1	dispatched RND transporter family member 1	protein_coding	84976
ENSG00000171189.17	521.57	2.476	1.308	0.000727933	0.0162929	GRIK1	glutamate ionotropic receptor kainate type subunit 1	protein_coding	2897
ENSG00000254553.1	95.83	2.476	1.308	0.0241941	0.158224	RP1-27O5.3	-	protein_coding	-
ENSG00000079841.18	483.29	2.475	1.307	0.00173763	0.0294578	RIMS1	regulating synaptic membrane exocytosis 1	protein_coding	22999
ENSG00000122912.14	550.79	2.475	1.307	0.000673883	0.0154163	SLC25A16	solute carrier family 25 member 16	protein_coding	8034
ENSG00000171817.16	57.94	2.475	1.307	0.0281961	0.171682	ZNF540	zinc finger protein 540	protein_coding	163255
ENSG00000162438.11	66.06	2.471	1.305	0.014317	0.115183	CTRC	chymotrypsin C	protein_coding	11330
ENSG00000122507.20	157.8	2.47	1.305	0.0279641	0.17111	BBS9	Bardet-Biedl syndrome 9	protein_coding	27241
ENSG00000125246.15	227.45	2.47	1.305	0.00472734	0.0585358	CLYBL	citrate lyase beta like	protein_coding	171425
ENSG00000147894.14	508.81	2.47	1.305	0.0854483	0.308653	C9orf72	chromosome 9 open reading frame 72	protein_coding	203228
ENSG00000101977.19	38.11	2.47	1.304	0.020368	0.143244	MCF2	MCF.2 cell line derived transforming sequence	protein_coding	4168
ENSG00000164074.14	879.5	2.463	1.301	0.000874354	0.0183045	ABHD18	abhydrolase domain containing 18	protein_coding	80167
ENSG00000141371.12	186.59	2.461	1.299	0.00480233	0.0590985	C17orf64	chromosome 17 open reading frame 64	protein_coding	124773
ENSG00000164182.10	378.88	2.46	1.299	0.00460095	0.0575112	NDUFAF2	NADH:ubiquinone oxidoreductase complex assembly factor 2	protein_coding	91942
ENSG00000185666.14	415.41	2.46	1.299	0.0293681	0.175023	SYN3	synapsin III	protein_coding	8224
ENSG00000162814.10	61.44	2.459	1.298	0.0317137	0.182887	SPATA17	spermatogenesis associated 17	protein_coding	128153
ENSG00000145244.11	172.53	2.454	1.295	0.00537464	0.0632038	CORIN	corin, serine peptidase	protein_coding	10699
ENSG00000213123.10	1101.21	2.453	1.295	0.000344246	0.00950583	TCTEX1D2	Tctex1 domain containing 2	protein_coding	255758
ENSG00000168807.16	261.45	2.45	1.293	0.0103799	0.0941933	SNTB2	syntrophin beta 2	protein_coding	6645
ENSG00000049323.15	108.29	2.444	1.289	0.0164555	0.125643	LTBP1	latent transforming growth factor beta binding protein 1	protein_coding	4052
ENSG00000140718.19	833.47	2.443	1.288	0.00166964	0.0286772	FTO	FTO, alpha-ketoglutarate dependent dioxygenase	protein_coding	79068
ENSG00000165113.12	93.15	2.442	1.288	0.0259908	0.164651	GKAP1	G kinase anchoring protein 1	protein_coding	80318
ENSG00000165322.17	987.75	2.441	1.288	0.0140972	0.113932	ARHGAP12	Rho GTPase activating protein 12	protein_coding	94134
ENSG00000203791.14	545.77	2.437	1.285	0.00181306	0.0301685	METTL10	EEF1A lysine methyltransferase 2	protein_coding	399818
ENSG00000166263.13	248.58	2.436	1.284	0.00434721	0.0551275	STXBP4	syntaxin binding protein 4	protein_coding	252983
ENSG00000080644.15	40.68	2.435	1.284	0.0173667	0.130334	CHRNA3	cholinergic receptor nicotinic alpha 3 subunit	protein_coding	1136
ENSG00000186409.14	1278.68	2.435	1.284	0.000361989	0.00981764	CCDC30	coiled-coil domain containing 30	protein_coding	728621
ENSG00000170396.7	1204.42	2.433	1.282	0.000391779	0.0104498	ZNF804A	zinc finger protein 804A	protein_coding	91752
ENSG00000164494.11	1261.54	2.431	1.282	0.000185281	0.00606675	PDSS2	decaprenyl diphosphate synthase subunit 2	protein_coding	57107
ENSG00000134138.19	628.22	2.429	1.28	0.000404239	0.0107344	MEIS2	Meis homeobox 2	protein_coding	4212
ENSG00000148908.14	1855.15	2.428	1.28	0.00268134	0.0397979	RGS10	regulator of G protein signaling 10	protein_coding	6001
ENSG00000157680.15	115.37	2.427	1.279	0.0151637	0.119531	DGKI	diacylglycerol kinase iota	protein_coding	9162
ENSG00000197168.11	85.92	2.423	1.277	0.0158213	0.122991	NEK5	NIMA related kinase 5	protein_coding	341676
ENSG00000132958.17	130.93	2.421	1.275	0.009012	0.0866268	TPTE2	transmembrane phosphoinositide 3-phosphatase and tensin homolog 2	protein_coding	93492
ENSG00000101132.9	837.36	2.42	1.275	0.00107035	0.0209463	PFDN4	prefoldin subunit 4	protein_coding	5203
ENSG00000162669.15	52.23	2.419	1.274	0.0106636	0.0957065	HFM1	HFM1, ATP dependent DNA helicase homolog	protein_coding	164045
ENSG00000204815.9	63.31	2.419	1.274	0.0498938	0.232476	TTC25	tetratricopeptide repeat domain 25	protein_coding	83538
ENSG00000113319.11	110.68	2.418	1.274	0.00664891	0.0721127	RASGRF2	Ras protein specific guanine nucleotide releasing factor 2	protein_coding	5924
ENSG00000163738.18	813.82	2.417	1.273	0.000257142	0.00767234	MTHFD2L	methylenetetrahydrofolate dehydrogenase (NADP+ dependent) 2 like	protein_coding	441024
ENSG00000173698.17	51.88	2.416	1.273	0.0733156	0.284845	ADGRG2	adhesion G protein-coupled receptor G2	protein_coding	10149
ENSG00000092208.16	234.07	2.413	1.271	0.00906977	0.0871042	GEMIN2	gem nuclear organelle associated protein 2	protein_coding	8487
ENSG00000164983.7	921.78	2.412	1.27	0.00146496	0.0260725	TMEM65	transmembrane protein 65	protein_coding	157378
ENSG00000276966.2	59.66	2.409	1.269	0.0313466	0.181643	HIST1H4E	histone cluster 1 H4 family member e	protein_coding	8367
ENSG00000102290.21	180.04	2.409	1.268	0.00825448	0.0822129	PCDH11X	protocadherin 11 X-linked	protein_coding	27328
ENSG00000106034.17	50.74	2.408	1.268	0.017992	0.133085	CPED1	cadherin like and PC-esterase domain containing 1	protein_coding	79974
ENSG00000283563.1	751.26	2.406	1.267	0.00194368	0.0317457	RP11-9J18.1	zinc finger CW-type and PWWP domain containing 2	protein_coding	152098
ENSG00000151413.16	219.78	2.405	1.266	0.00577095	0.0663017	NUBPL	nucleotide binding protein like	protein_coding	80224
ENSG00000180479.13	46.68	2.404	1.266	0.0305836	0.179299	ZNF571	zinc finger protein 571	protein_coding	51276
ENSG00000080493.14	105.05	2.403	1.265	0.0132043	0.109756	SLC4A4	solute carrier family 4 member 4	protein_coding	8671
ENSG00000169519.20	472.5	2.403	1.265	0.00488183	0.0598315	METTL15	methyltransferase like 15	protein_coding	196074
ENSG00000156463.17	43.39	2.401	1.264	0.112346	0.35473	SH3RF2	SH3 domain containing ring finger 2	protein_coding	153769
ENSG00000197360.9	50.72	2.401	1.264	0.034697	0.192448	ZNF98	zinc finger protein 98	protein_coding	148198
ENSG00000092068.19	306.88	2.4	1.263	0.0135035	0.111013	SLC7A8	solute carrier family 7 member 8	protein_coding	23428
ENSG00000279576.1	13969.8	2.4	1.263	0.000191269	0.00621591	AP000769.1	-	protein_coding	-
ENSG00000145242.13	67.75	2.397	1.261	0.0161338	0.124347	EPHA5	EPH receptor A5	protein_coding	2044
ENSG00000118200.14	831.6	2.393	1.259	0.0112769	0.0993917	CAMSAP2	calmodulin regulated spectrin associated protein family member 2	protein_coding	23271
ENSG00000138640.14	122.66	2.392	1.258	0.00848484	0.0837651	FAM13A	family with sequence similarity 13 member A	protein_coding	10144
ENSG00000048052.21	6006.76	2.387	1.255	0.00044005	0.0113668	HDAC9	histone deacetylase 9	protein_coding	9734
ENSG00000089123.15	168.54	2.383	1.253	0.00637953	0.0701987	TASP1	taspase 1	protein_coding	55617
ENSG00000198846.5	50.25	2.383	1.253	0.0179263	0.132808	TOX	thymocyte selection associated high mobility group box	protein_coding	9760
ENSG00000132170.19	1886.34	2.381	1.252	7.1507e-05	0.00299398	PPARG	peroxisome proliferator activated receptor gamma	protein_coding	5468
ENSG00000272741.1	1834.22	2.381	1.251	3.60789e-05	0.00180937	RP11-447L10.1	-	protein_coding	-
ENSG00000188026.12	330.23	2.38	1.251	0.0340663	0.190121	RILPL1	Rab interacting lysosomal protein like 1	protein_coding	353116
ENSG00000251192.7	230.02	2.377	1.249	0.00379347	0.050367	ZNF674	zinc finger protein 674	protein_coding	641339
ENSG00000154217.14	1199.93	2.376	1.249	0.000147191	0.00507669	PITPNC1	phosphatidylinositol transfer protein, cytoplasmic 1	protein_coding	26207
ENSG00000123552.17	1039.58	2.374	1.247	0.00052965	0.0129739	USP45	ubiquitin specific peptidase 45	protein_coding	85015
ENSG00000105926.15	277.88	2.371	1.246	0.00959635	0.0897843	MPP6	membrane palmitoylated protein 6	protein_coding	51678
ENSG00000033122.18	510.92	2.368	1.244	0.00253199	0.0382112	LRRC7	leucine rich repeat containing 7	protein_coding	57554
ENSG00000134285.10	268.04	2.368	1.244	0.00213385	0.033908	FKBP11	FK506 binding protein 11	protein_coding	51303
ENSG00000147872.9	3695.53	2.367	1.243	0.00633682	0.0699465	PLIN2	perilipin 2	protein_coding	123
ENSG00000164308.16	861.31	2.367	1.243	0.0256895	0.163921	ERAP2	endoplasmic reticulum aminopeptidase 2	protein_coding	64167
ENSG00000118849.9	59.18	2.365	1.242	0.0178621	0.132562	RARRES1	retinoic acid receptor responder 1	protein_coding	5918
ENSG00000134152.10	1068.33	2.362	1.24	0.000760377	0.016751	KATNBL1	katanin regulatory subunit B1 like 1	protein_coding	79768
ENSG00000134146.11	391.79	2.36	1.239	0.00223612	0.0351159	DPH6	diphthamine biosynthesis 6	protein_coding	89978
ENSG00000181804.14	1160.02	2.36	1.239	0.000135984	0.00475389	SLC9A9	solute carrier family 9 member A9	protein_coding	285195
ENSG00000103647.12	79.3	2.359	1.238	0.0254383	0.162986	CORO2B	coronin 2B	protein_coding	10391
ENSG00000095637.21	45.6	2.353	1.235	0.0291619	0.174429	SORBS1	sorbin and SH3 domain containing 1	protein_coding	10580
ENSG00000172765.16	1244.64	2.35	1.232	0.00212871	0.0338862	TMCC1	transmembrane and coiled-coil domain family 1	protein_coding	23023
ENSG00000196876.14	38.01	2.348	1.231	0.0336474	0.188778	SCN8A	sodium voltage-gated channel alpha subunit 8	protein_coding	6334
ENSG00000256061.7	200.95	2.348	1.231	0.0181714	0.133862	DYX1C1	dynein axonemal assembly factor 4	protein_coding	161582
ENSG00000148219.16	205.84	2.346	1.23	0.00655514	0.0714832	ASTN2	astrotactin 2	protein_coding	23245
ENSG00000147576.15	412.63	2.343	1.228	0.00426276	0.0543008	ADHFE1	alcohol dehydrogenase, iron containing 1	protein_coding	137872
ENSG00000010327.10	125.8	2.342	1.228	0.0189585	0.137548	STAB1	stabilin 1	protein_coding	23166
ENSG00000108688.11	295.87	2.338	1.225	0.493502	0.730374	CCL7	C-C motif chemokine ligand 7	protein_coding	6354
ENSG00000049192.14	107.9	2.337	1.225	0.013479	0.110913	ADAMTS6	ADAM metallopeptidase with thrombospondin type 1 motif 6	protein_coding	11174
ENSG00000178075.19	136.27	2.337	1.225	0.0263885	0.165886	GRAMD1C	GRAM domain containing 1C	protein_coding	54762
ENSG00000283245.1	130.23	2.336	1.224	0.037831	0.20247	SCHIP1	-	protein_coding	-
ENSG00000153944.10	918.36	2.333	1.222	0.00114754	0.0221203	MSI2	musashi RNA binding protein 2	protein_coding	124540
ENSG00000161040.16	136.78	2.333	1.222	0.0130392	0.108886	FBXL13	F-box and leucine rich repeat protein 13	protein_coding	222235
ENSG00000144935.14	77.6	2.33	1.221	0.0426774	0.215047	TRPC1	transient receptor potential cation channel subfamily C member 1	protein_coding	7220
ENSG00000143850.13	51.43	2.33	1.22	0.0213281	0.147266	PLEKHA6	pleckstrin homology domain containing A6	protein_coding	22874
ENSG00000102271.13	33.77	2.328	1.219	0.207959	0.479644	KLHL4	kelch like family member 4	protein_coding	56062
ENSG00000281938.1	717.12	2.328	1.219	0.0019348	0.0316962	CTB-127M13.1	-	protein_coding	-
ENSG00000204764.12	257.93	2.327	1.219	0.0121258	0.104108	RANBP17	RAN binding protein 17	protein_coding	64901
ENSG00000076067.11	523.63	2.326	1.218	0.00432064	0.0549355	RBMS2	RNA binding motif single stranded interacting protein 2	protein_coding	5939
ENSG00000148950.9	241.86	2.326	1.218	0.0123978	0.105036	IMMP1L	inner mitochondrial membrane peptidase subunit 1	protein_coding	196294
ENSG00000100154.14	2611.44	2.325	1.217	0.0872656	0.311609	TTC28	tetratricopeptide repeat domain 28	protein_coding	23331
ENSG00000140386.12	1012.55	2.324	1.217	0.0233284	0.154471	SCAPER	S-phase cyclin A associated protein in the ER	protein_coding	49855
ENSG00000184305.14	376.13	2.324	1.217	0.00737527	0.0767057	CCSER1	coiled-coil serine rich protein 1	protein_coding	401145
ENSG00000169193.11	301.19	2.322	1.215	0.0116314	0.101453	CCDC126	coiled-coil domain containing 126	protein_coding	90693
ENSG00000249992.1	23209.8	2.317	1.212	0.0367789	0.199448	TMEM158	transmembrane protein 158 (gene/pseudogene)	protein_coding	25907
ENSG00000203995.9	111.75	2.316	1.212	0.0207111	0.14472	ZYG11A	zyg-11 family member A, cell cycle regulator	protein_coding	440590
ENSG00000130203.9	27409.7	2.315	1.211	0.000805026	0.0172956	APOE	apolipoprotein E	protein_coding	348
ENSG00000173915.13	1459.02	2.314	1.211	0.000879277	0.0183647	USMG5	up-regulated during skeletal muscle growth 5 homolog (mouse)	protein_coding	84833
ENSG00000091129.19	148.17	2.313	1.21	0.00760504	0.0781513	NRCAM	neuronal cell adhesion molecule	protein_coding	4897
ENSG00000239642.5	712.49	2.313	1.21	0.00209443	0.0334732	MEIKIN	meiotic kinetochore factor	protein_coding	728637
ENSG00000129204.16	101.17	2.311	1.209	0.0304136	0.178907	USP6	ubiquitin specific peptidase 6	protein_coding	9098
ENSG00000147606.8	129.74	2.309	1.207	0.0187392	0.136757	SLC26A7	solute carrier family 26 member 7	protein_coding	115111
ENSG00000124766.6	3763.84	2.306	1.205	0.000351632	0.00963589	SOX4	SRY-box 4	protein_coding	6659
ENSG00000122477.12	677.95	2.304	1.204	0.00121797	0.0230825	LRRC39	leucine rich repeat containing 39	protein_coding	127495
ENSG00000130783.13	137.54	2.303	1.203	0.0123544	0.104869	CCDC62	coiled-coil domain containing 62	protein_coding	84660
ENSG00000269755.1	92	2.302	1.203	0.0712525	0.280145	CTD-3105H18.18	-	protein_coding	-
ENSG00000091844.7	129.17	2.297	1.2	0.0278822	0.171081	RGS17	regulator of G protein signaling 17	protein_coding	26575
ENSG00000165521.15	288.12	2.297	1.2	0.00898856	0.0865401	EML5	echinoderm microtubule associated protein like 5	protein_coding	161436
ENSG00000174628.16	215.24	2.295	1.199	0.00996942	0.0914829	IQCK	IQ motif containing K	protein_coding	124152
ENSG00000158201.9	2945.64	2.293	1.197	0.00192486	0.0315909	ABHD3	abhydrolase domain containing 3	protein_coding	171586
ENSG00000206531.10	91.3	2.292	1.196	0.133511	0.386764	CD200R1L	CD200 receptor 1 like	protein_coding	344807
ENSG00000072415.8	892.22	2.288	1.194	0.00166335	0.0286026	MPP5	membrane palmitoylated protein 5	protein_coding	64398
ENSG00000163584.17	1059.55	2.288	1.194	0.00172137	0.029265	RPL22L1	ribosomal protein L22 like 1	protein_coding	200916
ENSG00000118007.12	2037.19	2.286	1.193	0.000271594	0.00792509	STAG1	stromal antigen 1	protein_coding	10274
ENSG00000204856.11	367.26	2.285	1.192	0.00495023	0.060382	FAM216A	family with sequence similarity 216 member A	protein_coding	29902
ENSG00000171103.10	413.11	2.284	1.191	0.00194166	0.0317457	TRMT61B	tRNA methyltransferase 61B	protein_coding	55006
ENSG00000213096.10	827.36	2.283	1.191	0.000614607	0.0144646	ZNF254	zinc finger protein 254	protein_coding	9534
ENSG00000153832.11	112.5	2.282	1.19	0.0104851	0.0948132	FBXO36	F-box protein 36	protein_coding	130888
ENSG00000185055.10	490.07	2.28	1.189	0.00394781	0.0517295	EFCAB10	EF-hand calcium binding domain 10	protein_coding	100130771
ENSG00000148634.15	4242.71	2.279	1.189	0.00144259	0.0258689	HERC4	HECT and RLD domain containing E3 ubiquitin protein ligase 4	protein_coding	26091
ENSG00000186522.14	126.08	2.277	1.187	0.10644	0.345661	SEPT10	septin 10	protein_coding	151011
ENSG00000155974.11	238.8	2.276	1.187	0.00907134	0.0871042	GRIP1	glutamate receptor interacting protein 1	protein_coding	23426
ENSG00000174827.13	110.04	2.276	1.186	0.0159129	0.12333	PDZK1	PDZ domain containing 1	protein_coding	5174
ENSG00000101440.9	88.5	2.269	1.182	0.0172625	0.129979	ASIP	agouti signaling protein	protein_coding	434
ENSG00000057019.15	2218.89	2.267	1.181	0.00118399	0.022629	DCBLD2	discoidin, CUB and LCCL domain containing 2	protein_coding	131566
ENSG00000166262.15	353.66	2.267	1.181	0.0114776	0.100556	FAM227B	family with sequence similarity 227 member B	protein_coding	196951
ENSG00000173988.12	46.67	2.267	1.181	0.032162	0.18426	LRRC63	leucine rich repeat containing 63	protein_coding	220416
ENSG00000100234.11	348.99	2.266	1.18	0.091241	0.319157	TIMP3	TIMP metallopeptidase inhibitor 3	protein_coding	7078
ENSG00000152583.12	67.61	2.265	1.18	0.0626639	0.262673	SPARCL1	SPARC like 1	protein_coding	8404
ENSG00000100003.17	182.54	2.263	1.178	0.0153982	0.120692	SEC14L2	SEC14 like lipid binding 2	protein_coding	23541
ENSG00000171132.13	465.78	2.261	1.177	0.0222456	0.150908	PRKCE	protein kinase C epsilon	protein_coding	5581
ENSG00000139173.9	315.7	2.26	1.177	0.00874658	0.0854441	TMEM117	transmembrane protein 117	protein_coding	84216
ENSG00000152763.16	230.85	2.259	1.175	0.022815	0.153159	WDR78	WD repeat domain 78	protein_coding	79819
ENSG00000170011.13	109.03	2.256	1.174	0.0244632	0.158945	MYRIP	myosin VIIA and Rab interacting protein	protein_coding	25924
ENSG00000272514.5	83.5	2.256	1.174	0.0639509	0.264866	CFAP206	cilia and flagella associated protein 206	protein_coding	154313
ENSG00000189195.10	549.79	2.254	1.172	0.00822998	0.0821356	BTBD8	-	protein_coding	-
ENSG00000186260.16	521.24	2.252	1.171	0.00126015	0.023633	MKL2	MKL1/myocardin like 2	protein_coding	57496
ENSG00000145375.7	258.17	2.25	1.17	0.0102683	0.0935087	SPATA5	spermatogenesis associated 5	protein_coding	166378
ENSG00000197008.9	263.05	2.25	1.17	0.0106721	0.0957349	ZNF138	zinc finger protein 138	protein_coding	7697
ENSG00000133574.9	82.44	2.248	1.169	0.15626	0.419139	GIMAP4	GTPase, IMAP family member 4	protein_coding	55303
ENSG00000151789.10	4991.31	2.242	1.165	0.0119205	0.103091	ZNF385D	zinc finger protein 385D	protein_coding	79750
ENSG00000162959.13	1727.53	2.242	1.165	0.000262892	0.00779753	MEMO1	mediator of cell motility 1	protein_coding	51072
ENSG00000129116.17	635.87	2.241	1.164	0.0233468	0.154535	PALLD	palladin, cytoskeletal associated protein	protein_coding	23022
ENSG00000180881.19	104.87	2.241	1.164	0.0298453	0.176689	CAPS2	calcyphosine 2	protein_coding	84698
ENSG00000188107.14	647.63	2.24	1.163	0.00460343	0.0575112	EYS	eyes shut homolog (Drosophila)	protein_coding	346007
ENSG00000188585.7	52.97	2.239	1.163	0.0193906	0.139161	LINC00083	C-type lectin domain containing 20A	protein_coding	400797
ENSG00000281137.1	46.4	2.239	1.163	0.0424013	0.214455	AC074033.1	-	protein_coding	-
ENSG00000116191.17	119.9	2.238	1.162	0.109773	0.351466	RALGPS2	Ral GEF with PH domain and SH3 binding motif 2	protein_coding	55103
ENSG00000153006.15	1457.25	2.238	1.162	0.0041259	0.0530106	SREK1IP1	SREK1 interacting protein 1	protein_coding	285672
ENSG00000118473.21	60.9	2.237	1.161	0.0213406	0.147266	SGIP1	SH3 domain GRB2 like endophilin interacting protein 1	protein_coding	84251
ENSG00000114541.14	2409.93	2.236	1.161	0.000592245	0.01403	FRMD4B	FERM domain containing 4B	protein_coding	23150
ENSG00000101605.12	96.02	2.233	1.159	0.0338219	0.189285	MYOM1	myomesin 1	protein_coding	8736
ENSG00000067208.14	942.63	2.232	1.159	0.00235373	0.0364031	EVI5	ecotropic viral integration site 5	protein_coding	7813
ENSG00000188672.17	247.31	2.23	1.157	0.0345778	0.192201	RHCE	Rh blood group CcEe antigens	protein_coding	6006
ENSG00000079691.17	148.11	2.229	1.156	0.0229804	0.153907	LRRC16A	capping protein regulator and myosin 1 linker 1	protein_coding	55604
ENSG00000113391.17	851.11	2.225	1.154	0.00218665	0.0345337	FAM172A	family with sequence similarity 172 member A	protein_coding	83989
ENSG00000145781.8	985.46	2.225	1.154	0.000827293	0.017523	COMMD10	COMM domain containing 10	protein_coding	51397
ENSG00000165409.16	72.86	2.223	1.153	0.0309657	0.180328	TSHR	thyroid stimulating hormone receptor	protein_coding	7253
ENSG00000178568.14	1385.74	2.222	1.152	0.00233676	0.0362681	ERBB4	erb-b2 receptor tyrosine kinase 4	protein_coding	2066
ENSG00000116833.13	45.34	2.219	1.15	0.034097	0.190132	NR5A2	nuclear receptor subfamily 5 group A member 2	protein_coding	2494
ENSG00000134852.14	993.02	2.215	1.147	0.00855784	0.0843324	CLOCK	clock circadian regulator	protein_coding	9575
ENSG00000153802.11	56.09	2.212	1.145	0.0612302	0.259374	TMPRSS11D	transmembrane protease, serine 11D	protein_coding	9407
ENSG00000162944.10	66.87	2.21	1.144	0.0373546	0.201056	RFTN2	raftlin family member 2	protein_coding	130132
ENSG00000121741.16	3428.73	2.208	1.143	0.00804432	0.0809558	ZMYM2	zinc finger MYM-type containing 2	protein_coding	7750
ENSG00000186073.11	254.86	2.205	1.141	0.0077787	0.0794484	C15orf41	chromosome 15 open reading frame 41	protein_coding	84529
ENSG00000131437.15	269.06	2.202	1.139	0.0205137	0.143872	KIF3A	kinesin family member 3A	protein_coding	11127
ENSG00000269237.1	248.24	2.201	1.138	0.0123963	0.105036	CTD-2561J22.3	-	protein_coding	-
ENSG00000069188.16	56.42	2.2	1.138	0.0411101	0.21135	SDK2	sidekick cell adhesion molecule 2	protein_coding	54549
ENSG00000197782.14	97.01	2.2	1.138	0.026036	0.164795	ZNF780A	zinc finger protein 780A	protein_coding	284323
ENSG00000116711.9	426.96	2.2	1.137	0.0260451	0.164795	PLA2G4A	phospholipase A2 group IVA	protein_coding	5321
ENSG00000172007.5	155.86	2.199	1.137	0.0214851	0.147866	RAB33B	RAB33B, member RAS oncogene family	protein_coding	83452
ENSG00000075711.20	2780.22	2.198	1.136	0.00134119	0.0246899	DLG1	discs large MAGUK scaffold protein 1	protein_coding	1739
ENSG00000156265.15	929.83	2.198	1.136	0.0481013	0.22786	MAP3K7CL	MAP3K7 C-terminal like	protein_coding	56911
ENSG00000155530.2	262.23	2.197	1.136	0.00754037	0.0776197	LRGUK	leucine rich repeats and guanylate kinase domain containing	protein_coding	136332
ENSG00000205758.11	895.84	2.196	1.135	0.00632635	0.06992	CRYZL1	crystallin zeta like 1	protein_coding	9946
ENSG00000050767.15	1995.95	2.194	1.134	0.000455094	0.0116055	COL23A1	collagen type XXIII alpha 1 chain	protein_coding	91522
ENSG00000189337.16	281.81	2.191	1.132	0.0119559	0.103287	KAZN	kazrin, periplakin interacting protein	protein_coding	23254
ENSG00000100479.12	134.32	2.188	1.13	0.0216465	0.148667	POLE2	DNA polymerase epsilon 2, accessory subunit	protein_coding	5427
ENSG00000158445.9	53.42	2.188	1.13	0.0271685	0.168786	KCNB1	potassium voltage-gated channel subfamily B member 1	protein_coding	3745
ENSG00000213029.3	46.52	2.186	1.128	0.0410205	0.21113	SPHAR	S-phase response (cyclin related)	protein_coding	10638
ENSG00000162929.13	278.06	2.183	1.126	0.00812175	0.0815543	KIAA1841	KIAA1841	protein_coding	84542
ENSG00000185246.17	1564.55	2.183	1.126	0.000874108	0.0183045	PRPF39	pre-mRNA processing factor 39	protein_coding	55015
ENSG00000133121.20	1046.5	2.182	1.126	0.00078668	0.0170656	STARD13	StAR related lipid transfer domain containing 13	protein_coding	90627
ENSG00000165646.11	217.7	2.181	1.125	0.0192606	0.138686	SLC18A2	solute carrier family 18 member A2	protein_coding	6571
ENSG00000122870.11	141.88	2.18	1.124	0.068623	0.275042	BICC1	BicC family RNA binding protein 1	protein_coding	80114
ENSG00000145982.11	821.05	2.175	1.121	0.00191684	0.0315167	FARS2	phenylalanyl-tRNA synthetase 2, mitochondrial	protein_coding	10667
ENSG00000107249.21	6961.13	2.174	1.12	0.0580072	0.252051	GLIS3	GLIS family zinc finger 3	protein_coding	169792
ENSG00000153130.17	1352.65	2.173	1.12	0.00324112	0.0455528	SCOC	short coiled-coil protein	protein_coding	60592
ENSG00000020426.10	678.88	2.169	1.117	0.0079929	0.080709	MNAT1	MNAT1, CDK activating kinase assembly factor	protein_coding	4331
ENSG00000183971.5	183.35	2.168	1.117	0.0229673	0.15389	NPW	neuropeptide W	protein_coding	283869
ENSG00000243449.6	1423.11	2.165	1.115	0.00129623	0.0240591	C4orf48	chromosome 4 open reading frame 48	protein_coding	401115
ENSG00000003436.14	515.55	2.165	1.114	0.00436311	0.0552147	TFPI	tissue factor pathway inhibitor	protein_coding	7035
ENSG00000153982.10	363.77	2.164	1.114	0.00891801	0.0861372	GDPD1	glycerophosphodiester phosphodiesterase domain containing 1	protein_coding	284161
ENSG00000152154.10	43.85	2.164	1.113	0.0683856	0.274702	TMEM178A	transmembrane protein 178A	protein_coding	130733
ENSG00000092345.13	212.54	2.163	1.113	0.156943	0.419823	DAZL	deleted in azoospermia like	protein_coding	1618
ENSG00000112761.19	90.28	2.163	1.113	0.188842	0.457897	WISP3	WNT1 inducible signaling pathway protein 3	protein_coding	8838
ENSG00000272047.1	628.97	2.163	1.113	0.00697807	0.0739454	GTF2H5	general transcription factor IIH subunit 5	protein_coding	404672
ENSG00000052126.14	137.42	2.162	1.112	0.0244144	0.158885	PLEKHA5	pleckstrin homology domain containing A5	protein_coding	54477
ENSG00000058091.16	885.19	2.159	1.11	0.0384221	0.204089	CDK14	cyclin dependent kinase 14	protein_coding	5218
ENSG00000166246.13	73.43	2.158	1.11	0.0312233	0.181395	C16orf71	chromosome 16 open reading frame 71	protein_coding	146562
ENSG00000267041.5	384.88	2.156	1.108	0.00639354	0.0702315	ZNF850	zinc finger protein 850	protein_coding	342892
ENSG00000095209.11	1341.06	2.155	1.108	0.0427121	0.215162	TMEM38B	transmembrane protein 38B	protein_coding	55151
ENSG00000075223.13	264.51	2.152	1.106	0.0149195	0.118071	SEMA3C	semaphorin 3C	protein_coding	10512
ENSG00000188177.13	536.2	2.152	1.106	0.012409	0.105036	ZC3H6	zinc finger CCCH-type containing 6	protein_coding	376940
ENSG00000197580.11	82.89	2.151	1.105	0.0240941	0.157685	BCO2	beta-carotene oxygenase 2	protein_coding	83875
ENSG00000187240.13	189.87	2.15	1.104	0.0194989	0.139475	DYNC2H1	dynein cytoplasmic 2 heavy chain 1	protein_coding	79659
ENSG00000132541.10	491.6	2.149	1.104	0.00722737	0.0758137	RIDA	reactive intermediate imine deaminase A homolog	protein_coding	10247
ENSG00000135537.16	423.11	2.145	1.101	0.00535176	0.0630583	LACE1	AFG1 like ATPase	protein_coding	246269
ENSG00000081148.11	43.76	2.144	1.101	0.0370351	0.200358	IMPG2	interphotoreceptor matrix proteoglycan 2	protein_coding	50939
ENSG00000156110.13	2120.64	2.143	1.1	0.00595521	0.067621	ADK	adenosine kinase	protein_coding	132
ENSG00000146350.13	440.84	2.143	1.099	0.0136187	0.111602	TBC1D32	TBC1 domain family member 32	protein_coding	221322
ENSG00000232112.3	3080.76	2.141	1.099	0.00274011	0.0405365	TMA7	translation machinery associated 7 homolog	protein_coding	51372
ENSG00000186132.14	335.15	2.141	1.098	0.0107558	0.0962458	C2orf76	chromosome 2 open reading frame 76	protein_coding	130355
ENSG00000079482.12	212.49	2.14	1.098	0.0123096	0.104656	OPHN1	oligophrenin 1	protein_coding	4983
ENSG00000165555.9	159.31	2.14	1.098	0.0220742	0.150139	NOXRED1	NADP dependent oxidoreductase domain containing 1	protein_coding	122945
ENSG00000205838.12	90.93	2.14	1.098	0.0360008	0.197221	TTC23L	tetratricopeptide repeat domain 23 like	protein_coding	153657
ENSG00000008394.12	1720.21	2.139	1.097	0.00713359	0.0751917	MGST1	microsomal glutathione S-transferase 1	protein_coding	4257
ENSG00000119509.12	841.91	2.139	1.097	0.00412283	0.0530106	INVS	inversin	protein_coding	27130
ENSG00000198576.3	47.09	2.139	1.097	0.0498325	0.232271	ARC	activity regulated cytoskeleton associated protein	protein_coding	23237
ENSG00000147905.17	6059.5	2.137	1.096	0.00360153	0.0487344	ZCCHC7	zinc finger CCHC-type containing 7	protein_coding	84186
ENSG00000214029.4	392.58	2.135	1.094	0.0172834	0.129979	ZNF891	zinc finger protein 891	protein_coding	101060200
ENSG00000145743.15	463.88	2.134	1.093	0.00616701	0.0688777	FBXL17	F-box and leucine rich repeat protein 17	protein_coding	64839
ENSG00000042317.16	413.02	2.133	1.093	0.0135925	0.11154	SPATA7	spermatogenesis associated 7	protein_coding	55812
ENSG00000156886.11	64.61	2.133	1.093	0.0367617	0.199448	ITGAD	integrin subunit alpha D	protein_coding	3681
ENSG00000177576.11	1614.89	2.132	1.092	0.0038795	0.0511691	C18orf32	chromosome 18 open reading frame 32	protein_coding	497661
ENSG00000139974.15	952.9	2.131	1.091	0.0128794	0.107964	SLC38A6	solute carrier family 38 member 6	protein_coding	145389
ENSG00000203965.12	103.93	2.128	1.09	0.0495275	0.231368	EFCAB7	EF-hand calcium binding domain 7	protein_coding	84455
ENSG00000242715.7	53.56	2.128	1.09	0.0702121	0.2781	CCDC169	coiled-coil domain containing 169	protein_coding	728591
ENSG00000179399.14	786.36	2.127	1.089	0.00596972	0.0677245	GPC5	glypican 5	protein_coding	2262
ENSG00000104375.15	1504.56	2.125	1.087	0.00621971	0.0690806	STK3	serine/threonine kinase 3	protein_coding	6788
ENSG00000074706.13	997.17	2.124	1.087	0.102593	0.339726	IPCEF1	interaction protein for cytohesin exchange factors 1	protein_coding	26034
ENSG00000154310.16	1252.91	2.124	1.087	0.100849	0.336489	TNIK	TRAF2 and NCK interacting kinase	protein_coding	23043
ENSG00000020577.13	882.08	2.123	1.086	0.00149595	0.0265089	SAMD4A	sterile alpha motif domain containing 4A	protein_coding	23034
ENSG00000198908.11	37.63	2.123	1.086	0.0338416	0.189336	BHLHB9	basic helix-loop-helix family member b9	protein_coding	80823
ENSG00000162873.14	54.66	2.12	1.084	0.0769153	0.291902	KLHDC8A	kelch domain containing 8A	protein_coding	55220
ENSG00000178177.15	1303.17	2.12	1.084	0.0252221	0.161889	LCORL	ligand dependent nuclear receptor corepressor like	protein_coding	254251
ENSG00000151474.20	847.16	2.119	1.084	0.00235563	0.0364031	FRMD4A	FERM domain containing 4A	protein_coding	55691
ENSG00000135747.11	453.03	2.118	1.083	0.0131493	0.109533	ZNF670-ZNF695	ZNF670-ZNF695 readthrough (NMD candidate)	protein_coding	100533111
ENSG00000151655.18	80.66	2.115	1.081	0.0247669	0.160109	ITIH2	inter-alpha-trypsin inhibitor heavy chain 2	protein_coding	3698
ENSG00000112182.14	112.71	2.111	1.078	0.0714655	0.280612	BACH2	BTB domain and CNC homolog 2	protein_coding	60468
ENSG00000187699.10	508.61	2.111	1.078	0.0034304	0.0472178	C2orf88	chromosome 2 open reading frame 88	protein_coding	84281
ENSG00000145996.11	855.51	2.108	1.076	0.00530186	0.062841	CDKAL1	CDK5 regulatory subunit associated protein 1 like 1	protein_coding	54901
ENSG00000155085.15	290.53	2.105	1.074	0.0119787	0.103287	AK9	adenylate kinase 9	protein_coding	221264
ENSG00000120729.9	64.55	2.103	1.072	0.060021	0.256517	MYOT	myotilin	protein_coding	9499
ENSG00000144550.12	93.55	2.103	1.072	0.0393841	0.207114	CPNE9	copine family member 9	protein_coding	151835
ENSG00000151422.12	689.18	2.103	1.072	0.0196492	0.14016	FER	FER tyrosine kinase	protein_coding	2241
ENSG00000197429.10	310.58	2.103	1.072	0.00867565	0.0850279	IPP	intracisternal A particle-promoted polypeptide	protein_coding	3652
ENSG00000156042.17	1250.04	2.102	1.072	0.000785267	0.0170656	CFAP70	cilia and flagella associated protein 70	protein_coding	118491
ENSG00000092969.11	120.08	2.102	1.071	0.0540063	0.242889	TGFB2	transforming growth factor beta 2	protein_coding	7042
ENSG00000114670.13	282.81	2.1	1.07	0.0148361	0.117559	NEK11	NIMA related kinase 11	protein_coding	79858
ENSG00000103707.9	552.66	2.099	1.07	0.00392393	0.0515763	MTFMT	mitochondrial methionyl-tRNA formyltransferase	protein_coding	123263
ENSG00000114446.4	485.29	2.099	1.07	0.0214568	0.147784	IFT57	intraflagellar transport 57	protein_coding	55081
ENSG00000184611.11	86.27	2.099	1.07	0.0641326	0.264974	KCNH7	potassium voltage-gated channel subfamily H member 7	protein_coding	90134
ENSG00000144668.11	67.21	2.098	1.069	0.0361866	0.197725	ITGA9	integrin subunit alpha 9	protein_coding	3680
ENSG00000189144.13	107.88	2.098	1.069	0.0363811	0.198306	ZNF573	zinc finger protein 573	protein_coding	126231
ENSG00000148444.15	604.57	2.097	1.068	0.00567046	0.065607	COMMD3	COMM domain containing 3	protein_coding	23412
ENSG00000169031.18	78.13	2.096	1.068	0.0456408	0.22226	COL4A3	collagen type IV alpha 3 chain	protein_coding	1285
ENSG00000152270.8	5515.05	2.095	1.067	0.0188348	0.137233	PDE3B	phosphodiesterase 3B	protein_coding	5140
ENSG00000164972.12	59.92	2.094	1.066	0.0376635	0.202114	C9orf24	chromosome 9 open reading frame 24	protein_coding	84688
ENSG00000102043.15	98.45	2.093	1.066	0.0443674	0.21939	MTMR8	myotubularin related protein 8	protein_coding	55613
ENSG00000188800.5	58.09	2.09	1.064	0.0815466	0.300392	TMCO2	transmembrane and coiled-coil domains 2	protein_coding	127391
ENSG00000100211.10	309.65	2.089	1.063	0.00882624	0.0858496	CBY1	chibby family member 1, beta catenin antagonist	protein_coding	25776
ENSG00000184349.12	108.74	2.089	1.063	0.0328824	0.186348	EFNA5	ephrin A5	protein_coding	1946
ENSG00000120658.13	236.6	2.087	1.062	0.043358	0.216765	ENOX1	ecto-NOX disulfide-thiol exchanger 1	protein_coding	55068
ENSG00000188152.12	141.56	2.087	1.062	0.0238147	0.156368	NUTM2G	NUT family member 2G	protein_coding	441457
ENSG00000241697.4	245.65	2.087	1.062	0.0128885	0.107964	TMEFF1	transmembrane protein with EGF like and two follistatin like domains 1	protein_coding	8577
ENSG00000009950.15	479.64	2.085	1.06	0.11063	0.352216	MLXIPL	MLX interacting protein like	protein_coding	51085
ENSG00000259030.6	907.09	2.085	1.06	0.0110178	0.0979576	FPGT-TNNI3K	FPGT-TNNI3K readthrough	protein_coding	100526835
ENSG00000133687.15	5415.42	2.084	1.059	0.00127116	0.0237579	TMTC1	transmembrane and tetratricopeptide repeat containing 1	protein_coding	83857
ENSG00000151838.11	122.19	2.084	1.059	0.0505583	0.23448	CCDC175	coiled-coil domain containing 175	protein_coding	729665
ENSG00000164136.16	171.52	2.083	1.059	0.0852464	0.308244	IL15	interleukin 15	protein_coding	3600
ENSG00000105971.14	339.45	2.082	1.058	0.0905296	0.317842	CAV2	caveolin 2	protein_coding	858
ENSG00000116299.16	92.24	2.081	1.058	0.0282046	0.171682	KIAA1324	KIAA1324	protein_coding	57535
ENSG00000147669.10	1822.36	2.081	1.057	0.00167246	0.0286772	POLR2K	RNA polymerase II subunit K	protein_coding	5440
ENSG00000151617.15	160.23	2.079	1.056	0.0404941	0.210379	EDNRA	endothelin receptor type A	protein_coding	1909
ENSG00000197647.11	356.53	2.079	1.056	0.0307404	0.179691	ZNF433	zinc finger protein 433	protein_coding	163059
ENSG00000155903.11	1106.95	2.078	1.055	0.0184158	0.135004	RASA2	RAS p21 protein activator 2	protein_coding	5922
ENSG00000156299.13	236.93	2.078	1.055	0.033995	0.190017	TIAM1	T-cell lymphoma invasion and metastasis 1	protein_coding	7074
ENSG00000163794.6	299.48	2.078	1.055	0.0161661	0.1244	UCN	urocortin	protein_coding	7349
ENSG00000152465.17	1024.9	2.077	1.055	0.00138217	0.0252123	NMT2	N-myristoyltransferase 2	protein_coding	9397
ENSG00000155749.12	102.12	2.076	1.054	0.0280576	0.171237	ALS2CR12	amyotrophic lateral sclerosis 2 chromosome region 12	protein_coding	130540
ENSG00000013297.10	183.29	2.075	1.053	0.0278208	0.171009	CLDN11	claudin 11	protein_coding	5010
ENSG00000157985.18	939.34	2.075	1.053	0.00525665	0.0625653	AGAP1	ArfGAP with GTPase domain, ankyrin repeat and PH domain 1	protein_coding	116987
ENSG00000178460.17	536.38	2.074	1.053	0.00875572	0.0854865	MCMDC2	minichromosome maintenance domain containing 2	protein_coding	157777
ENSG00000164100.8	71.29	2.073	1.052	0.0816915	0.300679	NDST3	N-deacetylase and N-sulfotransferase 3	protein_coding	9348
ENSG00000169291.9	81.9	2.072	1.051	0.0350407	0.193757	SHE	Src homology 2 domain containing E	protein_coding	126669
ENSG00000146197.8	133.61	2.07	1.05	0.0489846	0.229985	SCUBE3	signal peptide, CUB domain and EGF like domain containing 3	protein_coding	222663
ENSG00000148225.15	132.96	2.07	1.05	0.0365232	0.19848	WDR31	WD repeat domain 31	protein_coding	114987
ENSG00000157483.8	10775	2.07	1.049	0.0121151	0.104065	MYO1E	myosin IE	protein_coding	4643
ENSG00000124788.17	1688.68	2.069	1.049	0.000487887	0.0123024	ATXN1	ataxin 1	protein_coding	6310
ENSG00000160352.15	155.48	2.069	1.049	0.033065	0.186791	ZNF714	zinc finger protein 714	protein_coding	148206
ENSG00000187815.9	4549.23	2.069	1.049	0.00432384	0.0549375	ZFP69	ZFP69 zinc finger protein	protein_coding	339559
ENSG00000101966.12	3804.7	2.068	1.048	0.0118991	0.103045	XIAP	X-linked inhibitor of apoptosis	protein_coding	331
ENSG00000166575.16	594.13	2.065	1.046	0.00642901	0.0704492	TMEM135	transmembrane protein 135	protein_coding	65084
ENSG00000174099.10	100.87	2.065	1.046	0.0632923	0.263763	MSRB3	methionine sulfoxide reductase B3	protein_coding	253827
ENSG00000185716.11	731.57	2.065	1.046	0.00383177	0.0508006	C16orf52	chromosome 16 open reading frame 52	protein_coding	730094
ENSG00000111728.10	952.8	2.061	1.043	0.0136827	0.111924	ST8SIA1	ST8 alpha-N-acetyl-neuraminide alpha-2,8-sialyltransferase 1	protein_coding	6489
ENSG00000162961.13	2463.32	2.061	1.043	0.00132431	0.0244614	DPY30	dpy-30, histone methyltransferase complex regulatory subunit	protein_coding	84661
ENSG00000163273.3	94.52	2.057	1.041	0.0507274	0.235082	NPPC	natriuretic peptide C	protein_coding	4880
ENSG00000183691.4	86.26	2.057	1.041	0.0421694	0.214226	NOG	noggin	protein_coding	9241
ENSG00000166800.9	82.91	2.055	1.039	0.0396251	0.207689	LDHAL6A	lactate dehydrogenase A like 6A	protein_coding	160287
ENSG00000101745.16	6143.99	2.051	1.037	0.0135308	0.111177	ANKRD12	ankyrin repeat domain 12	protein_coding	23253
ENSG00000163001.11	908.22	2.051	1.036	0.00813097	0.0815543	CFAP36	cilia and flagella associated protein 36	protein_coding	112942
ENSG00000083223.17	4676.65	2.05	1.036	0.00144936	0.0258896	ZCCHC6	zinc finger CCHC-type containing 6	protein_coding	79670
ENSG00000138468.15	550.89	2.048	1.034	0.0128444	0.107809	SENP7	SUMO1/sentrin specific peptidase 7	protein_coding	57337
ENSG00000172572.6	70.15	2.048	1.034	0.0480511	0.227815	PDE3A	phosphodiesterase 3A	protein_coding	5139
ENSG00000189129.13	247.51	2.048	1.034	0.013412	0.110513	PLAC9	placenta specific 9	protein_coding	219348
ENSG00000161298.16	108.38	2.047	1.034	0.0420842	0.213974	ZNF382	zinc finger protein 382	protein_coding	84911
ENSG00000188649.12	143.57	2.047	1.033	0.0566431	0.248975	CC2D2B	coiled-coil and C2 domain containing 2B	protein_coding	387707
ENSG00000088179.8	155.16	2.046	1.033	0.0322177	0.18426	PTPN4	protein tyrosine phosphatase, non-receptor type 4	protein_coding	5775
ENSG00000140025.15	110.05	2.046	1.032	0.0332154	0.187347	EFCAB11	EF-hand calcium binding domain 11	protein_coding	90141
ENSG00000203907.9	170.1	2.045	1.032	0.020095	0.142213	OOEP	oocyte expressed protein	protein_coding	441161
ENSG00000134830.5	5437.01	2.044	1.031	0.00321869	0.0453983	C5AR2	complement component 5a receptor 2	protein_coding	27202
ENSG00000109944.10	373.28	2.043	1.031	0.0189698	0.137548	C11orf63	junctional cadherin complex regulator	protein_coding	79864
ENSG00000128923.10	1496.75	2.042	1.03	0.00735412	0.0767057	FAM63B	MINDY lysine 48 deubiquitinase 2	protein_coding	54629
ENSG00000164066.12	263.27	2.041	1.029	0.024298	0.158514	INTU	inturned planar cell polarity protein	protein_coding	27152
ENSG00000102547.18	564.4	2.039	1.028	0.00915833	0.087534	CAB39L	calcium binding protein 39 like	protein_coding	81617
ENSG00000165995.18	226.14	2.039	1.028	0.0260845	0.164797	CACNB2	calcium voltage-gated channel auxiliary subunit beta 2	protein_coding	783
ENSG00000066933.15	663.79	2.038	1.027	0.00491897	0.0601229	MYO9A	myosin IXA	protein_coding	4649
ENSG00000144893.12	112.36	2.038	1.027	0.0772212	0.292755	MED12L	mediator complex subunit 12 like	protein_coding	116931
ENSG00000163611.11	506.42	2.038	1.027	0.0164039	0.125453	SPICE1	spindle and centriole associated protein 1	protein_coding	152185
ENSG00000172339.9	357.32	2.038	1.027	0.0143502	0.11534	ALG14	ALG14, UDP-N-acetylglucosaminyltransferase subunit	protein_coding	199857
ENSG00000188342.11	1910.85	2.036	1.026	0.0017784	0.0298399	GTF2F2	general transcription factor IIF subunit 2	protein_coding	2963
ENSG00000276644.4	556.02	2.036	1.026	0.0097541	0.0904754	DACH1	dachshund family transcription factor 1	protein_coding	1602
ENSG00000163596.16	86.08	2.035	1.025	0.0352128	0.194365	ICA1L	islet cell autoantigen 1 like	protein_coding	130026
ENSG00000132950.18	665.33	2.033	1.023	0.00721935	0.0758137	ZMYM5	zinc finger MYM-type containing 5	protein_coding	9205
ENSG00000072858.10	56.02	2.032	1.023	0.18717	0.455758	SIDT1	SID1 transmembrane family member 1	protein_coding	54847
ENSG00000078140.13	3797.84	2.032	1.023	0.00346779	0.0475245	UBE2K	ubiquitin conjugating enzyme E2 K	protein_coding	3093
ENSG00000080298.15	1659.2	2.032	1.023	0.0193775	0.139159	RFX3	regulatory factor X3	protein_coding	5991
ENSG00000196597.11	211.8	2.031	1.022	0.0260593	0.164795	ZNF782	zinc finger protein 782	protein_coding	158431
ENSG00000175893.11	272.98	2.028	1.02	0.0277378	0.170615	ZDHHC21	zinc finger DHHC-type containing 21	protein_coding	340481
ENSG00000162931.11	115.33	2.027	1.02	0.0513473	0.236667	TRIM17	tripartite motif containing 17	protein_coding	51127
ENSG00000178125.14	1653.67	2.026	1.019	0.00312328	0.0445221	PPP1R42	protein phosphatase 1 regulatory subunit 42	protein_coding	286187
ENSG00000215126.10	484.21	2.026	1.019	0.0104581	0.0946641	CBWD7	COBW domain containing 2	protein_coding	150472
ENSG00000133424.20	290.1	2.025	1.018	0.0211542	0.146501	LARGE1	LARGE xylosyl- and glucuronyltransferase 1	protein_coding	9215
ENSG00000186020.12	1213.38	2.025	1.018	0.00453483	0.0569352	ZNF529	zinc finger protein 529	protein_coding	57711
ENSG00000196312.12	995.41	2.025	1.018	0.00306082	0.0438053	MFSD14C	major facilitator superfamily domain containing 14C	protein_coding	84278
ENSG00000241563.3	52.01	2.025	1.018	0.0518655	0.237968	CORT	cortistatin	protein_coding	1325
ENSG00000143353.11	942.3	2.024	1.017	0.0108184	0.0965665	LYPLAL1	lysophospholipase like 1	protein_coding	127018
ENSG00000138399.17	918.24	2.022	1.016	0.00574193	0.0660983	FASTKD1	FAST kinase domains 1	protein_coding	79675
ENSG00000112304.10	1209.48	2.019	1.014	0.0071248	0.0751464	ACOT13	acyl-CoA thioesterase 13	protein_coding	55856
ENSG00000127946.16	1082.14	2.018	1.013	0.0398901	0.20842	HIP1	huntingtin interacting protein 1	protein_coding	3092
ENSG00000164707.15	380.38	2.017	1.012	0.0144396	0.115818	SLC13A4	solute carrier family 13 member 4	protein_coding	26266
ENSG00000158023.9	129.66	2.016	1.012	0.026403	0.165919	WDR66	WD repeat domain 66	protein_coding	144406
ENSG00000277481.1	112.47	2.016	1.012	0.0345136	0.192022	PKD1L3	polycystin 1 like 3, transient receptor potential channel interacting	protein_coding	342372
ENSG00000130363.11	1800.07	2.015	1.011	0.030416	0.178907	RSPH3	radial spoke head 3 homolog	protein_coding	83861
ENSG00000159674.11	870.49	2.015	1.011	0.00323975	0.0455528	SPON2	spondin 2	protein_coding	10417
ENSG00000241127.7	323.93	2.015	1.011	0.0262228	0.165306	YAE1D1	Yae1 domain containing 1	protein_coding	57002
ENSG00000249853.7	43.04	2.015	1.011	0.0554339	0.246245	HS3ST5	heparan sulfate-glucosamine 3-sulfotransferase 5	protein_coding	222537
ENSG00000146090.15	94.36	2.013	1.01	0.0868609	0.310961	RASGEF1C	RasGEF domain family member 1C	protein_coding	255426
ENSG00000169752.16	175.62	2.013	1.01	0.0315137	0.182376	NRG4	neuregulin 4	protein_coding	145957
ENSG00000166004.14	782.61	2.011	1.008	0.00826069	0.0822142	CEP295	centrosomal protein 295	protein_coding	85459
ENSG00000173261.8	91.53	2.011	1.008	0.0419451	0.21375	PLAC8L1	PLAC8 like 1	protein_coding	153770
ENSG00000141505.11	135.15	2.01	1.007	0.0378186	0.202464	ASGR1	asialoglycoprotein receptor 1	protein_coding	432
ENSG00000187098.14	532.05	2.009	1.006	0.00916589	0.087534	MITF	melanogenesis associated transcription factor	protein_coding	4286
ENSG00000182518.13	110.55	2.006	1.005	0.0440004	0.218353	FAM104B	family with sequence similarity 104 member B	protein_coding	90736
ENSG00000196860.7	60.97	2.006	1.004	0.0520175	0.238307	TOMM20L	translocase of outer mitochondrial membrane 20 like	protein_coding	387990
ENSG00000106258.13	60.51	2.004	1.003	0.0710265	0.279694	CYP3A5	cytochrome P450 family 3 subfamily A member 5	protein_coding	1577
ENSG00000173715.15	561.24	2.004	1.003	0.00634826	0.0699465	C11orf80	chromosome 11 open reading frame 80	protein_coding	79703
ENSG00000260428.2	343.55	2.004	1.003	0.0878835	0.313057	SCX	scleraxis bHLH transcription factor	protein_coding	642658
ENSG00000172687.13	243.33	2.001	1.001	0.0372364	0.20078	ZNF738	-	protein_coding	-
ENSG00000150401.14	645.93	2	1	0.00781364	0.0796558	DCUN1D2	defective in cullin neddylation 1 domain containing 2	protein_coding	55208
ENSG00000151466.11	1484.92	2	1	0.0132857	0.110158	SCLT1	sodium channel and clathrin linker 1	protein_coding	132320
ENSG00000270316.1	1346.75	2	1	0.00242642	0.0372564	BORCS7-ASMT	-	protein_coding	-
ENSG00000170456.15	358.03	1.999	1	0.0291432	0.174429	DENND5B	DENN domain containing 5B	protein_coding	160518
ENSG00000168172.8	3467.72	1.998	0.999	0.00221071	0.034822	HOOK3	hook microtubule tethering protein 3	protein_coding	84376
ENSG00000111058.7	183.65	1.997	0.998	0.0313088	0.181643	ACSS3	acyl-CoA synthetase short chain family member 3	protein_coding	79611
ENSG00000158373.8	1038.6	1.996	0.997	0.045821	0.222831	HIST1H2BD	histone cluster 1 H2B family member d	protein_coding	3017
ENSG00000171291.8	302.97	1.995	0.997	0.0475552	0.226725	ZNF439	zinc finger protein 439	protein_coding	90594
ENSG00000116539.11	4281.2	1.995	0.996	0.00212589	0.0338713	ASH1L	ASH1 like histone lysine methyltransferase	protein_coding	55870
ENSG00000184163.3	161.59	1.995	0.996	0.0256897	0.163921	FAM132A	C1q and TNF related 12	protein_coding	388581
ENSG00000239704.10	884.83	1.995	0.996	0.0156536	0.121898	CDRT4	CMT1A duplicated region transcript 4	protein_coding	284040
ENSG00000151623.14	116.03	1.994	0.996	0.0317787	0.183144	NR3C2	nuclear receptor subfamily 3 group C member 2	protein_coding	4306
ENSG00000114529.12	324.48	1.993	0.995	0.0201411	0.142405	C3orf52	chromosome 3 open reading frame 52	protein_coding	79669
ENSG00000197121.14	428.79	1.992	0.994	0.105738	0.344033	PGAP1	post-GPI attachment to proteins 1	protein_coding	80055
ENSG00000064225.12	3328.23	1.991	0.994	0.00363681	0.0490589	ST3GAL6	ST3 beta-galactoside alpha-2,3-sialyltransferase 6	protein_coding	10402
ENSG00000140563.14	108.85	1.991	0.993	0.197824	0.46808	MCTP2	multiple C2 and transmembrane domain containing 2	protein_coding	55784
ENSG00000197548.12	12704.4	1.991	0.993	0.0050407	0.0610719	ATG7	autophagy related 7	protein_coding	10533
ENSG00000205853.10	195.82	1.99	0.993	0.0254013	0.162835	RFPL3S	RFPL3 antisense	protein_coding	10737
ENSG00000147437.9	70.67	1.989	0.992	0.0437285	0.217663	GNRH1	gonadotropin releasing hormone 1	protein_coding	2796
ENSG00000230510.6	93.65	1.989	0.992	0.0583157	0.25287	PPP5D1	PPP5 tetratricopeptide repeat domain containing 1	protein_coding	100506012
ENSG00000138802.11	1279.77	1.988	0.991	0.00222649	0.0350093	SEC24B	SEC24 homolog B, COPII coat complex component	protein_coding	10427
ENSG00000162928.8	1309.95	1.987	0.991	0.00925424	0.0879018	PEX13	peroxisomal biogenesis factor 13	protein_coding	5194
ENSG00000159917.14	555.5	1.987	0.99	0.013328	0.110325	ZNF235	zinc finger protein 235	protein_coding	9310
ENSG00000281593.1	5129.13	1.987	0.99	0.0730804	0.284618	GS1-114I9.3	-	protein_coding	-
ENSG00000176261.15	1068.15	1.984	0.989	0.00937805	0.0885382	ZBTB8OS	zinc finger and BTB domain containing 8 opposite strand	protein_coding	339487
ENSG00000185104.19	3223.18	1.984	0.989	0.0024033	0.0369821	FAF1	Fas associated factor 1	protein_coding	11124
ENSG00000109680.10	143.81	1.984	0.988	0.0639428	0.264866	TBC1D19	TBC1 domain family member 19	protein_coding	55296
ENSG00000169758.12	734.97	1.983	0.988	0.00491212	0.060116	TMEM266	transmembrane protein 266	protein_coding	123591
ENSG00000144034.14	453.96	1.981	0.987	0.0126878	0.106975	TPRKB	TP53RK binding protein	protein_coding	51002
ENSG00000198840.2	9787.03	1.98	0.985	0.0188876	0.13745	MT-ND3	NADH dehydrogenase, subunit 3 (complex I)	protein_coding	4537
ENSG00000155158.20	668.86	1.979	0.985	0.13671	0.392234	TTC39B	tetratricopeptide repeat domain 39B	protein_coding	158219
ENSG00000174844.14	217.09	1.979	0.985	0.0234645	0.154972	DNAH12	dynein axonemal heavy chain 12	protein_coding	201625
ENSG00000175787.16	301.06	1.979	0.985	0.0175445	0.131061	ZNF169	zinc finger protein 169	protein_coding	169841
ENSG00000197959.13	282.07	1.978	0.984	0.0182459	0.134267	DNM3	dynamin 3	protein_coding	26052
ENSG00000250709.1	65.59	1.976	0.983	0.0762095	0.290571	CCDC169-SOHLH2	CCDC169-SOHLH2 readthrough	protein_coding	100526761
ENSG00000168275.14	1101.15	1.976	0.982	0.00752755	0.077532	COA6	cytochrome c oxidase assembly factor 6	protein_coding	388753
ENSG00000135951.14	211.09	1.975	0.982	0.0779943	0.29367	TSGA10	testis specific 10	protein_coding	80705
ENSG00000032742.17	388.3	1.974	0.981	0.0215658	0.148195	IFT88	intraflagellar transport 88	protein_coding	8100
ENSG00000163746.11	528.78	1.974	0.981	0.0160973	0.124278	PLSCR2	phospholipid scramblase 2	protein_coding	57047
ENSG00000235034.6	231.76	1.974	0.981	0.0410426	0.211139	C19orf81	chromosome 19 open reading frame 81	protein_coding	342918
ENSG00000081052.11	61.26	1.972	0.98	0.0557774	0.246979	COL4A4	collagen type IV alpha 4 chain	protein_coding	1286
ENSG00000163885.11	61.4	1.971	0.979	0.0948861	0.325423	CFAP100	cilia and flagella associated protein 100	protein_coding	348807
ENSG00000179455.7	228.07	1.97	0.978	0.041563	0.212827	MKRN3	makorin ring finger protein 3	protein_coding	7681
ENSG00000234545.7	1351.44	1.97	0.978	0.00496948	0.060494	FAM133B	family with sequence similarity 133 member B	protein_coding	257415
ENSG00000153086.13	128.18	1.969	0.977	0.048732	0.229463	ACMSD	aminocarboxymuconate semialdehyde decarboxylase	protein_coding	130013
ENSG00000149294.16	6183.65	1.968	0.976	0.059887	0.256167	NCAM1	neural cell adhesion molecule 1	protein_coding	4684
ENSG00000120756.12	62.55	1.967	0.976	0.103059	0.340391	PLS1	plastin 1	protein_coding	5357
ENSG00000138439.11	124.09	1.967	0.976	0.0432306	0.216683	FAM117B	family with sequence similarity 117 member B	protein_coding	150864
ENSG00000164647.8	323.27	1.967	0.976	0.0275342	0.169943	STEAP1	STEAP family member 1	protein_coding	26872
ENSG00000281079.1	438.64	1.967	0.976	0.0379348	0.202785	AC055866.1	-	protein_coding	-
ENSG00000197124.11	259.89	1.965	0.974	0.0298538	0.176689	ZNF682	zinc finger protein 682	protein_coding	91120
ENSG00000276087.1	199.26	1.965	0.974	0.0387133	0.205059	RP11-507M3.1	-	protein_coding	-
ENSG00000158987.20	932.58	1.963	0.973	0.00571373	0.0658578	RAPGEF6	Rap guanine nucleotide exchange factor 6	protein_coding	51735
ENSG00000197857.13	699.11	1.962	0.973	0.0155281	0.121265	ZNF44	zinc finger protein 44	protein_coding	51710
ENSG00000155026.16	280.71	1.962	0.972	0.044746	0.220173	RSPH10B	radial spoke head 10 homolog B	protein_coding	222967
ENSG00000100027.14	333.88	1.961	0.972	0.0208993	0.145587	YPEL1	yippee like 1	protein_coding	29799
ENSG00000132549.18	2313.61	1.961	0.972	0.00782124	0.0796558	VPS13B	vacuolar protein sorting 13 homolog B	protein_coding	157680
ENSG00000157315.4	91.4	1.961	0.972	0.0503277	0.233832	TMED6	transmembrane p24 trafficking protein 6	protein_coding	146456
ENSG00000157077.14	434.06	1.959	0.97	0.0264539	0.166124	ZFYVE9	zinc finger FYVE-type containing 9	protein_coding	9372
ENSG00000225526.4	324.06	1.959	0.97	0.0194786	0.139464	MKRN2OS	MKRN2 opposite strand	protein_coding	100129480
ENSG00000258677.2	2686.4	1.959	0.97	0.0168991	0.127783	RP11-463D19.2	-	protein_coding	-
ENSG00000140307.10	904.66	1.958	0.97	0.00617545	0.0689292	GTF2A2	general transcription factor IIA subunit 2	protein_coding	2958
ENSG00000178935.5	282.51	1.958	0.97	0.0209712	0.145931	ZNF552	zinc finger protein 552	protein_coding	79818
ENSG00000102595.18	762.48	1.958	0.969	0.00919195	0.0876546	UGGT2	UDP-glucose glycoprotein glucosyltransferase 2	protein_coding	55757
ENSG00000141337.12	450.12	1.958	0.969	0.0611993	0.259374	ARSG	arylsulfatase G	protein_coding	22901
ENSG00000116690.12	197.53	1.957	0.969	0.0638103	0.264771	PRG4	proteoglycan 4	protein_coding	10216
ENSG00000187416.11	210.66	1.957	0.968	0.0304926	0.179174	LHFPL3	LHFPL tetraspan subfamily member 3	protein_coding	375612
ENSG00000148690.11	759.72	1.955	0.967	0.0210819	0.146265	FRA10AC1	FRA10A associated CGG repeat 1	protein_coding	118924
ENSG00000154274.14	379.72	1.954	0.967	0.0364874	0.19848	C4orf19	chromosome 4 open reading frame 19	protein_coding	55286
ENSG00000106591.3	1890.45	1.954	0.966	0.00263177	0.0392439	MRPL32	mitochondrial ribosomal protein L32	protein_coding	64983
ENSG00000135185.11	404.07	1.954	0.966	0.0250683	0.161234	TMEM243	transmembrane protein 243	protein_coding	79161
ENSG00000172667.10	500.16	1.952	0.965	0.0115144	0.100682	ZMAT3	zinc finger matrin-type 3	protein_coding	64393
ENSG00000259024.6	1575.95	1.95	0.964	0.00556741	0.0648774	TVP23C-CDRT4	TVP23C-CDRT4 readthrough	protein_coding	100533496
ENSG00000073803.13	1657.32	1.949	0.963	0.00374827	0.049988	MAP3K13	mitogen-activated protein kinase kinase kinase 13	protein_coding	9175
ENSG00000085224.21	3425.21	1.947	0.961	0.0059089	0.0672464	ATRX	ATRX, chromatin remodeler	protein_coding	546
ENSG00000111860.13	531.87	1.946	0.961	0.0279844	0.171138	CEP85L	centrosomal protein 85 like	protein_coding	387119
ENSG00000113966.9	189.88	1.946	0.961	0.0582715	0.252774	ARL6	ADP ribosylation factor like GTPase 6	protein_coding	84100
ENSG00000101400.5	291.73	1.946	0.96	0.0290893	0.174226	SNTA1	syntrophin alpha 1	protein_coding	6640
ENSG00000164400.5	212.32	1.946	0.96	0.0791992	0.295524	CSF2	colony stimulating factor 2	protein_coding	1437
ENSG00000180071.19	109.62	1.946	0.96	0.069661	0.277529	ANKRD18A	ankyrin repeat domain 18A	protein_coding	253650
ENSG00000183570.16	141.03	1.946	0.96	0.0377225	0.202202	PCBP3	poly(rC) binding protein 3	protein_coding	54039
ENSG00000145888.10	101.68	1.945	0.96	0.0629833	0.26322	GLRA1	glycine receptor alpha 1	protein_coding	2741
ENSG00000135218.17	1679.7	1.943	0.958	0.117159	0.362926	CD36	CD36 molecule	protein_coding	948
ENSG00000157152.16	62.51	1.943	0.958	0.0819254	0.301014	SYN2	synapsin II	protein_coding	6854
ENSG00000204842.14	1683.08	1.942	0.958	0.00600153	0.067957	ATXN2	ataxin 2	protein_coding	6311
ENSG00000136160.14	55.67	1.942	0.957	0.139761	0.396617	EDNRB	endothelin receptor type B	protein_coding	1910
ENSG00000154710.15	2874.12	1.942	0.957	0.00418525	0.0535546	RABGEF1	RAB guanine nucleotide exchange factor 1	protein_coding	27342
ENSG00000089048.14	1253.42	1.94	0.956	0.00926489	0.0879018	ESF1	ESF1 nucleolar pre-rRNA processing protein homolog	protein_coding	51575
ENSG00000180098.9	713.9	1.94	0.956	0.00723347	0.0758137	TRNAU1AP	tRNA selenocysteine 1 associated protein 1	protein_coding	54952
ENSG00000124370.10	236.18	1.939	0.955	0.0219622	0.149946	MCEE	methylmalonyl-CoA epimerase	protein_coding	84693
ENSG00000196268.11	232.03	1.938	0.955	0.0404067	0.210255	ZNF493	zinc finger protein 493	protein_coding	284443
ENSG00000102763.16	749.55	1.936	0.953	0.0192865	0.138782	VWA8	von Willebrand factor A domain containing 8	protein_coding	23078
ENSG00000140043.11	383.81	1.936	0.953	0.0410166	0.21113	PTGR2	prostaglandin reductase 2	protein_coding	145482
ENSG00000183735.9	2702.74	1.936	0.953	0.0109125	0.0972376	TBK1	TANK binding kinase 1	protein_coding	29110
ENSG00000197713.14	1293.58	1.936	0.953	0.00815193	0.0816281	RPE	ribulose-5-phosphate-3-epimerase	protein_coding	6120
ENSG00000111879.18	96.77	1.933	0.951	0.0458187	0.222831	FAM184A	family with sequence similarity 184 member A	protein_coding	79632
ENSG00000058272.16	3714.97	1.932	0.95	0.0105084	0.0948333	PPP1R12A	protein phosphatase 1 regulatory subunit 12A	protein_coding	4659
ENSG00000119048.7	3371.77	1.932	0.95	0.00674822	0.0727806	UBE2B	ubiquitin conjugating enzyme E2 B	protein_coding	7320
ENSG00000152404.15	869.26	1.932	0.95	0.0288755	0.173636	CWF19L2	CWF19 like 2, cell cycle control (S. pombe)	protein_coding	143884
ENSG00000138079.13	710.62	1.93	0.949	0.0168273	0.127534	SLC3A1	solute carrier family 3 member 1	protein_coding	6519
ENSG00000105185.11	1013.99	1.929	0.948	0.00825599	0.0822129	PDCD5	programmed cell death 5	protein_coding	9141
ENSG00000164749.11	443.81	1.929	0.948	0.0699778	0.277886	HNF4G	hepatocyte nuclear factor 4 gamma	protein_coding	3174
ENSG00000168300.13	2153.36	1.927	0.947	0.0289164	0.173636	PCMTD1	protein-L-isoaspartate (D-aspartate) O-methyltransferase domain containing 1	protein_coding	115294
ENSG00000134245.17	1105.65	1.927	0.946	0.00344426	0.0473001	WNT2B	Wnt family member 2B	protein_coding	7482
ENSG00000160813.6	1263.29	1.927	0.946	0.0122913	0.10463	PPP1R35	protein phosphatase 1 regulatory subunit 35	protein_coding	221908
ENSG00000150787.7	437.92	1.926	0.946	0.0139468	0.113261	PTS	6-pyruvoyltetrahydropterin synthase	protein_coding	5805
ENSG00000204217.12	3521.04	1.926	0.945	0.0174512	0.130641	BMPR2	bone morphogenetic protein receptor type 2	protein_coding	659
ENSG00000083544.13	396.36	1.924	0.944	0.0237671	0.156169	TDRD3	tudor domain containing 3	protein_coding	81550
ENSG00000108854.15	1755.37	1.924	0.944	0.00360755	0.0487344	SMURF2	SMAD specific E3 ubiquitin protein ligase 2	protein_coding	64750
ENSG00000196911.10	654.05	1.924	0.944	0.0422236	0.214262	KPNA5	karyopherin subunit alpha 5	protein_coding	3841
ENSG00000188010.12	153.14	1.923	0.944	0.0843862	0.306435	MORN2	MORN repeat containing 2	protein_coding	729967
ENSG00000099246.16	1906.86	1.922	0.943	0.00533933	0.0630356	RAB18	RAB18, member RAS oncogene family	protein_coding	22931
ENSG00000144445.16	1747.63	1.922	0.943	0.00344016	0.0472799	KANSL1L	KAT8 regulatory NSL complex subunit 1 like	protein_coding	151050
ENSG00000189042.13	218.03	1.922	0.943	0.0395668	0.207633	ZNF567	zinc finger protein 567	protein_coding	163081
ENSG00000100314.3	222.16	1.922	0.942	0.0360423	0.197296	CABP7	calcium binding protein 7	protein_coding	164633
ENSG00000112320.11	791.37	1.922	0.942	0.0328317	0.186232	SOBP	sine oculis binding protein homolog	protein_coding	55084
ENSG00000091831.21	179.85	1.92	0.941	0.0463434	0.224172	ESR1	estrogen receptor 1	protein_coding	2099
ENSG00000121101.15	165.02	1.92	0.941	0.0390204	0.206019	TEX14	testis expressed 14, intercellular bridge forming factor	protein_coding	56155
ENSG00000260456.6	65.86	1.92	0.941	0.0869604	0.310961	C16orf95	chromosome 16 open reading frame 95	protein_coding	100506581
ENSG00000107779.12	594.83	1.919	0.94	0.0543501	0.243231	BMPR1A	bone morphogenetic protein receptor type 1A	protein_coding	657
ENSG00000187634.11	777.13	1.918	0.94	0.0122001	0.104293	SAMD11	sterile alpha motif domain containing 11	protein_coding	148398
ENSG00000104343.19	2436.65	1.917	0.939	0.0201846	0.142511	UBE2W	ubiquitin conjugating enzyme E2 W	protein_coding	55284
ENSG00000270757.1	2824.57	1.917	0.939	0.00606391	0.0683196	HSPE1-MOB4	HSPE1-MOB4 readthrough	protein_coding	100529241
ENSG00000188994.12	2836.95	1.916	0.938	0.0406665	0.210465	ZNF292	zinc finger protein 292	protein_coding	23036
ENSG00000174405.13	1093.2	1.915	0.937	0.0107333	0.0960922	LIG4	DNA ligase 4	protein_coding	3981
ENSG00000206561.12	184.64	1.913	0.936	0.0456643	0.22226	COLQ	collagen like tail subunit of asymmetric acetylcholinesterase	protein_coding	8292
ENSG00000268744.1	129.12	1.913	0.936	0.0520165	0.238307	CTD-3105H18.14	-	protein_coding	-
ENSG00000117477.12	131.35	1.911	0.934	0.0517519	0.23775	CCDC181	coiled-coil domain containing 181	protein_coding	57821
ENSG00000170677.5	386.96	1.911	0.934	0.0282736	0.171682	SOCS6	suppressor of cytokine signaling 6	protein_coding	9306
ENSG00000166086.12	44.65	1.907	0.932	0.161841	0.426138	JAM3	junctional adhesion molecule 3	protein_coding	83700
ENSG00000100784.10	215.51	1.906	0.93	0.0811903	0.299659	RPS6KA5	ribosomal protein S6 kinase A5	protein_coding	9252
ENSG00000104047.14	600.26	1.905	0.93	0.0546416	0.243903	DTWD1	DTW domain containing 1	protein_coding	56986
ENSG00000117533.14	449.13	1.905	0.93	0.0475456	0.226725	VAMP4	vesicle associated membrane protein 4	protein_coding	8674
ENSG00000169372.12	542.93	1.905	0.93	0.0561883	0.248034	CRADD	CASP2 and RIPK1 domain containing adaptor with death domain	protein_coding	8738
ENSG00000157107.13	932.49	1.904	0.929	0.0296305	0.17583	FCHO2	FCH domain only 2	protein_coding	115548
ENSG00000015153.14	775.49	1.903	0.928	0.0410134	0.21113	YAF2	YY1 associated factor 2	protein_coding	10138
ENSG00000136897.7	885.62	1.902	0.927	0.00999404	0.0916507	MRPL50	mitochondrial ribosomal protein L50	protein_coding	54534
ENSG00000155621.14	593.79	1.902	0.927	0.0305545	0.179187	C9orf85	chromosome 9 open reading frame 85	protein_coding	138241
ENSG00000138036.18	500.22	1.901	0.927	0.0200535	0.142087	DYNC2LI1	dynein cytoplasmic 2 light intermediate chain 1	protein_coding	51626
ENSG00000165516.10	1328.49	1.901	0.927	0.00551933	0.0644537	KLHDC2	kelch domain containing 2	protein_coding	23588
ENSG00000131634.13	174.22	1.9	0.926	0.0340357	0.190071	TMEM204	transmembrane protein 204	protein_coding	79652
ENSG00000133641.17	416.73	1.9	0.926	0.0225939	0.152232	C12orf29	chromosome 12 open reading frame 29	protein_coding	91298
ENSG00000172465.13	268.67	1.9	0.926	0.0310276	0.18055	TCEAL1	transcription elongation factor A like 1	protein_coding	9338
ENSG00000183878.15	1020.85	1.9	0.926	0.00845265	0.0836622	UTY	ubiquitously transcribed tetratricopeptide repeat containing, Y-linked	protein_coding	7404
ENSG00000235194.8	158.94	1.9	0.926	0.0923094	0.321023	PPP1R3E	protein phosphatase 1 regulatory subunit 3E	protein_coding	90673
ENSG00000066651.17	1034.94	1.899	0.925	0.0249299	0.160909	TRMT11	tRNA methyltransferase 11 homolog	protein_coding	60487
ENSG00000156735.10	805.96	1.899	0.925	0.0189376	0.137548	BAG4	BCL2 associated athanogene 4	protein_coding	9530
ENSG00000158467.16	741.4	1.899	0.925	0.00938916	0.0885844	AHCYL2	adenosylhomocysteinase like 2	protein_coding	23382
ENSG00000178127.12	2223.06	1.898	0.924	0.00374445	0.049988	NDUFV2	NADH:ubiquinone oxidoreductase core subunit V2	protein_coding	4729
ENSG00000177200.15	1547.85	1.897	0.924	0.00377684	0.0502574	CHD9	chromodomain helicase DNA binding protein 9	protein_coding	80205
ENSG00000213020.8	528.11	1.897	0.924	0.0199965	0.142019	ZNF611	zinc finger protein 611	protein_coding	81856
ENSG00000172845.13	4234.76	1.897	0.923	0.0689786	0.275976	SP3	Sp3 transcription factor	protein_coding	6670
ENSG00000175155.8	585.73	1.896	0.923	0.0391749	0.206372	YPEL2	yippee like 2	protein_coding	388403
ENSG00000184178.15	770.42	1.895	0.922	0.0380692	0.203069	SCFD2	sec1 family domain containing 2	protein_coding	152579
ENSG00000170085.17	536.59	1.894	0.922	0.0245573	0.159326	SIMC1	SUMO interacting motifs containing 1	protein_coding	375484
ENSG00000196466.10	110.39	1.894	0.922	0.0602035	0.256866	ZNF799	zinc finger protein 799	protein_coding	90576
ENSG00000204152.10	850.97	1.894	0.922	0.0110917	0.0984204	TIMM23B	translocase of inner mitochondrial membrane 23 homolog B	protein_coding	100652748
ENSG00000122970.15	521.56	1.894	0.921	0.062467	0.262426	IFT81	intraflagellar transport 81	protein_coding	28981
ENSG00000136011.14	38.79	1.894	0.921	0.21459	0.487677	STAB2	stabilin 2	protein_coding	55576
ENSG00000090104.11	33987.3	1.893	0.921	0.0202607	0.142927	RGS1	regulator of G protein signaling 1	protein_coding	5996
ENSG00000146802.12	1125.99	1.892	0.92	0.013273	0.110123	TMEM168	transmembrane protein 168	protein_coding	64418
ENSG00000078237.6	142.05	1.891	0.919	0.0450457	0.22076	TIGAR	TP53 induced glycolysis regulatory phosphatase	protein_coding	57103
ENSG00000115977.18	2596.92	1.891	0.919	0.00655246	0.0714832	AAK1	AP2 associated kinase 1	protein_coding	22848
ENSG00000162946.20	1685.91	1.891	0.919	0.057508	0.251061	DISC1	disrupted in schizophrenia 1	protein_coding	27185
ENSG00000115504.14	1219.92	1.89	0.918	0.0403132	0.209907	EHBP1	EH domain binding protein 1	protein_coding	23301
ENSG00000134253.9	49.61	1.89	0.918	0.127701	0.378939	TRIM45	tripartite motif containing 45	protein_coding	80263
ENSG00000137502.9	61.62	1.889	0.917	0.189084	0.458302	RAB30	RAB30, member RAS oncogene family	protein_coding	27314
ENSG00000243335.8	3862.99	1.888	0.917	0.00856775	0.0843378	KCTD7	potassium channel tetramerization domain containing 7	protein_coding	154881
ENSG00000048471.13	536.48	1.887	0.916	0.0212461	0.146895	SNX29	sorting nexin 29	protein_coding	92017
ENSG00000089163.4	71.4	1.887	0.916	0.0627251	0.262673	SIRT4	sirtuin 4	protein_coding	23409
ENSG00000197323.11	2982.62	1.886	0.916	0.0497401	0.23206	TRIM33	tripartite motif containing 33	protein_coding	51592
ENSG00000139714.12	75.99	1.885	0.915	0.0733899	0.285011	MORN3	MORN repeat containing 3	protein_coding	283385
ENSG00000166797.10	1696.6	1.885	0.915	0.00484119	0.0594548	FAM96A	family with sequence similarity 96 member A	protein_coding	84191
ENSG00000104321.10	1864.8	1.884	0.914	0.0484593	0.228809	TRPA1	transient receptor potential cation channel subfamily A member 1	protein_coding	8989
ENSG00000143207.19	1767.28	1.883	0.913	0.00743477	0.0770614	RFWD2	ring finger and WD repeat domain 2	protein_coding	64326
ENSG00000169020.9	821.86	1.883	0.913	0.026765	0.167319	ATP5I	ATP synthase, H+ transporting, mitochondrial Fo complex subunit E	protein_coding	521
ENSG00000184752.12	779.58	1.882	0.913	0.0140978	0.113932	NDUFA12	NADH:ubiquinone oxidoreductase subunit A12	protein_coding	55967
ENSG00000083828.15	955.54	1.882	0.912	0.00601861	0.067986	ZNF586	zinc finger protein 586	protein_coding	54807
ENSG00000108556.7	389.69	1.882	0.912	0.0233214	0.154471	CHRNE	cholinergic receptor nicotinic epsilon subunit	protein_coding	1145
ENSG00000241322.9	64.13	1.881	0.912	0.105457	0.343655	CDRT1	CMT1A duplicated region transcript 1	protein_coding	374286
ENSG00000283295.1	62.54	1.88	0.911	0.115156	0.358947	CDRT1	-	protein_coding	-
ENSG00000139631.18	724.35	1.88	0.91	0.0151812	0.119594	CSAD	cysteine sulfinic acid decarboxylase	protein_coding	51380
ENSG00000151151.5	860.77	1.878	0.909	0.038062	0.203069	IPMK	inositol polyphosphate multikinase	protein_coding	253430
ENSG00000187118.12	3181.21	1.878	0.909	0.0288179	0.173636	CMC1	C-X9-C motif containing 1	protein_coding	152100
ENSG00000077420.15	6879.33	1.877	0.908	0.0947672	0.325236	APBB1IP	amyloid beta precursor protein binding family B member 1 interacting protein	protein_coding	54518
ENSG00000129493.14	442	1.877	0.908	0.0439604	0.218297	HEATR5A	HEAT repeat containing 5A	protein_coding	25938
ENSG00000138709.17	1078.26	1.876	0.908	0.00528595	0.0628174	LARP1B	La ribonucleoprotein domain family member 1B	protein_coding	55132
ENSG00000152422.15	486.84	1.875	0.907	0.026111	0.164806	XRCC4	X-ray repair cross complementing 4	protein_coding	7518
ENSG00000253304.1	187.47	1.875	0.907	0.0545682	0.243723	TMEM200B	transmembrane protein 200B	protein_coding	399474
ENSG00000139154.14	806.21	1.874	0.906	0.0122476	0.104505	AEBP2	AE binding protein 2	protein_coding	121536
ENSG00000162869.15	996.93	1.872	0.904	0.0259402	0.164504	PPP1R21	protein phosphatase 1 regulatory subunit 21	protein_coding	129285
ENSG00000169247.11	38.84	1.872	0.904	0.27134	0.546505	SH3TC2	SH3 domain and tetratricopeptide repeats 2	protein_coding	79628
ENSG00000089335.20	840.58	1.871	0.904	0.0220025	0.150027	ZNF302	zinc finger protein 302	protein_coding	55900
ENSG00000256053.7	721.75	1.871	0.904	0.0158736	0.1231	APOPT1	apoptogenic 1, mitochondrial	protein_coding	84334
ENSG00000115541.10	1857.42	1.87	0.903	0.0189486	0.137548	HSPE1	heat shock protein family E (Hsp10) member 1	protein_coding	3336
ENSG00000120051.14	139.4	1.87	0.903	0.0585951	0.253406	CFAP58	cilia and flagella associated protein 58	protein_coding	159686
ENSG00000143248.12	201.7	1.87	0.903	0.0423497	0.214455	RGS5	regulator of G protein signaling 5	protein_coding	8490
ENSG00000147488.11	118.14	1.87	0.903	0.0491747	0.230378	ST18	ST18, C2H2C-type zinc finger	protein_coding	9705
ENSG00000155329.11	918.01	1.869	0.903	0.0138428	0.112619	ZCCHC10	zinc finger CCHC-type containing 10	protein_coding	54819
ENSG00000117525.13	656.11	1.869	0.902	0.193257	0.463945	F3	coagulation factor III, tissue factor	protein_coding	2152
ENSG00000134769.21	1811.08	1.869	0.902	0.00501783	0.0609589	DTNA	dystrobrevin alpha	protein_coding	1837
ENSG00000100629.16	261.63	1.868	0.902	0.0549778	0.244944	CEP128	centrosomal protein 128	protein_coding	145508
ENSG00000151687.14	277.08	1.867	0.901	0.0382244	0.203366	ANKAR	ankyrin and armadillo repeat containing	protein_coding	150709
ENSG00000173889.15	2709.14	1.867	0.9	0.0122358	0.104454	PHC3	polyhomeotic homolog 3	protein_coding	80012
ENSG00000206418.3	1280.32	1.867	0.9	0.0147672	0.117329	RAB12	RAB12, member RAS oncogene family	protein_coding	201475
ENSG00000120159.11	939.51	1.866	0.9	0.0146001	0.116624	CAAP1	caspase activity and apoptosis inhibitor 1	protein_coding	79886
ENSG00000144681.10	44.69	1.866	0.9	0.14692	0.406133	STAC	SH3 and cysteine rich domain	protein_coding	6769
ENSG00000165487.13	1645.22	1.866	0.9	0.0109478	0.0974316	MICU2	mitochondrial calcium uptake 2	protein_coding	221154
ENSG00000269035.1	75.55	1.865	0.899	0.119656	0.367001	CTD-2521M24.10	-	protein_coding	-
ENSG00000198707.14	693.13	1.863	0.898	0.0444133	0.219482	CEP290	centrosomal protein 290	protein_coding	80184
ENSG00000109321.10	1618.84	1.862	0.897	0.0184812	0.135332	AREG	amphiregulin	protein_coding	374
ENSG00000114331.13	4272.6	1.862	0.897	0.0294419	0.175231	ACAP2	ArfGAP with coiled-coil, ankyrin repeat and PH domains 2	protein_coding	23527
ENSG00000138101.18	271.54	1.862	0.897	0.0535444	0.242258	DTNB	dystrobrevin beta	protein_coding	1838
ENSG00000155792.9	67.62	1.861	0.896	0.138286	0.394626	DEPTOR	DEP domain containing MTOR interacting protein	protein_coding	64798
ENSG00000165197.4	65.49	1.861	0.896	0.0904523	0.31784	VEGFD	vascular endothelial growth factor D	protein_coding	2277
ENSG00000175356.12	54.62	1.86	0.896	0.0905743	0.317937	SCUBE2	signal peptide, CUB domain and EGF like domain containing 2	protein_coding	57758
ENSG00000271092.5	557.32	1.86	0.896	0.0265487	0.166597	TMEM56-RWDD3	TMEM56-RWDD3 readthrough	protein_coding	100527978
ENSG00000137601.15	311.02	1.86	0.895	0.0714449	0.280605	NEK1	NIMA related kinase 1	protein_coding	4750
ENSG00000186496.10	55.42	1.859	0.895	0.154468	0.417074	ZNF396	zinc finger protein 396	protein_coding	252884
ENSG00000126070.19	1240.88	1.857	0.893	0.00586196	0.0668814	AGO3	argonaute 3, RISC catalytic component	protein_coding	192669
ENSG00000147509.13	916.23	1.857	0.893	0.00956381	0.0896339	RGS20	regulator of G protein signaling 20	protein_coding	8601
ENSG00000169139.11	2242.41	1.857	0.893	0.00598684	0.0678333	UBE2V2	ubiquitin conjugating enzyme E2 V2	protein_coding	7336
ENSG00000280433.1	168.06	1.857	0.893	0.0862385	0.310021	CH507-9B2.9	trafficking protein particle complex subunit 10-like	protein_coding	102724200
ENSG00000133740.10	809.57	1.856	0.892	0.0168795	0.127689	E2F5	E2F transcription factor 5	protein_coding	1875
ENSG00000173275.12	124.73	1.856	0.892	0.0885111	0.314186	ZNF449	zinc finger protein 449	protein_coding	203523
ENSG00000077157.21	682.81	1.855	0.892	0.0138508	0.112633	PPP1R12B	protein phosphatase 1 regulatory subunit 12B	protein_coding	4660
ENSG00000197933.12	104.07	1.855	0.892	0.141142	0.398858	ZNF823	zinc finger protein 823	protein_coding	55552
ENSG00000255423.1	111.56	1.855	0.891	0.0784394	0.294397	EBLN2	endogenous Bornavirus like nucleoprotein 2	protein_coding	55096
ENSG00000100354.20	1697.25	1.854	0.891	0.0245732	0.159372	TNRC6B	trinucleotide repeat containing 6B	protein_coding	23112
ENSG00000137177.19	840.04	1.854	0.89	0.0416741	0.213043	KIF13A	kinesin family member 13A	protein_coding	63971
ENSG00000206559.7	523.77	1.854	0.89	0.0364551	0.198409	ZCWPW2	zinc finger CW-type and PWWP domain containing 2	protein_coding	152098
ENSG00000273802.2	327.02	1.854	0.89	0.0365684	0.198666	HIST1H2BG	histone cluster 1 H2B family member g	protein_coding	8339
ENSG00000105650.21	90.01	1.853	0.89	0.0763316	0.290887	PDE4C	phosphodiesterase 4C	protein_coding	5143
ENSG00000115128.6	1928.68	1.853	0.89	0.00827475	0.0822632	SF3B6	splicing factor 3b subunit 6	protein_coding	51639
ENSG00000154743.17	336.67	1.853	0.89	0.0344017	0.191518	TSEN2	tRNA splicing endonuclease subunit 2	protein_coding	80746
ENSG00000160062.14	116.69	1.853	0.89	0.132839	0.386247	ZBTB8A	zinc finger and BTB domain containing 8A	protein_coding	653121
ENSG00000219545.10	647.78	1.853	0.89	0.0197977	0.140996	UMAD1	UBAP1-MVB12-associated (UMA) domain containing 1	protein_coding	729852
ENSG00000165895.17	162.74	1.852	0.889	0.089198	0.315134	ARHGAP42	Rho GTPase activating protein 42	protein_coding	143872
ENSG00000196586.13	2094.11	1.852	0.889	0.00323893	0.0455528	MYO6	myosin VI	protein_coding	4646
ENSG00000125351.11	1333.46	1.851	0.889	0.0296599	0.175889	UPF3B	UPF3B, regulator of nonsense mediated mRNA decay	protein_coding	65109
ENSG00000119661.14	284.34	1.851	0.888	0.0442244	0.21901	DNAL1	dynein axonemal light chain 1	protein_coding	83544
ENSG00000110852.4	144.51	1.85	0.887	0.127829	0.379089	CLEC2B	C-type lectin domain family 2 member B	protein_coding	9976
ENSG00000106993.11	1746.39	1.849	0.887	0.00396373	0.051825	CDC37L1	cell division cycle 37 like 1	protein_coding	55664
ENSG00000119703.13	46.1	1.849	0.887	0.0830775	0.303388	ZC2HC1C	zinc finger C2HC-type containing 1C	protein_coding	79696
ENSG00000188641.12	7656.26	1.849	0.887	0.013355	0.110376	DPYD	dihydropyrimidine dehydrogenase	protein_coding	1806
ENSG00000146776.14	1537.67	1.848	0.886	0.026275	0.165427	ATXN7L1	ataxin 7 like 1	protein_coding	222255
ENSG00000096872.15	1589.43	1.847	0.885	0.0209893	0.145961	IFT74	intraflagellar transport 74	protein_coding	80173
ENSG00000104863.11	167.86	1.847	0.885	0.055226	0.245685	LIN7B	lin-7 homolog B, crumbs cell polarity complex component	protein_coding	64130
ENSG00000173681.16	423.26	1.847	0.885	0.0230656	0.15393	CXorf23	BCLAF1 and THRAP3 family member 3	protein_coding	256643
ENSG00000121964.14	735.6	1.846	0.885	0.0121742	0.10427	GTDC1	glycosyltransferase like domain containing 1	protein_coding	79712
ENSG00000179104.8	573.6	1.846	0.885	0.038217	0.203366	TMTC2	transmembrane and tetratricopeptide repeat containing 2	protein_coding	160335
ENSG00000122481.16	536.01	1.846	0.884	0.0270997	0.168533	RWDD3	RWD domain containing 3	protein_coding	25950
ENSG00000143952.19	968.64	1.845	0.884	0.0262529	0.165427	VPS54	VPS54, GARP complex subunit	protein_coding	51542
ENSG00000213741.8	3418.08	1.845	0.884	0.0164088	0.125453	RPS29	ribosomal protein S29	protein_coding	6235
ENSG00000000003.14	222.31	1.845	0.883	0.131295	0.383746	TSPAN6	tetraspanin 6	protein_coding	7105
ENSG00000221944.5	135.6	1.844	0.883	0.0525836	0.239918	TIGD1	tigger transposable element derived 1	protein_coding	200765
ENSG00000164070.11	261.98	1.843	0.882	0.0755241	0.289384	HSPA4L	heat shock protein family A (Hsp70) member 4 like	protein_coding	22824
ENSG00000176927.14	392.91	1.843	0.882	0.0242428	0.158345	EFCAB5	EF-hand calcium binding domain 5	protein_coding	374786
ENSG00000183814.15	228.02	1.843	0.882	0.0458914	0.222884	LIN9	lin-9 DREAM MuvB core complex component	protein_coding	286826
ENSG00000188643.10	66.16	1.843	0.882	0.371627	0.634978	S100A16	S100 calcium binding protein A16	protein_coding	140576
ENSG00000168116.13	358.15	1.841	0.88	0.0278825	0.171081	KIAA1586	KIAA1586	protein_coding	57691
ENSG00000185955.4	140.76	1.841	0.88	0.0587064	0.253406	C7orf61	chromosome 7 open reading frame 61	protein_coding	402573
ENSG00000050628.20	53.42	1.839	0.879	0.101324	0.337129	PTGER3	prostaglandin E receptor 3	protein_coding	5733
ENSG00000081026.18	342	1.839	0.879	0.0507185	0.235082	MAGI3	membrane associated guanylate kinase, WW and PDZ domain containing 3	protein_coding	260425
ENSG00000118454.12	1276.42	1.839	0.879	0.0116419	0.101453	ANKRD13C	ankyrin repeat domain 13C	protein_coding	81573
ENSG00000067113.16	680.52	1.838	0.878	0.0131698	0.10957	PLPP1	phospholipid phosphatase 1	protein_coding	8611
ENSG00000183066.14	432.56	1.837	0.877	0.042652	0.215	WBP2NL	WBP2 N-terminal like	protein_coding	164684
ENSG00000073417.14	2009	1.836	0.876	0.0270395	0.168508	PDE8A	phosphodiesterase 8A	protein_coding	5151
ENSG00000128609.14	1134.27	1.835	0.876	0.0163867	0.125443	NDUFA5	NADH:ubiquinone oxidoreductase subunit A5	protein_coding	4698
ENSG00000172000.7	60.5	1.835	0.876	0.109134	0.350053	ZNF556	zinc finger protein 556	protein_coding	80032
ENSG00000183826.16	2037.24	1.835	0.875	0.0233167	0.154471	BTBD9	BTB domain containing 9	protein_coding	114781
ENSG00000047634.14	128.86	1.834	0.875	0.138245	0.394602	SCML1	Scm polycomb group protein like 1	protein_coding	6322
ENSG00000119013.8	935.1	1.834	0.875	0.021242	0.146895	NDUFB3	NADH:ubiquinone oxidoreductase subunit B3	protein_coding	4709
ENSG00000135299.16	458.45	1.834	0.875	0.0379185	0.202757	ANKRD6	ankyrin repeat domain 6	protein_coding	22881
ENSG00000150347.14	2876.12	1.834	0.875	0.198111	0.468451	ARID5B	AT-rich interaction domain 5B	protein_coding	84159
ENSG00000151239.13	1111.68	1.834	0.875	0.0105447	0.0950175	TWF1	twinfilin actin binding protein 1	protein_coding	5756
ENSG00000173926.5	491.29	1.834	0.875	0.0780359	0.29367	MARCH3	membrane associated ring-CH-type finger 3	protein_coding	115123
ENSG00000134056.11	442.18	1.833	0.875	0.0215354	0.148043	MRPS36	mitochondrial ribosomal protein S36	protein_coding	92259
ENSG00000120696.8	62.96	1.833	0.874	0.118036	0.364298	KBTBD7	kelch repeat and BTB domain containing 7	protein_coding	84078
ENSG00000136888.6	3663.88	1.833	0.874	0.0101257	0.0925393	ATP6V1G1	ATPase H+ transporting V1 subunit G1	protein_coding	9550
ENSG00000144426.18	1125.21	1.833	0.874	0.031595	0.182731	NBEAL1	neurobeachin like 1	protein_coding	65065
ENSG00000137942.16	391.16	1.83	0.872	0.139293	0.395938	FNBP1L	formin binding protein 1 like	protein_coding	54874
ENSG00000152689.17	1250.38	1.83	0.872	0.00934576	0.0882796	RASGRP3	RAS guanyl releasing protein 3	protein_coding	25780
ENSG00000214367.7	573.36	1.829	0.871	0.0486091	0.229063	HAUS3	HAUS augmin like complex subunit 3	protein_coding	79441
ENSG00000230989.6	1729.24	1.829	0.871	0.0056922	0.065736	HSBP1	heat shock factor binding protein 1	protein_coding	3281
ENSG00000108590.10	408.18	1.828	0.87	0.0275895	0.169994	MED31	mediator complex subunit 31	protein_coding	51003
ENSG00000213865.7	492.31	1.828	0.87	0.0218402	0.14951	C8orf44	chromosome 8 open reading frame 44	protein_coding	56260
ENSG00000111305.18	45.73	1.827	0.869	0.172355	0.439095	GSG1	germ cell associated 1	protein_coding	83445
ENSG00000169330.8	71.35	1.827	0.869	0.105701	0.344007	KIAA1024	KIAA1024	protein_coding	23251
ENSG00000256087.6	1683.92	1.827	0.869	0.00370325	0.049707	ZNF432	zinc finger protein 432	protein_coding	9668
ENSG00000070087.13	199.56	1.826	0.869	0.0950185	0.325602	PFN2	profilin 2	protein_coding	5217
ENSG00000088854.12	1518.34	1.826	0.869	0.00543619	0.0638176	C20orf194	chromosome 20 open reading frame 194	protein_coding	25943
ENSG00000261609.4	381.37	1.826	0.869	0.0345635	0.192201	GAN	gigaxonin	protein_coding	8139
ENSG00000186687.15	381.17	1.825	0.868	0.0282318	0.171682	LYRM7	LYR motif containing 7	protein_coding	90624
ENSG00000226690.7	39.13	1.825	0.868	0.0934875	0.323113	AC005281.1	uncharacterized LOC102725191	protein_coding	102725191
ENSG00000115540.14	1491.26	1.824	0.867	0.0184164	0.135004	MOB4	MOB family member 4, phocein	protein_coding	25843
ENSG00000186017.14	241.34	1.824	0.867	0.0511197	0.23605	ZNF566	zinc finger protein 566	protein_coding	84924
ENSG00000276180.1	1171.49	1.823	0.866	0.028749	0.173457	HIST1H4I	histone cluster 1 H4 family member i	protein_coding	8294
ENSG00000056277.15	281.88	1.822	0.866	0.0416761	0.213043	ZNF280C	zinc finger protein 280C	protein_coding	55609
ENSG00000129521.13	854.28	1.822	0.866	0.0150191	0.118651	EGLN3	egl-9 family hypoxia inducible factor 3	protein_coding	112399
ENSG00000138161.13	131.95	1.822	0.865	0.0722752	0.282527	CUZD1	CUB and zona pellucida like domains 1	protein_coding	50624
ENSG00000006576.16	1019.63	1.82	0.864	0.0231884	0.154338	PHTF2	putative homeodomain transcription factor 2	protein_coding	57157
ENSG00000011258.15	1256.15	1.82	0.864	0.0131532	0.109533	MBTD1	mbt domain containing 1	protein_coding	54799
ENSG00000101751.10	496.53	1.82	0.864	0.0505232	0.234378	POLI	DNA polymerase iota	protein_coding	11201
ENSG00000123106.10	1271.82	1.819	0.863	0.0453195	0.221639	CCDC91	coiled-coil domain containing 91	protein_coding	55297
ENSG00000155719.16	113.95	1.819	0.863	0.115508	0.359517	OTOA	otoancorin	protein_coding	146183
ENSG00000137513.9	245.89	1.818	0.863	0.0538491	0.242626	NARS2	asparaginyl-tRNA synthetase 2, mitochondrial	protein_coding	79731
ENSG00000106069.20	157.23	1.818	0.862	0.128676	0.380159	CHN2	chimerin 2	protein_coding	1124
ENSG00000139746.15	2784.59	1.818	0.862	0.00995428	0.0914435	RBM26	RNA binding motif protein 26	protein_coding	64062
ENSG00000196705.8	828.63	1.818	0.862	0.0162678	0.124897	ZNF431	zinc finger protein 431	protein_coding	170959
ENSG00000197044.10	238.63	1.818	0.862	0.111231	0.353529	ZNF441	zinc finger protein 441	protein_coding	126068
ENSG00000091513.14	97.33	1.817	0.862	0.108692	0.349112	TF	transferrin	protein_coding	7018
ENSG00000143994.13	52.3	1.817	0.862	0.114943	0.358532	ABHD1	abhydrolase domain containing 1	protein_coding	84696
[truncated: 1,970 more rows]

## Sheet: Significant Downregulated
ENSG00000274653.1	105.38	0.5	-1.001	0.0681657	0.274369	RP11-347C12.11	-	antisense	-
[truncated: 1,443 more rows]
