# Supplementary material for: The Mycobacterium tuberculosis methyltransferase Rv2067c manipulates host epigenetic programming to promote its own survival
Source: Nat Commun. 2023 Dec 21;14:8497. doi: 10.1038/s41467-023-43940-6 (PMC10739865; doi:10.1038/s41467-023-43940-6)
Supplement: Supplementary file 13 — Source Data [file 41467_2023_43940_MOESM13_ESM.zip › Source data File/Source data 1 - Mean and standard deviation for graphs in main and supplementary figures. xlsx.xlsx]

## Sheet: Fig 1
Fig 1b	Rv2067c		H3		H4		H2A		H2B
	Mean	SD	Mean	SD	Mean	SD	Mean	SD	Mean	SD
CPM Counts	2127	130.108	5788.5	195.869	2927.5	132.229	2817.5	207.182	2460.5	360.624
Fig 1f	BSA+H3K79		Rv2067c+H3K79		Rv2067c+H3A79
	Mean	SD	Mean	SD	Mean	SD
CPM Counts	3218.67	173.096	8307	619.602	3917.67	217.04
Fig 1g	H3		Rv2067c GxG		Rv2067c RxR
	Mean	SD	Mean	SD	Mean	SD
CPM Counts	2425.33	227.324	5287.67	110.309	2477	399.728
Fig 1h
CPM Counts
Rv2067c	Mean	Std Dev
H3	4557	345.362
Octamer	1569.67	375.028
NCP	1594.33	215.917
DOT1L
H3	1229	222.739
Octamer	1386.67	189.041
NCP	7623.67	420.053
Controls
Only H3	671.5	331.633
Only Rv2067c	860	360.624
Only DOT1L	925	0.0019
Only Octamer	844.667	149.921
Only NCP	2054.67	328.287

## Sheet: Fig 7
Fig. 7b Relative Expression of DOT1L
	4 h.p.i		24 h.p.i
	Mean	SD	Mean	SD
ΔRv2067c	1		1
WtMtb	1.22	0.24	0.55	0.08
ΔRv2067c:comp	1.18	0.28	0.46	0.13
Fig. 7d
	DOT1L +EPZ		Rv2067c +EPZ
Concentration (nM)	Mean	SD	Mean	SD
0	8228.5	323.148	4635	501.2
0.1	7096	415.779
0.5	4206.5	353.442	4698	349.8
1	2780	202.233
2.5	1106.5	144.957	4491	621.5
10			3705	303.2
20			3394	222.9
50			3456	410.1

## Sheet: Fig 8
Fig. 8a	ΔRv2067c		Wt Mtb		ΔRv2067c:comp
	Mean	SD	Mean	SD	Mean	SD
TMTC1	2.2	0.88	3.47	1.02374	3.18755	0.304056
SESTRIN3	0.65411	0.0102204	1.11	0.11	1.21617	0.0670716
NLRC3	0.962141	0.0683206	1.79416	0.27	1.58584	0.431335
Fig. 8b	ΔRv2067c		Wt Mtb		ΔRv2067c:comp
	Mean	SD	Mean	SD	Mean	SD
TMTC1	0.768335	0.011096	1.58019	0.135292	1.51337	0.277525
NLRC3	0.0466051	0.00739258	0.548886	0.061745	0.414109	0.10932
SESTRIN3	0.344805	0.0538591	2.01777	0.0543867	1.70462	0.0437903
Fig. 8c	ΔRv2067c		WtMtb		ΔRv2067c:comp
	Mean	SD	Mean	SD	Mean	SD
IL6	20.6763	3.91237	12.9058	2.4889	11.7139	1.97745
TNF-α	4.75035	0.354766	2.8525	0.698934	2.51412	0.850666
IL12a	1.6063	0.114743	0.735978	0.00674441	0.712277	0.114761
IL12b	2.19046	1.05261	0.714026	0.0315606	0.470184	0.189246
IL27	0.507557	0.191143	0.0357614	0.0285229	0.0176097	0.0151889
IL10	0.849188	0.0296985	1.46366	0.258801	0.946093	0.0169706
Fig. 8d	ΔRv2067c		WtMtb		ΔRv2067c:comp
	Mean	SD	Mean	SD	Mean	SD
IL6	0.665865	0.167893	0.0602202	0.009	0.0471197	0.00872562
TNF-α	3.59249	0.421616	0.419223	0.078	0.430783	0.208684
Fig. 8g	ΔRv2067c:comp		WtMtb		ΔRv2067c:comp
Apoptosis	7.945	0.219203	5.745	0.0367696	6.7	0.282843
Necrosis	23.65	0.919239	29.5	0.424264	31.1	0.424264
	7.79	8.1	5.771	5.719	6.4	7.01
	23	24.3	29.8	29.2	30.14	32.05
	7.945	0.219203	5.745	0.0367696	6.705	0.431335
	23.65	0.919239	29.5	0.424264	31.095	1.35057
	0.00506477	0.0684062
	0.0146473	0.0232407

## Sheet: Fig 9
Fig. 9a Cfu/ml THP1	WtMtb		ΔRv2067c		ΔRv2067c:comp		ΔRv2067c: RxR
Time (weeks)	Mean	SD	Mean	SD	Mean	SD	Mean	SD
0	7050	636.396	7075	1006.07	6525	3500.36	8150	836.396
24	25000	2001.45	1000	50.2	12500	2005.5	3810	301.45
48	44000	5542.64	758	106.325	23000	2828.43	2200	594.641
Fig. 9b Cfu/ml Mice	WtMtb		ΔRv2067c		ΔRv2067c:comp
	Mean	SD	Mean	SD	Mean	SD
0	317.5	70.1388	286.923	43.4712	228.75	79.1811
4	1.35833e+06	724805	405833	202623	939167	182531
8	4.97917e+06	2.89899e+06	808333	352803	2.93333e+06	1.43675e+06
Fig. 9d- Granuloma score
	ΔRv2067c	WtMtb	ΔRv2067c:comp
	2.5	12.5	5
	5	10	15
	2.5	12.5	10
	2.5	12.5	12.5
	7.5	7.5	12.5

## Sheet: Supp. Fig 1
Supplementary Fig. 1c	BSA+Mt HU		Rv2067c+Mt HU
	Mean	SD	Mean	SD
CPM Counts	3027.5	85.5599	3197	248.902
Supplementary Fig. 1d	BSA+Histones		Rv2067c+Histones
	Mean	SD	Mean	SD
CPM Counts	6163	200.92	10021	839.833

## Sheet: Suppl. Fig 2
Supplementary Fig. 2e	Mean	SD
WtMtb	6.515	1.46371
ΔRv2067c	0.675	0.0494975
ΔRv2067c:comp	3.95	1.31522
ΔRv2067c:RxR	4.29	1.47078
Rv2067c:OE	12.375	0.247487
Supplementary Fig. 2g
OD 600	WtMtb		ΔRv2067c		ΔRv2067c:comp		Rv2067c:RXR		Rv2067c:OE
Days	Mean	SD	Mean	SD	Mean	SD	Mean	SD	Mean	SD
0	0.05	0	0.05	0	0.05	0	0.051	0	0.049	0
3	0.19	0.09	0.21	0.05	0.25	0.11	0.2	0.039	0.22	0.09
5	0.74	0.02	0.68	0.12	0.6	0.18	0.69	0.2	0.59	0.11
7	1.55	0.14	1.41	0.24	1.34	0.14	1.6	0.42	1.47	0.3
9	2.88	0.28	3.15	0.21	2.89	0.27	2.96	0.52	2.69	0.29

## Sheet: Suppl. Fig 13
Supplementary Fig. 13d	Mean	SD
Control	1
Scramble	1.08718	0.255273
DOT1L shRNA	0.504848	0.084032
Supplementary Fig. 13e-i
	ΔRv2067c		WtMtb		ΔRv2067c:comp
H3K9me3	Mean	SD	Mean	SD	Mean	SD
Peak1	2.15846	0.232968	6.8778	1.28667	5.09177	1.64429
Peak2	0.0957224	0.0490578	4.47893	0.609994	5.70839	1.53737
H3K27me3	Mean	SD	Mean	SD	Mean	SD
Peak1	2.58215	0.812746	5.13288	1.43302	6.22201	1.49074
Peak2	1.18921	0.299674	2.9556	0.569382	3.22075	0.32132
H3K79me3	Mean	SD	Mean	SD	Mean	SD
Peak1	1.98007	0.0556513	4.2345	0.755091	3.56771	0.753096
Peak2	4.09167	0.00707107	6.43654	1.45472	7.11637	1.28694
H3K36me3	Mean	SD	Mean	SD	Mean	SD
Peak1	2.0369	0.915478	1.30014	0.21	1.89302	0.34
Peak2	2.02175	0.65801	2.42134	0.61	2.07421	0.89
H3K4me3	Mean	SD	Mean	SD	Mean	SD
Peak1	3.57576	0.111089	0.07	0.0401632	0.603344	0.160702
Peak2	4.71	0.0986435	0.336672	0.0181974	0.542354	0.358054
Supplementary Fig. 13j
	Uninfected		THP1:M.smeg			THP1:M.smeg Rv2067c
Inhibitor Concentration (uM)	Mean	SD	Mean	SD	Mean	SD
0	0.72	0.11	0.75	0.2	0.24	0.06
1.25	0.75	0.09	0.72	0.11	0.29	0.11
2.5	0.71	0.25	0.78	0.09	0.29	0.07
5	0.76	0.12	0.77	0.25	0.23	0.1
10	0.83	0.26	0.731	0.2	0.27	0.09

## Sheet: Suppl. Fig 14
Supplementary Fig 14b		Scr siRNA		DOT1LsiRNA :Rv2067c		Rv2067c
		Mean	SD	Mean	SD	Mean	SD
	TMTC1	0.216	0.12	7.42	2.12	6.39	2.15
	SESTRIN 3	0.0429902	0.008	1.33	0.25	1.42	0.46
	NLRC3	0.11	0.04	0.806	0.18	1.021	0.37
	CHST9	1.22264	0.15	1.33882	0.41	1.03882	0.21
	IGF1R	1.2	0.1	1.02	0.078	1.01	0.018
Supplementary Fig 14c	Scr siRNA		DOT1LsiRNA :Rv2067c		Rv2067c
	Mean	SD	Mean	SD	Mean	SD
TMTC1	0.0537304	0.00591335	0.393233	0.0202282	0.443233	0.022822
SESTRIN 3	0.0429902	0.00368287	0.162398	0.00278572	0.202398	0.0178572
NLRC3	0.00078997	5.22319e-05	0.0127115	0.00180072	0.0107115	0.00280072
Supplementary Fig 14d	ΔRv2067c		ΔRv2067c:RxR		WtMtb		ΔRv2067c:comp
	Mean	SD	Mean	SD	Mean	SD	Mean	SD
SERCA2	0.554141	0.165922	0.450968	0.109976	1.77335	0.326881	2.03711	0.146815
Supplementary Fig 14e	ΔRv2067c		ΔRv2067c:RxR
	Mean	SD	Mean	SD
TMTC1	2.2	0.68	2.05983	0.48
SESTRIN3	0.65411	0.0102204	0.67141	0.040398
NLRC3	0.962141	0.0683206	0.892498	0.0689206
Supplementary Fig 14f	ΔRv2067c		ΔRv2067c:RxR
	Mean	SD	Mean	SD
TMTC1	0.608335	0.011096	0.483341	0.00910959
NLRC3	0.0466051	0.00739258	0.0594013	0.0139258
SESTRIN3	0.344805	0.0538591	0.48021	0.0385909
Supplementary Fig 14l	M.smeg		M.smeg:Rv2067c
Time (Hr)	Mean	SD	Mean	SD
0	20666.7	6429.1	21983.3	6070.49
24	633	492.161	18916.7	2005.2
48	23	20.8167	486	148.352
