# Supplementary material for: The Mycobacterium tuberculosis methyltransferase Rv2067c manipulates host epigenetic programming to promote its own survival
Source: Nat Commun. 2023 Dec 21;14:8497. doi: 10.1038/s41467-023-43940-6 (PMC10739865; doi:10.1038/s41467-023-43940-6)
Supplement: Supplementary file 13 — Source Data [file 41467_2023_43940_MOESM13_ESM.zip › Source data File/Source Data 4 - The Calpha RMSF data of Rv2067c MD simulations /Rv2067c_rmsf_A_7BS_LDpart_CA.dat]

#Res        AtomicFlx
   1.000      10.5341
   2.000       8.7180
   3.000       6.9947
   4.000       5.5104
   5.000       4.1940
   6.000       3.2686
   7.000       3.3758
   8.000       2.8871
   9.000       1.8522
  10.000       1.3220
  11.000       1.1717
  12.000       1.4040
  13.000       1.2071
  14.000       1.0097
  15.000       1.0972
  16.000       0.9256
  17.000       0.8120
  18.000       0.7340
  19.000       0.8077
  20.000       0.7736
  21.000       0.7881
  22.000       0.7849
  23.000       0.8094
  24.000       0.9572
  25.000       1.2827
  26.000       1.0771
  27.000       0.9078
  28.000       1.0268
  29.000       1.3341
  30.000       1.1750
  31.000       1.0238
  32.000       1.4679
  33.000       1.6683
  34.000       1.2654
  35.000       1.1067
  36.000       1.0752
  37.000       0.9059
  38.000       0.7609
  39.000       0.8448
  40.000       0.8072
  41.000       0.9452
  42.000       0.9570
  43.000       0.7526
  44.000       0.7397
  45.000       0.7375
  46.000       0.6116
  47.000       0.5587
  48.000       0.6523
  49.000       0.7771
  50.000       0.8973
  51.000       1.0086
  52.000       1.2279
  53.000       1.0932
  54.000       0.9875
  55.000       0.9060
  56.000       0.7690
  57.000       0.6528
  58.000       0.4761
  59.000       0.3826
  60.000       0.3364
  61.000       0.3616
  62.000       0.4442
  63.000       0.5061
  64.000       0.6044
  65.000       0.7130
  66.000       0.5980
  67.000       0.6166
  68.000       0.5691
  69.000       0.5086
  70.000       0.5629
  71.000       0.6192
  72.000       0.5752
  73.000       0.5510
  74.000       0.6572
  75.000       0.7268
  76.000       0.6715
  77.000       0.7094
  78.000       0.7192
  79.000       0.5874
  80.000       0.5520
  81.000       0.4376
  82.000       0.4058
  83.000       0.4341
  84.000       0.4545
  85.000       0.4969
  86.000       0.5926
  87.000       0.6056
  88.000       0.6426
  89.000       0.6975
  90.000       0.6358
  91.000       0.5891
  92.000       0.6706
  93.000       0.7045
  94.000       0.6531
  95.000       0.6538
  96.000       0.8010
  97.000       0.7459
  98.000       0.6972
  99.000       0.9123
 100.000       0.9974
 101.000       0.9396
 102.000       0.9201
 103.000       0.7045
 104.000       0.7236
 105.000       0.5623
 106.000       0.5030
 107.000       0.4959
 108.000       0.5186
 109.000       0.5343
 110.000       0.5652
 111.000       0.5816
 112.000       0.6265
 113.000       0.6248
 114.000       0.8637
 115.000       0.8636
 116.000       0.7453
 117.000       0.8337
 118.000       0.9420
 119.000       0.8757
 120.000       0.8506
 121.000       0.6968
 122.000       0.6121
 123.000       0.4678
 124.000       0.4556
 125.000       0.3830
 126.000       0.3325
 127.000       0.3497
 128.000       0.4789
 129.000       0.5675
 130.000       0.7153
 131.000       0.5827
 132.000       0.5785
 133.000       0.6455
 134.000       0.7198
 135.000       0.7414
 136.000       0.9910
 137.000       0.8715
 138.000       0.7076
 139.000       0.6697
 140.000       0.7563
 141.000       0.6807
 142.000       0.5474
 143.000       0.5928
 144.000       0.5940
 145.000       0.5408
 146.000       0.6073
 147.000       0.6788
 148.000       0.6035
 149.000       0.5338
 150.000       0.5653
 151.000       0.6245
 152.000       0.6293
 153.000       0.4939
 154.000       0.4085
 155.000       0.3581
 156.000       0.3972
 157.000       0.4097
 158.000       0.4677
 159.000       0.4623
 160.000       0.4453
 161.000       0.4684
 162.000       0.4894
 163.000       0.5312
 164.000       0.5684
 165.000       0.4628
 166.000       0.5164
 167.000       0.5025
 168.000       0.4482
 169.000       0.4891
 170.000       0.5396
 171.000       0.5127
 172.000       0.5418
 173.000       0.6313
 174.000       0.6232
 175.000       0.6168
 176.000       0.7935
 177.000       0.9095
 178.000       0.9344
 179.000       1.0037
 180.000       0.8133
 181.000       0.8988
 182.000       0.7295
 183.000       0.8239
 184.000       0.8626
 185.000       0.9136
 186.000       0.7608
 187.000       0.6821
 188.000       0.8296
 189.000       0.7943
 190.000       0.6431
 191.000       0.7649
 192.000       0.8569
 193.000       0.7416
 194.000       0.7730
 195.000       0.9709
 196.000       0.9941
 197.000       0.9104
 198.000       1.0024
 199.000       1.0900
 200.000       1.0207
 201.000       0.7593
 202.000       0.6277
 203.000       0.5318
 204.000       0.6562
 205.000       0.7489
 206.000       0.7192
 207.000       0.7957
 208.000       1.0132
 209.000       1.1334
 210.000       1.7494
 211.000       2.2269
 212.000       2.0906
 213.000       1.8228
 214.000       1.1124
 215.000       0.8682
 216.000       0.7120
 217.000       0.6438
 218.000       0.5956
 219.000       0.5228
 220.000       0.5477
 221.000       0.6060
 222.000       0.5762
 223.000       0.6233
 224.000       0.6463
 225.000       0.7559
 226.000       1.1343
 227.000       1.0377
 228.000       0.7265
 229.000       0.5751
 230.000       0.5226
 231.000       0.4740
 232.000       0.4095
 233.000       0.3783
 234.000       0.4378
 235.000       0.4623
 236.000       0.4393
 237.000       0.4062
 238.000       0.4745
 239.000       0.4962
 240.000       0.4420
 241.000       0.4888
 242.000       0.5772
 243.000       0.5917
 244.000       0.6358
 245.000       0.5124
 246.000       0.4648
 247.000       0.4074
 248.000       0.4397
 249.000       0.4753
 250.000       0.4198
 251.000       0.4579
 252.000       0.5921
 253.000       0.6455
 254.000       0.6972
 255.000       0.7499
 256.000       0.6128
 257.000       0.7495
 258.000       0.9736
 259.000       1.2669
 260.000       1.3747
 261.000       1.8840
 262.000       1.8811
 263.000       1.6371
 264.000       1.6167
 265.000       1.4434
 266.000       1.0614
 267.000       1.0639
 268.000       0.9429
 269.000       0.9361
 270.000       1.0052
 271.000       0.9451
 272.000       0.8709
 273.000       0.9884
 274.000       1.0270
 275.000       0.8653
 276.000       0.8515
 277.000       0.7374
 278.000       0.5790
 279.000       0.6012
 280.000       0.6203
 281.000       0.5086
 282.000       0.4864
 283.000       0.5372
 284.000       0.5440
 285.000       0.4715
 286.000       0.5404
 287.000       0.6293
 288.000       0.6155
 289.000       0.7747
 290.000       0.7424
 291.000       0.6947
 292.000       0.5321
 293.000       0.5343
 294.000       0.4181
 295.000       0.3923
 296.000       0.3580
 297.000       0.3466
 298.000       0.3832
 299.000       0.4409
 300.000       0.5405
 301.000       0.6487
 302.000       0.7681
 303.000       0.7339
 304.000       1.0041
 305.000       0.9838
 306.000       1.0641
 307.000       0.8871
 308.000       0.7594
 309.000       1.0777
 310.000       0.9403
 311.000       1.1510
 312.000       1.1984
 313.000       1.5090
 314.000       1.8031
 315.000       2.2808
 316.000       1.9602
 317.000       1.4299
 318.000       1.5398
 319.000       1.5849
 320.000       1.2754
 321.000       1.2404
 322.000       1.1063
 323.000       1.0839
 324.000       1.0536
 325.000       0.9109
 326.000       1.0313
 327.000       1.2032
 328.000       1.2109
 329.000       1.5081
 330.000       1.7429
 331.000       2.2603
 332.000       2.5748
 333.000       2.4433
 334.000       2.1756
 335.000       1.6483
 336.000       1.4872
 337.000       1.2459
 338.000       1.3691
 339.000       1.7573
 340.000       1.7180
 341.000       1.8334
 342.000       1.9959
 343.000       2.1171
 344.000       2.0122
 345.000       2.0337
 346.000       2.1856
 347.000       2.0154
 348.000       1.7225
 349.000       1.9028
 350.000       2.0300
 351.000       1.7582
 352.000       1.6948
 353.000       1.9720
 354.000       1.9717
 355.000       1.7116
 356.000       1.8217
 357.000       1.8072
 358.000       1.7628
 359.000       1.6881
 360.000       1.5431
 361.000       1.4791
 362.000       1.7365
 363.000       1.8719
 364.000       1.7620
 365.000       1.8332
 366.000       2.1229
 367.000       2.1854
 368.000       2.1118
 369.000       2.2992
 370.000       2.5757
 371.000       2.6580
 372.000       2.9913
 373.000       3.8599
 374.000       4.1337
 375.000       3.0962
 376.000       3.1633
 377.000       2.7092
 378.000       2.4063
 379.000       2.2074
 380.000       2.0260
 381.000       1.8965
 382.000       1.8222
 383.000       1.6877
 384.000       1.5684
 385.000       1.5136
 386.000       1.4670
 387.000       1.3013
 388.000       1.1754
 389.000       1.1695
 390.000       1.0367
 391.000       0.9005
 392.000       0.9009
 393.000       0.9068
 394.000       0.7485
 395.000       0.7177
 396.000       0.8567
 397.000       0.7304
 398.000       0.8936
 399.000       0.8884
 400.000       0.8087
 401.000       0.9257
 402.000       1.0072
 403.000       1.1346
 404.000       1.6280
 405.000       2.2063
 406.000       3.2490
 407.000       4.5136
