# Supplementary material for: The Mycobacterium tuberculosis methyltransferase Rv2067c manipulates host epigenetic programming to promote its own survival
Source: Nat Commun. 2023 Dec 21;14:8497. doi: 10.1038/s41467-023-43940-6 (PMC10739865; doi:10.1038/s41467-023-43940-6)
Supplement: Supplementary file 13 — Source Data [file 41467_2023_43940_MOESM13_ESM.zip › Source data File/Source Data 4 - The Calpha RMSF data of Rv2067c MD simulations /Rv2067c_rmsf_A_CA.dat]

#Res        AtomicFlx
   1.000      10.2086
   2.000       8.3638
   3.000       6.6241
   4.000       5.1649
   5.000       3.8568
   6.000       2.9711
   7.000       3.2131
   8.000       2.7990
   9.000       1.7161
  10.000       1.2663
  11.000       1.1136
  12.000       1.2910
  13.000       1.1424
  14.000       1.0373
  15.000       1.0955
  16.000       0.9674
  17.000       0.8681
  18.000       0.7864
  19.000       0.8094
  20.000       0.7877
  21.000       0.8168
  22.000       0.7962
  23.000       0.7808
  24.000       0.9039
  25.000       1.2338
  26.000       1.0591
  27.000       0.9018
  28.000       0.9838
  29.000       1.2449
  30.000       1.1178
  31.000       0.9651
  32.000       1.3583
  33.000       1.5595
  34.000       1.1520
  35.000       1.0048
  36.000       1.0215
  37.000       0.8643
  38.000       0.7723
  39.000       0.8266
  40.000       0.7323
  41.000       0.7741
  42.000       0.8039
  43.000       0.6144
  44.000       0.5763
  45.000       0.5210
  46.000       0.4990
  47.000       0.5038
  48.000       0.5118
  49.000       0.5405
  50.000       0.6177
  51.000       0.7253
  52.000       0.9258
  53.000       0.8412
  54.000       0.8232
  55.000       0.7846
  56.000       0.7030
  57.000       0.6321
  58.000       0.5187
  59.000       0.4659
  60.000       0.4453
  61.000       0.4776
  62.000       0.5420
  63.000       0.5746
  64.000       0.6704
  65.000       0.7454
  66.000       0.6321
  67.000       0.6347
  68.000       0.5998
  69.000       0.5632
  70.000       0.6064
  71.000       0.6538
  72.000       0.6252
  73.000       0.6075
  74.000       0.6924
  75.000       0.7521
  76.000       0.7050
  77.000       0.7376
  78.000       0.7426
  79.000       0.6341
  80.000       0.6367
  81.000       0.5519
  82.000       0.5183
  83.000       0.5440
  84.000       0.5618
  85.000       0.5888
  86.000       0.6727
  87.000       0.6659
  88.000       0.6911
  89.000       0.7321
  90.000       0.6828
  91.000       0.6450
  92.000       0.6932
  93.000       0.7212
  94.000       0.6905
  95.000       0.6816
  96.000       0.7973
  97.000       0.7444
  98.000       0.7110
  99.000       0.9161
 100.000       0.9847
 101.000       0.9406
 102.000       0.9347
 103.000       0.7463
 104.000       0.7777
 105.000       0.6413
 106.000       0.5892
 107.000       0.5982
 108.000       0.6266
 109.000       0.6412
 110.000       0.6660
 111.000       0.6708
 112.000       0.6919
 113.000       0.6813
 114.000       0.8839
 115.000       0.8876
 116.000       0.7748
 117.000       0.8575
 118.000       0.9834
 119.000       0.8896
 120.000       0.8405
 121.000       0.7029
 122.000       0.6093
 123.000       0.4973
 124.000       0.4797
 125.000       0.4442
 126.000       0.4338
 127.000       0.4595
 128.000       0.5575
 129.000       0.6219
 130.000       0.7409
 131.000       0.6286
 132.000       0.6286
 133.000       0.6588
 134.000       0.7124
 135.000       0.7582
 136.000       0.9851
 137.000       0.8773
 138.000       0.7407
 139.000       0.7123
 140.000       0.7747
 141.000       0.7108
 142.000       0.5942
 143.000       0.6256
 144.000       0.6189
 145.000       0.5641
 146.000       0.6300
 147.000       0.6772
 148.000       0.5955
 149.000       0.5514
 150.000       0.5406
 151.000       0.5688
 152.000       0.5879
 153.000       0.5216
 154.000       0.4475
 155.000       0.4920
 156.000       0.5209
 157.000       0.5147
 158.000       0.5557
 159.000       0.5451
 160.000       0.5070
 161.000       0.5449
 162.000       0.5544
 163.000       0.5961
 164.000       0.6603
 165.000       0.5697
 166.000       0.6388
 167.000       0.7223
 168.000       0.6386
 169.000       0.6431
 170.000       0.7541
 171.000       0.7808
 172.000       0.7331
 173.000       0.8389
 174.000       0.9210
 175.000       0.8999
 176.000       1.0139
 177.000       1.1816
 178.000       1.2427
 179.000       1.2598
 180.000       1.0685
 181.000       1.0953
 182.000       0.9340
 183.000       1.0946
 184.000       1.1825
 185.000       1.2826
 186.000       1.0970
 187.000       1.0160
 188.000       1.2254
 189.000       1.1992
 190.000       0.9897
 191.000       1.1241
 192.000       1.2840
 193.000       1.1265
 194.000       1.1056
 195.000       1.3489
 196.000       1.3888
 197.000       1.2579
 198.000       1.3692
 199.000       1.4709
 200.000       1.3575
 201.000       1.0725
 202.000       0.8890
 203.000       0.8309
 204.000       1.0061
 205.000       1.0380
 206.000       0.9806
 207.000       1.1076
 208.000       1.3301
 209.000       1.4051
 210.000       1.9363
 211.000       2.3017
 212.000       2.1756
 213.000       1.9549
 214.000       1.2809
 215.000       1.0998
 216.000       0.9819
 217.000       0.8490
 218.000       0.7770
 219.000       0.7644
 220.000       0.7803
 221.000       0.7498
 222.000       0.7136
 223.000       0.8407
 224.000       0.8667
 225.000       0.9140
 226.000       1.2417
 227.000       1.1128
 228.000       0.7419
 229.000       0.6004
 230.000       0.5643
 231.000       0.5483
 232.000       0.5053
 233.000       0.4981
 234.000       0.5469
 235.000       0.5581
 236.000       0.5508
 237.000       0.5581
 238.000       0.6004
 239.000       0.5979
 240.000       0.5717
 241.000       0.6323
 242.000       0.6839
 243.000       0.6853
 244.000       0.7418
 245.000       0.6284
 246.000       0.5953
 247.000       0.5503
 248.000       0.5785
 249.000       0.6013
 250.000       0.5449
 251.000       0.5490
 252.000       0.6215
 253.000       0.7029
 254.000       0.7498
 255.000       0.7827
 256.000       0.6624
 257.000       0.8026
 258.000       1.0317
 259.000       1.1592
 260.000       1.2684
 261.000       1.8869
 262.000       1.9154
 263.000       1.6426
 264.000       1.6331
 265.000       1.4702
 266.000       1.1434
 267.000       1.1320
 268.000       1.0354
 269.000       1.0467
 270.000       1.0793
 271.000       0.9922
 272.000       0.9504
 273.000       1.0684
 274.000       1.0797
 275.000       0.9062
 276.000       0.8990
 277.000       0.8083
 278.000       0.6705
 279.000       0.6600
 280.000       0.6844
 281.000       0.5975
 282.000       0.5590
 283.000       0.6025
 284.000       0.6197
 285.000       0.5559
 286.000       0.5951
 287.000       0.6866
 288.000       0.6929
 289.000       0.7908
 290.000       0.7830
 291.000       0.7422
 292.000       0.5744
 293.000       0.5886
 294.000       0.5095
 295.000       0.4901
 296.000       0.4854
 297.000       0.4846
 298.000       0.5245
 299.000       0.5492
 300.000       0.5954
 301.000       0.6771
 302.000       0.7256
 303.000       0.6595
 304.000       0.8640
 305.000       0.8857
 306.000       0.9377
 307.000       0.6981
 308.000       0.6492
 309.000       0.9811
 310.000       0.7982
 311.000       0.9553
 312.000       0.8983
 313.000       1.2373
 314.000       1.5106
 315.000       1.9599
 316.000       1.5528
 317.000       0.9430
 318.000       0.8758
 319.000       0.9410
 320.000       0.7230
 321.000       0.6451
 322.000       0.5642
 323.000       0.6059
 324.000       0.5796
 325.000       0.5467
 326.000       0.6987
 327.000       0.8265
 328.000       0.7787
 329.000       0.9612
 330.000       1.1053
 331.000       1.6215
 332.000       1.9818
 333.000       1.8462
 334.000       1.6313
 335.000       1.1002
 336.000       1.0116
 337.000       0.8982
 338.000       1.0928
 339.000       1.4916
 340.000       1.3974
 341.000       1.4310
 342.000       1.5701
 343.000       1.6048
 344.000       1.5196
 345.000       1.3859
 346.000       1.4202
 347.000       1.2426
 348.000       1.0114
 349.000       1.1605
 350.000       1.2127
 351.000       0.9912
 352.000       0.9876
 353.000       1.1972
 354.000       1.1864
 355.000       1.0259
 356.000       1.1580
 357.000       1.3162
 358.000       1.1058
 359.000       0.9372
 360.000       0.7967
 361.000       0.7237
 362.000       0.8990
 363.000       0.9855
 364.000       0.8939
 365.000       0.9308
 366.000       1.1563
 367.000       1.2186
 368.000       1.1558
 369.000       1.3026
 370.000       1.5702
 371.000       1.7358
 372.000       2.1451
 373.000       3.2045
 374.000       3.5449
 375.000       2.3327
 376.000       2.3573
 377.000       1.8392
 378.000       1.4907
 379.000       1.2708
 380.000       1.1707
 381.000       1.0702
 382.000       0.9483
 383.000       0.8695
 384.000       0.8750
 385.000       0.8070
 386.000       0.7466
 387.000       0.7093
 388.000       0.6845
 389.000       0.6057
 390.000       0.5070
 391.000       0.5546
 392.000       0.5907
 393.000       0.5436
 394.000       0.4898
 395.000       0.5974
 396.000       0.6750
 397.000       0.5397
 398.000       0.5289
 399.000       0.5031
 400.000       0.4992
 401.000       0.5617
 402.000       0.6434
 403.000       0.8062
 404.000       1.2830
 405.000       1.9089
 406.000       3.0232
 407.000       4.2889
