# Supplementary material for: The Mycobacterium tuberculosis methyltransferase Rv2067c manipulates host epigenetic programming to promote its own survival
Source: Nat Commun. 2023 Dec 21;14:8497. doi: 10.1038/s41467-023-43940-6 (PMC10739865; doi:10.1038/s41467-023-43940-6)
Supplement: Supplementary file 13 — Source Data [file 41467_2023_43940_MOESM13_ESM.zip › Source data File/Source Data 4 - The Calpha RMSF data of Rv2067c MD simulations /Rv2067c_rmsf_A_7BS_CA.dat]

#Res        AtomicFlx
   1.000      10.5949
   2.000       8.7733
   3.000       7.0234
   4.000       5.5734
   5.000       4.2217
   6.000       3.3492
   7.000       3.4742
   8.000       2.9744
   9.000       1.9316
  10.000       1.3975
  11.000       1.3204
  12.000       1.5650
  13.000       1.3300
  14.000       1.1462
  15.000       1.2690
  16.000       1.1308
  17.000       1.0967
  18.000       0.9778
  19.000       0.9532
  20.000       0.9029
  21.000       0.8891
  22.000       0.8822
  23.000       0.8443
  24.000       0.9549
  25.000       1.2600
  26.000       1.0386
  27.000       0.8489
  28.000       0.9389
  29.000       1.2556
  30.000       1.1154
  31.000       0.9443
  32.000       1.3692
  33.000       1.5809
  34.000       1.1807
  35.000       1.0301
  36.000       1.0191
  37.000       0.8412
  38.000       0.7135
  39.000       0.7871
  40.000       0.7294
  41.000       0.8374
  42.000       0.8623
  43.000       0.6502
  44.000       0.6242
  45.000       0.6101
  46.000       0.4993
  47.000       0.4687
  48.000       0.5460
  49.000       0.6623
  50.000       0.7720
  51.000       0.8786
  52.000       1.0789
  53.000       0.9512
  54.000       0.8464
  55.000       0.7734
  56.000       0.6256
  57.000       0.5218
  58.000       0.3367
  59.000       0.2728
  60.000       0.2477
  61.000       0.2817
  62.000       0.3642
  63.000       0.4596
  64.000       0.5602
  65.000       0.7251
  66.000       0.6063
  67.000       0.6301
  68.000       0.5503
  69.000       0.4721
  70.000       0.5181
  71.000       0.5824
  72.000       0.5330
  73.000       0.4742
  74.000       0.5694
  75.000       0.6337
  76.000       0.5778
  77.000       0.5988
  78.000       0.6038
  79.000       0.4543
  80.000       0.4139
  81.000       0.3078
  82.000       0.2718
  83.000       0.3232
  84.000       0.3274
  85.000       0.3587
  86.000       0.4400
  87.000       0.5029
  88.000       0.5684
  89.000       0.6348
  90.000       0.5733
  91.000       0.4986
  92.000       0.5968
  93.000       0.6332
  94.000       0.5754
  95.000       0.5638
  96.000       0.7150
  97.000       0.6608
  98.000       0.5982
  99.000       0.7995
 100.000       0.8983
 101.000       0.8393
 102.000       0.8089
 103.000       0.5972
 104.000       0.6055
 105.000       0.4175
 106.000       0.3607
 107.000       0.3310
 108.000       0.3710
 109.000       0.3686
 110.000       0.3981
 111.000       0.4388
 112.000       0.4940
 113.000       0.5430
 114.000       0.7756
 115.000       0.7495
 116.000       0.6668
 117.000       0.7462
 118.000       0.8604
 119.000       0.7948
 120.000       0.7442
 121.000       0.5955
 122.000       0.5104
 123.000       0.3663
 124.000       0.3398
 125.000       0.3032
 126.000       0.2800
 127.000       0.3050
 128.000       0.4177
 129.000       0.4992
 130.000       0.6104
 131.000       0.5024
 132.000       0.5364
 133.000       0.5974
 134.000       0.6655
 135.000       0.6796
 136.000       0.9214
 137.000       0.8028
 138.000       0.6754
 139.000       0.6441
 140.000       0.7074
 141.000       0.6614
 142.000       0.5438
 143.000       0.5435
 144.000       0.5363
 145.000       0.5022
 146.000       0.5474
 147.000       0.5839
 148.000       0.5255
 149.000       0.4448
 150.000       0.4417
 151.000       0.4829
 152.000       0.4878
 153.000       0.3823
 154.000       0.3211
 155.000       0.3080
 156.000       0.3473
 157.000       0.3551
 158.000       0.4033
 159.000       0.4249
 160.000       0.4197
 161.000       0.5208
 162.000       0.6160
 163.000       0.6957
 164.000       0.7288
 165.000       0.7020
 166.000       0.8660
 167.000       0.9753
 168.000       0.8897
 169.000       0.9279
 170.000       1.0937
 171.000       1.1413
 172.000       1.0751
 173.000       1.1981
 174.000       1.3197
 175.000       1.2851
 176.000       1.3717
 177.000       1.5698
 178.000       1.6334
 179.000       1.6160
 180.000       1.4338
 181.000       1.4210
 182.000       1.2459
 183.000       1.4267
 184.000       1.5100
 185.000       1.6340
 186.000       1.4581
 187.000       1.3517
 188.000       1.5632
 189.000       1.5626
 190.000       1.3479
 191.000       1.4526
 192.000       1.6340
 193.000       1.4964
 194.000       1.4351
 195.000       1.6816
 196.000       1.7569
 197.000       1.6184
 198.000       1.7219
 199.000       1.7685
 200.000       1.6607
 201.000       1.4012
 202.000       1.1666
 203.000       1.0973
 204.000       1.2668
 205.000       1.2592
 206.000       1.1415
 207.000       1.2661
 208.000       1.4901
 209.000       1.5194
 210.000       2.0159
 211.000       2.4512
 212.000       2.3006
 213.000       2.0875
 214.000       1.4452
 215.000       1.2696
 216.000       1.2107
 217.000       1.0532
 218.000       0.9654
 219.000       1.0135
 220.000       1.0396
 221.000       0.9587
 222.000       0.9252
 223.000       1.0753
 224.000       1.1513
 225.000       1.1138
 226.000       1.3408
 227.000       1.2001
 228.000       0.7829
 229.000       0.6398
 230.000       0.5704
 231.000       0.5385
 232.000       0.5230
 233.000       0.4993
 234.000       0.5647
 235.000       0.5584
 236.000       0.5107
 237.000       0.4912
 238.000       0.5528
 239.000       0.5507
 240.000       0.4743
 241.000       0.5083
 242.000       0.6048
 243.000       0.6149
 244.000       0.6274
 245.000       0.4684
 246.000       0.3679
 247.000       0.3356
 248.000       0.3562
 249.000       0.4128
 250.000       0.3404
 251.000       0.3657
 252.000       0.5087
 253.000       0.6591
 254.000       0.7658
 255.000       0.8252
 256.000       0.6868
 257.000       0.8429
 258.000       1.0842
 259.000       1.2936
 260.000       1.3991
 261.000       2.0205
 262.000       2.0554
 263.000       1.8204
 264.000       1.8666
 265.000       1.7027
 266.000       1.4003
 267.000       1.3993
 268.000       1.2680
 269.000       1.2042
 270.000       1.2570
 271.000       1.2068
 272.000       1.0848
 273.000       1.1568
 274.000       1.2077
 275.000       1.0341
 276.000       0.9744
 277.000       0.8225
 278.000       0.6755
 279.000       0.7476
 280.000       0.7733
 281.000       0.6271
 282.000       0.6344
 283.000       0.7489
 284.000       0.7326
 285.000       0.6348
 286.000       0.7625
 287.000       0.8683
 288.000       0.8268
 289.000       0.9558
 290.000       0.8770
 291.000       0.7582
 292.000       0.5548
 293.000       0.4454
 294.000       0.3309
 295.000       0.2883
 296.000       0.2700
 297.000       0.2661
 298.000       0.3089
 299.000       0.3451
 300.000       0.4301
 301.000       0.5277
 302.000       0.6302
 303.000       0.6060
 304.000       0.9211
 305.000       0.9219
 306.000       0.9939
 307.000       0.7937
 308.000       0.6852
 309.000       1.0543
 310.000       0.9385
 311.000       1.1544
 312.000       1.1921
 313.000       1.4996
 314.000       1.7671
 315.000       2.2292
 316.000       1.8342
 317.000       1.3250
 318.000       1.3792
 319.000       1.4079
 320.000       1.1269
 321.000       1.0665
 322.000       0.9435
 323.000       0.9181
 324.000       0.8808
 325.000       0.7495
 326.000       0.8732
 327.000       1.0260
 328.000       1.0223
 329.000       1.2875
 330.000       1.5154
 331.000       1.9990
 332.000       2.4170
 333.000       2.2318
 334.000       1.9992
 335.000       1.4597
 336.000       1.2906
 337.000       1.0749
 338.000       1.2020
 339.000       1.5893
 340.000       1.5460
 341.000       1.6709
 342.000       1.8398
 343.000       1.9574
 344.000       1.8785
 345.000       1.8751
 346.000       1.9918
 347.000       1.8440
 348.000       1.5617
 349.000       1.6994
 350.000       1.8020
 351.000       1.5548
 352.000       1.4939
 353.000       1.7373
 354.000       1.7337
 355.000       1.5037
 356.000       1.6073
 357.000       1.6405
 358.000       1.5365
 359.000       1.4591
 360.000       1.3375
 361.000       1.2913
 362.000       1.5331
 363.000       1.6337
 364.000       1.5288
 365.000       1.6178
 366.000       1.8854
 367.000       1.9252
 368.000       1.8750
 369.000       2.0889
 370.000       2.3553
 371.000       2.4422
 372.000       2.8099
 373.000       3.7278
 374.000       4.0305
 375.000       3.0026
 376.000       3.0144
 377.000       2.5308
 378.000       2.2367
 379.000       2.0156
 380.000       1.8703
 381.000       1.7726
 382.000       1.6617
 383.000       1.5229
 384.000       1.4564
 385.000       1.3973
 386.000       1.3076
 387.000       1.1981
 388.000       1.1157
 389.000       1.0639
 390.000       0.9272
 391.000       0.8570
 392.000       0.8579
 393.000       0.8101
 394.000       0.6822
 395.000       0.7045
 396.000       0.7834
 397.000       0.6435
 398.000       0.7606
 399.000       0.7528
 400.000       0.6894
 401.000       0.8116
 402.000       0.8871
 403.000       1.0305
 404.000       1.5270
 405.000       2.1126
 406.000       3.1637
 407.000       4.4184
