# Supplementary material for: The Mycobacterium tuberculosis methyltransferase Rv2067c manipulates host epigenetic programming to promote its own survival
Source: Nat Commun. 2023 Dec 21;14:8497. doi: 10.1038/s41467-023-43940-6 (PMC10739865; doi:10.1038/s41467-023-43940-6)
Supplement: Supplementary file 13 — Source Data [file 41467_2023_43940_MOESM13_ESM.zip › Source data File/Source Data 3 - Analytical Gel filtration chromotography/Conalbumin_gelfiltration_superdex200_24ml_elution_profile_A280.csv]

elution(ml)	A280(mAU)
0.0	-55.23
0.03	-52.77
0.05	-53.33
0.08	-55.39
0.1	-55.35
0.13	-54.72
0.16	-53.5
0.18	-50.66
0.21	-48.44
0.23	-46.41
0.26	-44.33
0.29	-41.85
0.31	-39.0
0.34	-36.18
0.36	-33.07
0.39	-30.01
0.42	-27.23
0.44	-24.26
0.47	-21.24
0.49	-18.84
0.52	-16.27
0.55	-13.93
0.57	-11.76
0.6	-9.15
0.62	-7.33
0.65	-5.37
0.68	-3.12
0.7	-1.45
0.73	0.06
0.75	1.6
0.78	3.08
0.81	4.69
0.83	6.13
0.86	7.33
0.88	8.83
0.91	9.79
0.94	10.71
0.96	11.77
0.99	12.73
1.01	13.45
1.04	14.38
1.06	15.24
1.09	16.06
1.12	16.58
1.14	17.22
1.17	17.71
1.19	18.21
1.22	18.77
1.25	19.31
1.27	19.7
1.3	20.01
1.32	20.49
1.35	20.99
1.38	21.29
1.4	21.46
1.43	21.85
1.45	22.06
1.48	22.41
1.51	22.68
1.53	22.97
1.56	23.21
1.58	23.44
1.61	23.62
1.64	0.04
1.66	-14.88
1.69	-8.31
1.71	1.77
1.74	7.68
1.77	12.17
1.79	16.4
1.82	20.38
1.84	20.77
1.87	21.13
1.9	21.51
1.92	21.9
1.95	22.22
1.97	22.27
2.0	22.6
2.03	22.8
2.05	22.8
2.08	22.93
2.1	23.19
2.13	23.38
2.16	23.42
2.18	23.59
2.21	23.73
2.23	23.77
2.26	23.77
2.29	23.9
2.31	23.81
2.34	23.81
2.36	23.85
2.39	23.93
2.42	23.98
2.44	24.12
2.47	24.19
2.49	24.23
2.52	24.15
2.55	24.26
2.57	24.17
2.6	23.97
2.62	24.22
2.65	24.22
2.68	24.15
2.7	24.15
2.73	24.2
2.75	24.21
2.78	24.16
2.81	24.12
2.83	24.14
2.86	24.19
2.88	24.25
2.91	24.13
2.94	24.11
2.96	24.0
2.99	24.08
3.01	24.09
3.04	24.04
3.06	24.18
3.09	24.0
3.12	24.1
3.14	24.04
3.17	23.97
3.19	23.89
3.22	23.6
3.25	23.81
3.27	23.83
3.3	23.76
3.32	23.79
3.35	23.75
3.38	23.72
3.4	23.8
3.43	23.71
3.45	23.7
3.48	23.77
3.51	23.64
3.53	23.83
3.56	23.71
3.58	23.68
3.61	23.6
3.64	23.59
3.66	23.55
3.69	23.64
3.71	23.58
3.74	23.41
3.77	23.36
3.79	23.33
3.82	23.34
3.84	23.29
3.87	23.22
3.9	23.22
3.92	23.11
3.95	23.11
3.97	23.19
4.0	23.19
4.03	23.38
4.05	23.18
4.08	23.06
4.1	23.1
4.13	23.07
4.16	23.1
4.18	23.15
4.21	23.02
4.23	23.07
4.26	22.91
4.29	22.85
4.31	23.06
4.34	22.97
4.36	23.02
4.39	23.01
4.42	22.91
4.44	23.03
4.47	23.03
4.49	23.11
4.52	23.21
4.55	23.22
4.57	23.18
4.6	23.24
4.62	23.06
4.65	22.9
4.68	22.89
4.7	22.89
4.73	22.88
4.75	22.95
4.78	22.93
4.81	23.1
4.83	23.06
4.86	23.06
4.88	22.93
4.91	22.88
4.94	22.89
4.96	23.03
4.99	22.81
5.01	22.78
5.04	22.73
5.06	22.77
5.09	22.68
5.12	22.56
5.14	22.52
5.17	22.53
5.19	22.39
5.22	22.34
5.25	22.33
5.27	22.2
5.3	22.26
5.32	22.25
5.35	22.3
5.38	22.39
5.4	22.3
5.43	22.53
5.45	22.42
5.48	22.35
5.51	22.42
5.53	22.31
5.56	22.36
5.58	22.42
5.61	22.25
5.64	22.52
5.66	22.44
5.69	22.48
5.71	22.5
5.74	22.53
5.77	22.42
5.79	22.35
5.82	22.41
5.84	22.13
5.87	22.27
5.9	22.25
5.92	22.33
5.95	22.14
5.97	22.05
6.0	22.15
6.03	22.02
6.05	22.09
6.08	22.04
6.1	21.85
6.13	22.07
6.16	21.87
6.18	21.87
6.21	21.92
6.23	21.78
6.26	21.69
6.29	21.79
6.31	21.73
6.34	21.73
6.36	21.55
6.39	21.58
6.42	21.85
6.44	21.73
6.47	21.73
6.49	21.72
6.52	21.55
6.55	21.67
6.57	21.62
6.6	21.55
6.62	21.7
6.65	21.68
6.68	21.84
6.7	21.91
6.73	21.97
6.75	22.06
6.78	21.92
6.81	21.75
6.83	21.91
6.86	21.93
6.88	22.01
6.91	21.96
6.94	21.8
6.96	21.84
6.99	21.88
7.01	21.77
7.04	21.88
7.07	21.83
7.09	21.9
7.12	22.01
7.14	21.86
7.17	21.95
7.19	21.84
7.22	21.89
7.25	21.87
7.27	21.68
7.3	21.58
7.32	21.66
7.35	21.47
7.38	21.46
7.4	21.59
7.43	21.57
7.45	21.6
7.48	21.65
7.51	21.69
7.53	21.83
7.56	21.97
7.58	22.02
7.61	22.26
7.64	22.32
7.66	22.53
7.69	22.62
7.71	22.48
7.74	22.39
7.77	22.48
7.79	22.44
7.82	22.6
7.84	22.49
7.87	22.44
7.9	22.58
7.92	22.36
7.95	22.2
7.97	22.13
8.0	21.91
8.03	21.82
8.05	21.51
8.08	21.55
8.1	21.64
8.13	21.59
8.16	21.67
8.18	21.83
8.21	21.73
8.23	21.79
8.26	21.56
8.29	21.57
8.31	21.7
8.34	21.57
8.36	21.44
8.39	21.33
8.42	21.45
8.44	21.49
8.47	21.66
8.49	21.64
8.520001	21.71
8.55	21.72
8.57	21.85
8.6	21.86
8.62	21.68
8.65	21.91
8.68	21.9
8.7	21.78
8.73	21.89
8.75	21.74
8.78	21.72
8.81	21.73
8.83	21.6
8.86	21.51
8.88	21.43
8.91	21.34
8.94	21.23
8.96	21.11
8.99	21.09
9.01	21.14
9.04	21.13
9.07	21.23
9.09	21.38
9.12	21.25
9.14	21.37
9.17	21.26
9.19	21.32
9.22	21.31
9.25	21.32
9.270001	21.31
9.3	21.42
9.32	21.47
9.35	21.56
9.38	21.71
9.4	21.9
9.43	21.78
9.45	21.85
9.48	21.82
9.51	21.91
9.53	21.72
9.56	21.78
9.58	21.81
9.61	21.65
9.64	21.91
9.66	21.9
9.69	21.91
9.71	22.15
9.74	22.07
9.770001	22.28
9.79	22.3
9.82	22.31
9.84	22.5
9.87	22.48
9.9	22.62
9.92	22.6
9.95	22.48
9.97	22.59
10.0	22.85
10.03	22.9
10.05	22.9
10.08	23.0
10.1	23.13
10.13	23.31
10.16	23.28
10.18	23.41
10.21	23.54
10.23	23.72
10.26	23.86
10.29	24.03
10.31	24.2
10.34	24.26
10.36	24.37
10.39	24.65
10.42	24.85
10.44	24.9
10.47	24.92
10.49	25.31
10.52	25.18
10.55	25.45
10.57	25.61
10.6	25.92
10.62	26.1
10.65	26.19
10.68	26.57
10.7	26.99
10.73	27.03
10.75	27.4
10.78	27.7
10.81	27.94
10.83	28.3
10.86	28.57
10.88	28.98
10.91	29.23
10.94	29.57
10.96	30.0
10.99	30.27
11.01	30.6
11.04	31.1
11.07	31.47
11.09	31.81
11.12	32.18
11.14	32.52
11.17	32.56
11.19	32.97
11.22	33.25
11.25	33.78
11.27	34.06
11.3	34.41
11.32	34.84
11.35	35.04
11.38	35.13
11.4	35.41
11.43	35.57
11.45	36.08
11.48	36.54
11.51	36.93
11.53	37.48
11.56	37.91
11.58	38.39
11.61	39.14
11.64	39.85
11.66	40.75
11.69	41.43
11.71	42.33
11.74	43.46
11.77	44.51
11.79	45.79
11.82	47.24
11.84	48.68
11.87	50.27
11.9	51.77
11.92	53.3
11.95	54.8
11.97	56.14
12.0	57.84
12.03	59.41
12.05	61.02
12.08	62.37
12.1	63.87
12.13	65.08
12.16	66.33
12.18	67.47
12.21	68.49
12.23	69.45
12.26	70.16
12.29	70.85
12.31	71.53
12.34	71.77
12.36	72.1
12.39	72.28
12.42	72.15
12.44	72.17
12.47	72.06
12.49	71.83
12.52	71.68
12.55	71.21
12.57	70.61
12.6	70.03
12.62	69.34
12.65	68.78
12.68	68.26
12.7	67.63
12.73	67.17
12.75	66.33
12.78	65.76
12.81	65.41
12.83	65.02
12.86	64.55
12.88	63.92
12.91	63.26
12.94	63.05
12.96	62.86
12.99	62.89
13.01	62.46
13.04	62.52
13.07	62.63
13.09	62.32
13.12	62.59
13.14	63.04
13.17	63.13
13.19	64.01
13.22	64.8
13.25	65.55
13.27	67.03
13.3	68.69
13.32	70.51
13.35	73.13
13.38	76.22
13.4	79.55
13.43	83.56
13.45	88.42
13.48	94.08
13.51	100.62
13.53	107.73
13.56	116.11
13.58	125.93
13.61	136.47
13.64	147.51
13.66	160.25
13.69	174.18
13.71	188.41
13.74	203.54
13.77	219.82
13.79	236.8
13.82	253.65
13.84	270.16
13.87	287.34
13.9	304.81
13.92	321.15
13.95	336.76
13.97	352.34
14.0	367.09
14.03	379.8
14.05	390.8
14.08	401.21
14.1	408.84
14.13	414.65
14.16	418.68
14.18	420.58
14.21	420.29
14.23	417.81
14.26	413.25
14.29	406.36
14.31	397.55
14.34	388.51
14.36	376.64
14.39	363.68
14.42	350.23
14.44	335.95
14.47	321.37
14.49	305.95
14.52	290.25
14.55	276.15
14.57	260.73
14.6	245.4
14.62	231.63
14.65	218.15
14.68	204.48
14.7	191.49
14.73	179.55
14.75	169.05
14.78	158.46
14.81	148.68
14.83	140.08
14.86	131.78
14.88	124.14
14.91	117.19
14.94	111.18
14.96	105.8
14.99	100.92
15.01	96.35
15.04	92.5
15.07	88.93
15.09	85.83
15.12	83.04
15.14	80.62
15.17	78.77
15.19	76.64
15.22	74.9
15.25	73.38
15.27	71.96
15.3	70.43
15.32	69.5
15.35	68.45
15.38	67.5
15.4	66.49
15.43	65.55
15.45	64.55
15.48	63.67
15.51	62.75
15.53	61.91
15.56	60.9
15.58	60.03
15.61	59.08
15.64	58.15
15.66	57.24
15.69	56.14
15.71	55.15
15.74	54.21
15.77	53.28
15.79	52.13
15.82	51.08
15.84	49.79
15.87	48.93
15.9	47.86
15.92	47.03
15.95	46.23
15.97	45.1
16.0	44.03
16.03	43.16
16.05	42.25
16.08	41.37
16.1	40.52
16.13	39.65
16.16	38.96
16.18	38.25
16.21	37.58
16.23	36.96
16.26	36.23
16.29	35.58
16.31	34.96
16.34	34.36
16.36	33.82
16.39	33.24
16.42	32.51
16.44	32.13
16.47	31.66
16.49	31.26
16.52	30.83
16.55	30.51
16.57	30.17
16.6	29.81
16.62	29.41
16.65	29.3
16.68	28.88
16.7	28.55
16.73	28.4
16.75	28.23
16.78	27.98
16.81	27.73
16.83	27.6
16.86	27.6
16.88	27.37
16.91	27.27
16.94	27.12
16.96	26.93
16.99	26.81
17.01	26.55
17.04	26.61
17.07	26.63
17.09	26.48
17.12	26.48
17.14	26.31
17.17	26.13
17.19	26.06
17.22	25.98
17.25	25.74
17.27	25.78
17.3	25.62
17.32	25.64
17.35	25.43
17.38	25.27
17.4	25.27
17.43	25.16
17.45	25.12
17.48	25.1
17.51	25.19
17.53	25.04
17.56	25.39
17.58	25.19
17.61	25.04
17.64	24.99
17.66	24.91
17.69	24.76
17.71	24.58
17.74	24.52
17.77	24.57
17.79	24.46
17.82	24.26
17.84	24.37
17.87	24.47
17.9	24.46
17.92	24.59
17.95	24.45
17.97	24.38
18.0	24.47
18.03	24.35
18.05	24.49
18.08	24.62
18.1	24.54
18.13	24.58
18.16	24.43
18.18	24.26
18.21	24.16
18.23	24.09
18.26	24.1
18.29	24.06
18.31	23.96
18.34	24.09
18.36	23.78
18.39	23.69
18.42	23.75
18.44	23.43
18.47	23.4
18.49	23.42
18.52	23.3
18.55	23.29
18.57	23.28
18.6	23.23
18.62	23.29
18.65	23.05
18.68	23.03
18.7	23.19
18.73	23.17
18.75	23.12
18.78	22.95
18.81	22.74
18.83	22.73
18.86	22.45
18.88	22.58
18.91	22.46
18.94	22.61
18.96	22.61
18.99	22.75
19.01	22.61
19.04	22.63
19.07	22.43
19.09	22.52
19.12	22.54
19.14	22.45
19.17	22.53
19.2	22.49
19.22	22.49
19.25	22.61
19.27	22.62
19.3	22.67
19.32	22.79
19.35	22.66
19.38	22.65
19.4	22.62
19.43	22.68
19.45	22.59
19.48	22.86
19.51	22.76
19.53	22.56
19.56	22.41
19.58	22.4
19.61	22.52
19.64	22.33
19.66	22.52
19.69	22.31
19.71	22.39
19.74	22.35
19.77	22.28
19.79	22.16
19.82	22.0
19.84	22.03
19.87	22.1
19.9	21.94
19.92	22.11
19.95	22.1
19.97	22.18
20.0	22.11
20.03	22.35
20.05	22.32
20.08	22.32
20.1	22.27
20.13	22.29
20.16	22.23
20.18	22.02
20.21	22.18
20.23	22.12
20.26	22.06
20.29	22.06
20.31	21.99
20.34	21.94
20.36	21.97
20.39	21.99
20.42	21.9
20.44	22.0
20.47	21.88
20.49	21.86
20.52	21.69
20.55	21.69
20.57	21.75
20.6	21.9
20.62	21.96
20.65	22.06
20.68	21.87
20.7	21.72
20.73	21.59
20.75	21.47
20.78	21.44
20.81	21.43
20.83	21.41
20.86	21.31
20.88	21.24
20.91	21.32
20.94	21.4
20.96	21.35
20.99	21.41
21.01	21.49
21.04	21.56
21.07	21.56
21.09	21.41
21.12	21.34
21.14	21.44
21.17	21.34
21.2	21.39
21.22	21.51
21.25	21.33
21.27	21.34
21.3	21.12
21.32	21.15
21.35	21.32
21.38	21.29
21.4	21.29
21.43	21.35
21.45	21.34
21.48	21.36
21.51	21.39
21.53	21.3
21.56	21.53
21.58	21.48
21.61	21.49
21.64	21.62
21.66	21.54
21.69	21.62
21.71	21.36
21.74	21.39
21.77	21.39
21.79	21.32
21.82	21.3
21.84	21.34
21.87	21.27
21.9	21.44
21.92	21.5
21.95	21.34
21.97	21.33
22.0	21.41
22.03	21.38
22.05	21.46
22.08	21.46
22.1	21.31
22.13	21.52
22.16	21.28
22.18	21.07
22.21	21.09
22.23	21.23
22.26	21.25
22.29	21.13
22.31	21.2
22.34	21.31
22.36	21.27
22.39	21.08
22.42	21.31
22.44	21.29
22.47	21.3
22.49	21.17
22.52	21.09
22.55	21.18
22.57	21.04
22.6	21.1
22.62	21.11
22.65	21.14
22.68	21.17
22.7	20.98
22.73	21.15
22.75	21.13
22.78	21.37
22.81	21.35
22.83	21.57
22.86	21.39
22.88	21.2
22.91	21.32
22.94	21.18
22.96	21.2
22.99	21.17
23.01	21.1
23.04	21.02
23.07	20.97
23.09	20.87
23.12	20.83
23.14	20.66
23.17	20.74
23.2	20.58
23.22	20.47
23.25	20.46
23.27	20.25
23.3	20.25
23.32	20.26
23.35	20.13
23.38	20.13
23.4	20.34
23.43	20.3
23.45	20.33
23.48	20.4
23.51	20.37
23.53	20.37
23.56	20.42
23.58	20.27
23.61	20.28
23.64	20.12
23.66	20.17
23.69	20.13
23.71	20.03
23.74	20.14
23.77	20.01
23.79	20.07
23.82	20.07
23.84	20.21
23.87	20.11
23.9	20.15
23.92	19.97
23.95	20.17
23.97	19.93
24.0	20.01
24.03	20.05
24.05	20.01
24.08	19.93
24.1	19.87
24.13	19.82
24.16	19.67
24.18	19.63
24.21	19.66
24.23	19.79
24.26	19.81
24.29	19.91
24.31	19.89
24.34	20.0
24.36	20.17
24.39	20.02
24.42	19.91
24.44	20.01
24.47	20.05
24.49	19.87
24.52	20.07
24.55	19.91
24.57	20.0
24.6	20.09
24.62	20.11
24.65	20.3
24.68	20.17
24.7	19.94
24.73	19.88
24.75	18.52
24.78	15.62
24.81	11.5
24.83	8.270001
24.86	6.32
24.88	5.22
24.91	4.49
24.94	4.35
24.96	4.37
24.99	4.57
25.01	5.08
25.04	5.51
25.07	6.32
25.09	6.77
25.12	7.14
25.14	7.87
25.17	8.36
25.2	8.93
25.22	7.3
