# Supplementary material for: The Mycobacterium tuberculosis methyltransferase Rv2067c manipulates host epigenetic programming to promote its own survival
Source: Nat Commun. 2023 Dec 21;14:8497. doi: 10.1038/s41467-023-43940-6 (PMC10739865; doi:10.1038/s41467-023-43940-6)
Supplement: Supplementary file 13 — Source Data [file 41467_2023_43940_MOESM13_ESM.zip › Source data File/Source Data 3 - Analytical Gel filtration chromotography/Rv2067c_gelfiltration_superdex200_24ml_elution_profile_A280.csv]

elution(ml)	A280(mAU)
0.0	-53.32
0.01	-52.76
0.02	-51.18
0.03	-50.98
0.04	-51.76
0.05	-52.25
0.06	-52.26
0.07	-52.13
0.09	-51.95
0.1	-51.68
0.11	-51.39
0.12	-51.1
0.13	-50.8
0.14	-50.33
0.15	-49.77
0.16	-49.32
0.17	-48.71
0.18	-48.19
0.19	-47.77
0.2	-47.49
0.21	-46.89
0.22	-46.13
0.23	-45.55
0.25	-44.9
0.26	-44.14
0.27	-43.39
0.28	-42.6
0.29	-41.79
0.3	-41.06
0.31	-40.07
0.32	-39.31
0.33	-38.17
0.34	-37.16
0.35	-36.17
0.36	-35.4
0.37	-34.5
0.38	-33.46
0.39	-32.49
0.41	-31.77
0.42	-30.54
0.43	-29.29
0.44	-28.38
0.45	-27.35
0.46	-26.1
0.47	-24.79
0.48	-23.69
0.49	-22.42
0.5	-21.22
0.51	-20.05
0.52	-19.07
0.53	-17.8
0.54	-16.57
0.55	-15.48
0.56	-14.47
0.58	-13.19
0.59	-12.2
0.6	-11.35
0.61	-10.41
0.62	-9.21
0.63	-8.06
0.64	-7.27
0.65	-6.35
0.66	-5.53
0.67	-4.76
0.68	-3.98
0.69	-3.02
0.7	-2.12
0.71	-1.29
0.72	-0.75
0.74	-0.01
0.75	0.79
0.76	1.44
0.77	2.16
0.78	2.93
0.79	3.64
0.8	4.3
0.81	5.09
0.82	5.86
0.83	6.59
0.84	7.17
0.85	7.79
0.86	8.47
0.87	9.18
0.88	9.72
0.9	10.41
0.91	11.13
0.92	11.7
0.93	12.23
0.94	12.78
0.95	13.39
0.96	13.92
0.97	14.64
0.98	15.13
0.99	15.61
1.0	15.89
1.01	16.55
1.02	16.99
1.03	17.54
1.04	17.9
1.06	18.45
1.07	18.88
1.08	19.24
1.09	19.46
1.1	19.87
1.11	20.45
1.12	20.59
1.13	20.69
1.14	20.6
1.15	21.35
1.16	21.92
1.17	22.16
1.18	22.26
1.19	22.39
1.2	22.56
1.22	22.64
1.23	23.13
1.24	23.8
1.25	24.21
1.26	24.55
1.27	24.6
1.28	24.67
1.29	24.68
1.3	24.77
1.31	25.43
1.32	26.04
1.33	26.06
1.34	26.25
1.35	26.78
1.36	26.92
1.38	27.09
1.39	26.99
1.4	27.05
1.41	27.32
1.42	27.69
1.43	28.09
1.44	28.47
1.45	28.57
1.46	28.57
1.47	28.77
1.48	28.91
1.49	29.06
1.5	29.52
1.51	29.44
1.52	29.42
1.53	29.26
1.55	29.22
1.56	29.44
1.57	29.52
1.58	29.8
1.59	30.07
1.6	30.19
1.61	30.45
1.62	30.43
1.63	30.37
1.64	30.57
1.65	30.78
1.66	30.96
1.67	30.99
1.68	31.21
1.69	31.35
1.71	31.46
1.72	31.53
1.73	31.53
1.74	31.59
1.75	31.67
1.76	31.76
1.77	31.84
1.78	31.92
1.79	31.94
1.8	31.99
1.81	32.1
1.82	32.2
1.83	32.3
1.84	32.33
1.85	32.34
1.87	32.42
1.88	32.52
1.89	32.64
1.9	32.76
1.91	32.77
1.92	32.82
1.93	32.94
1.94	33.02
1.95	33.21
1.96	33.24
1.97	33.19
1.98	33.34
1.99	33.55
2.0	33.63
2.01	33.6
2.03	33.62
2.04	33.66
2.05	33.7
2.06	33.81
2.07	33.89
2.08	33.83
2.09	33.87
2.1	33.99
2.11	34.08
2.12	34.17
2.13	34.19
2.14	34.29
2.15	34.4
2.16	34.41
2.17	34.35
2.19	34.36
2.2	34.45
2.21	34.59
2.22	34.62
2.23	34.57
2.24	34.61
2.25	34.6
2.26	34.55
2.27	34.62
2.28	34.57
2.29	34.65
2.3	34.83
2.31	34.87
2.32	34.86
2.33	34.82
2.34	34.84
2.36	34.91
2.37	34.94
2.38	34.99
2.39	34.99
2.4	35.09
2.41	35.17
2.42	35.08
2.43	35.05
2.44	35.13
2.45	35.18
2.46	35.15
2.47	35.2
2.48	35.22
2.49	35.24
2.5	35.26
2.52	35.34
2.53	35.39
2.54	35.43
2.55	35.48
2.56	35.53
2.57	35.52
2.58	35.56
2.59	35.65
2.6	35.55
2.61	35.53
2.62	35.62
2.63	35.57
2.64	35.58
2.65	35.62
2.66	35.65
2.68	35.59
2.69	35.6
2.7	35.68
2.71	35.71
2.72	35.7
2.73	35.73
2.74	35.76
2.75	35.76
2.76	35.7
2.77	35.65
2.78	35.76
2.79	35.93
2.8	35.99
2.81	35.88
2.82	35.85
2.84	35.9
2.85	35.93
2.86	35.95
2.87	35.99
2.88	36.02
2.89	35.89
2.9	35.73
2.91	35.72
2.92	35.8
2.93	35.83
2.94	35.84
2.95	35.71
2.96	35.62
2.97	35.71
2.98	35.69
3.0	35.64
3.01	35.68
3.02	35.8
3.03	35.76
3.04	35.68
3.05	35.75
3.06	35.85
3.07	35.79
3.08	35.91
3.09	35.97
3.1	35.76
3.11	35.82
3.12	35.91
3.13	35.84
3.14	35.89
3.16	35.96
3.17	35.96
3.18	35.9
3.19	35.87
3.2	35.88
3.21	35.91
3.22	35.97
3.23	35.94
3.24	35.88
3.25	35.93
3.26	35.87
3.27	35.89
3.28	36.03
3.29	36.06
3.3	36.04
3.31	35.99
3.33	36.0
3.34	36.05
3.35	36.13
3.36	36.14
3.37	36.15
3.38	36.18
3.39	36.12
3.4	36.02
3.41	36.01
3.42	36.01
3.43	36.17
3.44	36.25
3.45	36.27
3.46	36.21
3.47	36.18
3.49	36.13
3.5	36.07
3.51	36.03
3.52	36.04
3.53	36.08
3.54	36.1
3.55	36.12
3.56	36.21
3.57	36.32
3.58	36.28
3.59	36.18
3.6	36.2
3.61	36.31
3.62	36.23
3.63	36.26
3.65	36.38
3.66	36.48
3.67	36.51
3.68	36.53
3.69	36.58
3.7	36.62
3.71	36.61
3.72	36.57
3.73	36.47
3.74	36.46
3.75	36.57
3.76	36.5
3.77	36.63
3.78	36.59
3.79	36.54
3.81	36.48
3.82	36.4
3.83	36.37
3.84	36.36
3.85	36.42
3.86	36.46
3.87	36.37
3.88	36.43
3.89	36.52
3.9	36.36
3.91	36.42
3.92	36.51
3.93	36.46
3.94	36.49
3.95	36.5
3.97	36.49
3.98	36.48
3.99	36.55
4.0	36.53
4.01	36.37
4.02	36.28
4.03	36.25
4.04	36.26
4.05	36.31
4.06	36.34
4.07	36.23
4.08	36.25
4.09	36.4
4.1	36.39
4.11	36.14
4.13	36.15
4.14	36.35
4.15	36.32
4.16	36.25
4.17	36.17
4.18	36.09
4.19	36.15
4.2	36.28
4.21	36.23
4.22	36.19
4.23	36.08
4.24	36.13
4.25	36.17
4.26	36.15
4.27	36.19
4.28	36.05
4.3	35.99
4.31	35.99
4.32	36.0
4.33	36.03
4.34	36.01
4.35	36.02
4.36	35.94
4.37	35.9
4.38	35.97
4.39	36.01
4.4	35.93
4.41	36.02
4.42	36.04
4.43	35.99
4.44	36.03
4.46	36.03
4.47	36.06
4.48	36.06
4.49	35.97
4.5	36.01
4.51	36.04
4.52	35.98
4.53	35.93
4.54	35.97
4.55	36.05
4.56	36.06
4.57	36.12
4.58	36.12
4.59	36.02
4.6	36.0
4.62	36.08
4.63	36.06
4.64	35.98
4.65	35.94
4.66	35.9
4.67	35.84
4.68	35.84
4.69	35.91
4.7	35.92
4.71	35.85
4.72	35.8
4.73	35.77
4.74	35.73
4.75	35.8
4.76	35.84
4.78	35.8
4.79	35.8
4.8	35.81
4.81	35.75
4.82	35.8
4.83	35.82
4.84	35.71
4.85	35.76
4.86	35.84
4.87	35.82
4.88	35.84
4.89	35.81
4.9	35.79
4.91	35.85
4.92	35.84
4.94	35.75
4.95	35.68
4.96	35.68
4.97	35.75
4.98	35.81
4.99	35.79
5.0	35.8
5.01	35.76
5.02	35.68
5.03	35.71
5.04	35.68
5.05	35.67
5.06	35.59
5.07	35.54
5.08	35.67
5.09	35.63
5.11	35.63
5.12	35.65
5.13	35.51
5.14	35.41
5.15	35.45
5.16	35.46
5.17	35.45
5.18	35.44
5.19	35.41
5.2	35.39
5.21	35.39
5.22	35.52
5.23	35.3
5.24	35.27
5.25	35.37
5.27	35.38
5.28	35.33
5.29	35.27
5.3	35.29
5.31	35.32
5.32	35.29
5.33	35.2
5.34	35.22
5.35	35.24
5.36	35.15
5.37	35.05
5.38	35.07
5.39	35.05
5.4	34.9
5.41	34.88
5.43	34.89
5.44	34.85
5.45	34.96
5.46	34.96
5.47	34.84
5.48	34.84
5.49	34.83
5.5	34.86
5.51	34.93
5.52	34.97
5.53	34.92
5.54	34.85
5.55	34.83
5.56	34.87
5.57	34.93
5.59	35.0
5.6	34.88
5.61	34.7
5.62	34.82
5.63	34.9
5.64	34.91
5.65	35.0
5.66	35.07
5.67	35.06
5.68	35.06
5.69	35.04
5.7	35.14
5.71	35.12
5.72	35.07
5.73	35.06
5.75	35.0
5.76	34.96
5.77	35.01
5.78	35.0
5.79	35.02
5.8	35.05
5.81	35.07
5.82	35.12
5.83	35.1
5.84	35.05
5.85	35.04
5.86	35.13
5.87	35.06
5.88	35.1
5.89	35.17
5.91	35.04
5.92	35.03
5.93	35.04
5.94	35.13
5.95	35.23
5.96	35.21
5.97	35.16
5.98	35.14
5.99	35.07
6.0	35.03
6.01	34.99
6.02	34.94
6.03	34.92
6.04	34.91
6.05	34.8
6.06	34.72
6.08	34.72
6.09	34.69
6.1	34.66
6.11	34.62
6.12	34.64
6.13	34.61
6.14	34.66
6.15	34.72
6.16	34.71
6.17	34.77
6.18	34.77
6.19	34.57
6.2	34.53
6.21	34.54
6.22	34.55
6.24	34.58
6.25	34.59
6.26	34.51
6.27	34.46
6.28	34.46
6.29	34.55
6.3	34.63
6.31	34.71
6.32	34.67
6.33	34.57
6.34	34.73
6.35	34.49
6.36	34.36
6.37	34.5
6.38	34.55
6.4	34.55
6.41	34.5
6.42	34.44
6.43	34.47
6.44	34.57
6.45	34.57
6.46	34.57
6.47	34.59
6.48	34.52
6.49	34.5
6.5	34.51
6.51	34.53
6.52	34.56
6.53	34.5
6.54	34.48
6.56	34.61
6.57	34.68
6.58	34.61
6.59	34.58
6.6	34.66
6.61	34.74
6.62	34.79
6.63	34.87
6.64	34.93
6.65	34.97
6.66	34.86
6.67	34.94
6.68	34.93
6.69	34.88
6.7	34.92
6.72	35.04
6.73	35.03
6.74	34.94
6.75	34.86
6.76	34.88
6.77	34.94
6.78	34.99
6.79	35.0
6.8	34.98
6.81	35.04
6.82	35.15
6.83	35.09
6.84	34.96
6.85	35.02
6.86	35.04
6.88	35.01
6.89	34.99
6.9	35.0
6.91	35.0
6.92	34.91
6.93	34.79
6.94	34.77
6.95	34.71
6.96	34.58
6.97	34.5
6.98	34.33
6.99	34.32
7.0	34.44
7.01	34.4
7.02	34.35
7.03	34.32
7.05	34.34
7.06	34.31
7.07	34.23
7.08	34.18
7.09	34.1
7.1	34.14
7.11	34.2
7.12	34.23
7.13	34.23
7.14	34.14
7.15	34.14
7.16	34.12
7.17	34.09
7.18	34.06
7.19	34.09
7.21	34.14
7.22	34.17
7.23	34.14
7.24	34.09
7.25	34.04
7.26	34.13
7.27	34.28
7.28	34.35
7.29	34.28
7.3	34.33
7.31	34.3
7.32	34.29
7.33	34.2
7.34	34.18
7.35	34.29
7.37	34.26
7.38	34.15
7.39	34.17
7.4	34.2
7.41	34.15
7.42	34.22
7.43	34.39
7.44	34.43
7.45	34.47
7.46	34.47
7.47	34.59
7.48	34.6
7.49	34.39
7.5	34.5
7.51	34.54
7.53	34.5
7.54	34.51
7.55	34.49
7.56	34.53
7.57	34.64
7.58	34.64
7.59	34.7
7.6	34.77
7.61	34.86
7.62	34.84
7.63	34.93
7.64	34.94
7.65	34.93
7.66	35.0
7.67	35.0
7.69	34.96
7.7	35.01
7.71	35.03
7.72	35.0
7.73	35.01
7.74	35.1
7.75	35.04
7.76	34.94
7.77	35.0
7.78	35.08
7.79	35.11
7.8	35.02
7.81	34.99
7.82	34.91
7.83	34.9
7.84	35.07
7.86	35.1
7.87	34.94
7.88	34.92
7.89	34.92
7.9	34.94
7.91	35.01
7.92	35.01
7.93	34.92
7.94	34.94
7.95	34.96
7.96	34.87
7.97	34.78
7.98	34.71
7.99	34.74
8.0	34.72
8.020001	34.73
8.03	34.8
8.04	34.78
8.05	34.79
8.06	34.8
8.07	34.79
8.08	34.71
8.09	34.51
8.1	34.48
8.11	34.39
8.12	34.46
8.13	34.52
8.14	34.41
8.15	34.39
8.16	34.34
8.18	34.28
8.19	34.33
8.2	34.38
8.21	34.36
8.22	34.29
8.23	34.29
8.24	34.3
8.25	34.24
8.26	34.25
8.270001	34.27
8.28	34.27
8.29	34.29
8.3	34.08
8.31	34.01
8.32	34.09
8.34	34.14
8.35	34.07
8.36	34.01
8.37	33.93
8.38	33.86
8.39	33.85
8.4	33.96
8.41	34.04
8.42	33.91
8.43	33.9
8.44	33.97
8.45	33.94
8.46	33.93
8.47	34.06
8.48	34.0
8.5	33.92
8.51	33.93
8.520001	33.88
8.53	33.84
8.54	33.91
8.55	33.99
8.56	33.97
8.57	33.92
8.58	33.75
8.59	33.74
8.6	33.77
8.61	33.81
8.62	33.84
8.63	33.73
8.64	33.73
8.66	33.76
8.67	33.77
8.68	33.76
8.69	33.74
8.7	33.76
8.71	33.78
8.72	33.77
8.73	33.81
8.74	33.84
8.75	33.84
8.76	33.83
8.770001	33.81
8.78	33.77
8.79	33.72
8.8	33.76
8.81	33.76
8.83	33.78
8.84	33.78
8.85	33.79
8.86	33.91
8.87	33.99
8.88	33.97
8.89	34.0
8.9	34.02
8.91	33.99
8.92	33.97
8.93	33.96
8.94	33.9
8.95	33.72
8.96	33.8
8.97	33.82
8.99	33.9
9.0	33.95
9.01	33.89
9.020001	33.86
9.03	33.85
9.04	33.83
9.05	33.88
9.06	33.89
9.07	33.9
9.08	33.86
9.09	33.71
9.1	33.76
9.11	33.8
9.12	33.78
9.13	33.78
9.15	33.82
9.16	33.79
9.17	33.7
9.18	33.71
9.19	33.69
9.2	33.64
9.21	33.59
9.22	33.57
9.23	33.58
9.24	33.61
9.25	33.74
9.26	33.66
9.270001	33.55
9.28	33.62
9.29	33.67
9.31	33.74
9.32	33.83
9.33	33.83
9.34	33.68
9.35	33.62
9.36	33.71
9.37	33.67
9.38	33.55
9.39	33.56
9.4	33.53
9.41	33.46
9.42	33.55
9.43	33.68
9.44	33.66
9.45	33.63
9.47	33.58
9.48	33.58
9.49	33.59
9.5	33.61
9.51	33.69
9.520001	33.73
9.53	33.6
9.54	33.56
9.55	33.59
9.56	33.63
9.57	33.65
9.58	33.64
9.59	33.68
9.6	33.65
9.61	33.56
9.63	33.51
9.64	33.56
9.65	33.56
9.66	33.55
9.67	33.57
9.68	33.57
9.69	33.51
9.7	33.51
9.71	33.52
9.72	33.41
9.73	33.42
9.74	33.5
9.75	33.43
9.76	33.44
9.770001	33.5
9.78	33.47
9.8	33.53
9.81	33.57
9.82	33.56
9.83	33.59
9.84	33.73
9.85	33.79
9.86	33.78
9.87	33.72
9.88	33.7
9.89	33.76
9.9	33.56
9.91	33.55
9.92	33.58
9.93	33.54
9.94	33.55
9.96	33.49
9.97	33.45
9.98	33.53
9.99	33.61
10.0	33.57
10.01	33.47
10.02	33.39
10.03	33.28
10.04	33.25
10.05	33.36
10.06	33.24
10.07	33.24
10.08	33.3
10.09	33.31
10.1	33.28
10.12	33.3
10.13	33.37
10.14	33.49
10.15	33.55
10.16	33.54
10.17	33.53
10.18	33.51
10.19	33.55
10.2	33.59
10.21	33.57
10.22	33.49
10.23	33.4
10.24	33.49
10.25	33.61
10.26	33.55
10.28	33.48
10.29	33.46
10.3	33.51
10.31	33.61
10.32	33.66
10.33	33.68
10.34	33.69
10.35	33.61
10.36	33.45
10.37	33.45
10.38	33.55
10.39	33.6
10.4	33.59
10.41	33.62
10.42	33.59
10.44	33.6
10.45	33.56
10.46	33.51
10.47	33.51
10.48	33.57
10.49	33.62
10.5	33.69
10.51	33.75
10.52	33.78
10.53	33.72
10.54	33.69
10.55	33.93
10.56	34.02
10.57	33.94
10.58	33.99
10.59	33.98
10.61	33.94
10.62	33.92
10.63	33.9
10.64	33.93
10.65	33.95
10.66	33.9
10.67	33.84
10.68	33.81
10.69	33.81
10.7	33.72
10.71	33.76
10.72	33.85
10.73	33.85
10.74	33.79
10.75	33.87
10.77	33.87
10.78	33.77
10.79	33.72
10.8	33.77
10.81	33.82
10.82	33.79
10.83	33.84
10.84	33.91
10.85	34.02
10.86	34.0
10.87	34.03
10.88	34.07
10.89	34.01
10.9	34.07
10.91	34.08
10.93	34.06
10.94	33.94
10.95	33.8
10.96	33.82
10.97	33.85
10.98	33.9
10.99	33.97
11.0	34.0
11.01	33.99
11.02	34.03
11.03	33.95
11.04	33.91
11.05	33.96
11.06	34.0
11.07	34.16
11.09	34.22
11.1	34.19
11.11	34.19
11.12	34.26
11.13	34.31
11.14	34.29
11.15	34.34
11.16	34.29
11.17	34.3
11.18	34.37
11.19	34.29
11.2	34.41
11.21	34.51
11.22	34.6
11.23	34.61
11.25	34.53
11.26	34.52
11.27	34.52
11.28	34.58
11.29	34.7
11.3	34.79
11.31	34.84
11.32	34.85
11.33	34.94
11.34	35.12
11.35	35.21
11.36	35.22
11.37	35.1
11.38	35.0
11.39	35.11
11.41	35.31
11.42	35.44
11.43	35.41
11.44	35.39
11.45	35.39
11.46	35.38
11.47	35.44
11.48	35.56
11.49	35.69
11.5	35.76
11.51	35.66
11.52	35.76
11.53	35.9
11.54	35.9
11.55	36.01
11.56	36.08
11.58	36.06
11.59	36.07
11.6	36.21
11.61	36.23
11.62	36.24
11.63	36.41
11.64	36.43
11.65	36.32
11.66	36.28
11.67	36.32
11.68	36.34
11.69	36.45
11.7	36.52
11.71	36.52
11.72	36.53
11.74	36.58
11.75	36.68
11.76	36.77
11.77	36.86
11.78	36.95
11.79	37.02
11.8	37.08
11.81	37.17
11.82	37.22
11.83	37.27
11.84	37.33
11.85	37.37
11.86	37.36
11.87	37.5
11.88	37.57
11.9	37.65
11.91	37.74
11.92	37.74
11.93	37.86
11.94	38.16
11.95	38.26
11.96	38.28
11.97	38.48
11.98	38.6
11.99	38.66
12.0	38.72
12.01	38.86
12.02	39.02
12.03	39.15
12.04	39.33
12.06	39.39
12.07	39.38
12.08	39.48
12.09	39.59
12.1	39.69
12.11	39.81
12.12	39.93
12.13	40.04
12.14	40.16
12.15	40.24
12.16	40.33
12.17	40.58
12.18	40.73
12.19	40.8
12.2	40.92
12.22	41.06
12.23	41.21
12.24	41.4
12.25	41.66
12.26	41.97
12.27	42.08
12.28	42.1
12.29	42.35
12.3	42.67
12.31	42.67
12.32	42.96
12.33	43.26
12.34	43.58
12.35	43.84
12.36	44.03
12.38	44.26
12.39	44.53
12.4	44.73
12.41	44.94
12.42	45.19
12.43	45.36
12.44	45.52
12.45	45.83
12.46	46.12
12.47	46.38
12.48	46.51
12.49	46.78
12.5	47.15
12.51	47.49
12.52	47.72
12.53	48.06
12.55	48.45
12.56	48.74
12.57	49.08
12.58	49.57
12.59	49.97
12.6	50.27
12.61	50.66
12.62	51.23
12.63	51.64
12.64	51.98
12.65	52.66
12.66	53.26
12.67	54.02
12.68	54.67
12.69	55.34
12.71	56.2
12.72	57.1
12.73	57.85
12.74	58.78
12.75	59.88
12.76	60.84
12.77	61.95
12.78	63.25
12.79	64.56
12.8	65.64
12.81	67.27
12.82	68.98
12.83	70.52
12.84	72.02
12.85	74.04
12.87	76.24
12.88	78.28
12.89	80.16
12.9	82.51
12.91	85.14
12.92	87.47
12.93	90.11
12.94	93.03
12.95	96.22
12.96	98.8
12.97	102.05
12.98	105.83
12.99	109.34
13.0	112.55
13.01	116.53
13.03	120.83
13.04	124.98
13.05	128.53
13.06	132.57
13.07	137.02
13.08	141.02
13.09	145.39
13.1	150.12
13.11	154.89
13.12	158.87
13.13	163.62
13.14	168.89
13.15	174.04
13.16	178.33
13.17	183.62
13.19	188.95
13.2	194.08
13.21	198.92
13.22	203.89
13.23	208.89
13.24	213.4
13.25	218.32
13.26	223.59
13.27	228.51
13.28	232.64
13.29	237.48
13.3	242.68
13.31	247.16
13.32	250.9
13.33	255.43
13.34	259.73
13.36	263.54
13.37	267.07
13.38	271.11
13.39	274.86
13.4	277.95
13.41	281.35
13.42	284.55
13.43	287.23
13.44	289.57
13.45	292.01
13.46	294.64
13.47	296.66
13.48	297.95
13.49	299.56
13.5	301.03
13.52	302.21
13.53	303.0
13.54	303.52
13.55	303.79
13.56	304.04
13.57	304.11
13.58	303.97
13.59	303.44
13.6	302.9
13.61	301.97
13.62	300.68
13.63	299.27
13.64	298.06
13.65	296.22
13.66	294.12
13.68	292.24
13.69	290.21
13.7	287.58
13.71	284.87
13.72	282.36
13.73	279.52
13.74	276.44
13.75	273.4
13.76	270.66
13.77	267.39
13.78	263.67
13.79	260.02
13.8	257.14
13.81	253.55
13.82	249.76
13.84	246.15
13.85	242.87
13.86	238.72
13.87	234.74
13.88	231.38
13.89	227.73
13.9	223.61
13.91	219.46
13.92	216.12
13.93	212.56
13.94	208.32
13.95	204.39
13.96	201.24
13.97	197.38
13.98	193.47
14.0	189.7
14.01	186.42
14.02	182.53
14.03	178.8
14.04	175.48
14.05	171.95
14.06	168.21
14.07	164.53
14.08	161.56
14.09	158.31
14.1	154.87
14.11	151.65
14.12	149.03
14.13	146.0
14.14	142.83
14.16	139.86
14.17	137.34
14.18	134.29
14.19	131.31
14.2	128.81
14.21	126.27
14.22	123.43
14.23	120.75
14.24	118.54
14.25	115.97
14.26	113.38
14.27	111.24
14.28	109.35
14.29	107.13
14.3	104.91
14.31	102.84
14.33	101.24
14.34	99.39
14.35	97.46
14.36	95.84
14.37	94.24
14.38	92.47
14.39	90.66
14.4	89.18
14.41	87.75
14.42	86.22
14.43	84.8
14.44	83.67
14.45	82.22
14.46	80.84
14.47	79.66
14.49	78.59
14.5	77.3
14.51	76.06
14.52	75.08
14.53	74.13
14.54	73.18
14.55	72.13
14.56	71.2
14.57	70.34
14.58	69.38
14.59	68.47
14.6	67.75
14.61	66.83
14.62	65.95
14.63	65.19
14.65	64.5
14.66	63.7
14.67	63.06
14.68	62.5
14.69	61.83
14.7	61.13
14.71	60.58
14.72	60.15
14.73	59.62
14.74	59.02
14.75	58.34
14.76	57.88
14.77	57.4
14.78	56.88
14.79	56.41
14.81	56.02
14.82	55.58
14.83	55.16
14.84	54.71
14.85	54.28
14.86	53.92
14.87	53.66
14.88	53.37
14.89	53.02
14.9	52.66
14.91	52.54
14.92	52.31
14.93	51.88
14.94	51.45
14.95	51.24
14.97	51.13
14.98	50.84
14.99	50.47
15.0	50.17
15.01	49.9
15.02	49.56
15.03	49.33
15.04	49.13
15.05	48.83
15.06	48.59
15.07	48.34
15.08	48.09
15.09	47.83
15.1	47.56
15.11	47.38
15.13	47.24
15.14	47.03
15.15	46.85
15.16	46.65
15.17	46.48
15.18	46.19
15.19	45.93
15.2	45.82
15.21	45.6
15.22	45.33
15.23	45.09
15.24	44.86
15.25	44.63
15.26	44.46
15.27	44.27
15.28	44.18
15.3	43.97
15.31	43.73
15.32	43.58
15.33	43.3
15.34	43.08
15.35	43.02
15.36	42.97
15.37	42.8
15.38	42.72
15.39	42.69
15.4	42.63
15.41	42.67
15.42	42.53
15.43	42.17
15.44	42.07
15.46	41.95
15.47	41.68
15.48	41.51
15.49	41.46
15.5	41.33
15.51	41.09
15.52	40.91
15.53	40.72
15.54	40.59
15.55	40.42
15.56	40.32
15.57	40.07
15.58	40.0
15.59	39.95
15.6	39.69
15.62	39.44
15.63	39.33
15.64	39.32
15.65	39.31
15.66	39.15
15.67	38.97
15.68	38.8
15.69	38.84
15.7	38.79
15.71	38.63
15.72	38.7
15.73	38.57
15.74	38.49
15.75	38.43
15.76	38.41
15.78	38.25
15.79	38.14
15.8	38.05
15.81	38.0
15.82	37.93
15.83	37.84
15.84	37.87
15.85	37.94
15.86	37.64
15.87	37.43
15.88	37.45
15.89	37.49
15.9	37.52
15.91	37.27
15.92	37.2
15.94	37.26
15.95	37.24
15.96	37.07
15.97	36.83
15.98	36.81
15.99	36.97
16.0	36.98
16.01	36.79
16.02	36.61
16.03	36.64
16.04	36.72
16.05	36.79
16.06	36.71
16.07	36.54
16.08	36.45
16.09	36.47
16.11	36.61
16.12	36.67
16.13	36.41
16.14	36.18
16.15	36.33
16.16	36.38
16.17	36.19
16.18	35.94
16.19	35.95
16.2	36.01
16.21	35.84
16.22	35.68
16.23	35.74
16.24	35.67
16.25	35.55
16.27	35.5
16.28	35.46
16.29	35.29
16.3	35.22
16.31	35.29
16.32	35.19
16.33	35.1
16.34	35.14
16.35	34.92
16.36	34.77
16.37	34.82
16.38	34.72
16.39	34.78
16.4	34.78
16.41	34.47
16.43	34.31
16.44	34.35
16.45	34.45
16.46	34.45
16.47	34.39
16.48	34.43
16.49	34.31
16.5	34.24
16.51	34.29
16.52	34.26
16.53	34.26
16.54	34.21
16.55	34.23
16.56	34.28
16.57	34.14
16.59	34.05
16.6	34.07
16.61	34.09
16.62	34.11
16.63	34.07
16.64	34.14
16.65	34.16
16.66	34.06
16.67	34.17
16.68	34.14
16.69	34.14
16.7	34.23
16.71	34.21
16.72	34.27
16.73	34.29
16.75	34.33
16.76	34.38
16.77	34.38
16.78	34.26
16.79	34.24
16.8	34.25
16.81	34.2
16.82	34.09
16.83	34.15
16.84	34.22
16.85	34.25
16.86	34.36
16.87	34.23
16.88	34.16
16.89	34.15
16.91	34.15
16.92	34.14
16.93	34.2
16.94	34.24
16.95	34.27
16.96	34.33
16.97	34.4
16.98	34.33
16.99	34.31
17.0	34.41
17.01	34.39
17.02	34.44
17.03	34.53
17.04	34.5
17.05	34.34
17.06	34.32
17.08	34.39
17.09	34.4
17.1	34.45
17.11	34.48
17.12	34.44
17.13	34.44
17.14	34.46
17.15	34.43
17.16	34.48
17.17	34.51
17.18	34.49
17.19	34.44
17.2	34.37
17.21	34.31
17.22	34.38
17.24	34.36
17.25	34.36
17.26	34.38
17.27	34.36
17.28	34.32
17.29	34.33
17.3	34.4
17.31	34.45
17.32	34.45
17.33	34.48
17.34	34.37
17.35	34.48
17.36	34.54
17.37	34.46
17.38	34.48
17.4	34.44
17.41	34.39
17.42	34.43
17.43	34.49
17.44	34.54
17.45	34.55
17.46	34.58
17.47	34.52
17.48	34.5
17.49	34.47
17.5	34.43
17.51	34.47
17.52	34.54
17.53	34.43
17.54	34.37
17.56	34.38
17.57	34.41
17.58	34.39
17.59	34.48
17.6	34.6
17.61	34.57
17.62	34.49
17.63	34.49
17.64	34.49
17.65	34.56
17.66	34.65
17.67	34.64
17.68	34.59
17.69	34.52
17.7	34.48
17.72	34.52
17.73	34.58
17.74	34.62
17.75	34.54
17.76	34.48
17.77	34.55
17.78	34.48
17.79	34.36
17.8	34.34
17.81	34.18
17.82	34.05
17.83	34.0
17.84	34.04
17.85	34.03
17.86	33.96
17.88	34.02
17.89	34.08
17.9	34.07
17.91	34.0
17.92	33.93
17.93	33.93
17.94	34.08
17.95	34.25
17.96	34.27
17.97	34.19
17.98	34.15
17.99	34.2
18.0	34.25
18.01	34.17
18.02	34.11
18.03	34.07
18.05	34.01
18.06	33.97
18.07	33.97
18.08	33.97
18.09	33.98
18.1	33.9
18.11	33.86
18.12	33.89
18.13	33.95
18.14	33.91
18.15	33.96
18.16	33.9
18.17	33.86
18.18	33.9
18.19	33.91
18.21	33.98
18.22	34.08
18.23	34.12
18.24	34.1
18.25	34.0
18.26	34.0
18.27	34.15
18.28	34.27
18.29	34.14
18.3	34.11
18.31	34.01
18.32	34.01
18.33	33.99
18.34	33.99
18.35	34.08
18.37	34.13
18.38	34.16
18.39	34.11
18.4	34.11
18.41	34.2
18.42	34.18
18.43	34.23
18.44	34.36
18.45	34.33
18.46	34.33
18.47	34.39
18.48	34.36
18.49	34.44
18.5	34.5
18.51	34.48
18.53	34.49
18.54	34.46
18.55	34.49
18.56	34.53
18.57	34.55
18.58	34.52
18.59	34.53
18.6	34.48
18.61	34.35
18.62	34.39
18.63	34.29
18.64	34.32
18.65	34.38
18.66	34.34
18.67	34.35
18.69	34.33
18.7	34.33
18.71	34.38
18.72	34.43
18.73	34.43
18.74	34.38
18.75	34.37
18.76	34.39
18.77	34.44
18.78	34.41
18.79	34.36
18.8	34.27
18.81	34.27
18.82	34.34
18.83	34.26
18.84	34.26
18.86	34.29
18.87	34.28
18.88	34.25
18.89	34.17
18.9	34.1
18.91	34.12
18.92	34.19
18.93	34.18
18.94	34.24
18.95	34.11
18.96	34.04
18.97	34.09
18.98	34.18
18.99	34.27
19.0	34.29
19.02	34.19
19.03	34.03
19.04	34.09
19.05	34.15
19.06	34.16
19.07	34.14
19.08	34.14
19.09	34.17
19.1	34.15
19.11	34.11
19.12	34.07
19.13	34.1
19.14	34.1
19.15	34.08
19.16	34.08
19.18	34.1
19.19	34.15
19.2	34.18
19.21	34.13
19.22	33.98
19.23	33.88
19.24	33.95
19.25	34.0
19.26	34.02
19.27	34.01
19.28	34.0
19.29	33.93
19.3	33.82
19.31	33.73
19.32	33.7
19.34	33.72
19.35	33.82
19.36	33.85
19.37	33.86
19.38	33.93
19.39	33.97
19.4	33.89
19.41	33.93
19.42	34.05
19.43	33.95
19.44	33.92
19.45	34.01
19.46	34.09
19.47	34.09
19.48	34.17
19.5	34.15
19.51	34.14
19.52	34.09
19.53	34.0
19.54	34.01
19.55	34.01
19.56	34.06
19.57	34.07
19.58	33.97
19.59	33.93
19.6	33.86
19.61	33.91
19.62	33.87
19.63	33.88
19.64	33.9
19.66	33.81
19.67	33.74
19.68	33.66
19.69	33.63
19.7	33.7
19.71	33.62
19.72	33.54
19.73	33.59
19.74	33.53
19.75	33.55
19.76	33.6
19.77	33.55
19.78	33.61
19.79	33.67
19.8	33.66
19.81	33.65
19.83	33.72
19.84	33.73
19.85	33.75
19.86	33.76
19.87	33.8
19.88	33.87
19.89	33.93
19.9	33.94
19.91	33.9
19.92	33.83
19.93	33.87
19.94	33.97
19.95	33.96
19.96	33.92
19.97	33.92
19.99	33.94
20.0	33.99
20.01	33.99
20.02	33.97
20.03	34.03
20.04	34.13
20.05	34.05
20.06	34.05
20.07	34.06
20.08	34.03
20.09	33.9
20.1	33.84
20.11	33.83
20.12	33.91
20.13	33.73
20.15	33.64
20.16	33.61
20.17	33.65
20.18	33.78
20.19	33.82
20.2	33.76
20.21	33.79
20.22	33.87
20.23	33.9
20.24	33.99
20.25	34.03
20.26	34.04
20.27	34.1
20.28	34.01
20.29	34.05
20.31	34.19
20.32	34.22
20.33	34.27
20.34	34.23
20.35	34.2
20.36	34.25
20.37	34.39
20.38	34.41
20.39	34.37
20.4	34.45
20.41	34.32
20.42	34.42
20.43	34.55
20.44	34.55
20.45	34.51
20.47	34.57
20.48	34.56
20.49	34.47
20.5	34.47
20.51	34.53
20.52	34.5
20.53	34.47
20.54	34.55
20.55	34.56
20.56	34.62
20.57	34.61
20.58	34.57
20.59	34.61
20.6	34.62
20.61	34.59
20.63	34.5
20.64	34.46
20.65	34.41
20.66	34.38
20.67	34.33
20.68	34.33
20.69	34.36
20.7	34.42
20.71	34.5
20.72	34.48
20.73	34.51
20.74	34.57
20.75	34.61
20.76	34.57
20.77	34.63
20.78	34.6
20.8	34.49
20.81	34.46
20.82	34.52
20.83	34.55
20.84	34.47
20.85	34.4
20.86	34.33
20.87	34.22
20.88	34.24
20.89	34.37
20.9	34.34
20.91	34.3
20.92	34.33
20.93	34.25
20.94	34.27
20.96	34.35
20.97	34.46
20.98	34.49
20.99	34.47
21.0	34.45
21.01	34.41
21.02	34.48
21.03	34.5
21.04	34.41
21.05	34.35
21.06	34.37
21.07	34.35
21.08	34.23
21.09	34.22
21.1	34.26
21.12	34.23
21.13	34.18
21.14	34.18
21.15	34.15
21.16	34.1
21.17	34.12
21.18	34.19
21.19	34.17
21.2	34.19
21.21	34.13
21.22	34.18
21.23	34.18
21.24	34.17
21.25	34.14
21.26	34.11
21.28	34.16
21.29	34.13
21.3	34.13
[truncated: 308 more rows]
