# Supplementary material for: The Mycobacterium tuberculosis methyltransferase Rv2067c manipulates host epigenetic programming to promote its own survival
Source: Nat Commun. 2023 Dec 21;14:8497. doi: 10.1038/s41467-023-43940-6 (PMC10739865; doi:10.1038/s41467-023-43940-6)
Supplement: Supplementary file 13 — Source Data [file 41467_2023_43940_MOESM13_ESM.zip › Source data File/Source Data 3 - Analytical Gel filtration chromotography/Ribonuclease_gelfiltration_superdex200_24ml_elution_profile_A280.csv]

elution(ml)	A280(mAU)
17.0	60.11
17.0	60.34
17.0	60.59
17.0	60.83
17.01	61.08
17.01	61.32
17.01	61.55
17.01	61.78
17.02	62.01
17.02	62.27
17.02	62.62
17.02	62.96
17.03	63.3
17.03	63.63
17.03	63.94
17.04	64.25
17.04	64.56
17.04	64.91
17.04	65.28
17.05	65.66
17.05	66.03
17.05	66.32
17.05	66.61
17.06	66.9
17.06	67.23
17.06	67.65
17.06	68.08
17.07	68.51
17.07	68.94
17.07	69.37
17.08	69.81
17.08	70.24
17.08	70.69
17.08	71.15
17.09	71.6
17.09	72.06
17.09	72.45
17.09	72.84
17.1	73.23
17.1	73.66
17.1	74.18
17.1	74.71
17.11	75.24
17.11	75.75
17.11	76.26
17.12	76.76
17.12	77.27
17.12	77.81
17.12	78.36
17.13	78.91
17.13	79.46
17.13	79.96
17.13	80.46
17.14	80.95
17.14	81.48
17.14	82.12
17.14	82.75
17.15	83.39
17.15	84.04
17.15	84.72
17.16	85.39
17.16	86.07
17.16	86.77
17.16	87.49
17.17	88.2
17.17	88.91
17.17	89.46
17.17	90.0
17.18	90.54
17.18	91.14
17.18	91.92
17.18	92.7
17.19	93.48
17.19	94.27
17.19	95.06
17.2	95.85
17.2	96.64
17.2	97.47
17.2	98.32
17.21	99.18
17.21	100.03
17.21	100.67
17.21	101.3
17.22	101.94
17.22	102.66
17.22	103.67
17.22	104.68
17.23	105.69
17.23	106.67
17.23	107.64
17.24	108.61
17.24	109.57
17.24	110.53
17.24	111.48
17.25	112.44
17.25	113.39
17.25	114.11
17.25	114.83
17.26	115.54
17.26	116.32
17.26	117.3
17.26	118.29
17.27	119.28
17.27	120.32
17.27	121.42
17.28	122.53
17.28	123.63
17.28	124.71
17.28	125.77
17.29	126.84
17.29	127.91
17.29	128.78
17.29	129.64
17.3	130.49
17.3	131.4
17.3	132.46
17.3	133.52
17.31	134.59
17.31	135.69
17.31	136.85
17.32	138.01
17.32	139.17
17.32	140.33
17.32	141.49
17.33	142.64
17.33	143.8
17.33	144.69
17.33	145.56
17.34	146.43
17.34	147.36
17.34	148.51
17.34	149.66
17.35	150.81
17.35	151.95
17.35	153.09
17.36	154.23
17.36	155.37
17.36	156.59
17.36	157.85
17.37	159.11
17.37	160.37
17.37	161.25
17.37	162.12
17.38	162.98
17.38	163.93
17.38	165.2
17.38	166.48
17.39	167.75
17.39	168.97
17.39	170.11
17.4	171.26
17.4	172.4
17.4	173.56
17.4	174.72
17.41	175.88
17.41	177.04
17.41	178.0
17.41	178.94
17.42	179.89
17.42	180.88
17.42	182.05
17.42	183.23
17.43	184.4
17.43	185.61
17.43	186.87
17.44	188.13
17.44	189.39
17.44	190.59
17.44	191.77
17.45	192.96
17.45	194.14
17.45	195.04
17.45	195.92
17.46	196.8
17.46	197.73
17.46	198.85
17.46	199.96
17.47	201.08
17.47	202.18
17.47	203.24
17.48	204.3
17.48	205.36
17.48	206.53
17.48	207.74
17.49	208.95
17.49	210.17
17.49	211.01
17.49	211.83
17.5	212.64
17.5	213.5
17.5	214.54
17.5	215.58
17.51	216.61
17.51	217.66
17.51	218.71
17.52	219.77
17.52	220.82
17.52	221.83
17.52	222.81
17.53	223.8
17.53	224.78
17.53	225.45
17.53	226.1
17.54	226.75
17.54	227.46
17.54	228.43
17.54	229.4
17.55	230.37
17.55	231.29
17.55	232.15
17.56	233.01
17.56	233.87
17.56	234.71
17.56	235.53
17.57	236.36
17.57	237.18
17.57	237.84
17.57	238.48
17.58	239.12
17.58	239.79
17.58	240.59
17.58	241.39
17.59	242.19
17.59	242.95
17.59	243.65
17.6	244.35
17.6	245.05
17.6	245.7
17.6	246.33
17.61	246.96
17.61	247.59
17.61	248.06
17.61	248.51
17.62	248.96
17.62	249.43
17.62	249.97
17.62	250.51
17.63	251.06
17.63	251.58
17.63	252.09
17.64	252.59
17.64	253.1
17.64	253.62
17.64	254.14
17.65	254.66
17.65	255.18
17.65	255.57
17.65	255.96
17.66	256.34
17.66	256.71
17.66	257.08
17.66	257.44
17.67	257.8
17.67	258.14
17.67	258.44
17.68	258.75
17.68	259.05
17.68	259.33
17.68	259.6
17.69	259.86
17.69	260.13
17.69	260.28
17.69	260.42
17.7	260.56
17.7	260.71
17.7	260.87
17.7	261.04
17.71	261.21
17.71	261.34
17.71	261.42
17.72	261.5
17.72	261.58
17.72	261.7
17.72	261.85
17.73	262.0
17.73	262.15
17.73	262.17
17.73	262.18
17.74	262.19
17.74	262.19
17.74	262.16
17.74	262.13
17.75	262.09
17.75	262.06
17.75	262.02
17.76	261.99
17.76	261.96
17.76	261.89
17.76	261.8
17.77	261.71
17.77	261.62
17.77	261.52
17.77	261.41
17.78	261.31
17.78	261.2
17.78	261.06
17.78	260.92
17.79	260.78
17.79	260.61
17.79	260.4
17.8	260.19
17.8	259.98
17.8	259.71
17.8	259.42
17.81	259.13
17.81	258.84
17.81	258.58
17.81	258.32
17.82	258.05
17.82	257.78
17.82	257.47
17.82	257.17
17.83	256.86
17.83	256.49
17.83	256.05
17.84	255.6
17.84	255.16
17.84	254.69
17.84	254.22
17.85	253.75
17.85	253.27
17.85	252.97
17.85	252.68
17.86	252.39
17.86	252.07
17.86	251.51
17.86	250.95
17.87	250.4
17.87	249.86
17.87	249.34
17.88	248.82
17.88	248.31
17.88	247.77
17.88	247.23
17.89	246.68
17.89	246.14
17.89	245.64
17.89	245.16
17.9	244.68
17.9	244.17
17.9	243.56
17.9	242.94
17.91	242.32
17.91	241.67
17.91	240.96
17.92	240.26
17.92	239.55
17.92	238.88
17.92	238.24
17.93	237.59
17.93	236.94
17.93	236.42
17.93	235.9
17.94	235.39
17.94	234.85
17.94	234.14
17.94	233.42
17.95	232.71
17.95	231.99
17.95	231.25
17.96	230.51
17.96	229.77
17.96	229.01
17.96	228.23
17.97	227.46
17.97	226.68
17.97	226.06
17.97	225.47
17.98	224.87
17.98	224.24
17.98	223.4
17.98	222.57
17.99	221.74
17.99	220.92
17.99	220.1
18.0	219.28
18.0	218.46
18.0	217.63
18.0	216.79
18.01	215.95
18.01	215.11
18.01	214.49
18.01	213.9
18.02	213.31
18.02	212.66
18.02	211.66
18.02	210.66
18.03	209.66
18.03	208.7
18.03	207.8
18.04	206.9
18.04	206.0
18.04	205.07
18.04	204.13
18.05	203.19
18.05	202.25
18.05	201.49
18.05	200.75
18.06	200.01
18.06	199.23
18.06	198.27
18.06	197.3
18.07	196.34
18.07	195.36
18.07	194.35
18.08	193.33
18.08	192.32
18.08	191.4
18.08	190.53
18.09	189.66
18.09	188.79
18.09	188.05
18.09	187.33
18.1	186.61
18.1	185.86
18.1	184.93
18.1	183.99
18.11	183.06
18.11	182.11
18.11	181.16
18.12	180.2
18.12	179.25
18.12	178.24
18.12	177.2
18.13	176.17
18.13	175.13
18.13	174.35
18.13	173.6
18.14	172.86
18.14	172.08
18.14	171.1
18.14	170.12
18.15	169.14
18.15	168.17
18.15	167.21
18.16	166.25
18.16	165.29
18.16	164.28
18.16	163.25
18.17	162.22
18.17	161.19
18.17	160.42
18.17	159.68
18.18	158.94
18.18	158.17
18.18	157.12
18.18	156.08
18.19	155.03
18.19	154.02
18.19	153.06
18.2	152.09
18.2	151.13
18.2	150.21
18.2	149.32
18.21	148.42
18.21	147.53
18.21	146.77
18.21	146.03
18.22	145.29
18.22	144.53
18.22	143.59
18.22	142.65
18.23	141.71
18.23	140.74
18.23	139.73
18.23	138.72
18.24	137.71
18.24	136.77
18.24	135.87
18.25	134.97
18.25	134.07
18.25	133.33
18.25	132.61
18.26	131.89
18.26	131.15
18.26	130.26
18.26	129.37
18.27	128.49
18.27	127.58
18.27	126.64
18.27	125.71
18.28	124.77
18.28	123.84
18.28	122.92
18.29	122.0
18.29	121.08
18.29	120.39
18.29	119.74
18.3	119.08
18.3	118.41
18.3	117.56
18.3	116.71
18.31	115.86
18.31	115.01
18.31	114.17
18.31	113.33
18.32	112.49
18.32	111.66
18.32	110.84
18.33	110.01
18.33	109.19
18.33	108.58
18.33	108.01
18.34	107.44
18.34	106.83
18.34	105.96
18.34	105.08
18.35	104.21
18.35	103.37
18.35	102.61
18.35	101.84
18.36	101.07
18.36	100.33
18.36	99.59
18.37	98.85
18.37	98.12
18.37	97.53
18.37	96.97
18.38	96.41
18.38	95.83
18.38	95.1
18.38	94.38
18.39	93.66
18.39	92.92
18.39	92.15
18.39	91.39
18.4	90.63
18.4	89.9
18.4	89.2
18.41	88.5
18.41	87.8
18.41	87.26
18.41	86.74
18.42	86.23
18.42	85.7
18.42	85.1
18.42	84.49
18.43	83.89
18.43	83.27
18.43	82.64
18.43	82.01
18.44	81.39
18.44	80.72
18.44	80.04
18.45	79.36
18.45	78.67
18.45	78.15
18.45	77.67
18.46	77.18
18.46	76.68
18.46	76.09
18.46	75.5
18.47	74.91
18.47	74.32
18.47	73.71
18.47	73.1
18.48	72.5
18.48	71.92
18.48	71.35
18.49	70.79
18.49	70.23
18.49	69.82
18.49	69.44
18.5	69.06
18.5	68.67
18.5	68.11
18.5	67.55
18.51	66.99
18.51	66.44
18.51	65.93
18.51	65.42
18.52	64.9
18.52	64.4
18.52	63.89
18.53	63.39
18.53	62.89
18.53	62.49
18.53	62.11
18.54	61.73
18.54	61.35
18.54	60.92
18.54	60.5
18.55	60.07
18.55	59.63
18.55	59.2
18.55	58.76
18.56	58.32
18.56	57.88
18.56	57.44
18.57	56.99
18.57	56.55
18.57	56.22
18.57	55.91
18.58	55.6
18.58	55.28
18.58	54.87
18.58	54.45
18.59	54.03
18.59	53.62
18.59	53.21
18.59	52.8
18.6	52.4
18.6	52.01
18.6	51.64
18.61	51.28
18.61	50.91
18.61	50.63
18.61	50.36
18.62	50.1
18.62	49.83
18.62	49.5
18.62	49.16
18.63	48.83
18.63	48.5
18.63	48.18
18.63	47.85
18.64	47.53
18.64	47.24
18.64	46.97
18.65	46.69
18.65	46.42
18.65	46.21
18.65	46.02
18.66	45.82
18.66	45.61
18.66	45.3
18.66	44.98
18.67	44.66
18.67	44.36
18.67	44.09
18.67	43.83
18.68	43.56
18.68	43.31
18.68	43.07
18.69	42.83
18.69	42.59
18.69	42.41
18.69	42.24
18.7	42.08
18.7	41.91
18.7	41.7
18.7	41.49
18.71	41.28
18.71	41.06
18.71	40.85
18.71	40.63
18.72	40.41
18.72	40.17
18.72	39.92
18.73	39.67
18.73	39.42
18.73	39.25
18.73	39.09
18.74	38.93
18.74	38.76
18.74	38.6
18.74	38.43
18.75	38.26
18.75	38.07
18.75	37.85
18.75	37.63
18.76	37.41
18.76	37.21
18.76	37.02
18.77	36.82
18.77	36.63
18.77	36.51
18.77	36.4
18.78	36.29
18.78	36.18
18.78	35.99
18.78	35.79
18.79	35.6
18.79	35.41
18.79	35.2
18.79	34.99
18.8	34.78
18.8	34.59
18.8	34.39
18.81	34.2
18.81	34.01
18.81	33.91
18.81	33.83
18.82	33.75
18.82	33.66
18.82	33.44
18.82	33.22
18.83	33.01
18.83	32.8
18.83	32.61
18.83	32.41
18.84	32.22
18.84	32.09
18.84	31.99
18.85	31.9
18.85	31.81
18.85	31.71
18.85	31.6
18.86	31.49
18.86	31.39
18.86	31.24
18.86	31.1
18.87	30.96
18.87	30.82
18.87	30.69
18.87	30.57
18.88	30.44
18.88	30.31
18.88	30.17
18.89	30.03
18.89	29.88
18.89	29.78
18.89	29.68
18.9	29.58
18.9	29.47
18.9	29.38
18.9	29.28
18.91	29.18
18.91	29.09
18.91	29.01
18.91	28.93
18.92	28.85
18.92	28.76
18.92	28.66
18.93	28.55
18.93	28.45
18.93	28.37
18.93	28.31
18.94	28.24
18.94	28.18
18.94	28.08
18.94	27.98
18.95	27.88
18.95	27.78
18.95	27.67
18.95	27.56
18.96	27.45
18.96	27.38
18.96	27.34
18.97	27.3
18.97	27.26
18.97	27.21
18.97	27.16
18.98	27.12
18.98	27.07
18.98	26.97
18.98	26.87
18.99	26.78
18.99	26.69
18.99	26.62
18.99	26.54
19.0	26.47
19.0	26.39
19.0	26.3
19.01	26.21
19.01	26.12
19.01	26.04
19.01	25.97
19.02	25.9
19.02	25.82
19.02	25.75
19.02	25.69
19.03	25.62
19.03	25.55
19.03	25.47
19.03	25.4
19.04	25.32
19.04	25.26
19.04	25.2
19.05	25.14
19.05	25.08
19.05	25.03
19.05	24.99
19.06	24.95
19.06	24.9
19.06	24.82
19.06	24.74
19.07	24.66
19.07	24.58
19.07	24.53
19.07	24.47
19.08	24.41
19.08	24.36
19.08	24.32
19.09	24.27
19.09	24.23
19.09	24.2
19.09	24.16
19.1	24.13
19.1	24.09
19.1	24.04
19.1	24.0
19.11	23.95
19.11	23.9
19.11	23.85
19.11	23.81
19.12	23.76
19.12	23.72
19.12	23.68
19.13	23.64
19.13	23.61
19.13	23.58
19.13	23.56
19.14	23.55
19.14	23.53
19.14	23.49
19.14	23.45
19.15	23.41
19.15	23.37
19.15	23.34
19.15	23.3
19.16	23.26
19.16	23.21
19.16	23.16
19.17	23.12
19.17	23.07
19.17	23.02
19.17	22.98
19.18	22.93
19.18	22.89
19.18	22.87
19.18	22.85
19.19	22.83
19.19	22.8
19.19	22.76
19.19	22.72
19.2	22.68
19.2	22.63
19.2	22.56
19.21	22.5
19.21	22.44
19.21	22.38
19.21	22.32
19.22	22.26
19.22	22.21
19.22	22.14
19.22	22.08
19.23	22.02
19.23	21.97
19.23	21.96
19.23	21.95
19.24	21.94
19.24	21.92
19.24	21.88
19.25	21.84
19.25	21.81
19.25	21.78
19.25	21.76
19.26	21.73
19.26	21.71
19.26	21.71
19.26	21.7
19.27	21.7
19.27	21.69
19.27	21.67
19.27	21.65
19.28	21.63
19.28	21.6
19.28	21.56
19.29	21.52
19.29	21.48
19.29	21.47
19.29	21.47
19.3	21.47
19.3	21.48
19.3	21.46
19.3	21.45
19.31	21.44
19.31	21.42
19.31	21.37
19.31	21.32
19.32	21.27
19.32	21.24
19.32	21.24
19.33	21.23
19.33	21.23
19.33	21.24
19.33	21.25
19.34	21.26
19.34	21.28
19.34	21.27
19.34	21.27
19.35	21.27
19.35	21.26
19.35	21.22
19.35	21.19
19.36	21.15
19.36	21.1
19.36	21.04
19.37	20.97
19.37	20.91
19.37	20.89
19.37	20.88
19.38	20.87
19.38	20.86
19.38	20.88
19.38	20.89
19.39	20.9
19.39	20.9
19.39	20.89
19.39	20.87
19.4	20.85
19.4	20.83
19.4	20.82
19.41	20.8
19.41	20.79
19.41	20.77
19.41	20.74
19.42	20.72
19.42	20.69
19.42	20.65
19.42	20.6
19.43	20.56
19.43	20.52
19.43	20.51
19.43	20.49
19.44	20.48
19.44	20.45
19.44	20.41
19.45	20.36
19.45	20.32
19.45	20.31
19.45	20.31
19.46	20.31
19.46	20.31
19.46	20.31
19.46	20.3
19.47	20.3
19.47	20.29
19.47	20.28
19.47	20.27
19.48	20.27
19.48	20.25
19.48	20.22
19.49	20.19
19.49	20.16
19.49	20.14
19.49	20.13
19.5	20.12
19.5	20.11
19.5	20.09
19.5	20.07
19.51	20.05
19.51	20.03
19.51	20.01
19.51	19.99
19.52	19.97
19.52	19.96
19.52	19.95
19.53	19.94
19.53	19.93
19.53	19.92
19.53	19.92
19.54	19.91
19.54	19.9
19.54	19.89
19.54	19.89
19.55	19.88
19.55	19.87
19.55	19.86
19.55	19.85
19.56	19.84
19.56	19.81
19.56	19.77
19.57	19.72
19.57	19.68
19.57	19.66
19.57	19.66
19.58	19.66
19.58	19.66
19.58	19.69
19.58	19.72
19.59	19.74
19.59	19.76
19.59	19.75
19.59	19.74
19.6	19.72
19.6	19.71
19.6	19.71
19.61	19.71
19.61	19.71
19.61	19.72
19.61	19.73
19.62	19.75
19.62	19.77
19.62	19.76
19.62	19.75
19.63	19.74
19.63	19.73
19.63	19.72
19.63	19.7
19.64	19.68
19.64	19.67
19.64	19.66
19.65	19.66
19.65	19.65
19.65	19.64
19.65	19.62
19.66	19.61
19.66	19.59
19.66	19.59
19.66	19.59
19.67	19.59
19.67	19.58
19.67	19.54
19.67	19.5
19.68	19.46
19.68	19.43
19.68	19.41
19.69	19.39
19.69	19.36
19.69	19.36
19.69	19.36
19.7	19.36
19.7	19.36
19.7	19.37
19.7	19.37
19.71	19.38
19.71	19.37
19.71	19.35
19.71	19.32
19.72	19.3
19.72	19.29
19.72	19.28
19.73	19.28
19.73	19.28
19.73	19.27
19.73	19.26
19.74	19.24
19.74	19.23
19.74	19.21
19.74	19.18
19.75	19.15
19.75	19.13
19.75	19.14
19.75	19.14
19.76	19.15
19.76	19.14
19.76	19.12
19.77	19.1
19.77	19.08
19.77	19.05
19.77	19.02
19.78	18.99
19.78	18.96
19.78	18.91
19.78	18.86
19.79	18.82
19.79	18.77
19.79	18.75
19.79	18.72
19.8	18.7
19.8	18.68
19.8	18.66
19.81	18.64
19.81	18.63
19.81	18.62
19.81	18.61
19.82	18.6
19.82	18.59
19.82	18.61
19.82	18.63
19.83	18.64
19.83	18.66
19.83	18.68
19.83	18.69
19.84	18.71
19.84	18.71
19.84	18.7
19.85	18.68
19.85	18.66
19.85	18.63
19.85	18.6
19.86	18.56
19.86	18.53
19.86	18.53
19.86	18.53
19.87	18.54
19.87	18.54
19.87	18.53
19.87	18.51
19.88	18.5
19.88	18.49
19.88	18.48
19.89	18.47
19.89	18.46
19.89	18.45
19.89	18.45
19.9	18.45
19.9	18.45
19.9	18.41
19.9	18.37
19.91	18.33
19.91	18.3
19.91	18.26
19.91	18.22
19.92	18.19
19.92	18.16
19.92	18.14
19.93	18.13
19.93	18.12
19.93	18.12
19.93	18.13
19.94	18.14
19.94	18.14
19.94	18.12
19.94	18.1
19.95	18.07
19.95	18.04
19.95	18.0
19.95	17.97
19.96	17.93
19.96	17.92
19.96	17.93
19.97	17.95
19.97	17.96
19.97	17.94
19.97	17.9
19.98	17.87
19.98	17.83
19.98	17.79
19.98	17.75
19.99	17.71
19.99	17.68
19.99	17.7
19.99	17.72
20.0	17.73
20.0	17.73
20.0	17.7
20.01	17.66
20.01	17.63
20.01	17.62
20.01	17.62
20.02	17.62
20.02	17.62
20.02	17.61
20.02	17.6
20.03	17.59
20.03	17.59
20.03	17.58
20.03	17.57
20.04	17.57
20.04	17.59
20.04	17.64
20.05	17.69
20.05	17.74
20.05	17.72
20.05	17.68
20.06	17.64
20.06	17.6
20.06	17.56
20.06	17.52
20.07	17.47
20.07	17.44
20.07	17.48
20.07	17.51
20.08	17.54
20.08	17.56
20.08	17.56
20.09	17.55
20.09	17.54
20.09	17.56
20.09	17.58
20.1	17.6
20.1	17.62
20.1	17.62
20.1	17.62
20.11	17.62
20.11	17.61
20.11	17.61
20.11	17.6
20.12	17.6
20.12	17.6
20.12	17.6
20.13	17.6
20.13	17.6
20.13	17.6
20.13	17.59
20.14	17.58
20.14	17.58
20.14	17.6
20.14	17.62
20.15	17.65
20.15	17.67
20.15	17.67
20.15	17.66
20.16	17.66
20.16	17.66
20.16	17.64
20.17	17.63
20.17	17.62
20.17	17.61
20.17	17.61
20.18	17.61
20.18	17.61
20.18	17.62
20.18	17.63
20.19	17.64
20.19	17.64
20.19	17.61
20.19	17.58
20.2	17.55
20.2	17.54
20.2	17.54
20.21	17.54
20.21	17.54
20.21	17.55
20.21	17.57
20.22	17.58
20.22	17.59
20.22	17.58
20.22	17.56
20.23	17.55
20.23	17.53
20.23	17.53
20.23	17.53
20.24	17.52
20.24	17.53
20.24	17.54
20.25	17.56
20.25	17.57
20.25	17.58
20.25	17.58
20.26	17.59
20.26	17.59
20.26	17.59
20.26	17.59
20.27	17.59
20.27	17.58
20.27	17.57
20.27	17.55
20.28	17.53
20.28	17.52
20.28	17.52
20.29	17.53
20.29	17.53
20.29	17.53
20.29	17.53
20.3	17.53
20.3	17.53
20.3	17.52
20.3	17.51
20.31	17.49
20.31	17.48
20.31	17.46
20.31	17.45
20.32	17.43
20.32	17.43
20.32	17.46
20.33	17.49
20.33	17.51
20.33	17.53
20.33	17.54
20.34	17.56
20.34	17.57
20.34	17.55
20.34	17.53
20.35	17.51
20.35	17.49
20.35	17.5
20.35	17.51
20.36	17.53
20.36	17.54
20.36	17.57
20.37	17.59
20.37	17.62
20.37	17.62
20.37	17.62
20.38	17.61
20.38	17.6
20.38	17.58
20.38	17.55
20.39	17.52
20.39	17.5
20.39	17.51
20.39	17.53
20.4	17.54
20.4	17.54
20.4	17.51
20.41	17.49
20.41	17.46
20.41	17.43
20.41	17.38
20.42	17.34
20.42	17.3
20.42	17.25
20.42	17.2
20.43	17.15
20.43	17.1
20.43	17.07
20.43	17.03
20.44	16.99
20.44	16.97
20.44	16.96
20.45	16.96
20.45	16.95
20.45	16.95
20.45	16.95
20.46	16.95
20.46	16.95
20.46	16.94
20.46	16.94
20.47	16.94
20.47	16.93
20.47	16.86
20.47	16.79
20.48	16.72
20.48	16.66
20.48	16.62
20.49	16.58
20.49	16.54
20.49	16.53
20.49	16.54
20.5	16.54
20.5	16.55
20.5	16.57
20.5	16.6
20.51	16.62
20.51	16.64
20.51	16.63
20.51	16.62
20.52	16.6
20.52	16.59
20.52	16.59
20.53	16.59
20.53	16.59
20.53	16.58
20.53	16.57
20.54	16.55
20.54	16.53
20.54	16.52
20.54	16.51
20.55	16.5
20.55	16.5
20.55	16.49
20.55	16.49
20.56	16.48
20.56	16.48
20.56	16.47
20.57	16.45
20.57	16.44
20.57	16.42
20.57	16.4
20.58	16.37
20.58	16.34
20.58	16.33
20.58	16.31
20.59	16.29
20.59	16.28
20.59	16.29
20.59	16.31
20.6	16.32
20.6	16.33
20.6	16.33
20.61	16.32
20.61	16.32
20.61	16.3
20.61	16.28
20.62	16.25
20.62	16.22
20.62	16.2
20.62	16.17
20.63	16.15
20.63	16.12
20.63	16.1
20.63	16.08
20.64	16.06
20.64	16.05
20.64	16.07
20.64	16.09
20.65	16.11
20.65	16.12
20.65	16.11
20.66	16.1
20.66	16.09
20.66	16.06
20.66	16.03
20.67	16.0
20.67	15.97
20.67	15.96
20.67	15.96
20.68	15.95
20.68	15.95
20.68	15.97
20.68	15.98
20.69	15.99
20.69	16.0
20.69	16.01
20.7	16.02
20.7	16.03
20.7	16.05
20.7	16.06
20.71	16.08
20.71	16.1
20.71	16.1
20.71	16.1
20.72	16.1
20.72	16.1
20.72	16.09
20.72	16.08
20.73	16.08
20.73	16.06
20.73	16.04
20.74	16.02
20.74	16.0
20.74	15.98
20.74	15.96
20.75	15.94
20.75	15.92
20.75	15.93
20.75	15.95
20.76	15.96
20.76	15.97
20.76	15.97
20.76	15.97
20.77	15.97
20.77	15.99
20.77	16.02
20.78	16.04
20.78	16.07
20.78	16.07
20.78	16.07
20.79	16.07
20.79	16.07
20.79	16.04
20.79	16.01
20.8	15.98
20.8	15.97
20.8	15.99
20.8	16.02
20.81	16.05
20.81	16.07
20.81	16.07
20.82	16.08
20.82	16.09
20.82	16.1
20.82	16.1
20.83	16.11
20.83	16.11
20.83	16.07
20.83	16.04
20.84	16.0
20.84	15.98
20.84	15.99
20.84	16.0
20.85	16.0
20.85	16.02
20.85	16.05
20.86	16.08
20.86	16.11
20.86	16.11
20.86	16.1
20.87	16.1
20.87	16.09
20.87	16.1
20.87	16.11
20.88	16.13
20.88	16.13
20.88	16.12
20.88	16.12
20.89	16.11
20.89	16.11
20.89	16.11
20.9	16.11
20.9	16.1
20.9	16.13
20.9	16.16
20.91	16.19
20.91	16.22
20.91	16.23
20.91	16.25
20.92	16.26
20.92	16.28
20.92	16.28
20.92	16.29
20.93	16.3
20.93	16.3
20.93	16.3
20.94	16.3
20.94	16.3
20.94	16.3
20.94	16.3
20.95	16.3
20.95	16.31
20.95	16.34
20.95	16.37
20.96	16.4
20.96	16.41
20.96	16.39
20.96	16.37
20.97	16.36
20.97	16.33
20.97	16.3
20.98	16.27
20.98	16.24
20.98	16.23
20.98	16.22
20.99	16.21
20.99	16.2
20.99	16.2
20.99	16.2
21.0	16.2
21.0	16.19
21.0	16.16
21.0	16.14
21.01	16.11
21.01	16.12
21.01	16.16
21.02	16.2
21.02	16.23
21.02	16.22
21.02	16.21
21.03	16.19
21.03	16.17
21.03	16.13
21.03	16.1
21.04	16.06
21.04	16.03
21.04	16.03
21.04	16.02
21.05	16.01
21.05	16.02
21.05	16.04
21.06	16.06
21.06	16.08
21.06	16.11
21.06	16.15
21.07	16.18
21.07	16.21
21.07	16.19
21.07	16.17
21.08	16.15
21.08	16.14
21.08	16.16
21.08	16.18
21.09	16.2
21.09	16.24
21.09	16.28
21.1	16.32
21.1	16.36
21.1	16.37
21.1	16.37
21.11	16.36
21.11	16.35
21.11	16.3
21.11	16.24
21.12	16.18
21.12	16.14
21.12	16.14
21.12	16.14
21.13	16.14
21.13	16.13
21.13	16.11
21.14	16.1
21.14	16.08
21.14	16.05
21.14	16.03
21.15	16.01
21.15	15.99
21.15	16.05
21.15	16.1
21.16	16.16
21.16	16.19
21.16	16.17
21.16	16.15
21.17	16.13
21.17	16.1
21.17	16.07
21.18	16.03
21.18	16.0
21.18	15.99
21.18	16.0
21.19	16.0
21.19	16.0
21.19	16.0
21.19	15.99
21.2	15.98
21.2	15.97
21.2	15.94
21.2	15.91
21.21	15.87
21.21	15.84
21.21	15.81
21.22	15.77
21.22	15.74
21.22	15.74
21.22	15.75
21.23	15.76
21.23	15.77
21.23	15.77
21.23	15.78
21.24	15.78
21.24	15.78
21.24	15.75
21.24	15.73
21.25	15.71
21.25	15.7
21.25	15.69
21.26	15.69
21.26	15.69
21.26	15.69
21.26	15.69
21.27	15.69
21.27	15.7
21.27	15.69
21.27	15.68
21.28	15.67
21.28	15.67
21.28	15.66
21.28	15.66
21.29	15.66
21.29	15.65
21.29	15.63
21.3	15.6
21.3	15.58
21.3	15.58
21.3	15.59
21.31	15.59
21.31	15.59
21.31	15.59
21.31	15.58
21.32	15.58
21.32	15.57
21.32	15.55
21.32	15.53
21.33	15.51
21.33	15.49
21.33	15.47
21.34	15.46
21.34	15.44
21.34	15.43
21.34	15.43
21.35	15.42
21.35	15.42
21.35	15.39
21.35	15.37
21.36	15.34
21.36	15.35
21.36	15.41
21.36	15.47
21.37	15.54
21.37	15.59
21.37	15.63
21.38	15.66
21.38	15.7
21.38	15.68
21.38	15.65
21.39	15.62
21.39	15.59
21.39	15.58
21.39	15.57
21.4	15.56
21.4	15.54
21.4	15.52
21.4	15.5
21.41	15.47
21.41	15.47
21.41	15.48
21.42	15.49
21.42	15.5
21.42	15.52
21.42	15.56
21.43	15.59
21.43	15.63
21.43	15.65
21.43	15.67
21.44	15.68
21.44	15.69
21.44	15.68
21.44	15.67
21.45	15.66
21.45	15.63
21.45	15.6
21.46	15.57
21.46	15.54
21.46	15.53
21.46	15.51
21.47	15.5
21.47	15.49
21.47	15.49
21.47	15.48
21.48	15.48
21.48	15.48
21.48	15.5
21.48	15.51
21.49	15.53
21.49	15.54
21.49	15.54
21.5	15.53
21.5	15.53
21.5	15.52
21.5	15.51
21.51	15.5
21.51	15.49
21.51	15.5
21.51	15.51
21.52	15.52
21.52	15.52
21.52	15.5
21.52	15.48
21.53	15.46
21.53	15.44
21.53	15.41
21.54	15.38
21.54	15.36
21.54	15.36
21.54	15.37
21.55	15.38
21.55	15.39
21.55	15.36
21.55	15.33
21.56	15.29
21.56	15.26
21.56	15.24
21.56	15.22
21.57	15.19
21.57	15.19
21.57	15.21
21.58	15.23
21.58	15.25
21.58	15.25
21.58	15.25
21.59	15.25
21.59	15.25
21.59	15.24
21.59	15.23
21.6	15.22
21.6	15.22
21.6	15.24
21.6	15.25
21.61	15.27
21.61	15.29
21.61	15.31
21.62	15.33
21.62	15.34
21.62	15.35
21.62	15.35
21.63	15.35
21.63	15.35
21.63	15.36
21.63	15.38
21.64	15.4
21.64	15.41
21.64	15.42
21.64	15.42
21.65	15.43
21.65	15.43
21.65	15.45
21.66	15.46
21.66	15.47
21.66	15.45
21.66	15.41
21.67	15.38
21.67	15.35
21.67	15.34
21.67	15.33
21.68	15.32
21.68	15.31
21.68	15.3
21.68	15.29
21.69	15.28
21.69	15.27
21.69	15.27
21.7	15.27
21.7	15.27
21.7	15.3
21.7	15.33
21.71	15.36
21.71	15.4
21.71	15.41
21.71	15.42
21.72	15.44
21.72	15.44
21.72	15.43
21.72	15.41
21.73	15.4
21.73	15.37
21.73	15.34
21.74	15.3
21.74	15.27
21.74	15.27
21.74	15.27
21.75	15.28
21.75	15.29
21.75	15.29
21.75	15.29
21.76	15.29
21.76	15.28
21.76	15.25
21.76	15.21
21.77	15.17
21.77	15.15
21.77	15.15
21.78	15.15
21.78	15.15
21.78	15.17
21.78	15.19
21.79	15.22
21.79	15.24
21.79	15.23
21.79	15.22
21.8	15.22
21.8	15.21
21.8	15.2
21.8	15.19
21.81	15.18
21.81	15.17
21.81	15.16
21.82	15.15
21.82	15.14
21.82	15.14
21.82	15.14
21.83	15.15
21.83	15.15
21.83	15.16
21.83	15.16
21.84	15.16
21.84	15.16
21.84	15.13
21.84	15.1
21.85	15.08
21.85	15.06
21.85	15.06
21.86	15.06
21.86	15.06
21.86	15.05
21.86	15.04
21.87	15.03
21.87	15.01
21.87	15.03
21.87	15.05
21.88	15.06
21.88	15.07
21.88	15.06
21.88	15.05
21.89	15.04
21.89	15.03
21.89	15.02
21.9	15.01
21.9	15.01
21.9	15.01
21.9	15.03
21.91	15.04
21.91	15.05
21.91	15.04
21.91	15.02
21.92	15.01
21.92	15.0
21.92	15.0
21.92	15.0
21.93	15.01
21.93	15.02
21.93	15.02
21.94	15.03
21.94	15.04
21.94	15.03
21.94	15.02
21.95	15.01
21.95	15.0
21.95	14.95
21.95	14.91
21.96	14.86
21.96	14.83
21.96	14.82
21.96	14.81
21.97	14.81
21.97	14.8
21.97	14.81
21.98	14.82
21.98	14.82
21.98	14.83
21.98	14.83
21.99	14.84
21.99	14.84
21.99	14.87
21.99	14.9
22.0	14.93
22.0	14.96
22.0	14.98
22.0	15.0
22.01	15.02
22.01	15.03
22.01	15.02
22.02	15.01
22.02	15.01
22.02	15.01
22.02	15.01
22.03	15.02
22.03	15.02
22.03	15.04
22.03	15.07
22.04	15.09
22.04	15.11
22.04	15.1
22.04	15.1
22.05	15.1
22.05	15.11
22.05	15.12
22.06	15.14
22.06	15.15
22.06	15.17
22.06	15.2
22.07	15.22
22.07	15.25
22.07	15.26
22.07	15.27
22.08	15.28
22.08	15.28
22.08	15.24
22.08	15.21
22.09	15.18
22.09	15.15
