# Supplementary material for: The Mycobacterium tuberculosis methyltransferase Rv2067c manipulates host epigenetic programming to promote its own survival
Source: Nat Commun. 2023 Dec 21;14:8497. doi: 10.1038/s41467-023-43940-6 (PMC10739865; doi:10.1038/s41467-023-43940-6)
Supplement: Supplementary file 13 — Source Data [file 41467_2023_43940_MOESM13_ESM.zip › Source data File/Source Data 3 - Analytical Gel filtration chromotography/Ovalbumin_gelfiltration_superdex200_24ml_elution_profile_A280.csv]

elution(ml)	A280(mAU)
0.0	25.23
0.03	22.73
0.06	16.85
0.09	14.22
0.12	17.31
0.15	19.69
0.18	21.12
0.21	26.52
0.24	29.41
0.27	28.24
0.3	27.71
0.33	27.22
0.36	26.8
0.39	26.95
0.42	26.65
0.46	26.48
0.49	26.44
0.52	26.17
0.55	25.97
0.58	25.81
0.61	25.69
0.64	25.57
0.67	25.42
0.7	25.54
0.73	25.34
0.76	25.36
0.79	25.28
0.82	25.26
0.85	25.16
0.88	25.13
0.91	25.36
0.94	25.32
0.97	25.27
1.0	25.24
1.03	25.09
1.06	25.03
1.09	25.0
1.12	25.1
1.15	25.08
1.18	25.19
1.21	24.98
1.24	24.86
1.27	24.94
1.3	24.8
1.33	24.83
1.37	24.85
1.4	24.95
1.43	24.88
1.46	24.86
1.49	24.69
1.52	24.62
1.55	24.58
1.58	24.63
1.61	24.7
1.64	24.6
1.67	24.8
1.7	24.66
1.73	24.74
1.76	24.81
1.79	24.67
1.82	24.74
1.85	24.52
1.88	24.46
1.91	24.31
1.94	24.36
1.97	24.37
2.0	24.37
2.03	24.54
2.06	24.48
2.09	24.37
2.12	24.38
2.15	24.46
2.18	24.36
2.21	24.35
2.25	24.43
2.28	24.3
2.31	24.38
2.34	24.18
2.37	24.18
2.4	24.35
2.43	24.26
2.46	24.27
2.49	24.19
2.52	24.2
2.55	24.08
2.58	24.04
2.61	23.96
2.64	23.94
2.67	23.84
2.7	23.84
2.73	23.96
2.76	23.85
2.79	23.9
2.82	23.95
2.85	23.83
2.88	23.89
2.91	23.8
2.94	23.99
2.97	23.95
3.0	24.04
3.03	24.04
3.06	24.08
3.09	24.05
3.12	23.93
3.16	23.93
3.19	23.8
3.22	23.82
3.25	23.88
3.28	24.01
3.31	23.93
3.34	23.78
3.37	23.94
3.4	23.9
3.43	23.87
3.46	23.86
3.49	23.95
3.52	23.94
3.55	23.76
3.58	23.78
3.61	23.76
3.64	23.66
3.67	23.65
3.7	23.7
3.73	23.67
3.76	23.74
3.79	23.84
3.82	23.81
3.85	23.81
3.88	23.67
3.91	23.64
3.94	23.51
3.97	23.46
4.0	23.58
4.04	23.37
4.07	23.33
4.1	23.31
4.13	23.15
4.16	23.06
4.19	22.96
4.22	22.85
4.25	22.87
4.28	22.89
4.31	22.82
4.34	22.88
4.37	22.85
4.4	22.71
4.43	22.68
4.46	22.56
4.49	22.61
4.52	22.68
4.55	22.82
4.58	22.92
4.61	22.64
4.64	22.69
4.67	22.72
4.7	22.75
4.73	22.59
4.76	22.72
4.79	22.57
4.82	22.69
4.85	22.76
4.88	22.74
4.91	22.49
4.95	22.45
4.98	22.56
5.01	22.52
5.04	22.46
5.07	22.35
5.1	22.43
5.13	22.2
5.16	22.39
5.19	22.39
5.22	22.33
5.25	22.16
5.28	22.0
5.31	22.1
5.34	22.06
5.37	21.97
5.4	22.14
5.43	21.98
5.46	22.31
5.49	22.2
5.52	22.01
5.55	22.12
5.58	22.07
5.61	21.93
5.64	21.78
5.67	21.87
5.7	21.97
5.73	22.03
5.76	21.78
5.79	22.06
5.83	21.81
5.86	21.92
5.89	21.87
5.92	22.2
5.95	21.94
5.98	22.42
6.01	22.52
6.04	22.47
6.07	22.35
6.1	22.36
6.13	22.26
6.16	22.38
6.19	22.39
6.22	22.37
6.25	22.52
6.28	22.21
6.31	22.29
6.34	22.17
6.37	22.15
6.4	22.09
6.43	21.93
6.46	21.83
6.49	21.68
6.52	21.81
6.55	21.82
6.58	21.7
6.61	21.5
6.64	21.58
6.67	21.62
6.7	21.75
6.74	21.92
6.77	21.86
6.8	21.96
6.83	21.94
6.86	21.88
6.89	21.98
6.92	21.96
6.95	22.12
6.98	21.97
7.01	22.11
7.04	22.07
7.07	22.26
7.1	22.21
7.13	22.27
7.16	22.23
7.19	22.13
7.22	22.08
7.25	21.94
7.28	22.02
7.31	22.05
7.34	22.03
7.37	21.9
7.4	21.95
7.43	22.05
7.46	22.05
7.49	22.19
7.52	22.1
7.55	22.38
7.58	22.21
7.62	22.18
7.65	22.3
7.68	22.31
7.71	22.38
7.74	22.24
7.77	22.32
7.8	22.31
7.83	22.4
7.86	22.47
7.89	22.39
7.92	22.48
7.95	22.38
7.98	22.57
8.01	22.54
8.04	22.56
8.07	22.52
8.1	22.58
8.13	22.78
8.16	22.57
8.19	22.79
8.22	22.43
8.25	22.57
8.28	22.45
8.31	22.5
8.34	22.63
8.37	22.62
8.4	22.74
8.43	22.83
8.46	22.84
8.49	22.95
8.53	23.07
8.56	23.01
8.59	22.91
8.62	23.03
8.65	23.03
8.68	22.84
8.71	22.84
8.74	22.96
8.770001	22.9
8.8	22.88
8.83	22.94
8.86	22.72
8.89	23.06
8.92	23.24
8.95	23.35
8.98	23.44
9.01	23.41
9.04	23.38
9.07	23.26
9.1	23.37
9.13	23.34
9.16	23.16
9.19	23.39
9.22	23.43
9.25	23.52
9.28	23.35
9.31	23.44
9.34	23.29
9.37	23.25
9.41	23.22
9.44	23.24
9.47	23.28
9.5	23.21
9.53	23.17
9.56	23.14
9.59	23.31
9.62	23.47
9.65	23.42
9.68	23.57
9.71	23.41
9.74	23.43
9.770001	23.54
9.8	23.65
9.83	23.77
9.86	23.78
9.89	23.9
9.92	24.03
9.95	24.06
9.98	24.0
10.01	23.91
10.04	24.04
10.07	24.14
10.1	24.19
10.13	24.23
10.16	24.38
10.19	24.49
10.22	24.76
10.25	24.73
10.28	24.66
10.32	24.79
10.35	24.85
10.38	24.89
10.41	25.09
10.44	25.22
10.47	25.17
10.5	25.19
10.53	25.43
10.56	25.38
10.59	25.42
10.62	25.42
10.65	25.56
10.68	25.61
10.71	25.55
10.74	25.58
10.77	25.74
10.8	25.61
10.83	25.71
10.86	25.73
10.89	25.85
10.92	26.04
10.95	26.08
10.98	26.13
11.01	26.36
11.04	26.28
11.07	26.72
11.1	26.73
11.13	26.97
11.16	27.03
11.2	27.37
11.23	27.42
11.26	27.6
11.29	27.86
11.32	27.92
11.35	28.04
11.38	28.1
11.41	28.19
11.44	28.38
11.47	28.72
11.5	28.94
11.53	29.21
11.56	29.38
11.59	29.55
11.62	29.93
11.65	30.34
11.68	30.59
11.71	30.93
11.74	31.02
11.77	31.26
11.8	31.24
11.83	31.65
11.86	31.85
11.89	32.11
11.92	32.19
11.95	32.41
11.98	32.67
12.01	32.71
12.04	32.87
12.07	32.91
12.11	32.89
12.14	33.08
12.17	33.09
12.2	33.4
12.23	33.38
12.26	33.36
12.29	33.38
12.32	33.53
12.35	33.72
12.38	33.87
12.41	34.14
12.44	34.21
12.47	34.53
12.5	34.76
12.53	35.43
12.56	35.95
12.59	36.72
12.62	37.66
12.65	38.24
12.68	39.29
12.71	40.34
12.74	41.33
12.77	42.43
12.8	43.57
12.83	44.74
12.86	45.8
12.89	46.85
12.92	47.86
12.95	48.97
12.99	49.91
13.02	50.56
13.05	51.29
13.08	51.92
13.11	52.46
13.14	52.58
13.17	52.86
13.2	52.55
13.23	52.36
13.26	52.05
13.29	51.41
13.32	50.92
13.35	50.22
13.38	49.82
13.41	48.88
13.44	47.98
13.47	47.29
13.5	46.29
13.53	45.61
13.56	44.62
13.59	43.98
13.62	43.13
13.65	42.4
13.68	41.77
13.71	41.26
13.74	41.03
13.77	40.48
13.8	40.51
13.83	40.18
13.86	40.29
13.9	40.19
13.93	40.53
13.96	41.11
13.99	41.73
14.02	42.57
14.05	43.62
14.08	45.12
14.11	46.48
14.14	48.49
14.17	50.87
14.2	53.39
14.23	56.71
14.26	60.27
14.29	64.35
14.32	68.86
14.35	74.09
14.38	79.97
14.41	86.45
14.44	93.27
14.47	100.33
14.5	107.41
14.53	114.96
14.56	122.45
14.59	130.15
14.62	137.44
14.65	144.51
14.68	150.8
14.71	156.35
14.74	161.06
14.78	165.29
14.81	168.48
14.84	170.44
14.87	171.8
14.9	171.77
14.93	170.81
14.96	168.62
14.99	165.7
15.02	161.87
15.05	157.29
15.08	152.33
15.11	146.42
15.14	137.39
15.17	120.79
15.2	105.77
15.23	94.47
15.26	86.32
15.29	79.39
15.32	73.09
15.35	67.53
15.38	62.34
15.41	58.1
15.44	53.72
15.47	49.88
15.5	46.29
15.53	43.15
15.56	40.4
15.59	37.89
15.62	35.89
15.65	34.02
15.69	32.38
15.72	30.84
15.75	29.68
15.78	28.63
15.81	27.75
15.84	26.88
15.87	26.03
15.9	25.42
15.93	25.03
15.96	24.58
15.99	24.17
16.02	23.86
16.05	23.55
16.08	23.26
16.11	23.07
16.14	22.85
16.17	22.78
16.2	22.62
16.23	22.44
16.26	22.4
16.29	22.0
16.32	21.94
16.35	21.91
16.38	21.89
16.41	22.06
16.44	22.05
16.47	22.03
16.5	22.04
16.53	21.96
16.57	22.16
16.6	22.1
16.63	22.2
16.66	22.3
16.69	22.38
16.72	22.37
16.75	22.48
16.78	22.44
16.81	22.55
16.84	22.4
16.87	22.46
16.9	22.22
16.93	22.38
16.96	22.33
16.99	22.28
17.02	22.32
17.05	22.16
17.08	22.26
17.11	22.56
17.14	22.44
17.17	22.57
17.2	22.52
17.23	22.71
17.26	22.56
17.29	22.61
17.32	22.58
17.35	22.42
17.38	22.59
17.41	22.54
17.44	22.46
17.48	22.4
17.51	22.4
17.54	22.41
17.57	22.41
17.6	22.49
17.63	22.52
17.66	22.51
17.69	22.39
17.72	22.44
17.75	22.14
17.78	22.16
17.81	22.19
17.84	22.17
17.87	22.31
17.9	22.35
17.93	22.41
17.96	22.33
17.99	22.39
18.02	22.51
18.05	22.32
18.08	22.28
18.11	22.4
18.14	22.41
18.17	22.39
18.2	22.33
18.23	22.39
18.26	22.33
18.29	22.36
18.32	22.28
18.36	22.35
18.39	22.31
18.42	22.29
18.45	22.24
18.48	22.08
18.51	22.26
18.54	22.33
18.57	22.25
18.6	22.2
18.63	22.24
18.66	22.27
18.69	21.93
18.72	22.12
18.75	22.19
18.78	22.29
18.81	22.13
18.84	22.24
18.87	22.23
18.9	22.2
18.93	22.2
18.96	22.19
18.99	22.28
19.02	22.08
19.05	22.27
19.08	22.07
19.11	21.99
19.14	22.09
19.17	22.21
19.2	22.18
19.23	22.26
19.27	22.34
19.3	22.37
19.33	22.28
19.36	22.35
19.39	22.19
19.42	22.27
19.45	22.21
19.48	22.35
19.51	22.21
19.54	22.36
19.57	22.21
19.6	22.08
19.63	22.03
19.66	22.11
19.69	22.08
19.72	21.95
19.75	22.03
19.78	22.03
19.81	22.1
19.84	22.04
19.87	21.98
19.9	21.83
19.93	21.79
19.96	21.99
19.99	21.81
20.02	21.82
20.05	21.73
20.08	21.71
20.11	21.62
20.15	21.68
20.18	21.71
20.21	21.64
20.24	21.63
20.27	21.47
20.3	21.42
20.33	21.2
20.36	21.08
20.39	20.85
20.42	20.51
20.45	19.95
20.48	19.28
20.51	18.48
20.54	17.73
20.57	16.72
20.6	15.53
20.63	14.44
20.66	13.01
20.69	11.84
20.72	10.61
20.75	9.1
20.78	7.96
20.81	7.0
20.84	5.96
20.87	4.88
20.9	3.96
20.93	2.96
20.96	2.04
20.99	1.06
21.02	0.35
21.06	-0.53
21.09	-1.46
21.12	-2.44
21.15	-3.32
21.18	-3.95
21.21	-4.57
21.24	-5.02
21.27	-5.5
21.3	-6.03
21.33	-6.43
21.36	-7.14
21.39	-7.64
21.42	-8.03
21.45	-8.3
21.48	-8.87
21.51	-9.51
21.54	-10.16
21.57	-10.52
21.6	-11.09
21.63	-11.56
21.66	-11.89
21.69	-12.41
21.72	-12.86
21.75	-13.1
21.78	-13.23
21.81	-13.55
21.84	-14.0
21.87	-14.43
21.9	-14.75
21.94	-14.95
21.97	-15.32
22.0	-15.45
22.03	-15.31
22.06	-15.4
22.09	-15.56
22.12	-15.78
22.15	-16.0
22.18	-16.15
22.21	-16.41
22.24	-16.42
22.27	-16.47
22.3	-16.42
22.33	-16.63
22.36	-16.94
22.39	-17.24
22.42	-17.11
22.45	-17.22
22.48	-17.54
22.51	-17.8
22.54	-17.74
22.57	-17.9
22.6	-17.84
22.63	-18.1
22.66	-18.38
22.69	-18.57
22.72	-18.51
22.75	-18.57
22.78	-18.52
22.81	-18.58
22.85	-18.75
22.88	-18.86
22.91	-19.03
22.94	-18.85
22.97	-18.69
23.0	-19.09
23.03	-19.09
23.06	-19.2
23.09	-19.45
23.12	-19.51
23.15	-19.68
23.18	-19.79
23.21	-19.77
23.24	-20.25
23.27	-20.75
23.3	-20.92
23.33	-20.8
23.36	-20.55
23.39	-20.44
23.42	-20.47
23.45	-20.34
23.48	-20.25
23.51	-20.11
23.54	-19.83
23.57	-19.57
23.6	-19.31
23.63	-19.3
23.66	-19.59
23.69	-19.89
23.73	-20.38
23.76	-20.31
23.79	-19.9
23.82	-19.88
23.85	-19.8
23.88	-19.51
23.91	-19.2
23.94	-19.28
23.97	-19.64
24.0	-19.88
24.03	-20.01
24.06	-20.05
24.09	-19.96
24.12	-19.8
24.15	-19.62
24.18	-19.41
24.21	-19.47
24.24	-19.72
24.27	-19.63
24.3	-19.73
24.33	-19.72
24.36	-19.83
24.39	-19.75
24.42	-19.43
24.45	-19.39
24.48	-19.26
24.51	-18.91
24.54	-18.61
24.57	-18.62
24.6	-18.47
24.64	-18.41
24.67	-18.34
24.7	-18.36
24.73	-18.18
24.76	-17.86
24.79	-17.77
24.82	-17.58
24.85	-17.54
24.88	-17.78
24.91	-17.76
24.94	-17.81
24.97	-17.77
25.0	-17.81
25.03	-17.95
25.06	-17.92
25.09	-17.84
25.12	-17.97
25.15	-18.39
25.18	-19.02
25.21	-17.5
25.24	-18.71
25.27	-18.67
25.3	-18.16
25.33	-18.36
25.36	-18.38
25.39	-18.68
25.42	-18.75
25.45	-18.82
25.48	-18.88
25.52	-19.35
25.55	-19.28
25.58	-19.57
25.61	-19.71
25.64	-19.72
25.67	-19.42
25.7	-19.49
25.73	-19.48
25.76	-19.71
25.79	-20.03
25.82	-20.09
25.85	-20.24
25.88	-20.36
25.91	-20.34
25.94	-20.35
25.97	-20.51
26.0	-20.77
26.03	-20.98
26.06	-21.18
26.09	-21.54
26.12	-21.78
26.15	-22.04
26.18	-22.69
26.21	-22.79
26.24	-22.83
26.27	-22.91
26.3	-22.9
26.33	-22.81
26.36	-22.81
26.39	-22.95
26.43	-22.95
26.46	-23.13
26.49	-23.74
26.52	-24.35
26.55	-24.94
26.58	-25.51
26.61	-26.08
26.64	-26.51
26.67	-26.98
26.7	-27.4
26.73	-27.97
26.76	-28.4
26.79	-28.7
26.82	-29.09
26.85	-29.07
26.88	-29.27
26.91	-29.22
26.94	-29.45
26.97	-29.58
27.0	-29.71
27.03	-30.06
27.06	-30.25
27.09	-30.53
27.12	-30.58
27.15	-30.8
27.18	-30.59
27.21	-30.52
27.24	-30.35
27.27	-30.27
27.31	-30.07
27.34	-29.54
27.37	-29.34
27.4	-29.09
27.43	-28.83
27.46	-28.74
