# Supplementary material for: The Mycobacterium tuberculosis methyltransferase Rv2067c manipulates host epigenetic programming to promote its own survival
Source: Nat Commun. 2023 Dec 21;14:8497. doi: 10.1038/s41467-023-43940-6 (PMC10739865; doi:10.1038/s41467-023-43940-6)
Supplement: Supplementary file 13 — Source Data [file 41467_2023_43940_MOESM13_ESM.zip › Source data File/Source Data 3 - Analytical Gel filtration chromotography/Aldolase_gelfiltration_superdex200_24ml_elution_profile_A280.csv]

elution(ml)	A280(mAU)
0.0	-64.12
0.03	-61.02
0.05	-62.79
0.08	-62.72
0.11	-61.95
0.13	-61.18
0.16	-59.32
0.19	-55.72
0.21	-54.0
0.24	-52.2
0.27	-49.95
0.29	-47.79
0.32	-45.31
0.35	-42.31
0.37	-39.34
0.4	-36.06
0.43	-32.45
0.45	-29.16
0.48	-25.84
0.51	-22.47
0.53	-19.55
0.56	-16.87
0.59	-14.47
0.61	-11.81
0.64	-9.61
0.67	-7.24
0.69	-5.32
0.72	-3.47
0.75	-1.58
0.77	0.08
0.8	1.59
0.83	3.22
0.85	4.56
0.88	5.71
0.91	6.97
0.93	8.01
0.96	8.94
0.99	9.770001
1.01	10.59
1.04	11.32
1.07	12.23
1.09	12.98
1.12	13.62
1.15	14.27
1.17	14.7
1.2	15.08
1.23	15.72
1.25	16.13
1.28	16.59
1.31	16.86
1.33	17.12
1.36	17.48
1.39	17.92
1.41	18.13
1.44	18.17
1.47	18.59
1.49	18.86
1.52	19.14
1.55	19.45
1.57	19.54
1.6	19.87
1.63	19.93
1.65	20.21
1.68	20.28
1.71	20.57
1.73	20.75
1.76	20.86
1.79	21.01
1.81	21.15
1.84	21.13
1.87	21.36
1.89	21.49
1.92	21.52
1.95	21.65
1.97	21.67
2.0	21.56
2.03	21.82
2.05	21.96
2.08	22.06
2.11	22.25
2.13	22.34
2.16	22.46
2.19	22.31
2.21	22.51
2.24	22.52
2.27	22.63
2.29	22.71
2.32	22.71
2.35	22.79
2.37	22.7
2.4	22.79
2.43	22.8
2.45	22.91
2.48	23.01
2.51	23.06
2.53	22.97
2.56	23.03
2.59	23.02
2.61	22.94
2.64	22.97
2.67	23.05
2.69	22.94
2.72	23.08
2.75	22.9
2.77	22.85
2.8	22.8
2.83	22.79
2.85	22.83
2.88	22.79
2.91	22.85
2.93	22.91
2.96	22.99
2.99	22.87
3.01	22.89
3.04	22.84
3.07	22.73
3.09	22.67
3.12	22.84
3.15	22.67
3.17	22.8
3.2	22.71
3.23	22.56
3.25	22.61
3.28	22.68
3.31	22.67
3.33	22.74
3.36	22.67
3.39	22.56
3.41	22.52
3.44	22.61
3.47	22.62
3.49	22.52
3.52	22.69
3.55	22.6
3.57	22.58
3.6	22.51
3.63	22.5
3.65	22.44
3.68	22.44
3.71	22.31
3.73	22.22
3.76	22.22
3.79	22.14
3.81	21.9
3.84	21.75
3.87	21.88
3.89	21.81
3.92	21.84
3.95	21.87
3.97	21.92
4.0	21.8
4.03	21.81
4.05	21.74
4.08	21.67
4.11	21.66
4.13	21.8
4.16	21.77
4.19	21.73
4.21	21.48
4.24	21.87
4.27	21.56
4.29	21.46
4.32	21.5
4.35	21.39
4.37	21.34
4.4	21.41
4.43	21.44
4.45	21.51
4.48	21.5
4.51	21.6
4.53	21.47
4.56	21.55
4.59	21.66
4.61	21.6
4.64	21.7
4.67	21.65
4.69	21.47
4.72	21.48
4.75	21.55
4.77	21.55
4.8	21.69
4.83	21.67
4.85	21.43
4.88	21.63
4.91	21.48
4.93	21.45
4.96	21.36
4.99	21.19
5.01	21.29
5.04	21.31
5.07	21.33
5.09	21.38
5.12	21.14
5.15	21.11
5.17	21.04
5.2	20.97
5.23	20.88
5.25	20.88
5.28	20.63
5.31	20.82
5.33	20.85
5.36	20.89
5.39	20.64
5.41	20.63
5.44	20.6
5.47	20.57
5.49	20.41
5.52	20.3
5.55	20.11
5.57	20.08
5.6	19.91
5.63	20.09
5.65	20.03
5.68	20.16
5.71	20.2
5.73	20.36
5.76	20.38
5.79	20.46
5.81	20.38
5.84	20.44
5.87	20.47
5.89	20.15
5.92	20.14
5.95	20.11
5.97	20.04
6.0	20.1
6.03	20.07
6.05	19.91
6.08	19.92
6.11	19.76
6.13	19.64
6.16	19.82
6.19	19.69
6.21	19.63
6.24	19.6
6.27	19.48
6.29	19.41
6.32	19.39
6.35	19.24
6.37	19.15
6.4	18.98
6.43	19.05
6.45	18.89
6.48	18.93
6.51	19.12
6.53	19.06
6.56	18.99
6.59	18.95
6.61	19.04
6.64	19.15
6.67	19.14
6.69	19.23
6.72	19.34
6.75	19.45
6.77	19.58
6.8	19.62
6.83	19.51
6.85	19.55
6.88	19.6
6.91	19.62
6.93	19.74
6.96	19.66
6.99	19.79
7.01	19.59
7.04	19.49
7.07	19.54
7.09	19.38
7.12	19.6
7.15	19.43
7.17	19.43
7.2	19.39
7.23	19.4
7.25	19.4
7.28	19.59
7.31	19.57
7.33	19.66
7.36	19.69
7.39	19.67
7.41	19.69
7.44	19.63
7.47	19.58
7.5	19.65
7.52	19.58
7.55	19.7
7.58	19.72
7.6	19.85
7.63	19.74
7.66	19.8
7.68	19.85
7.71	19.71
7.74	19.58
7.76	19.57
7.79	19.56
7.82	19.44
7.84	19.33
7.87	19.38
7.9	19.42
7.92	19.3
7.95	19.29
7.98	19.18
8.0	19.25
8.03	19.34
8.06	19.38
8.08	19.46
8.11	19.36
8.14	19.49
8.16	19.5
8.19	19.74
8.22	19.66
8.24	19.72
8.270001	19.66
8.3	19.67
8.32	19.76
8.35	19.73
8.38	19.75
8.4	19.98
8.43	19.86
8.46	19.92
8.48	19.91
8.51	19.81
8.54	19.84
8.56	19.91
8.59	19.78
8.62	19.85
8.64	19.77
8.67	19.79
8.7	19.82
8.72	19.68
8.75	19.57
8.78	19.53
8.8	19.36
8.83	19.42
8.86	19.18
8.88	19.12
8.91	19.4
8.94	19.43
8.96	19.5
8.99	19.63
9.020001	19.65
9.04	19.64
9.07	19.56
9.1	19.74
9.12	19.6
9.15	19.55
9.18	19.46
9.2	19.4
9.23	19.5
9.26	19.51
9.28	19.59
9.31	19.77
9.34	19.8
9.36	19.67
9.39	19.74
9.42	19.55
9.44	19.59
9.47	19.51
9.5	19.31
9.520001	19.4
9.55	19.49
9.58	19.48
9.6	19.7
9.63	19.74
9.66	19.8
9.68	19.87
9.71	20.06
9.74	20.22
9.76	20.28
9.79	20.48
9.82	20.66
9.84	20.73
9.87	21.07
9.9	21.18
9.92	21.3
9.95	21.39
9.98	21.42
10.0	21.63
10.03	21.64
10.06	21.76
10.08	21.99
10.11	21.88
10.14	22.06
10.16	22.25
10.19	22.32
10.22	22.6
10.24	22.57
10.27	22.64
10.3	22.71
10.32	22.71
10.35	22.88
10.38	22.87
10.4	22.88
10.43	23.06
10.46	23.14
10.48	23.25
10.51	23.4
10.54	23.45
10.56	23.64
10.59	23.75
10.62	23.79
10.64	23.72
10.67	23.83
10.7	23.85
10.72	23.93
10.75	24.08
10.78	24.22
10.8	24.14
10.83	24.19
10.86	24.3
10.88	24.15
10.91	24.41
10.94	24.57
10.96	24.65
10.99	24.74
11.02	24.75
11.04	24.81
11.07	24.85
11.1	24.87
11.12	24.95
11.15	25.15
11.18	25.27
11.2	25.4
11.23	25.56
11.26	25.56
11.28	25.64
11.31	25.72
11.34	25.9
11.36	26.0
11.39	26.11
11.42	26.39
11.44	26.52
11.47	26.62
11.5	26.7
11.52	26.86
11.55	27.08
11.58	27.33
11.6	27.58
11.63	28.03
11.66	28.37
11.68	28.65
11.71	29.27
11.74	29.49
11.76	30.1
11.79	30.68
11.82	31.38
11.84	32.21
11.87	33.14
11.9	34.29
11.92	35.29
11.95	36.82
11.98	38.21
12.0	39.78
12.03	41.91
12.06	44.11
12.08	46.73
12.11	50.07
12.14	53.44
12.16	57.23
12.19	61.75
12.22	65.98
12.24	70.76
12.27	76.34
12.3	81.96
12.32	87.55
12.35	94.03
12.38	99.97
12.4	105.9
12.43	112.42
12.46	118.73
12.48	124.52
12.51	130.98
12.54	136.25
12.56	141.07
12.59	145.96
12.62	149.74
12.64	152.8
12.67	155.61
12.7	157.26
12.72	158.27
12.75	158.63
12.78	158.34
12.8	156.8
12.83	155.04
12.86	152.64
12.88	149.72
12.91	145.65
12.94	141.74
12.96	137.83
12.99	132.62
13.02	127.99
13.04	122.96
13.07	117.29
13.1	112.4
13.12	107.19
13.15	101.93
13.18	97.03
13.2	92.22
13.23	87.33
13.26	82.78
13.28	78.7
13.31	74.36
13.34	70.68
13.36	67.25
13.39	63.64
13.42	60.85
13.44	58.05
13.47	55.44
13.5	53.22
13.52	51.09
13.55	48.79
13.58	47.3
13.6	45.8
13.63	44.19
13.66	42.81
13.68	41.67
13.71	40.34
13.74	39.48
13.76	38.69
13.79	37.91
13.82	37.05
13.84	36.6
13.87	35.88
13.9	35.43
13.92	34.95
13.95	34.65
13.98	34.29
14.0	33.93
14.03	33.49
14.06	33.23
14.08	33.09
14.11	32.66
14.14	32.43
14.16	32.27
14.19	31.9
14.22	31.79
14.24	31.8
14.27	31.46
14.3	31.33
14.32	31.08
14.35	30.95
14.38	30.89
14.4	30.81
14.43	30.72
14.46	30.7
14.48	30.6
14.51	30.42
14.54	30.32
14.56	30.1
14.59	29.81
14.62	29.69
14.64	29.53
14.67	29.28
14.7	29.05
14.72	28.99
14.75	28.75
14.78	28.81
14.8	28.74
14.83	28.54
14.86	28.5
14.88	28.44
14.91	28.22
14.94	28.03
14.96	27.78
14.99	27.64
15.02	27.54
15.04	27.37
15.07	27.17
15.1	27.16
15.12	27.2
15.15	26.92
15.18	26.83
15.2	26.86
15.23	26.54
15.26	26.5
15.28	26.31
15.31	26.31
15.34	26.08
15.36	25.97
15.39	25.9
15.42	25.95
15.44	25.94
15.47	25.84
15.5	25.72
15.52	25.58
15.55	25.74
15.58	25.57
15.6	25.44
15.63	25.21
15.66	25.15
15.68	25.16
15.71	25.06
15.74	24.86
15.76	24.8
15.79	24.74
15.82	24.68
15.84	24.52
15.87	24.5
15.9	24.35
15.92	24.04
15.95	23.97
15.98	24.05
16.0	24.03
16.03	24.02
16.06	24.07
16.08	24.03
16.11	24.09
16.14	23.95
16.16	23.88
16.19	23.93
16.22	23.99
16.24	23.88
16.27	23.87
16.3	23.78
16.32	23.75
16.35	23.67
16.38	23.56
16.4	23.51
16.43	23.45
16.46	23.47
16.48	23.41
16.51	23.41
16.54	23.43
16.56	23.38
16.59	23.36
16.62	23.34
16.64	23.28
16.67	23.33
16.7	23.2
16.72	23.32
16.75	23.38
16.78	23.33
16.8	23.23
16.83	23.15
16.86	23.03
16.88	23.15
16.91	23.1
16.94	23.11
16.96	22.92
16.99	22.86
17.02	23.11
17.04	23.08
17.07	22.98
17.1	22.89
17.12	22.72
17.15	22.9
17.18	22.92
17.2	22.96
17.23	23.01
17.26	23.06
17.28	23.21
17.31	23.27
17.34	23.24
17.36	23.07
17.39	23.13
17.42	23.09
17.44	23.13
17.47	22.98
17.5	22.99
17.52	23.13
17.55	23.12
17.58	23.11
17.6	23.02
17.63	23.18
17.66	23.05
17.68	23.24
17.71	23.26
17.74	23.23
17.76	23.16
17.79	23.29
17.82	23.28
17.84	23.23
17.87	23.36
17.9	23.37
17.92	23.41
17.95	23.25
17.98	23.3
18.0	23.28
18.03	23.29
18.06	23.28
18.08	23.34
18.11	23.34
18.14	23.32
18.16	23.25
18.19	23.27
18.22	23.11
18.24	23.11
18.27	23.15
18.3	22.92
18.32	22.78
18.35	22.7
18.38	22.52
18.4	22.61
18.43	22.64
18.46	22.58
18.48	22.67
18.51	22.74
18.54	22.85
18.56	22.86
18.59	22.77
18.62	22.75
18.64	22.68
18.67	22.74
18.7	22.88
18.72	22.7
18.75	22.81
18.78	22.78
18.8	22.72
18.83	22.83
18.86	22.86
18.88	22.93
18.91	23.12
18.94	23.0
18.96	23.07
18.99	23.11
19.02	23.18
19.04	23.34
19.07	23.51
19.1	23.44
19.12	23.44
19.15	23.31
19.18	23.3
19.2	23.32
19.23	23.23
19.26	23.21
19.28	23.23
19.31	23.21
19.34	23.17
19.36	23.05
19.39	23.02
19.42	22.89
19.44	22.96
19.47	23.01
19.5	22.77
19.52	22.95
19.55	23.06
19.58	22.99
19.6	23.04
19.63	22.96
19.66	22.75
19.68	22.84
19.71	22.32
19.74	22.32
19.76	22.08
19.79	21.96
19.82	21.89
19.84	21.74
19.87	21.77
19.9	21.49
19.92	21.21
19.95	20.22
19.98	18.18
20.0	14.92
20.03	8.97
20.06	3.99
20.08	0.5
20.11	-1.84
20.14	-2.91
20.16	-3.3
20.19	-3.17
20.22	-2.97
20.24	-2.51
20.27	-1.86
20.3	-1.06
20.32	-0.42
20.35	0.27
20.38	1.4
20.4	2.52
20.43	3.56
20.46	4.45
20.48	5.22
20.51	6.2
20.54	6.19
20.56	4.44
20.59	3.05
20.62	2.28
20.64	2.62
20.67	3.43
20.7	4.15
20.72	4.64
20.75	5.32
20.78	6.11
20.8	6.97
20.83	7.45
20.86	8.2
20.88	8.84
20.91	9.31
20.94	9.13
20.96	6.55
20.99	1.05
21.02	-3.46
21.04	-4.97
21.07	-5.3
21.1	-4.81
21.12	-3.96
21.15	-3.17
21.18	-2.57
21.2	-1.71
21.23	-0.76
21.26	0.35
21.28	1.49
21.31	2.5
21.34	3.6
21.36	4.78
21.39	5.42
21.42	6.29
21.44	7.2
21.47	7.81
21.5	8.66
21.52	9.4
21.55	10.04
21.58	10.65
21.6	11.27
21.63	11.8
21.66	12.33
21.68	12.87
21.71	13.43
21.74	13.63
21.76	14.08
21.79	14.23
21.82	14.54
21.84	14.82
21.87	15.17
21.9	15.51
21.92	16.01
21.95	16.02
21.98	16.34
22.0	16.28
22.03	16.75
22.06	16.55
22.08	16.99
22.11	16.9
22.14	16.95
22.16	17.29
22.19	17.12
22.22	17.21
22.24	17.34
22.27	17.55
22.3	17.53
22.32	17.43
22.35	17.57
22.38	17.41
22.41	17.4
22.43	17.57
22.46	17.37
22.49	17.71
22.51	17.56
22.54	17.57
22.57	17.8
22.59	17.72
22.62	17.73
22.65	17.63
22.67	17.52
22.7	17.65
22.73	17.67
22.75	17.69
22.78	17.56
22.81	17.67
22.83	17.92
22.86	17.77
22.89	18.02
22.91	17.91
22.94	17.95
22.97	17.94
22.99	17.97
23.02	17.96
23.05	17.84
23.07	17.83
23.1	17.81
23.13	17.81
23.15	17.76
23.18	17.69
23.21	17.59
23.23	17.49
23.26	17.37
23.29	17.37
23.31	17.34
23.34	17.35
23.37	17.26
23.39	17.3
23.42	17.19
23.45	17.15
23.47	17.38
23.5	17.42
23.53	17.35
23.55	17.39
23.58	17.43
23.61	17.29
23.63	17.38
23.66	17.33
23.69	17.39
23.71	17.45
23.74	17.54
23.77	17.38
23.79	17.38
23.82	17.54
23.85	17.47
23.87	17.4
23.9	17.51
23.93	17.31
23.95	17.32
23.98	17.16
24.01	17.09
24.03	17.06
24.06	16.88
24.09	16.92
24.11	16.82
24.14	16.73
24.17	16.77
24.19	16.85
24.22	16.79
24.25	16.85
24.27	16.74
24.3	16.53
24.33	16.47
24.35	16.16
24.38	16.06
24.41	16.1
24.43	16.04
24.46	16.13
24.49	16.08
24.51	15.99
24.54	16.19
24.57	16.16
24.59	16.12
24.62	16.15
24.65	16.26
24.67	16.45
24.7	16.52
24.73	16.45
24.75	16.54
24.78	16.57
24.81	16.74
24.83	16.7
24.86	16.69
24.89	16.59
24.91	16.46
24.94	16.53
24.97	16.38
24.99	16.44
25.02	16.35
25.05	16.29
25.07	16.33
25.1	16.29
25.13	16.34
25.15	16.33
25.18	16.22
25.21	16.27
25.23	16.22
25.26	16.16
25.29	16.14
25.31	15.94
25.34	16.0
25.37	16.03
25.39	15.85
25.42	15.84
25.45	15.83
25.47	15.72
25.5	15.81
25.53	15.57
25.55	15.63
25.58	15.6
25.61	15.45
25.63	15.38
25.66	15.29
25.69	15.29
25.71	15.26
25.74	14.92
25.77	15.02
25.79	14.83
25.82	14.9
25.85	14.84
25.87	14.74
25.9	14.57
25.93	14.63
25.95	14.32
