# Supplementary material for: The Mycobacterium tuberculosis methyltransferase Rv2067c manipulates host epigenetic programming to promote its own survival
Source: Nat Commun. 2023 Dec 21;14:8497. doi: 10.1038/s41467-023-43940-6 (PMC10739865; doi:10.1038/s41467-023-43940-6)
Supplement: Supplementary file 13 — Source Data [file 41467_2023_43940_MOESM13_ESM.zip › Source data File/Source Data 3 - Analytical Gel filtration chromotography/BlueDextran_gelfiltration_superdex200_24ml_elution_profile_A280.csv]

elution(ml)	A280(mAU)
0.0	3.48
0.03	3.24
0.06	2.52
0.1	3.05
0.13	3.53
0.16	12.64
0.19	15.99
0.22	13.69
0.26	12.96
0.29	6.22
0.32	9.29
0.35	16.95
0.38	21.93
0.42	27.31
0.45	37.77
0.48	38.99
0.51	39.76
0.54	40.66
0.58	42.18
0.61	43.38
0.64	44.13
0.67	45.47
0.7	46.6
0.74	47.33
0.77	48.41
0.8	49.24
0.83	50.18
0.86	51.54
0.9	52.68
0.93	54.25
0.96	55.34
0.99	56.88
1.02	57.55
1.05	58.54
1.09	59.24
1.12	59.77
1.15	60.5
1.18	61.03
1.21	61.87
1.25	63.29
1.28	63.61
1.31	63.85
1.34	64.04
1.37	64.16
1.41	65.02
1.44	64.66
1.47	64.5
1.5	65.43
1.53	65.02
1.57	65.25
1.6	65.57
1.63	66.14
1.66	66.53
1.69	66.71
1.73	67.66
1.76	68.01
1.79	68.04
1.82	69.16
1.85	68.53
1.89	68.78
1.92	69.64
1.95	68.95
1.98	69.77
2.01	69.64
2.05	69.79
2.08	70.07
2.11	70.17
2.14	70.28
2.17	70.39
2.21	70.49
2.24	70.63
2.27	70.79
2.3	70.53
2.33	70.46
2.37	70.37
2.4	70.4
2.43	70.48
2.46	70.58
2.49	70.65
2.53	71.0
2.56	70.85
2.59	71.04
2.62	71.04
2.65	71.21
2.69	-0.14
2.72	-0.08
2.75	-0.04
2.78	-0.09
2.81	-0.13
2.85	-0.16
2.88	-0.02
2.91	0.07
2.94	0.35
2.97	0.22
3.0	0.38
3.04	0.43
3.07	0.47
3.1	0.78
3.13	0.45
3.16	0.66
3.2	0.59
3.23	0.73
3.26	0.62
3.29	0.49
3.32	0.25
3.36	0.21
3.39	0.33
3.42	0.32
3.45	0.61
3.48	0.76
3.52	0.89
3.55	0.9
3.58	1.1
3.61	0.98
3.64	0.93
3.68	1.08
3.71	1.28
3.74	1.3
3.77	1.18
3.8	1.2
3.84	1.07
3.87	1.01
3.9	0.64
3.93	0.39
3.96	0.05
4.0	0.09
4.03	0.05
4.06	0.0
4.09	0.08
4.12	0.25
4.16	0.47
4.19	0.12
4.22	0.08
4.25	-0.13
4.28	-0.12
4.32	-0.06
4.35	0.09
4.38	0.17
4.41	0.29
4.44	0.35
4.48	0.41
4.51	0.62
4.54	0.6
4.57	0.95
4.6	0.9
4.64	1.19
4.67	1.21
4.7	1.29
4.73	1.26
4.76	1.26
4.79	1.19
4.83	1.06
4.86	0.85
4.89	0.58
4.92	0.45
4.95	0.16
4.99	0.2
5.02	0.0
5.05	0.1
5.08	-0.04
5.11	0.04
5.15	0.0
5.18	0.08
5.21	0.34
5.24	0.47
5.27	0.63
5.31	0.66
5.34	0.82
5.37	0.7
5.4	0.89
5.43	0.83
5.47	0.77
5.5	0.67
5.53	0.45
5.56	0.42
5.59	0.27
5.63	0.22
5.66	0.53
5.69	0.75
5.72	0.6
5.75	0.54
5.79	0.36
5.82	0.29
5.85	0.4
5.88	0.68
5.91	1.0
5.95	1.4
5.98	1.83
6.01	1.6
6.04	1.39
6.07	1.28
6.11	1.48
6.14	1.33
6.17	1.41
6.2	1.31
6.23	1.3
6.27	1.48
6.3	1.63
6.33	1.5
6.36	1.46
6.39	1.62
6.43	1.16
6.46	1.39
6.49	1.09
6.52	1.13
6.55	0.97
6.59	0.97
6.62	0.88
6.65	0.84
6.68	0.72
6.71	0.73
6.74	1.14
6.78	1.39
6.81	1.48
6.84	1.56
6.87	1.81
6.9	1.82
6.94	2.2
6.97	2.61
7.0	3.22
7.03	3.93
7.06	5.25
7.1	6.97
7.13	8.8
7.16	11.87
7.19	15.45
7.22	21.11
7.26	28.95
7.29	42.98
7.32	60.16
7.35	88.83
7.38	124.31
7.42	164.8
7.45	215.9
7.48	261.52
7.51	315.91
7.54	365.16
7.58	409.02
7.61	452.12
7.64	483.73
7.67	513.96
7.7	534.95
7.74	547.38
7.77	553.56
7.8	554.23
7.83	548.34
7.86	538.24
7.9	525.41
7.93	507.99
7.96	490.94
7.99	469.48
8.020001	447.49
8.06	427.6
8.09	404.49
8.12	385.12
8.15	363.93
8.18	344.64
8.22	327.97
8.25	310.48
8.28	296.8
8.31	281.72
8.34	268.14
8.38	257.51
8.41	245.84
8.44	236.69
8.47	226.87
8.5	217.72
8.54	210.26
8.57	201.95
8.6	195.63
8.63	188.22
8.66	181.32
8.69	175.54
8.73	169.17
8.76	163.99
8.79	158.39
8.82	153.37
8.85	148.77
8.89	143.76
8.92	139.89
8.95	135.61
8.98	131.75
9.01	128.33
9.05	124.68
9.08	121.9
9.11	118.77
9.14	115.75
9.17	113.31
9.21	110.55
9.24	108.27
9.270001	105.75
9.3	103.56
9.33	102.1
9.37	99.62
9.4	98.29
9.43	96.54
9.46	94.97
9.49	93.59
9.53	91.78
9.56	90.36
9.59	88.86
9.62	87.72
9.65	86.62
9.69	85.45
9.72	84.43
9.75	83.4
9.78	82.39
9.81	81.89
9.85	80.96
9.88	80.35
9.91	79.24
9.94	78.64
9.97	77.99
10.01	77.23
10.04	76.65
10.07	75.73
10.1	75.22
10.13	74.54
10.17	74.2
10.2	73.81
10.23	73.23
10.26	72.51
10.29	72.1
10.33	71.73
10.36	71.38
10.39	71.22
10.42	70.68
10.45	70.3
10.49	69.97
10.52	69.63
10.55	69.16
10.58	68.86
10.61	68.49
10.64	68.06
10.68	67.85
10.71	67.71
10.74	67.45
10.77	67.04
10.8	66.64
10.84	66.4
10.87	65.94
10.9	65.54
10.93	65.31
10.96	65.24
11.0	65.02
11.03	65.01
11.06	64.83
11.09	64.74
11.12	64.53
11.16	64.3
11.19	63.79
11.22	63.66
11.25	63.34
11.28	63.06
11.32	62.74
11.35	62.43
11.38	62.06
11.41	61.86
11.44	61.48
11.48	61.16
11.51	60.78
11.54	60.52
11.57	60.59
11.6	60.25
11.64	59.92
11.67	59.53
11.7	59.31
11.73	59.09
11.76	58.73
11.8	58.74
11.83	58.25
11.86	58.0
11.89	57.66
11.92	57.47
11.96	57.1
11.99	56.75
12.02	56.52
12.05	56.31
12.08	56.3
12.12	56.08
12.15	56.19
12.18	56.29
12.21	56.24
12.24	56.23
12.28	56.08
12.31	55.86
12.34	55.92
12.37	55.62
12.4	55.38
12.43	55.27
12.47	54.95
12.5	54.58
12.53	54.38
12.56	54.02
12.59	53.61
12.63	53.55
12.66	53.39
12.69	53.14
12.72	52.94
12.75	52.68
12.79	52.45
12.82	52.11
12.85	52.21
12.88	51.94
12.91	51.8
12.95	51.33
12.98	51.07
13.01	50.86
13.04	50.68
13.07	50.47
13.11	50.4
13.14	50.16
13.17	49.86
13.2	49.79
13.23	49.59
13.27	49.23
13.3	48.97
13.33	49.2
13.36	48.91
13.39	48.7
13.43	48.53
13.46	48.37
13.49	48.28
13.52	47.65
13.55	47.6
13.59	47.05
13.62	47.03
13.65	46.8
13.68	46.53
13.71	45.91
13.75	45.98
13.78	45.61
13.81	45.54
13.84	44.9
13.87	44.59
13.91	44.29
13.94	44.07
13.97	44.17
14.0	44.08
14.03	44.18
14.07	44.14
14.1	44.11
14.13	43.85
14.16	43.62
14.19	43.22
14.23	42.89
14.26	42.67
14.29	42.69
14.32	42.64
14.35	42.72
14.38	42.66
14.42	42.33
14.45	42.34
14.48	41.89
14.51	41.78
14.54	41.58
14.58	41.37
14.61	41.22
14.64	41.21
14.67	40.81
14.7	40.45
14.74	40.18
14.77	39.87
14.8	39.75
14.83	39.61
14.86	39.45
14.9	39.27
14.93	39.29
14.96	39.08
14.99	38.82
15.02	38.63
15.06	38.33
15.09	38.3
15.12	38.15
15.15	38.09
15.18	37.85
15.22	37.82
15.25	37.48
15.28	37.43
15.31	37.05
15.34	36.74
15.38	36.39
15.41	36.06
15.44	35.7
15.47	35.53
15.5	35.32
15.54	35.3
15.57	35.46
15.6	35.29
15.63	35.14
15.66	34.92
15.7	34.65
15.73	34.65
15.76	34.37
15.79	34.42
15.82	34.19
15.86	34.07
15.89	33.54
15.92	33.35
15.95	33.07
15.98	32.88
16.02	32.74
16.05	32.99
16.08	32.91
16.11	32.57
16.14	32.67
16.18	32.27
16.21	32.23
16.24	31.93
16.27	31.79
16.3	31.58
16.33	31.8
16.37	31.55
16.4	31.1
16.43	30.8
16.46	30.45
16.49	30.34
16.53	30.27
16.56	30.31
16.59	30.04
16.62	30.18
16.65	29.78
16.69	29.88
16.72	29.59
16.75	29.42
16.78	29.32
16.81	29.27
16.85	29.25
16.88	29.14
16.91	29.1
16.94	28.8
16.97	28.39
17.01	28.12
17.04	27.77
17.07	27.5
17.1	27.37
17.13	27.31
17.17	27.34
17.2	27.32
17.23	27.45
17.26	27.56
17.29	27.31
17.33	27.24
17.36	27.0
17.39	27.12
17.42	26.72
17.45	26.42
17.49	26.26
17.52	26.54
17.55	26.5
17.58	26.47
17.61	26.46
17.65	26.41
17.68	26.55
17.71	26.06
17.74	26.21
17.77	25.77
17.81	25.48
17.84	25.25
17.87	25.2
17.9	25.08
17.93	25.01
17.97	25.0
18.0	24.48
18.03	24.57
18.06	24.41
18.09	24.34
18.13	24.02
18.16	24.07
18.19	23.99
18.22	24.19
18.25	24.15
18.28	24.05
18.32	23.95
18.35	23.82
18.38	23.77
18.41	23.43
18.44	23.37
18.48	23.2
18.51	23.04
18.54	22.64
18.57	22.52
18.6	22.38
18.64	22.33
18.67	22.04
18.7	21.85
18.73	21.87
18.76	21.58
18.8	21.48
18.83	21.38
18.86	21.46
18.89	21.32
18.92	21.13
18.96	21.37
18.99	21.22
19.02	21.11
19.05	20.86
19.08	20.92
19.12	20.67
19.15	20.78
19.18	20.34
19.21	20.18
19.24	20.14
19.28	20.02
19.31	19.81
19.34	19.74
19.37	19.6
19.4	19.71
19.44	19.86
19.47	19.61
19.5	19.6
19.53	19.67
19.56	19.83
19.6	19.68
19.63	19.68
19.66	19.84
19.69	19.71
19.72	19.75
19.76	19.71
19.79	19.73
19.82	19.55
19.85	19.5
19.88	19.12
19.92	19.17
19.95	18.85
19.98	18.51
20.01	18.48
20.04	18.83
20.07	18.56
20.11	18.64
20.14	18.71
20.17	18.8
20.2	19.06
20.23	18.73
20.27	18.98
20.3	18.81
20.33	19.1
20.36	19.1
20.39	19.18
20.43	19.27
20.46	19.35
20.49	19.78
20.52	19.99
20.55	20.46
20.59	20.78
20.62	21.28
20.65	21.82
20.68	22.27
20.71	22.56
20.75	22.73
20.78	23.04
20.81	23.53
20.84	24.14
20.87	24.42
20.91	24.76
20.94	24.9
20.97	25.29
21.0	25.54
21.03	25.68
21.07	25.84
21.1	25.93
21.13	26.08
21.16	26.18
21.19	26.31
21.23	26.13
21.26	26.2
21.29	26.14
21.32	26.12
21.35	25.62
21.39	25.3
21.42	24.94
21.45	24.61
21.48	24.48
21.51	24.35
21.55	24.15
21.58	23.84
21.61	23.73
21.64	23.39
21.67	23.27
21.71	22.96
21.74	22.55
21.77	22.2
21.8	22.07
21.83	21.87
21.87	21.66
21.9	21.53
21.93	21.3
21.96	21.29
21.99	21.0
22.02	20.94
22.06	20.78
22.09	20.85
22.12	20.65
22.15	20.56
22.18	20.36
22.22	20.34
22.25	20.23
22.28	20.27
22.31	20.08
22.34	19.84
22.38	19.7
22.41	19.47
22.44	19.55
22.47	19.27
22.5	19.25
22.54	18.94
22.57	18.77
22.6	18.77
22.63	18.23
22.66	18.16
22.7	18.1
22.73	18.0
22.76	17.9
22.79	17.82
22.82	17.68
22.86	17.84
22.89	18.03
22.92	17.95
22.95	17.87
22.98	17.76
23.02	17.6
23.05	17.59
23.08	17.92
23.11	17.72
23.14	17.76
23.18	17.69
23.21	17.45
23.24	17.25
23.27	17.04
23.3	16.65
23.34	16.64
23.37	16.63
23.4	16.86
23.43	16.98
23.46	17.08
23.5	17.09
23.53	17.05
23.56	17.01
23.59	16.82
23.62	16.59
23.66	16.48
23.69	16.38
23.72	16.38
23.75	16.36
23.78	16.49
23.82	16.48
23.85	16.45
23.88	16.42
23.91	16.62
23.94	16.6
23.97	16.61
24.01	16.5
24.04	16.37
24.07	16.51
24.1	16.6
24.13	16.68
24.17	16.37
24.2	16.39
24.23	16.17
24.26	16.25
24.29	16.2
24.33	16.13
24.36	16.09
24.39	16.06
24.42	16.26
24.45	16.27
24.49	16.41
24.52	16.34
24.55	16.33
24.58	16.07
24.61	16.21
24.65	16.15
24.68	16.19
24.71	16.16
24.74	16.11
24.77	16.14
24.81	16.1
24.84	16.13
24.87	15.83
24.9	16.11
24.93	15.93
24.97	15.79
25.0	15.59
25.03	15.71
25.06	15.76
25.09	15.66
25.13	15.59
25.16	15.51
25.19	15.6
25.22	15.74
25.25	15.86
25.29	15.8
25.32	15.78
25.35	15.63
25.38	15.82
25.41	15.64
25.45	15.63
25.48	15.5
25.51	15.26
25.54	15.49
25.57	15.45
25.61	15.67
25.64	15.66
25.67	15.5
25.7	15.28
25.73	15.2
25.77	15.03
25.8	14.97
25.83	14.93
25.86	14.69
25.89	14.67
25.92	14.68
25.96	14.67
25.99	14.39
26.02	14.32
26.05	14.07
26.08	13.91
26.12	13.7
26.15	13.76
26.18	13.76
26.21	13.93
26.24	14.17
26.28	14.29
26.31	14.49
26.34	14.45
26.37	14.69
26.4	14.58
26.44	14.62
26.47	14.5
26.5	14.73
26.53	14.87
26.56	15.14
26.6	15.26
26.63	15.07
26.66	15.3
26.69	15.3
26.72	15.34
26.76	15.1
26.79	15.05
26.82	14.81
26.85	14.64
26.88	14.54
26.92	14.59
26.95	14.54
26.98	14.42
27.01	14.33
27.04	14.1
27.08	14.1
27.11	13.99
27.14	14.06
27.17	13.91
27.2	13.97
27.24	13.88
27.27	13.98
27.3	14.13
27.33	14.15
27.36	14.32
27.4	14.25
27.43	14.35
27.46	14.18
27.49	14.28
27.52	14.23
27.56	14.38
