# Supplementary material for: The Mycobacterium tuberculosis methyltransferase Rv2067c manipulates host epigenetic programming to promote its own survival
Source: Nat Commun. 2023 Dec 21;14:8497. doi: 10.1038/s41467-023-43940-6 (PMC10739865; doi:10.1038/s41467-023-43940-6)
Supplement: Supplementary file 13 — Source Data [file 41467_2023_43940_MOESM13_ESM.zip › Source data File/Source Data 3 - Analytical Gel filtration chromotography/Ferritin_gelfiltration_superdex200_24ml_elution_profile_A280.csv]

elution(ml)	A280(mAU)
0.0	-49.66
0.01	-49.3
0.02	-49.26
0.04	-49.12
0.05	-47.49
0.06	-45.76
0.07	-45.62
0.08	-45.39
0.09	-43.06
0.11	-42.73
0.12	-41.62
0.13	-39.8
0.14	-40.01
0.15	-38.49
0.16	-35.63
0.18	-34.52
0.19	-34.87
0.2	-33.49
0.21	-31.01
0.22	-30.47
0.23	-29.67
0.25	-28.87
0.26	-27.74
0.27	-26.71
0.28	-25.72
0.29	-23.91
0.3	-22.5
0.32	-21.58
0.33	-20.44
0.34	-19.56
0.35	-18.69
0.36	-17.71
0.37	-16.48
0.39	-15.36
0.4	-14.1
0.41	-13.21
0.42	-12.54
0.43	-11.65
0.44	-10.51
0.46	-9.4
0.47	-8.12
0.48	-7.2
0.49	-6.57
0.5	-5.8
0.51	-4.97
0.53	-4.08
0.54	-3.03
0.55	-2.16
0.56	-1.68
0.57	-1.18
0.58	-0.41
0.6	0.33
0.61	1.26
0.62	2.12
0.63	2.69
0.64	3.09
0.65	3.73
0.67	4.29
0.68	5.09
0.69	5.86
0.7	6.38
0.71	6.81
0.72	7.09
0.74	7.3
0.75	8.020001
0.76	8.68
0.77	9.24
0.78	9.76
0.79	9.92
0.81	10.29
0.82	10.77
0.83	11.01
0.84	11.27
0.85	11.51
0.86	11.84
0.88	12.24
0.89	12.93
0.9	13.5
0.91	14.26
0.92	15.16
0.93	15.54
0.95	15.75
0.96	16.05
0.97	16.37
0.98	16.67
0.99	16.96
1.0	17.3
1.02	17.5
1.03	17.34
1.04	17.15
1.05	17.11
1.06	17.37
1.07	18.03
1.09	18.71
1.1	19.54
1.11	20.25
1.12	20.19
1.13	19.1
1.14	19.77
1.16	20.9
1.17	21.26
1.18	21.01
1.19	21.06
1.2	21.57
1.21	21.53
1.23	21.32
1.24	22.45
1.25	22.29
1.26	21.76
1.27	22.85
1.28	22.69
1.3	22.0
1.31	22.78
1.32	23.33
1.33	23.36
1.34	23.26
1.35	23.91
1.37	23.46
1.38	24.09
1.39	24.11
1.4	23.83
1.41	24.56
1.42	24.49
1.44	24.7
1.45	24.79
1.46	24.77
1.47	25.01
1.48	25.09
1.49	25.25
1.51	25.29
1.52	25.46
1.53	25.73
1.54	25.9
1.55	25.96
1.56	25.97
1.58	25.86
1.59	25.92
1.6	26.04
1.61	26.27
1.62	26.27
1.63	26.35
1.65	26.48
1.66	26.6
1.67	26.63
1.68	26.74
1.69	26.76
1.7	26.82
1.72	26.86
1.73	26.99
1.74	27.12
1.75	27.14
1.76	27.22
1.77	27.25
1.79	27.24
1.8	27.42
1.81	27.66
1.82	27.6
1.83	27.6
1.84	27.82
1.86	27.86
1.87	28.02
1.88	28.06
1.89	28.13
1.9	28.27
1.91	28.28
1.93	28.37
1.94	28.59
1.95	28.68
1.96	28.71
1.97	28.65
1.98	28.74
2.0	28.75
2.01	28.9
2.02	28.89
2.03	28.85
2.04	29.02
2.05	28.96
2.07	28.85
2.08	28.85
2.09	28.84
2.1	28.81
2.11	28.9
2.12	28.99
2.14	29.01
2.15	29.01
2.16	29.04
2.17	28.99
2.18	29.12
2.19	29.23
2.21	29.17
2.22	29.18
2.23	29.15
2.24	29.3
2.25	29.39
2.26	29.36
2.28	29.37
2.29	29.42
2.3	29.45
2.31	29.44
2.32	29.51
2.33	29.61
2.35	29.58
2.36	29.7
2.37	29.68
2.38	29.69
2.39	29.8
2.4	29.8
2.42	29.73
2.43	29.88
2.44	30.05
2.45	29.92
2.46	29.98
2.47	30.04
2.49	30.04
2.5	29.85
2.51	29.78
2.52	29.74
2.53	29.85
2.54	29.92
2.56	29.88
2.57	29.94
2.58	30.06
2.59	30.09
2.6	30.13
2.61	30.08
2.63	30.0
2.64	30.07
2.65	30.05
2.66	30.02
2.67	30.09
2.68	30.09
2.7	30.13
2.71	30.06
2.72	30.1
2.73	30.0
2.74	30.04
2.75	30.08
2.77	30.1
2.78	30.11
2.79	30.03
2.8	30.11
2.81	30.22
2.82	30.21
2.84	30.12
2.85	30.13
2.86	30.19
2.87	30.13
2.88	30.26
2.89	30.33
2.91	30.34
2.92	30.31
2.93	30.26
2.94	30.29
2.95	30.32
2.96	30.39
2.98	30.35
2.99	30.26
3.0	30.32
3.01	30.4
3.02	30.34
3.03	30.35
3.05	30.4
3.06	30.38
3.07	30.4
3.08	30.35
3.09	30.38
3.1	30.44
3.12	30.35
3.13	30.36
3.14	30.37
3.15	30.55
3.16	30.53
3.17	30.51
3.19	30.48
3.2	30.49
3.21	30.43
3.22	30.49
3.23	30.54
3.24	30.52
3.26	30.4
3.27	30.5
3.28	30.44
3.29	30.41
3.3	30.43
3.31	30.34
3.33	30.33
3.34	30.35
3.35	30.25
3.36	30.13
3.37	30.23
3.38	30.35
3.4	30.3
3.41	30.1
3.42	30.12
3.43	30.0
3.44	30.0
3.45	30.02
3.47	30.0
3.48	29.87
3.49	29.72
3.5	29.83
3.51	29.88
3.52	29.83
3.54	29.79
3.55	29.77
3.56	29.85
3.57	29.66
3.58	29.79
3.59	29.76
3.61	29.75
3.62	29.84
3.63	29.88
3.64	29.8
3.65	29.92
3.66	30.04
3.68	30.0
3.69	29.92
3.7	30.0
3.71	29.96
3.72	29.96
3.73	30.02
3.75	30.01
3.76	30.01
3.77	30.02
3.78	29.99
3.79	30.03
3.8	30.02
3.82	30.01
3.83	30.02
3.84	29.93
3.85	29.84
3.86	29.92
3.87	29.96
3.89	29.94
3.9	29.97
3.91	30.02
3.92	29.97
3.93	30.0
3.94	29.98
3.96	29.91
3.97	29.92
3.98	30.01
3.99	29.89
4.0	29.85
4.01	30.04
4.03	29.97
4.04	29.92
4.05	29.86
4.06	29.83
4.07	29.84
4.08	29.73
4.1	29.64
4.11	29.74
4.12	29.73
4.13	29.63
4.14	29.66
4.15	29.76
4.17	29.68
4.18	29.67
4.19	29.72
4.2	29.65
4.21	29.66
4.22	29.63
4.24	29.53
4.25	29.68
4.26	29.64
4.27	29.58
4.28	29.65
4.29	29.65
4.31	29.57
4.32	29.61
4.33	29.63
4.34	29.5
4.35	29.51
4.36	29.53
4.38	29.5
4.39	29.5
4.4	29.54
4.41	29.6
4.42	29.63
4.43	29.64
4.45	29.53
4.46	29.56
4.47	29.64
4.48	29.57
4.49	29.59
4.5	29.54
4.52	29.59
4.53	29.67
4.54	29.72
4.55	29.58
4.56	29.52
4.57	29.65
4.59	29.7
4.6	29.67
4.61	29.75
4.62	29.64
4.63	29.59
4.64	29.55
4.66	29.47
4.67	29.32
4.68	29.48
4.69	29.55
4.7	29.51
4.71	29.55
4.73	29.41
4.74	29.41
4.75	29.42
4.76	29.38
4.77	29.43
4.78	29.4
4.8	29.27
4.81	29.26
4.82	29.35
4.83	29.38
4.84	29.32
4.85	29.28
4.87	29.21
4.88	29.2
4.89	29.17
4.9	29.16
4.91	29.14
4.92	29.17
4.94	29.17
4.95	29.16
4.96	29.06
4.97	29.05
4.98	29.18
4.99	29.24
5.01	29.16
5.02	29.14
5.03	29.14
5.04	29.09
5.05	29.21
5.06	29.19
5.08	29.17
5.09	29.09
5.1	29.08
5.11	29.15
5.12	29.14
5.13	29.15
5.15	29.0
5.16	29.02
5.17	29.14
5.18	29.1
5.19	29.14
5.2	29.17
5.22	29.08
5.23	29.09
5.24	29.11
5.25	29.12
5.26	29.15
5.27	29.12
5.29	29.04
5.3	28.92
5.31	29.06
5.32	29.06
5.33	29.11
5.34	29.15
5.36	29.12
5.37	29.21
5.38	29.27
5.39	29.12
5.4	29.09
5.41	29.19
5.43	29.1
5.44	29.04
5.45	28.98
5.46	28.94
5.47	28.93
5.48	28.91
5.5	28.85
5.51	28.89
5.52	28.91
5.53	28.9
5.54	28.96
5.55	28.96
5.57	28.79
5.58	28.7
5.59	28.67
5.6	28.61
5.61	28.7
5.62	28.71
5.64	28.57
5.65	28.76
5.66	28.74
5.67	28.51
5.68	28.6
5.69	28.7
5.71	28.66
5.72	28.54
5.73	28.59
5.74	28.66
5.75	28.69
5.76	28.74
5.78	28.65
5.79	28.66
5.8	28.65
5.81	28.74
5.82	28.81
5.83	28.86
5.85	28.82
5.86	28.86
5.87	28.93
5.88	28.87
5.89	28.92
5.9	28.92
5.92	28.83
5.93	28.81
5.94	28.81
5.95	28.75
5.96	28.69
5.97	28.77
5.99	28.79
6.0	28.69
6.01	28.68
6.02	28.65
6.03	28.66
6.04	28.63
6.06	28.69
6.07	28.64
6.08	28.62
6.09	28.61
6.1	28.63
6.11	28.7
6.13	28.65
6.14	28.64
6.15	28.66
6.16	28.69
6.17	28.76
6.18	28.84
6.2	28.81
6.21	28.84
6.22	28.87
6.23	28.84
6.24	28.89
6.25	29.0
6.27	28.98
6.28	28.89
6.29	28.95
6.3	28.96
6.31	28.97
6.32	29.05
6.34	28.96
6.35	28.9
6.36	28.94
6.37	28.97
6.38	28.96
6.39	28.91
6.41	28.93
6.42	28.86
6.43	28.89
6.44	28.92
6.45	28.95
6.46	28.94
6.48	28.96
6.49	29.06
6.5	29.1
6.51	29.08
6.52	29.15
6.53	29.29
6.55	29.36
6.56	29.52
6.57	29.66
6.58	29.6
6.59	29.79
6.6	29.86
6.62	29.78
6.63	29.82
6.64	29.98
6.65	29.95
6.66	30.07
6.67	30.25
6.69	30.37
6.7	30.5
6.71	30.57
6.72	30.51
6.73	30.59
6.74	30.81
6.76	30.9
6.77	31.08
6.78	31.25
6.79	31.17
6.8	31.28
6.81	31.51
6.83	31.61
6.84	31.78
6.85	32.03
6.86	32.16
6.87	32.23
6.88	32.49
6.9	32.84
6.91	33.2
6.92	33.44
6.93	33.68
6.94	33.9
6.95	34.01
6.97	34.27
6.98	34.6
6.99	34.81
7.0	35.14
7.01	35.67
7.02	36.27
7.04	36.53
7.05	36.74
7.06	37.12
7.07	37.54
7.08	38.02
7.09	38.5
7.11	39.02
7.12	39.47
7.13	39.71
7.14	40.21
7.15	40.74
7.16	41.53
7.18	42.1
7.19	42.97
7.2	43.55
7.21	44.24
7.22	45.0
7.23	45.85
7.25	46.71
7.26	47.56
7.27	48.73
7.28	49.63
7.29	50.8
7.3	52.25
7.32	53.58
7.33	55.35
7.34	57.08
7.35	58.99
7.36	61.39
7.37	64.31
7.39	67.03
7.4	70.86
7.41	74.69
7.42	78.78
7.43	83.46
7.44	89.1
7.46	94.59
7.47	101.63
7.48	108.37
7.49	115.13
7.5	123.16
7.51	132.18
7.53	140.24
7.54	150.21
7.55	159.44
7.56	168.64
7.57	178.4
7.58	189.27
7.6	198.82
7.61	210.19
7.62	220.0
7.63	229.29
7.64	239.6
7.65	250.39
7.67	259.24
7.68	269.36
7.69	278.17
7.7	286.49
7.71	294.62
7.72	303.24
7.74	310.16
7.75	317.5
7.76	323.77
7.77	328.89
7.78	334.11
7.79	339.18
7.81	343.04
7.82	346.89
7.83	349.86
7.84	352.41
7.85	354.54
7.86	356.65
7.88	358.27
7.89	359.47
7.9	360.13
7.91	360.57
7.92	361.27
7.93	361.74
7.95	361.92
7.96	362.14
7.97	362.41
7.98	362.41
7.99	362.68
8.0	363.07
8.020001	363.53
8.03	363.85
8.04	364.12
8.05	364.66
8.06	365.33
8.07	366.29
8.09	367.22
8.1	368.18
8.11	369.32
8.12	370.63
8.13	371.99
8.14	373.65
8.16	375.18
8.17	377.03
8.18	378.94
8.19	380.68
8.2	382.82
8.21	385.39
8.23	387.44
8.24	389.92
8.25	392.23
8.26	394.8
8.270001	397.56
8.28	400.61
8.3	403.31
8.31	406.43
8.32	409.26
8.33	411.9
8.34	415.14
8.35	418.67
8.37	421.5
8.38	424.73
8.39	427.96
8.4	430.83
8.41	433.89
8.42	436.9
8.44	439.89
8.45	443.21
8.46	446.19
8.47	449.13
8.48	452.2
8.49	455.57
8.51	458.39
8.520001	461.41
8.53	464.15
8.54	467.28
8.55	469.88
8.56	472.5
8.58	475.42
8.59	478.51
8.6	480.66
8.61	482.99
8.62	485.48
8.63	488.11
8.65	490.14
8.66	492.61
8.67	494.87
8.68	497.13
8.69	499.03
8.7	501.2
8.72	503.39
8.73	505.19
8.74	507.21
8.75	508.74
8.76	510.58
8.770001	512.62
8.79	514.24
8.8	516.33
8.81	517.86
8.82	519.61
8.83	521.14
8.84	523.07
8.86	525.12
8.87	527.51
8.88	529.31
8.89	531.41
8.9	533.47
8.91	535.4
8.93	537.17
8.94	539.52
8.95	541.63
8.96	543.94
8.97	546.23
8.98	548.85
9.0	551.42
9.01	554.29
9.020001	556.98
9.03	559.32
9.04	562.25
9.05	566.09
9.07	569.41
9.08	572.89
9.09	576.06
9.1	579.59
9.11	583.45
9.12	587.65
9.14	591.42
9.15	595.87
9.16	600.24
9.17	604.58
9.18	609.62
9.19	614.63
9.21	618.89
9.22	624.45
9.23	629.55
9.24	634.97
9.25	640.72
9.26	647.03
9.28	652.89
9.29	659.52
9.3	665.24
9.31	671.02
9.32	677.53
9.33	685.15
9.35	691.46
9.36	699.53
9.37	706.43
9.38	713.38
9.39	720.66
9.4	728.77
9.42	736.45
9.43	745.55
9.44	752.85
9.45	760.16
9.46	768.79
9.47	778.17
9.49	786.57
9.5	795.86
9.51	803.95
9.520001	812.74
9.53	821.49
9.54	831.06
9.56	840.22
9.57	850.53
9.58	859.21
9.59	867.84
9.6	877.53
9.61	888.06
9.63	897.59
9.64	908.56
9.65	918.45
9.66	927.26
9.67	936.23
9.68	945.9
9.7	955.52
9.71	967.41
9.72	976.38
9.73	984.92
9.74	995.06
9.75	1006.19
9.770001	1015.83
9.78	1026.32
9.79	1035.84
9.8	1044.82
9.81	1054.39
9.82	1064.07
9.84	1073.5
9.85	1082.71
9.86	1091.04
9.87	1098.73
9.88	1106.34
9.89	1115.78
9.91	1124.5
9.92	1131.69
9.93	1138.4
9.94	1146.98
9.95	1153.41
9.96	1160.06
9.98	1165.25
9.99	1171.91
10.0	1178.02
10.01	1183.24
10.02	1188.68
10.03	1193.9
10.05	1198.37
10.06	1202.61
10.07	1204.47
10.08	1207.92
10.09	1208.8
10.1	1210.18
10.12	1210.97
10.13	1212.95
10.14	1214.25
10.15	1213.73
10.16	1212.92
10.17	1211.49
10.19	1208.19
10.2	1204.2
10.21	1201.15
10.22	1195.93
10.23	1190.52
10.24	1183.61
10.26	1178.89
10.27	1170.26
10.28	1162.73
10.29	1155.66
10.3	1146.27
10.31	1136.55
10.33	1127.84
10.34	1115.72
10.35	1104.78
10.36	1093.66
10.37	1081.62
10.38	1067.2
10.4	1054.58
10.41	1037.42
10.42	1022.97
10.43	1008.83
10.44	992.85
10.45	976.51
10.47	961.16
10.48	942.69
10.49	925.87
10.5	910.58
10.51	893.42
10.52	873.73
10.54	856.76
10.55	837.97
10.56	819.81
10.57	802.98
10.58	785.25
10.59	766.23
10.61	749.54
10.62	729.7
10.63	713.08
10.64	696.08
10.65	678.83
10.66	660.3
10.68	644.21
10.69	625.78
10.7	609.29
10.71	594.92
10.72	578.61
10.73	561.43
10.75	546.91
10.76	530.24
10.77	516.1
10.78	502.02
10.79	487.88
10.8	472.65
10.82	459.89
10.83	445.27
10.84	432.74
10.85	421.26
10.86	408.28
10.87	395.47
10.89	384.47
10.9	372.19
10.91	361.58
10.92	351.38
10.93	341.13
10.94	330.42
10.96	321.2
10.97	310.87
10.98	302.08
10.99	293.92
11.0	285.17
11.01	276.25
11.03	268.66
11.04	260.52
11.05	253.54
11.06	246.54
11.07	239.77
11.08	232.66
11.1	226.43
11.11	219.59
11.12	213.63
11.13	208.35
11.14	202.77
11.15	196.83
11.17	192.07
11.18	186.82
11.19	182.48
11.2	177.92
11.21	173.44
11.22	169.0
11.24	165.17
11.25	160.82
11.26	157.19
11.27	153.73
11.28	150.25
11.29	146.72
11.31	143.57
11.32	140.42
11.33	137.66
11.34	134.63
11.35	131.91
11.36	129.18
11.38	126.76
11.39	123.94
11.4	121.48
11.41	119.45
11.42	117.13
11.44	114.88
11.45	112.94
11.46	110.72
11.47	109.12
11.48	107.27
11.49	105.49
11.51	103.65
11.52	102.05
11.53	100.22
11.54	98.63
11.55	97.31
11.56	95.89
11.58	94.36
11.59	93.03
11.6	91.64
11.61	90.43
11.62	89.17
11.63	87.95
11.65	86.72
11.66	85.63
11.67	84.44
11.68	83.37
11.69	82.43
11.7	81.4
11.72	80.54
11.73	79.75
11.74	78.65
11.75	77.87
11.76	77.03
11.77	76.23
11.79	75.43
11.8	74.74
11.81	73.84
11.82	73.02
11.83	72.47
11.84	71.75
11.86	71.0
11.87	70.38
11.88	69.58
11.89	69.15
11.9	68.55
11.91	67.98
11.93	67.5
11.94	67.0
11.95	66.38
11.96	65.83
11.97	65.37
11.98	64.83
12.0	64.24
12.01	63.83
12.02	63.28
12.03	62.74
12.04	62.29
12.05	61.81
12.07	61.33
12.08	60.9
12.09	60.39
12.1	60.03
12.11	59.75
12.12	59.39
12.14	58.97
12.15	58.55
12.16	58.26
12.17	57.95
12.18	57.61
12.19	57.18
12.21	56.84
12.22	56.42
12.23	56.06
12.24	55.91
12.25	55.6
12.26	55.22
12.28	54.99
12.29	54.76
12.3	54.38
12.31	54.14
12.32	53.95
12.33	53.75
12.35	53.56
12.36	53.32
12.37	53.06
12.38	52.76
12.39	52.53
12.4	52.27
12.42	52.18
12.43	52.06
12.44	51.74
12.45	51.57
12.46	51.35
12.47	51.26
12.49	51.21
12.5	51.15
12.51	50.89
12.52	50.61
12.53	50.43
12.54	50.34
12.56	50.2
12.57	50.09
12.58	49.96
12.59	49.73
12.6	49.74
12.61	49.64
12.63	49.47
12.64	49.46
12.65	49.35
12.66	49.2
12.67	49.05
12.68	48.97
12.7	48.93
12.71	48.91
12.72	48.67
12.73	48.61
12.74	48.65
12.75	48.55
12.77	48.51
12.78	48.47
12.79	48.48
12.8	48.48
12.81	48.42
12.82	48.32
12.84	48.39
12.85	48.42
12.86	48.42
12.87	48.52
12.88	48.54
12.89	48.57
12.91	48.67
12.92	48.82
12.93	48.93
12.94	48.93
12.95	49.01
12.96	49.05
12.98	49.13
12.99	49.29
13.0	49.37
13.01	49.47
13.02	49.61
13.03	49.65
13.05	49.78
13.06	50.02
13.07	50.22
13.08	50.37
13.09	50.58
13.1	50.82
13.12	50.99
13.13	51.35
13.14	51.52
13.15	51.75
13.16	51.95
13.17	52.24
13.19	52.54
13.2	52.88
13.21	53.15
13.22	53.45
13.23	53.77
13.24	54.07
13.26	54.51
13.27	54.81
13.28	54.99
13.29	55.2
13.3	55.54
13.31	55.81
13.33	56.24
13.34	56.63
13.35	56.96
13.36	57.14
13.37	57.48
13.38	57.85
13.4	58.17
13.41	58.56
13.42	58.74
13.43	59.07
13.44	59.35
13.45	59.54
13.47	59.74
13.48	60.04
13.49	60.19
13.5	60.42
13.51	60.71
13.52	60.89
13.54	61.07
13.55	61.39
13.56	61.52
13.57	61.68
13.58	61.8
13.59	61.86
13.61	61.94
13.62	62.0
13.63	61.93
13.64	62.03
13.65	62.12
13.66	62.07
13.68	62.11
13.69	62.21
13.7	62.09
13.71	62.1
13.72	62.15
13.73	62.12
13.75	62.09
13.76	62.05
13.77	61.95
13.78	61.83
13.79	61.68
13.8	61.62
13.82	61.64
13.83	61.6
13.84	61.41
13.85	61.4
13.86	61.41
13.87	61.24
13.89	61.08
13.9	61.12
13.91	61.15
13.92	61.05
13.93	60.94
13.94	60.82
13.96	60.76
13.97	60.69
13.98	60.66
13.99	60.51
14.0	60.54
14.01	60.41
14.03	60.37
14.04	60.39
14.05	60.32
14.06	60.21
14.07	60.17
14.08	60.15
14.1	60.16
14.11	60.32
14.12	60.18
14.13	60.18
14.14	60.39
14.15	60.38
14.17	60.43
14.18	60.4
14.19	60.28
14.2	60.14
14.21	60.25
14.22	60.31
14.24	60.47
14.25	60.62
14.26	60.47
14.27	60.54
14.28	60.41
14.29	60.31
14.31	60.5
14.32	60.63
14.33	60.59
14.34	60.53
14.35	60.65
14.36	60.71
14.38	60.82
14.39	60.92
14.4	60.99
14.41	61.14
14.42	61.09
14.43	61.07
14.45	61.14
14.46	61.21
14.47	61.24
14.48	61.31
14.49	61.41
14.5	61.49
14.52	61.49
14.53	61.47
14.54	61.38
14.55	61.36
14.56	61.2
14.57	61.06
14.59	61.0
14.6	60.9
14.61	60.79
14.62	60.71
14.63	60.45
14.64	60.29
14.66	60.12
14.67	60.05
14.68	59.78
14.69	59.5
14.7	59.3
14.71	59.13
14.73	58.92
14.74	58.76
14.75	58.47
14.76	58.39
14.77	58.22
14.78	57.93
14.8	57.65
14.81	57.57
14.82	57.17
14.83	56.86
14.84	56.64
14.85	56.4
14.87	56.14
14.88	55.97
14.89	55.76
14.9	55.34
14.91	55.04
14.92	54.83
14.94	54.57
14.95	54.35
14.96	54.16
14.97	53.91
14.98	53.61
14.99	53.34
15.01	53.12
15.02	52.97
15.03	52.68
15.04	52.41
15.05	52.22
15.06	51.99
15.08	51.62
15.09	51.46
15.1	51.2
15.11	50.82
15.12	50.45
15.13	50.2
15.15	50.0
15.16	49.89
15.17	49.68
15.18	49.59
15.19	49.39
15.2	49.18
15.22	49.0
15.23	48.93
15.24	48.88
15.25	48.65
15.26	48.45
15.27	48.3
15.29	48.14
15.3	48.08
15.31	47.98
15.32	47.72
15.33	47.6
15.34	47.41
15.36	47.29
15.37	47.2
15.38	46.99
15.39	46.9
15.4	46.74
15.41	46.48
15.43	46.31
15.44	46.26
15.45	46.16
15.46	45.93
15.47	45.63
15.48	45.49
15.5	45.44
15.51	45.52
15.52	45.32
15.53	45.05
15.54	45.02
15.55	44.94
15.57	44.79
15.58	44.79
15.59	44.69
15.6	44.45
15.61	44.32
15.62	44.2
15.64	44.11
15.65	44.14
15.66	43.92
15.67	43.9
15.68	43.87
15.69	43.73
15.71	43.64
15.72	43.59
15.73	43.44
15.74	43.48
15.75	43.42
15.76	43.35
15.78	43.22
15.79	43.09
15.8	42.98
15.81	42.87
15.82	42.81
15.83	42.81
15.85	42.7
15.86	42.63
15.87	42.54
15.88	42.37
15.89	42.24
15.9	42.23
15.92	42.13
15.93	42.07
15.94	41.92
15.95	41.92
15.96	41.87
15.97	41.82
15.99	41.73
16.0	41.76
16.01	41.67
16.02	41.58
16.03	41.49
16.04	41.41
16.06	41.51
16.07	41.49
16.08	41.28
16.09	41.17
16.1	41.17
16.11	41.03
16.13	40.93
16.14	40.94
16.15	40.89
16.16	40.85
16.17	40.82
16.18	40.75
16.2	40.75
16.21	40.86
16.22	40.84
16.23	40.73
16.24	40.7
16.25	40.78
16.27	40.75
16.28	40.73
16.29	40.71
16.3	40.56
16.31	40.53
16.32	40.55
16.34	40.61
16.35	40.66
16.36	40.68
16.37	40.63
16.38	40.54
16.39	40.5
16.41	40.51
16.42	40.56
16.43	40.65
16.44	40.52
16.45	40.55
16.46	40.52
16.48	40.52
16.49	40.52
16.5	40.46
16.51	40.29
16.52	40.22
16.53	40.26
16.55	40.23
16.56	40.18
16.57	40.02
16.58	39.79
16.59	39.75
16.6	39.89
16.62	39.94
16.63	39.86
16.64	39.85
16.65	39.69
16.66	39.49
16.67	39.42
16.69	39.38
16.7	39.26
16.71	39.34
16.72	39.51
16.73	39.5
16.74	39.58
16.76	39.62
16.77	39.57
16.78	39.54
16.79	39.63
16.8	39.81
16.81	39.86
16.83	39.79
16.84	39.98
16.85	40.16
16.86	40.09
16.87	40.04
16.88	40.08
16.9	40.03
16.91	40.09
16.92	40.25
16.93	40.29
16.94	40.08
16.95	40.12
16.97	40.31
16.98	40.41
16.99	40.37
17.0	40.32
17.01	40.62
17.02	40.57
17.04	40.55
17.05	40.66
17.06	40.55
17.07	40.55
17.08	40.85
17.09	40.79
17.11	40.7
17.12	40.68
17.13	40.86
17.14	40.82
17.15	40.78
17.16	40.74
17.18	40.75
17.19	40.92
17.2	40.75
17.21	40.64
17.22	40.62
17.23	40.62
17.25	40.67
17.26	40.77
17.27	40.85
17.28	40.65
17.29	40.77
17.3	40.75
17.32	40.84
17.33	40.81
17.34	40.69
17.35	40.69
17.36	40.7
17.37	40.67
17.39	40.73
17.4	40.7
17.41	40.75
17.42	40.76
17.43	40.78
17.44	40.75
17.46	40.78
17.47	40.87
17.48	40.95
17.49	40.88
17.5	40.79
17.51	40.82
17.53	40.93
17.54	40.95
17.55	40.94
17.56	40.85
17.57	40.77
17.58	40.88
17.6	40.94
17.61	41.1
17.62	41.2
17.63	41.1
17.64	41.14
17.65	41.14
17.67	41.13
17.68	41.2
17.69	41.26
17.7	41.23
17.71	41.29
17.72	41.36
17.74	41.44
17.75	41.5
17.76	41.55
17.77	41.52
17.78	41.61
17.79	41.69
17.81	41.74
17.82	41.75
17.83	41.82
17.84	41.73
17.85	41.65
17.86	41.72
17.88	41.77
17.89	41.84
17.9	41.9
17.91	41.86
17.92	41.94
17.93	41.96
17.95	41.9
17.96	42.0
17.97	41.97
17.98	41.81
17.99	41.8
18.0	41.83
18.02	41.81
18.03	41.95
18.04	41.94
18.05	41.84
18.06	41.84
18.07	41.87
18.09	41.96
18.1	41.92
18.11	41.91
18.12	41.88
18.13	41.93
18.14	42.02
18.16	42.08
18.17	42.2
18.18	42.29
18.19	42.29
18.2	42.45
18.21	42.56
18.23	42.61
18.24	42.75
18.25	42.81
18.26	42.82
18.27	42.89
18.28	43.01
18.3	43.02
18.31	43.09
18.32	43.26
18.33	43.2
18.34	43.23
18.35	43.28
18.37	43.49
18.38	43.62
18.39	43.69
18.4	43.71
18.41	43.73
18.42	43.62
18.44	43.67
18.45	43.82
18.46	43.86
18.47	43.85
18.48	43.91
18.49	43.94
18.51	43.98
18.52	44.23
18.53	44.37
18.54	44.35
18.55	44.32
18.56	44.45
18.58	44.49
18.59	44.5
18.6	44.48
18.61	44.63
18.62	44.7
18.63	44.76
18.65	44.77
18.66	44.78
18.67	44.82
18.68	45.01
18.69	45.01
18.7	45.16
18.72	45.28
18.73	45.32
18.74	45.54
18.75	45.52
18.76	45.47
18.77	45.66
18.79	45.83
18.8	45.82
18.81	45.87
18.82	45.89
18.83	45.88
18.84	45.92
18.86	45.9
18.87	46.01
18.88	46.1
18.89	46.13
18.9	46.21
18.91	46.27
18.93	46.39
18.94	46.44
18.95	46.51
18.96	46.67
18.97	46.73
18.98	46.62
19.0	46.7
19.01	46.9
19.02	47.02
19.03	47.12
19.04	47.19
19.05	47.27
19.07	47.33
19.08	47.48
19.09	47.63
19.1	47.52
19.11	47.64
19.12	47.73
19.14	47.74
19.15	47.92
19.16	48.04
19.17	48.12
19.18	48.14
19.19	48.17
19.21	48.14
19.22	48.17
19.23	48.28
19.24	48.34
19.25	48.35
19.26	48.46
19.28	48.56
19.29	48.64
19.3	48.66
19.31	48.63
19.32	48.56
19.33	48.62
19.35	48.73
19.36	48.61
19.37	48.68
19.38	48.72
19.39	48.65
19.4	48.65
19.42	48.8
19.43	48.87
19.44	48.9
19.45	48.81
19.46	48.82
19.47	48.84
19.49	48.75
19.5	48.69
19.51	48.6
19.52	48.62
19.53	48.63
19.54	48.56
19.56	48.45
19.57	48.47
19.58	48.44
19.59	48.37
19.6	48.34
19.61	48.2
19.63	48.15
19.64	48.18
19.65	48.18
19.66	48.1
19.67	48.02
19.68	47.96
19.7	47.86
19.71	47.8
19.72	47.66
19.73	47.53
19.74	47.37
19.75	47.27
19.77	47.06
19.78	46.86
19.79	46.94
19.8	46.65
19.81	46.54
19.82	46.46
19.84	46.46
19.85	46.39
19.86	46.41
19.87	46.3
19.88	46.11
19.89	46.09
19.91	45.99
19.92	45.88
19.93	45.78
19.94	45.69
19.95	45.64
19.96	45.62
19.98	45.58
19.99	45.53
20.0	45.39
20.01	45.17
20.02	45.12
20.03	45.02
20.05	44.8
20.06	44.8
20.07	44.74
20.08	44.47
20.09	44.42
20.1	44.37
20.12	44.29
20.13	44.16
20.14	44.12
20.15	44.04
20.16	43.92
20.17	43.64
20.19	43.54
20.2	43.51
20.21	43.45
20.22	43.24
20.23	43.09
20.24	43.03
20.26	42.96
20.27	42.84
20.28	42.64
20.29	42.39
20.3	42.24
20.31	42.19
20.33	42.07
20.34	42.02
20.35	41.94
20.36	41.74
20.37	41.58
20.38	41.63
20.4	41.6
20.41	41.5
20.42	41.3
20.43	41.29
20.44	41.2
20.45	41.17
20.47	41.01
20.48	40.86
20.49	40.9
20.5	40.85
20.51	40.73
20.52	40.66
20.54	40.56
20.55	40.33
20.56	40.19
20.57	40.05
20.58	39.78
20.59	39.62
20.61	39.36
20.62	39.43
20.63	39.56
20.64	39.42
20.65	39.33
20.66	39.27
20.68	39.17
20.69	39.12
20.7	39.16
20.71	39.13
20.72	39.05
20.73	39.07
20.75	39.06
20.76	38.99
20.77	39.03
20.78	38.99
20.79	38.8
20.8	38.8
20.82	38.82
20.83	38.84
20.84	38.7
20.85	38.67
20.86	38.64
20.87	38.66
20.89	38.57
20.9	38.55
20.91	38.63
20.92	38.64
20.93	38.59
20.94	38.64
20.96	38.74
20.97	38.73
20.98	37.97
20.99	35.59
21.0	32.74
21.01	28.86
21.03	24.52
21.04	20.6
21.05	16.96
21.06	13.98
21.07	12.02
21.08	10.35
21.1	9.15
21.11	8.41
21.12	7.85
21.13	7.39
21.14	7.25
21.15	7.17
21.17	7.17
21.18	7.34
21.19	7.53
21.2	7.76
21.21	8.03
21.22	8.34
21.24	8.76
21.25	9.34
21.26	9.95
21.27	10.57
21.28	11.23
21.29	11.82
21.31	12.52
21.32	13.25
21.33	13.83
21.34	14.46
21.35	14.99
21.36	15.61
21.38	16.17
21.39	16.67
21.4	17.3
21.41	17.98
21.42	18.43
21.43	19.02
21.45	19.58
21.46	20.22
21.47	20.92
21.48	21.29
21.49	21.64
21.5	22.1
21.52	22.52
21.53	22.99
21.54	23.49
21.55	23.8
21.56	24.12
21.57	24.64
21.59	25.01
21.6	25.29
21.61	25.63
21.62	26.15
21.63	26.43
21.64	26.76
21.66	27.12
21.67	27.37
21.68	27.53
21.69	27.8
21.7	27.89
21.71	28.05
21.73	28.22
21.74	28.42
21.75	28.77
21.76	29.01
21.77	29.11
21.78	29.24
21.8	29.43
21.81	29.66
21.82	29.87
21.83	29.97
21.84	30.0
21.85	30.07
21.87	30.24
21.88	30.32
21.89	30.39
21.9	30.52
21.91	30.54
21.92	30.48
21.94	30.46
21.95	30.49
21.96	30.67
21.97	30.6
21.98	30.56
21.99	30.6
22.01	30.61
22.02	30.69
22.03	30.85
22.04	30.87
22.05	30.96
22.06	31.05
22.08	31.15
22.09	31.24
22.1	31.33
22.11	31.45
22.12	31.42
22.13	31.55
22.15	31.63
22.16	31.74
22.17	31.98
22.18	31.99
22.19	32.08
22.2	32.17
22.22	32.23
22.23	32.28
22.24	32.42
22.25	32.47
22.26	32.49
22.27	32.5
22.29	32.59
22.3	32.79
22.31	32.88
22.32	32.84
22.33	32.87
22.34	32.99
22.36	33.08
22.37	33.17
22.38	33.38
22.39	33.5
22.4	33.57
22.41	33.69
22.43	33.78
22.44	33.92
22.45	33.96
22.46	34.0
22.47	34.07
22.48	34.13
22.5	34.29
22.51	34.43
22.52	34.6
22.53	34.7
22.54	34.8
22.55	35.0
22.57	34.97
22.58	35.16
22.59	35.28
22.6	35.4
22.61	35.49
22.62	35.71
22.64	35.94
22.65	36.0
22.66	36.11
22.67	36.28
22.68	36.35
22.69	36.52
22.71	36.62
22.72	36.72
22.73	36.9
22.74	37.0
22.75	37.03
22.77	37.23
22.78	37.39
22.79	37.4
22.8	37.45
22.81	37.5
22.82	37.53
22.84	37.57
22.85	37.69
22.86	37.71
22.87	37.8
22.88	38.06
22.89	38.0
22.91	38.07
22.92	38.14
22.93	38.21
22.94	38.26
22.95	38.42
22.96	38.51
22.98	38.54
22.99	38.56
23.0	38.63
23.01	38.83
23.02	38.93
23.03	38.97
23.05	39.02
23.06	39.07
23.07	39.16
23.08	39.35
23.09	39.38
23.1	39.36
23.12	39.36
23.13	39.36
23.14	39.35
23.15	39.45
23.16	39.59
23.17	39.56
23.19	39.66
23.2	39.75
23.21	39.74
23.22	39.93
23.23	39.96
23.24	39.98
23.26	40.01
23.27	40.01
23.28	40.04
23.29	40.23
23.3	40.17
23.31	40.25
[truncated: 136 more rows]
